# Supplementary material for: Genetic diversity and SNP’s from the chloroplast coding regions of virus-infected cassava
Source: PeerJ. 2020 Mar 2;8:e8632. doi: 10.7717/peerj.8632 (PMC7058106; doi:10.7717/peerj.8632)
Supplement: Supplemental Information 3 [file peerj-08-8632-s003.zip]

Archive with 115 entries (114 files):
- psaI.fasta
- __MACOSX/
- __MACOSX/._psaI.fasta
- psbHc.fasta
- __MACOSX/._psbHc.fasta
- psbD.fasta
- __MACOSX/._psbD.fasta
- petA.fasta
- __MACOSX/._petA.fasta
- atpB.fasta
- __MACOSX/._atpB.fasta
- psbF.fasta
- __MACOSX/._psbF.fasta
- petG.fasta
- __MACOSX/._petG.fasta
- psbB.fasta
- __MACOSX/._psbB.fasta
- rpl22.fasta
- __MACOSX/._rpl22.fasta
- rbcL.fasta
- __MACOSX/._rbcL.fasta
- atpF.fasta
- __MACOSX/._atpF.fasta
- rpl20.fasta
- __MACOSX/._rpl20.fasta
- rpl2.fasta
- __MACOSX/._rpl2.fasta
- psaJ.fasta
- __MACOSX/._psaJ.fasta
- ndhG.fasta
- __MACOSX/._ndhG.fasta
- petB.fasta
- __MACOSX/._petB.fasta
- rps8.fasta
- __MACOSX/._rps8.fasta
- psbE.fasta
- __MACOSX/._psbE.fasta
- ndhE.fasta
- __MACOSX/._ndhE.fasta
- atpA.fasta
- __MACOSX/._atpA.fasta
- atpE.fasta
- __MACOSX/._atpE.fasta
- psba.fasta
- __MACOSX/._psba.fasta
- psbZ.fasta
- __MACOSX/._psbZ.fasta
- ndhA.fasta
- __MACOSX/._ndhA.fasta
- ndhC.fasta
- __MACOSX/._ndhC.fasta
- psbC.fasta
- __MACOSX/._psbC.fasta
- rpl23.fasta
- __MACOSX/._rpl23.fasta
- ycf4.fasta
- __MACOSX/._ycf4.fasta
- rps11.fasta
- __MACOSX/._rps11.fasta
- rpl36.fasta
- __MACOSX/._rpl36.fasta
- rpoC1.fasta
- __MACOSX/._rpoC1.fasta
- rps2.fasta
- __MACOSX/._rps2.fasta
- psbT.fasta
- __MACOSX/._psbT.fasta
- psaB.fasta
- __MACOSX/._psaB.fasta
- psbM.fasta
- __MACOSX/._psbM.fasta
- atpI.fasta
- __MACOSX/._atpI.fasta
- rpl14.fasta
- __MACOSX/._rpl14.fasta
- ndhI.fasta
- __MACOSX/._ndhI.fasta
- rps4.fasta
- __MACOSX/._rps4.fasta
- rpl16.fasta
- __MACOSX/._rpl16.fasta
- ndhK.fasta
- __MACOSX/._ndhK.fasta
- psbL.fasta
- __MACOSX/._psbL.fasta
- psaA.fasta
- __MACOSX/._psaA.fasta
- atpH.fasta
- __MACOSX/._atpH.fasta
- rps12.fasta
- __MACOSX/._rps12.fasta
- psaC.fasta
- __MACOSX/._psaC.fasta
- cemA.fasta
- __MACOSX/._cemA.fasta
- rps3.fasta
- __MACOSX/._rps3.fasta
- psbN.fasta
- __MACOSX/._psbN.fasta
- ndhJ.fasta
- __MACOSX/._ndhJ.fasta
- rps7.fasta
- __MACOSX/._rps7.fasta
- psbJ.fasta
- __MACOSX/._psbJ.fasta
- clPP.fasta
- __MACOSX/._clPP.fasta
- rps14.fasta
- __MACOSX/._rps14.fasta
- rpl33.fasta
- __MACOSX/._rpl33.fasta
- ycf3.fasta
- __MACOSX/._ycf3.fasta
- ndhH.fasta
- __MACOSX/._ndhH.fasta
