# Supplementary material for: Genetic diversity and SNP’s from the chloroplast coding regions of virus-infected cassava
Source: PeerJ. 2020 Mar 2;8:e8632. doi: 10.7717/peerj.8632 (PMC7058106; doi:10.7717/peerj.8632)
Supplement: Supplemental Information 3 [file peerj-08-8632-s003.zip › rps11.fasta]

>Tanzania_Healthy [organism=Manihot esculenta] [country: Tanzania] [Collection date:May-2013] [Cultivar:Local]
TTACACGCGCCTTTTTTTAGGGGGTCGGCAGCCATTATGTGGCATAGGGGTTACATCCCGGACGAAACTTAATAGTATAC
CACTTCTGCGAATAGCTCTTAATGCCGCATCTCGTCCGAGACCAGGACCCTTTATCATGACTTCTGCTCGTTGCATACCT
TGATCCACTACTGTCCGAATAGCATTTCCTGCTGCGGTTTGAGCAGCAAATGGCGTTCCTCTTCTTGTGCCCCTGAATCC
ACAAGTGCCAGCGGAGGACCAAGAAATCACTCGACCCCGTACATCTGTAATGGTCACAATAGTATTGTTGAAACTTGCTT
GAACATGAATAACGCCTTTTGGTATTTTACGTGAATTCTTACGTGAACCAATACGTCCATTTCTGCGTGAACTAATTTTT
GGTAAAGGTTTTGCCAT
>Tanzania_03_Rumara [organism=Manihot esculenta] [country: Tanzania] [Collection date:May-2013] [Cultivar:Rumara]
TTACACGCGCCTTTTTTTAGGGGGTCGGCAGCCATTATGTGGCATAGGGGTTACATCCCGGACGAAACTTAATAGTATAC
CACTTCTGCGAATAGCTCTTAATGCCGCATCTCGTCCGAGACCAGGACCCTTTATCATGACTTCTGCTCGTTGCATACCT
TGATCCACTACTGTCCGAATAGCATTTCCTGCTGCGGTTTGAGCAGCAAATGGCGTTCCTCTTCTTGTGCCCCTGAATCC
ACAAGTGCCAGCGGAGGACCAAGAAATCACTCGACCCCGTACATCTGTAATGGTCACAATAGTATTGTTGAAACTTGCTT
GAACATGAATAACGCCTTTTGGTATTTTACGTGAATTCTTACGTGAACCAATACGTCCATTTCTGCGTGAACTAATTTTT
GGTAAAGGTTTTGCCAT
>Tanzania_04_Kibandameno [organism=Manihot esculenta] [country: Tanzania] [Collection date:May-2013] [Cultivar:Kibandameno]
TTACACGCGCCTTTTTTTAGGGGGTCGGCAGCCATTATGTGGCATAGGGGTTACATCCCGGACGAAACTTAATAGTATAC
CACTTCTGCGAATAGCTCTTAATGCCGCATCTCGTCCGAGACCAGGACCCTTTATCATGACTTCTGCTCGTTGCATACCT
TGATCCACTACTGTCCGAATAGCATTTCCTGCTGCGGTTTGAGCAGCAAATGGCGTTCCTCTTCTTGTGCCCCTGAATCC
ACAAGTGCCAGCGGAGGACCAAGAAATCACTCGACCCCGTACATCTGTAATGGTCACAATAGTATTGTTGAAACTTGCTT
GAACATGAATAACGCCTTTTGGTATTTTACGTGAATTCTTACGTGAACCAATACGTCCATTTCTGCGTGAACTAATTTTT
GGTAAAGGTTTTGCCAT
>Tanzania_05_Mkunungu [organism=Manihot esculenta] [country: Tanzania] [Collection date:May-2013] [Cultivar:Mkunungu]
TTACACGCGCCTTTTTTTAGGGGGTCGGCAGCCATTATGTGGCATAGGGGTTACATCCCGGACGAAACTTAATAGTATAC
CACTTCTGCGAATAGCTCTTAATGCCGCATCTCGTCCGAGACCAGGACCCTTTATCATGACTTCTGCTCGTTGCATACCT
TGATCCACTACTGTCCGAATAGCATTTCCTGCTGCGGTTTGAGCAGCAAATGGCGTTCCTCTTCTTGTGCCCCTGAATCC
ACAAGTGCCAGCGGAGGACCAAGAAATCACTCGACCCCGTACATCTGTAATGGTCACAATAGTATTGTTGAAACTTGCTT
GAACATGAATAACGCCTTTTGGTATTTTACGTGAATTCTTACGTGAACCAATACGTCCATTTCTGCGTGAACTAATTTTT
GGTAAAGGTTTTGCCAT
>Tanzania_06_Kibandameno [organism=Manihot esculenta] [country: Tanzania] [Collection date:May-2013] [Cultivar:Kibandameno]
TTACACGCGCCTTTTTTTAGGGGGTCGGCAGCCATTATGTGGCATAGGGGTTACATCCCGGACGAAACTTAATAGTATAC
CACTTCTGCGAATAGCTCTTAATGCCGCATCTCGTCCGAGACCAGGACCCTTTATCATGACTTCTGCTCGTTGCATACCT
TGATCCACTACTGTCCGAATAGCATTTCCTGCTGCGGTTTGAGCAGCAAATGGCGTTCCTCTTCTTGTGCCCCTGAATCC
ACAAGTGCCAGCGGAGGACCAAGAAATCACTCGACCCCGTACATCTGTAATGGTCACAATAGTATTGTTGAAACTTGCTT
GAACATGAATAACGCCTTTTGGTATTTTACGTGAATTCTTACGTGAACCAATACGTCCATTTCTGCGTGAACTAATTTTT
GGTAAAGGTTTTGCCAT
>Tanzania_07_Unknown [organism=Manihot esculenta] [country: Tanzania] [Collection date:May-2013] [Cultivar:Local]
TTACACGCGCCTTTTTTTAGGGGGTCGGCAGCCATTATGTGGCATAGGGGTTACATCCCGGACGAAACTTAATAGTATAC
CACTTCTGCGAATAGCTCTTAATGCCGCATCTCGTCCGAGACCAGGACCCTTTATCATGACTTCTGCTCGTTGCATACCT
TGATCCACTACTGTCCGAATAGCATTTCCTGCTGCGGTTTGAGCAGCAAATGGCGTTCCTCTTCTTGTGCCCCTGAATCC
ACAAGTGCCAGCGGAGGACCAAGAAATCACTCGACCCCGTACATCTGTAATGGTCACAATAGTATTGTTGAAACTTGCTT
GAACATGAATAACGCCTTTTGGTATTTTACGTGAATTCTTACGTGAACCAATACGTCCATTTCTGCGTGAACTAATTTTT
GGTAAAGGTTTTGCCAT
>Tanzania_08_Unknown [organism=Manihot esculenta] [country: Tanzania] [Collection date:May-2013] [Cultivar:Local]
TTACACGCGCCTTTTTTTAGGGGGTCGGCAGCCATTATGTGGCATAGGGGTTACATCCCGGACGAAACTTAATAGTATAC
CACTTCTGCGAATAGCTCTTAATGCCGCATCTCGTCCGAGACCAGGACCCTTTATCATGACTTCTGCTCGTTGCATACCT
TGATCCACTACTGTCCGAATAGCATTTCCTGCTGCGGTTTGAGCAGCAAATGGCGTTCCTCTTCTTGTGCCCCTGAATCC
ACAAGTGCCAGCGGAGGACCAAGAAATCACTCGACCCCGTACATCTGTAATGGTCACAATAGTATTGTTGAAACTTGCTT
GAACATGAATAACGCCTTTTGGTATTTTACGTGAATTCTTACGTGAACCAATACGTCCATTTCTGCGTGAACTAATTTTT
GGTAAAGGTTTTGCCAT
>Tanzania_09_Mkangawandu [organism=Manihot esculenta] [country: Tanzania] [Collection date:May-2013] [Cultivar:Mkangawandu]
TTACACGCGCCTTTTTTTAGGGGGTCGGCAGCCATTATGTGGCATAGGGGTTACATCCCGGACGAAACTTAATAGTATAC
CACTTCTGCGAATAGCTCTTAATGCCGCATCTCGTCCGAGACCAGGACCCTTTATCATGACTTCTGCTCGTTGCATACCT
TGATCCACTACTGTCCGAATAGCATTTCCTGCTGCGGTTTGAGCAGCAAATGGCGTTCCTCTTCTTGTGCCCCTGAATCC
ACAAGTGCCAGCGGAGGACCAAGAAATCACTCGACCCCGTACATCTGTAATGGTCACAATAGTATTGTTGAAACTTGCTT
GAACATGAATAACGCCTTTTGGTATTTTACGTGAATTCTTACGTGAACCAATACGTCCATTTCTGCGTGAACTAATTTTT
GGTAAAGGTTTTGCCAT
>Tanzania_10_Kibembe [organism=Manihot esculenta] [country: Tanzania] [Collection date:May-2013] [Cultivar:Kibembe]
TTACACGCGCCTTTTTTTAGGGGGTCGGCAGCCATTATGTGGCATAGGGGTTACATCCCGGACGAAACTTAATAGTATAC
CACTTCTGCGAATAGCTCTTAATGCCGCATCTCGTCCGAGACCAGGACCCTTTATCATGACTTCTGCTCGTTGCATACCT
TGATCCACTACTGTCCGAATAGCATTTCCTGCTGCGGTTTGAGCAGCAAATGGCGTTCCTCTTCTTGTGCCCCTGAATCC
ACAAGTGCCAGCGGAGGACCAAGAAATCACTCGACCCCGTACATCTGTAATGGTCACAATAGTATTGTTGAAACTTGCTT
GAACATGAATAACGCCTTTTGGTATTTTACGTGAATTCTTACGTGAACCAATACGTCCATTTCTGCGTGAACTAATTTTT
GGTAAAGGTTTTGCCAT
>Tanzania_11_Kibembe [organism=Manihot esculenta] [country: Tanzania] [Collection date:May-2013] [Cultivar:Kibembe]
TTACACGCGCCTTTTTTTAGGGGGTCGGCAGCCATTATGTGGCATAGGGGTTACATCCCGGACGAAACTTAATAGTATAC
CACTTCTGCGAATAGCTCTTAATGCCGCATCTCGTCCGAGACCAGGACCCTTTATCATGACTTCTGCTCGTTGCATACCT
TGATCCACTACTGTCCGAATAGCATTTCCTGCTGCGGTTTGAGCAGCAAATGGCGTTCCTCTTCTTGTGCCCCTGAATCC
ACAAGTGCCAGCGGAGGACCAAGAAATCACTCGACCCCGTACATCTGTAATGGTCACAATAGTATTGTTGAAACTTGCTT
GAACATGAATAACGCCTTTTGGTATTTTACGTGAATTCTTACGTGAACCAATACGTCCATTTCTGCGTGAACTAATTTTT
GGTAAAGGTTTTGCCAT
>Tanzania_12_Mwarabu [organism=Manihot esculenta] [country: Tanzania] [Collection date:May-2013] [Cultivar:Mwarabu]
TTACACGCGCCTTTTTTTAGGGGGTCGGCAGCCATTATGTGGCATAGGGGTTACATCCCGGACGAAACTTAATAGTATAC
CACTTCTGCGAATAGCTCTTAATGCCGCATCTCGTCCGAGACCAGGACCCTTTATCATGACTTCTGCTCGTTGCATACCT
TGATCCACTACTGTCCGAATAGCATTTCCTGCTGCGGTTTGAGCAGCAAATGGCGTTCCTCTTCTTGTGCCCCTGAATCC
ACAAGTGCCAGCGGAGGACCAAGAAATCACTCGACCCCGTACATCTGTAATGGTCACAATAGTATTGTTGAAACTTGCTT
GAACATGAATAACGCCTTTTGGTATTTTACGTGAATTCTTACGTGAACCAATACGTCCATTTCTGCGTGAACTAATTTTT
GGTAAAGGTTTTGCCAT
>Kenya_01_Local [organism=Manihot esculenta] [country: Kenya] [Collection date:May-2013] [Cultivar:Local]
TTACACGCGCCTTTTTTTAGGGGGTCGGCAGCCATTATGTGGCATAGGGGTTACATCCCGGACGAAACTTAATAGTATAC
CACTTCTGCGAATAGCTCTTAATGCCGCATCTCGTCCGAGACCAGGACCCTTTATCATGACTTCTGCTCGTTGCATACCT
TGATCCACTACTGTCCGAATAGCATTTCCTGCTGCGGTTTGAGCAGCAAATGGCGTTCCTCTTCTTGTGCCCCTGAATCC
ACAAGTGCCAGCGGAGGACCAAGAAATCACTCGACCCCGTACATCTGTAATGGTCACAATAGTATTGTTGAAACTTGCTT
GAACATGAATAACGCCTTTTGGTATTTTACGTGAATTCTTACGTGAACCAATACGTCCATTTCTGCGTGAACTAATTTTT
GGTAAAGGTTTTGCCAT
>Kenya_02_Megana [organism=Manihot esculenta] [country: Kenya] [Collection date:May-2013] [Cultivar:Megana]
TTACACGCGCCTTTTTTTAGGGGGTCGGCAGCCATTATGTGGCATAGGGGTTACATCCCGGACGAAACTTAATAGTATAC
CACTTCTGCGAATAGCTCTTAATGCCGCATCTCGTCCGAGACCAGGACCCTTTATCATGACTTCTGCTCGTTGCATACCT
TGATCCACTACTGTCCGAATAGCATTTCCTGCTGCGGTTTGAGCAGCAAATGGCGTTCCTCTTCTTGTGCCCCTGAATCC
ACAAGTGCCAGCGGAGGACCAAGAAATCACTCGACCCCGTACATCTGTAATGGTCACAATAGTATTGTTGAAACTTGCTT
GAACATGAATAACGCCTTTTGGTATTTTACGTGAATTCTTACGTGAACCAATACGTCCATTTCTGCGTGAACTAATTTTT
GGTAAAGGTTTTGCCAT
>Kenya_03_Tereka [organism=Manihot esculenta] [country: Kenya] [Collection date:May-2013] [Cultivar:Tereka]
TTACACGCGCCTTTTTTTAGGGGGTCGGCAGCCATTATGTGGCATAGGGGTTACATCCCGGACGAAACTTAATAGTATAC
CACTTCTGCGAATAGCTCTTAATGCCGCATCTCGTCCGAGACCAGGACCCTTTATCATGACTTCTGCTCGTTGCATACCT
TGATCCACTACTGTCCGAATAGCATTTCCTGCTGCGGTTTGAGCAGCAAATGGCGTTCCTCTTCTTGTGCCCCTGAATCC
ACAAGTGCCAGCGGAGGACCAAGAAATCACTCGACCCCGTACATCTGTAATGGTCACAATAGTATTGTTGAAACTTGCTT
GAACATGAATAACGCCTTTTGGTATTTTACGTGAATTCTTACGTGAACCAATACGTCCATTTCTGCGTGAACTAATTTTT
GGTAAAGGTTTTGCCAT
>Kenya_04_Megana [organism=Manihot esculenta] [country: Kenya] [Collection date:May-2013] [Cultivar:Megana]
TTACACGCGCCTTTTTTTAGGGGGTCGGCAGCCATTATGTGGCATAGGGGTTACATCCCGGACGAAACTTAATAGTATAC
CACTTCTGCGAATAGCTCTTAATGCCGCATCTCGTCCGAGACCAGGACCCTTTATCATGACTTCTGCTCGTTGCATACCT
TGATCCACTACTGTCCGAATAGCATTTCCTGCTGCGGTTTGAGCAGCAAATGGCGTTCCTCTTCTTGTGCCCCTGAATCC
ACAAGTGCCAGCGGAGGACCAAGAAATCACTCGACCCCGTACATCTGTAATGGTCACAATAGTATTGTTGAAACTTGCTT
GAACATGAATAACGCCTTTTGGTATTTTACGTGAATTCTTACGTGAACCAATACGTCCATTTCTGCGTGAACTAATTTTT
GGTAAAGGTTTTGCCAT
>Kenya_05_Megana [organism=Manihot esculenta] [country: Kenya] [Collection date:May-2013] [Cultivar:Megana]
TTACACGCGCCTTTTTTTAGGGGGTCGGCAGCCATTATGTGGCATAGGGGTTACATCCCGGACGAAACTTAATAGTATAC
CACTTCTGCGAATAGCTCTTAATGCCGCATCTCGTCCGAGACCAGGACCCTTTATCATGACTTCTGCTCGTTGCATACCT
TGATCCACTACTGTCCGAATAGCATTTCCTGCTGCGGTTTGAGCAGCAAATGGCGTTCCTCTTCTTGTGCCCCTGAATCC
ACAAGTGCCAGCGGAGGACCAAGAAATCACTCGACCCCGTACATCTGTAATGGTCACAATAGTATTGTTGAAACTTGCTT
GAACATGAATAACGCCTTTTGGTATTTTACGTGAATTCTTACGTGAACCAATACGTCCATTTCTGCGTGAACTAATTTTT
GGTAAAGGTTTTGCCAT
>Kenya_07_Local [organism=Manihot esculenta] [country: Kenya] [Collection date:May-2013] [Cultivar:Local]
TTACACGCGCCTTTTTTTAGGGGGTCGGCAGCCATTATGTGGCATAGGGGTTACATCCCGGACGAAACTTAATAGTATAC
CACTTCTGCGAATAGCTCTTAATGCCGCATCTCGTCCGAGACCAGGACCCTTTATCATGACTTCTGCTCGTTGCATACCT
TGATCCACTACTGTCCGAATAGCATTTCCTGCTGCGGTTTGAGCAGCAAATGGCGTTCCTCTTCTTGTGCCCCTGAATCC
ACAAGTGCCAGCGGAGGACCAAGAAATCACTCGACCCCGTACATCTGTAATGGTCACAATAGTATTGTTGAAACTTGCTT
GAACATGAATAACGCCTTTTGGTATTTTACGTGAATTCTTACGTGAACCAATACGTCCATTTCTGCGTGAACTAATTTTT
GGTAAAGGTTTTGCCAT
>Kenya_10_Local [organism=Manihot esculenta] [country: Kenya] [Collection date:May-2013] [Cultivar:Local]
TTACACGCGCCTTTTTTTAGGGGGTCGGCAGCCATTATGTGGCATAGGGGTTACATCCCGGACGAAACTTAATAGTATAC
CACTTCTGCGAATAGCTCTTAATGCCGCATCTCGTCCGAGACCAGGACCCTTTATCATGACTTCTGCTCGTTGCATACCT
TGATCCACTACTGTCCGAATAGCATTTCCTGCTGCGGTTTGAGCAGCAAATGGCGTTCCTCTTCTTGTGCCCCTGAATCC
ACAAGTGCCAGCGGAGGACCAAGAAATCACTCGACCCCGTACATCTGTAATGGTCACAATAGTATTGTTGAAACTTGCTT
GAACATGAATAACGCCTTTTGGTATTTTACGTGAATTCTTACGTGAACCAATACGTCCATTTCTGCGTGAACTAATTTTT
GGTAAAGGTTTTGCCAT
>Kenya_11_Kibandameno [organism=Manihot esculenta] [country: Kenya] [Collection date:May-2013] [Cultivar:Kibandameno]
TTACACGCGCCTTTTTTTAGGGGGTCGGCAGCCATTATGTGGCATAGGGGTTACATCCCGGACGAAACTTAATAGTATAC
CACTTCTGCGAATAGCTCTTAATGCCGCATCTCGTCCGAGACCAGGACCCTTTATCATGACTTCTGCTCGTTGCATACCT
TGATCCACTACTGTCCGAATAGCATTTCCTGCTGCGGTTTGAGCAGCAAATGGCGTTCCTCTTCTTGTGCCCCTGAATCC
ACAAGTGCCAGCGGAGGACCAAGAAATCACTCGACCCCGTACATCTGTAATGGTCACAATAGTATTGTTGAAACTTGCTT
GAACATGAATAACGCCTTTTGGTATTTTACGTGAATTCTTACGTGAACCAATACGTCCATTTCTGCGTGAACTAATTTTT
GGTAAAGGTTTTGCCAT
>Kenya_12_Local [organism=Manihot esculenta] [country: Kenya] [Collection date:May-2013] [Cultivar:Local]
TTACACGCGCCTTTTTTTAGGGGGTCGGCAGCCATTATGTGGCATAGGGGTTACATCCCGGACGAAACTTAATAGTATAC
CACTTCTGCGAATAGCTCTTAATGCCGCATCTCGTCCGAGACCAGGACCCTTTATCATGACTTCTGCTCGTTGCATACCT
TGATCCACTACTGTCCGAATAGCATTTCCTGCTGCGGTTTGAGCAGCAAATGGCGTTCCTCTTCTTGTGCCCCTGAATCC
ACAAGTGCCAGCGGAGGACCAAGAAATCACTCGACCCCGTACATCTGTAATGGTCACAATAGTATTGTTGAAACTTGCTT
GAACATGAATAACGCCTTTTGGTATTTTACGTGAATTCTTACGTGAACCAATACGTCCATTTCTGCGTGAACTAATTTTT
GGTAAAGGTTTTGCCAT
>Kenya_13_Kibandameno [organism=Manihot esculenta] [country: Kenya] [Collection date:May-2013] [Cultivar:Kibandameno]
TTACACGCGCCTTTTTTTAGGGGGTCGGCAGCCATTATGTGGCATAGGGGTTACATCCCGGACGAAACTTAATAGTATAC
CACTTCTGCGAATAGCTCTTAATGCCGCATCTCGTCCGAGACCAGGACCCTTTATCATGACTTCTGCTCGTTGCATACCT
TGATCCACTACTGTCCGAATAGCATTTCCTGCTGCGGTTTGAGCAGCAAATGGCGTTCCTCTTCTTGTGCCCCTGAATCC
ACAAGTGCCAGCGGAGGACCAAGAAATCACTCGACCCCGTACATCTGTAATGGTCACAATAGTATTGTTGAAACTTGCTT
GAACATGAATAACGCCTTTTGGTATTTTACGTGAATTCTTACGTGAACCAATACGTCCATTTCTGCGTGAACTAATTTTT
GGTAAAGGTTTTGCCAT
>Kenya_14_Kibandameno [organism=Manihot esculenta] [country: Kenya] [Collection date:May-2013] [Cultivar:Kibandameno]
TTACACGCGCCTTTTTTTAGGGGGTCGGCAGCCATTATGTGGCATAGGGGTTACATCCCGGACGAAACTTAATAGTATAC
CACTTCTGCGAATAGCTCTTAATGCCGCATCTCGTCCGAGACCAGGACCCTTTATCATGACTTCTGCTCGTTGCATACCT
TGATCCACTACTGTCCGAATAGCATTTCCTGCTGCGGTTTGAGCAGCAAATGGCGTTCCTCTTCTTGTGCCCCTGAATCC
ACAAGTGCCAGCGGAGGACCAAGAAATCACTCGACCCCGTACATCTGTAATGGTCACAATAGTATTGTTGAAACTTGCTT
GAACATGAATAACGCCTTTTGGTATTTTACGTGAATTCTTACGTGAACCAATACGTCCATTTCTGCGTGAACTAATTTTT
GGTAAAGGTTTTGCCAT
>Kenya_15_Kibandameno [organism=Manihot esculenta] [country: Kenya] [Collection date:May-2013] [Cultivar:Kibandameno]
TTACACGCGCCTTTTTTTAGGGGGTCGGCAGCCATTATGTGGCATAGGGGTTACATCCCGGACGAAACTTAATAGTATAC
CACTTCTGCGAATAGCTCTTAATGCCGCATCTCGTCCGAGACCAGGACCCTTTATCATGACTTCTGCTCGTTGCATACCT
TGATCCACTACTGTCCGAATAGCATTTCCTGCTGCGGTTTGAGCAGCAAATGGCGTTCCTCTTCTTGTGCCCCTGAATCC
ACAAGTGCCAGCGGAGGACCAAGAAATCACTCGACCCCGTACATCTGTAATGGTCACAATAGTATTGTTGAAACTTGCTT
GAACATGAATAACGCCTTTTGGTATTTTACGTGAATTCTTACGTGAACCAATACGTCCATTTCTGCGTGAACTAATTTTT
GGTAAAGGTTTTGCCAT
>Mozambique_4_Ezalamalithi [organism=Manihot esculenta] [country: Mozambique] [Collection date:May-2014] [Cultivar:Ezalamalithi]
TTACACGCGCCTTTTTTTAGGGGGTCGGCAGCCATTATGTGGCATAGGGGTTACATCCCGGACGAAACTTAATAGTATAC
CACTTCTGCGAATAGCTCTTAATGCCGCATCTCGTCCGAGACCAGGACCCTTTATCATGACTTCTGCTCGTTGCATACCT
TGATCCACTACTGTCCGAATAGCATTTCCTGCTGCGGTTTGAGCAGCAAATGGCGTTCCTCTTCTTGTGCCCCTGAATCC
ACAAGTGCCAGCGGAGGACCAAGAAATCACTCGACCCCGTACATCTGTAATGGTCACAATAGTATTGTTGAAACTTGCTT
GAACATGAATAACGCCTTTTGGTATTTTACGTGAATTCTTACGTGAACCAATACGTCCATTTCTGCGTGAACTAATTTTT
GGTAAAGGTTTTGCCAT
>Mozambique_5_Calamidade [organism=Manihot esculenta] [country: Mozambique] [Collection date:] [Cultivar:Calamidade]
TTACACGCGCCTTTTTTTAGGGGGTCGGCAGCCATTATGTGGCATAGGGGTTACATCCCGGACGAAACTTAATAGTATAC
CACTTCTGCGAATAGCTCTTAATGCCGCATCTCGTCCGAGACCAGGACCCTTTATCATGACTTCTGCTCGTTGCATACCT
TGATCCACTACTGTCCGAATAGCATTTCCTGCTGCGGTTTGAGCAGCAAATGGCGTTCCTCTTCTTGTGCCCCTGAATCC
ACAAGTGCCAGCGGAGGACCAAGAAATCACTCGACCCCGTACATCTGTAATGGTCACAATAGTATTGTTGAAACTTGCTT
GAACATGAATAACGCCTTTTGGTATTTTACGTGAATTCTTACGTGAACCAATACGTCCATTTCTGCGTGAACTAATTTTT
GGTAAAGGTTTTGCCAT
>Mozambique_8_Calamidade [organism=Manihot esculenta] [country: Mozambique] [Collection date:May-2014] [Cultivar:Calamidade]
TTACACGCGCCTTTTTTTAGGGGGTCGGCAGCCATTATGTGGCATAGGGGTTACATCCCGGACGAAACTTAATAGTATAC
CACTTCTGCGAATAGCTCTTAATGCCGCATCTCGTCCGAGACCAGGACCCTTTATCATGACTTCTGCTCGTTGCATACCT
TGATCCACTACTGTCCGAATAGCATTTCCTGCTGCGGTTTGAGCAGCAAATGGCGTTCCTCTTCTTGTGCCCCTGAATCC
ACAAGTGCCAGCGGAGGACCAAGAAATCACTCGACCCCGTACATCTGTAATGGTCACAATAGTATTGTTGAAACTTGCTT
GAACATGAATAACGCCTTTTGGTATTTTACGTGAATTCTTACGTGAACCAATACGTCCATTTCTGCGTGAACTAATTTTT
GGTAAAGGTTTTGCCAT
>Mozambique_10_Bwana [organism=Manihot esculenta] [country: Mozambique] [Collection date:May-2014] [Cultivar:Bwana]
TTACACGCGCCTTTTTTTAGGGGGTCGGCAGCCATTATGTGGCATAGGGGTTACATCCCGGACGAAACTTAATAGTATAC
CACTTCTGCGAATAGCTCTTAATGCCGCATCTCGTCCGAGACCAGGACCCTTTATCATGACTTCTGCTCGTTGCATACCT
TGATCCACTACTGTCCGAATAGCATTTCCTGCTGCGGTTTGAGCAGCAAATGGCGTTCCTCTTCTTGTGCCCCTGAATCC
ACAAGTGCCAGCGGAGGACCAAGAAATCACTCGACCCCGTACATCTGTAATGGTCACAATAGTATTGTTGAAACTTGCTT
GAACATGAATAACGCCTTTTGGTATTTTACGTGAATTCTTACGTGAACCAATACGTCCATTTCTGCGTGAACTAATTTTT
GGTAAAGGTTTTGCCAT
>Mozambique_11_Fernando [organism=Manihot esculenta] [country: Mozambique] [Collection date:May-2014] [Cultivar:Fernando]
TTACACGCGCCTTTTTTTAGGGGGTCGGCAGCCATTATGTGGCATAGGGGTTACATCCCGGACGAAACTTAATAGTATAC
CACTTCTGCGAATAGCTCTTAATGCCGCATCTCGTCCGAGACCAGGACCCTTTATCATGACTTCTGCTCGTTGCATACCT
TGATCCACTACTGTCCGAATAGCATTTCCTGCTGCGGTTTGAGCAGCAAATGGCGTTCCTCTTCTTGTGCCCCTGAATCC
ACAAGTGCCAGCGGAGGACCAAGAAATCACTCGACCCCGTACATCTGTAATGGTCACAATAGTATTGTTGAAACTTGCTT
GAACATGAATAACGCCTTTTGGTATTTTACGTGAATTCTTACGTGAACCAATACGTCCATTTCTGCGTGAACTAATTTTT
GGTAAAGGTTTTGCCAT
>Mozambique_16_Bwana [organism=Manihot esculenta] [country: Mozambique] [Collection date:May-2014] [Cultivar:Bwana]
TTACACGCGCCTTTTTTTAGGGGGTCGGCAGCCATTATGTGGCATAGGGGTTACATCCCGGACGAAACTTAATAGTATAC
CACTTCTGCGAATAGCTCTTAATGCCGCATCTCGTCCGAGACCAGGACCCTTTATCATGACTTCTGCTCGTTGCATACCT
TGATCCACTACTGTCCGAATAGCATTTCCTGCTGCGGTTTGAGCAGCAAATGGCGTTCCTCTTCTTGTGCCCCTGAATCC
ACAAGTGCCAGCGGAGGACCAAGAAATCACTCGACCCCGTACATCTGTAATGGTCACAATAGTATTGTTGAAACTTGCTT
GAACATGAATAACGCCTTTTGGTATTTTACGTGAATTCTTACGTGAACCAATACGTCCATTTCTGCGTGAACTAATTTTT
GGTAAAGGTTTTGCCAT
>Mozambique_17_Mulaleia [organism=Manihot esculenta] [country: Mozambique] [Collection date:May-2014] [Cultivar:Mulaleia]
TTACACGCGCCTTTTTTTAGGGGGTCGGCAGCCATTATGTGGCATAGGGGTTACATCCCGGACGAAACTTAATAGTATAC
CACTTCTGCGAATAGCTCTTAATGCCGCATCTCGTCCGAGACCAGGACCCTTTATCATGACTTCTGCTCGTTGCATACCT
TGATCCACTACTGTCCGAATAGCATTTCCTGCTGCGGTTTGAGCAGCAAATGGCGTTCCTCTTCTTGTGCCCCTGAATCC
ACAAGTGCCAGCGGAGGACCAAGAAATCACTCGACCCCGTACATCTGTAATGGTCACAATAGTATTGTTGAAACTTGCTT
GAACATGAATAACGCCTTTTGGTATTTTACGTGAATTCTTACGTGAACCAATACGTCCATTTCTGCGTGAACTAATTTTT
GGTAAAGGTTTTGCCAT
>Mozambique_20_Cadri [organism=Manihot esculenta] [country: Mozambique] [Collection date:May-2014] [Cultivar:Cadri]
TTACACGCGCCTTTTTTTAGGGGGTCGGCAGCCATTATGTGGCATAGGGGTTACATCCCGGACGAAACTTAATAGTATAC
CACTTCTGCGAATAGCTCTTAATGCCGCATCTCGTCCGAGACCAGGACCCTTTATCATGACTTCTGCTCGTTGCATACCT
TGATCCACTACTGTCCGAATAGCATTTCCTGCTGCGGTTTGAGCAGCAAATGGCGTTCCTCTTCTTGTGCCCCTGAATCC
ACAAGTGCCAGCGGAGGACCAAGAAATCACTCGACCCCGTACATCTGTAATGGTCACAATAGTATTGTTGAAACTTGCTT
GAACATGAATAACGCCTTTTGGTATTTTACGTGAATTCTTACGTGAACCAATACGTCCATTTCTGCGTGAACTAATTTTT
GGTAAAGGTTTTGCCAT
>Mozambique_23_Mulaleia [organism=Manihot esculenta] [country: Mozambique] [Collection date:May-2014] [Cultivar:Mulaleia]
TTACACGCGCCTTTTTTTAGGGGGTCGGCAGCCATTATGTGGCATAGGGGTTACATCCCGGACGAAACTTAATAGTATAC
CACTTCTGCGAATAGCTCTTAATGCCGCATCTCGTCCGAGACCAGGACCCTTTATCATGACTTCTGCTCGTTGCATACCT
TGATCCACTACTGTCCGAATAGCATTTCCTGCTGCGGTTTGAGCAGCAAATGGCGTTCCTCTTCTTGTGCCCCTGAATCC
ACAAGTGCCAGCGGAGGACCAAGAAATCACTCGACCCCGTACATCTGTAATGGTCACAATAGTATTGTTGAAACTTGCTT
GAACATGAATAACGCCTTTTGGTATTTTACGTGAATTCTTACGTGAACCAATACGTCCATTTCTGCGTGAACTAATTTTT
GGTAAAGGTTTTGCCAT
>Mozambique_Manihot_glaziovii [organism=Manihot carthaginensis] [country: Mozambique] [Collection date:May-2014] [Cultivar:Local]
TTACACGCGCCTTTTTTTAGGGGGTCGGCAGCCATTATGTGGCATAGGGGTTACATCCCGGACGAAACTTAATAGTATAC
CACTTCTGCGAATAGCTCTTAATGCCGCATCTCGTCCGAGACCAGGACCCTTTATCATGACTTCTGCTCGTTGCATACCT
TGATCCACTACTGTCCGAATAGCATTTCCTGCTGCGGTTTGAGCAGCAAATGGCGTTCCTCTTCTTGTGCCCCTGAATCC
ACAAGTGCCAGCGGAGGACCAAGAAATCACTCGACCCCGTACATCTGTAATGGTCACAATAGTATTGTTGAAACTTGCTT
GAACATGAATAACTCCTTTTGGTATTTTACGTGAATTCTTACGTGAACCAATACGTCCATTTCTGCGTGAACTAATTTTT
GGTAAAGGTTTTGCCAT
