# Supplementary material for: Genetic diversity and SNP’s from the chloroplast coding regions of virus-infected cassava
Source: PeerJ. 2020 Mar 2;8:e8632. doi: 10.7717/peerj.8632 (PMC7058106; doi:10.7717/peerj.8632)
Supplement: Supplemental Information 3 [file peerj-08-8632-s003.zip › rps12.fasta]

>Tanzania_Healthy [organism=Manihot esculenta] [country: Tanzania] [Collection date:May-2013] [Cultivar:Local]
ATACACCCTAGTACATGTTCCTCGGCGCTGAGGACATCCCCCAAGAGCGGGGGATTTGGTGACATTTCTGATTGGCTGTC
TTGTGTTTCTAATAAGTTGTTTAATAGTTGGCATTTATGCAACTGCTACAAGATCAACAATTCCATGAGCTTGGGCTTCG
GTTGCTGACATAAAAACATCTCTTTCCATGTCTTCGGATACAACCCATAAAGGTTTTCCCGTTCTTTGTGCATAAATCCT
TGTGAGGATTTCGCGCAGTTTCAGTAGTTCTTCCGCTTCCAGGACAAATTCTACTATTTGTGCCTCATAATAACCAGAAA
TAGGTTGATGAATCATTACCCTAGCATGAGGGAATGCTAAACGTTTGGTAATTTTTCCTCCGACCAGAATAAAAGATCCC
ATTGAAGCAGCTAATCCCATGCATACTGTTTGTACATCGGGTCGCACAAATTGCATAGTATCATAAATAGCTATTCCGGG
TATTACCCATCCGCCGGGAGAGTTTATAAACAAATACAAATCTTTTGTCGCGTTTTCTATACTGAGATATACCATAAGAC
CAATAAGTTGATTCGCGATCTCGCTATCAACATCTTGACCTAAAAAAAGTAATCTTTCTCGATAAAGTCGGTTTATGTCA
ATCCAAGTTGAATCGTCTTCCCCAGGATTTCGAAAAGGGACTTTTGGAACACCAATAGGCATATGGGTTTGCCTTGGTAT
CGTGTTCATACCGTCGTATTGAATGATCCCGGTCGTTTGCTGTCTGTCCATATAATGCATACAGCTTTGGTTGCTGGTTG
GGCCGGTTCGATGGCTCTATATGAATTAGCAGTTTTTGATCCCTCTGACCCCGTTCTCGATCCAATGTGGAGACAGGGTA
TGTTCGTTATACCTTTTATGACTCGTTTAGGAATAACCAATTCATGGGGTGGTTGGAGTATCACAGGAGGAACTATAACG
AATCCGGGTATTTGGAGTTATGAAGGCGTGGCTGGGGCGCATATTGTGTTTTCTGGCTTGTGCTTCTTGGCAGCTATTTG
GCATTGGGTGTATTGGGATCTAGAAATATTTTGCGATGAACGTACAGGAAAACCTTCTTTGGATTTGCCCAAGATCTTTG
GAATTCATTTATTTCTCTCCGGGGTGGCTTGCTTTGGGTTTGGCGCTTTTCATGTAACCGGATTGTATGGTCCTGGAATA
TGGGTGTCCGACCCTTATGGACTAACCGGAAAGGTACAACCTGTAAGTCCAGCATGGGGTGTGGAAGGTTTTGATCCTTT
TGTTCCGGGAGGAATAGCTTCTCATCATATTGCAGCGGGGACATTGGGCATATTAGCGGGCCTATTCCATCTTAGTGTCC
GCCCGCCCCAACGTTTATACAAAGGATTACGTATGGGAAATATTGAAACTGTCCTTTCCAGTAGTATCGCGGCTGTCTTT
TTTGCAGCTTTTGTTGTTGCTGGAACTATGTGGTATGGTTCAGCAACTACCCCGATTGAATTATTTGGTCCCACTCGTTA
TCAATGGGATCAAGGATACTTCCAGCAAGAAATATATCGAAGAGTTAGTGCTGGGCTAGCCGAAAATCAAAGTTTATCCG
AAGCTTGGTCTAAAATTCCCGAAAAATTAGCTTTTTATGATTACATCGGCAATAATCCGGCAAAAGGTGGGTTGTTCAGA
GCAGGCTCAATGGACAACGGGGATGGAATAGCTGTTGGGTGGTTAGGACATCCTATCTTTAGAGATAAAGAAGGGCGTGA
ACTTTTTGTACGTCGTATGCCTACTTTTTTTGAAACATTTCCGGTTGTTTTGGTAGACGGAGATGGAATTGTTAGAGCCG
ATGTTCCTTTTCGAAGGGCGGAGTCGAAGTATAGTGTCGAACAAGTAGGTGTAACTGTTGAGTTCTATGGTGGCGAACTA
AACGGAGTCAGTTATAGTGATCCTGTTACTGTGAAAAAATATGCTAGACGCGCTCAATTGGGTGAAATTTTTGAATTAGA
TCGTGCTACTTTGAAATCCGATGGTGTTTTTCGTAGCAGCCCAAGGGGTTGGTTTACTTTTGGACATGCTTCGTTCGCTC
TGCTCTTTTTCTTCGGACACATTTGGCATGGTGCTCGAACTTTGTTCAGAGATGTTTTTGCTGGTATTGATCCAGATTTA
GATGCTCAAGTGGAATTTGGAGCATTCCAAAAACTTGGAGATCCGACTACAAGAAGACAAGTAGTCTGAATGGAAGCATT
GGTTTATACATTCCTTTTAGTATCAACTTTAGGAATCATTTTTTTCGCTATCTTTTTTCGAGAACCGCCTAAAGTTCCAA
CTAAAAAGGTAAAATGACTAGTCCCCGTGTTCCTCGAATGGATCTCTTAGTTGTTGAGAGGGTTGCCCAAAAGCAGTATA
TAAGGCATACCCAGTAAAACTTACAAGTAAACCAGATATAGAGATGGCGACTAGGGTTGCTGTTTCCATATGGCTACACA
AAGCGTGGAGGGTAGTTCTAGATCTGGTCCAAGACGAACTATTGTAGGGGATTTATTGAAACCGTTGAATTCGGAATACG
GTAAAGTAGCTCCCGGATGGGGAACTACTCCTTTGATGGGTGTCGCAATGGCCCTATTTGCGATATTCCTATCTATTATT
TTGGAGATTTATAATTCTTCCGTTTTACTAGATGGAATTTCAATGAATTAGATGAGTAAAGTCTATGATTGGTTCGAAGA
ACGTCTCGAGATTCAGGCAATTGCAGATGATATAACTAGTAAATATGTTCCTCCCCATGTCAACATATTTTATTGTTTAG
GGGGAATTACGCTTACTTGTTTTTTAGTACAAGTAGCTACGGGGTTTGCTATGACTTTTTACTACCGTCCGACGGTTACT
GAGGCTTTTGCTTCTGTTCAATACATAATGACTGAAGCTAACTTTGGTTGGTTAATCCGCTCAGTTCATCGATGGTCGGC
AAGTATGATGGTTTTAATGATGATCCTGCACGTATTTCGTGTGTATCTCACTGGTGGCTTTAAAAAACCTCGTGAATTGA
CTTGGGTTACGGGCGTGGTTCTTGCTGTATTGACCGCATCTTTTGGTGTAACTGGTTATTCCTTACCTTGGGACCAAATT
GGTTATTGGGCGGTAAAAATTGTAACAGGCGTGCCGGAAGCTATTCCTGTAATAGGATCACCTTTGGTAGAGTTATTACG
CGGAAGTGCTAGTGTAGGACAATCCACTTTGACTCGTTTTTATAGTTTACACACTTTTGTATTACCTCTTCTTACTGCCG
TATTTATGTTAATGCACTTTCCAATGATACGTAAGCAAGGTATTTCAGGCCCTTTATAGATGGGAGTAACAAAAAAACCT
GACTTGAATGATCCTGTATTAAGAGCTAAATTGGCTAAGGGAATGGGTCATAATTATTACGGAGAACCTGCATGGCCCAA
TGATCTTTTATATATTTTTCCAGTAGTAATTCTAGGTACTATTGCATGTAATGTAGGATTAGCGGTTCTAGAACCATCAA
TGATTGGTGAACCTGCGGATCCATTTGCAACGCCTTTGGAAATATTGCCTGAATGGTATTTCTTTCCCGTATTTCAAATA
CTTCGTACAGTACCCAATAAGTTATTAGGTGTTCTTTTAATGGTTTCAGTACCTGCAGGATTATTAACAGTACCTTTTTT
GGAGAATGTTAATAAATTCCAAAATCCATTTCGTCGTCCAGTTGCGACAACCGTCTTTTTGATTGGTACTGCGGTAGCCC
TTTGGTTAGGTATTGGAGCAACATTACCTATTGATAAATCCCTAACTTTAGGTCTTTTTCAAATTGATTCAATTGTAAAA
TAATTACACGCGCCTTTTTTTAGGGGGTCGGCAGCCATTATGTGGCATAGGGGTTACATCCCGGACGAAACTTAATAGTA
TACCACTTCTGCGAATAGCTCTTAATGCCGCATCTCGTCCGAGACCAGGACCCTTTATCATGACTTCTGCTCGTTGCATA
CCTTGATCCACTACTGTCCGAATAGCATTTCCTGCTGCGGTTTGAGCAGCAAATGGCGTTCCTCTTCTTGTGCCCCTGAA
TCCACAAGTGCCAGCGGAGGACCAAGAAATCACTCGACCCCGTACATCTGTAATGGTCACAATAGTATTGTTGAAACTTG
CTTGAACATGAATAACGCCTTTTGGTATTTTACGTGAATTCTTACGTGAACCAATACGTCCATTTCTGCGTGAACTAATT
TTTGGTAAAGGTTTTGCCATTTATCCTTGTCTTTGTTTATGTCTCGGGTTGAAGCAAATTACTATAATTCGCCCCCGTCT
ACGTATCAGTCGACATTTTTCACAAATTTTACGAACAGAAGCTCTTATTTTCATTTACCATATATAACACAAGATTTCTC
CGCCTATTCTTTCGAGTCGAGCTTCTCGGTCTGTCATTATACCCCGAGAAGTAGAAAGAATTACAATGCCCATCCCGCCC
AAAATTCTAGGAATTTTTTGATAGTTAGAATAGATTCGTAGACCAGGTCGGCTGATCCGTTTTAAATTTAGACTAGTTCT
ATAGGGTCCTTTCCTCTTCCTTCTATGTCGTAGGGTTAAAACCAAAAATTTTTTGTTGCCCTCCTGATGTTTCCTGACAT
TTTCAATAAAACCTTCTCTTAAAAGTATTTTAATAATGTTTTCAGTGATGTTAGTAGATGCTATTCGAACGGTTCCTTTT
CTATTTATGTCAGCATTTCTTATAGAGGTTATTATGTCAGCAATAGGATCCCTACCCATTTATAACACTTCAGGTGCTAA
TGAAACTATTTTAGTAAAATTTAACTGTCTCAATTCCCGGGCGATTGCACCAAAAATTCGAGTTCCCTTTGGATTTCCTT
CTTGATCAATGACAACTGCAGCGTTGTCATCATATCGTATTATCATACCATTATCACGTTTGAGTTCTTTACAAGTACGT
ACAATTACAGCTCTGATTACTTCTGATCTTTCTAGAGGTGAATTTGGTGCTGCTTCCTTGATCACAGCAACAATAACGTC
ACCGATATGAGCATATCGGCGATTACTAGTCCCTATGATTCGAATACACATCAATTCTCGAGCTCCGCTGTTATCCGCTA
CATTCAAATGGGTCTGAGATTGGATCATCTATCCTGAAATAATGAATTGAGTTCGTATAGGCATTTTTGATGCTGCTATT
GAAATAGCTTTTCTCGCTATATTTTCGGCTACTCCGCCCATTTCATAAAGTATTCTACCTGGTTTAACGACAGCTACCCA
ATATTCGGGAGATCCTTTCCCCGAACCCATACGTGTTTCCGTAGGTCTTAAAGTAACTGGTTTGTCGGGAAATATACGTA
CCCATATTTTTCCACCGCGGCGTGCATTTCGTGTCATTGCTCGTCGCCCCGCTTCTATTTGTCTAGATGTAATCCAAGCG
GGTTCAAGTGCCTGAAGAGCATATCTGCCGAAACAAATACGATTACCTCGAAAAGCTATTCCTTTCATTCTTCCTCTATG
TTGTTTACGGAATCGGGTTCTTTTGGGACTAAGCATTTATTTCTTGTCTGGAAATGTCCAAATTTTTATGCCTAATACCC
CATAAATAGTTCTAACTGTATACGAACAATAATCAATTTTAGCTCCAATGGTTTGTAGAGGAACTCTACCTTCTCTAATC
CATTCGACGCGTGCAATTTCTTTTCCGTCAAGACGCCCAGCAATTTGCACTTGAATTCCTTTTGTATTGGCCTGTTCAGT
TAATTCAATAGCTTTTTTCATTGCTTTGCGAAATGAAACTCTATTTTTTAATTGTCCGGCTATAAATTCTCCAAGAATAT
TAGGGTGCCCGTAAGGGTTTGGAATTCTTGTAATAGCAATATTGAATTTTCGATTCACACAATTAAGTTCTTTTTGTACA
TTCATCTGTAATTCTTCGATTCGTTTAGGTCTACTTTCTATTAATAATTTTGGGAATCCCATATATATTATGACCTGAAT
CACATCAATTCGTTTTTGAATCTCTATACGTACAATTCCTTCAATACCAGAAGATATTTTCGCATTTTTTTTTACATAAT
TCTTGATACAGTTTCTTATTTTTTGATCTTCTTGTAGACCCTCAGAGTAATTTTTTGGTTGTGCAAACCAAAGAGAATGA
TGGCTTTGGGTTGTACCAAGTCTGAAACCAAGTGGATTTATTTTTTGTCCCATTCATATATATATATATTCGTCATATTC
TTCATATAAGGATATATTTTTTAATACAATAGATATATGACAAGTTGATCTTTTTATCGGATAACCCCGTCCTCGAGCCT
GAGGTTTTAATTTTTTCACAGTAGTGCCTTCGTTGACTTCGGCTTTACTAATGATTAAATTGGCTTCGTTGAAACCCATA
TTGTGACTAGCATTTGCTGCTGCAGAATAAATCAATTTAAAAATGGGATAACATGCTCGATAAGGCATGAGCTCGAGTAT
CATAAGTGTTTCTTCGTAAGAACGTCCACGAATCTGATCAATTATTCTTCGTGCTTTGTGAGGGGACATACATATATGTT
GGCCTAAAGCATATACTTCATATGTGTTTCTCTTTCTTTTTTTTATCTTTATCATCTATTTACTACGGCGACGAAGAATC
AAATTATCACTATATTTATTCCTTTTTCTACTTCTTCTTCCAAGTGCAGGATAACCCCAAGGGGTTGCGGGTTTTTTTCT
ACCAATTGGGGCCCTCCCTTCACCACCCCCATGGGGGTGGTCTACAGGGTTCATAACTACTCCTCTTACTACAGGACGCT
TACCTAGCCAACATTTAGATCCGGCTCTACCCAAACTTTTCTGGTTCACCCCAGTATTCCCTACTTGTCCGACTGTTGCT
GAGCAGTTTTTGGATATTAAACGAACCTCCCCAGAAGGTAATTTTAATGTGGCTGATTTCCCCTCTTTTGCAATCAGTTT
CGCTACAGCACCTGCAGCTCTAGCTAATTGTCCACCCTTTCCAAGTGTGATTTCTATGTTATGTATGGCCGTGCCTAAGG
GCATATCGGTCAAAGGTAGGGCATTTCCCATTTTTATAGGAACTTCTGTACCAGAAATAATGGTATCTCCAATTATAGCC
CCTCTGGGATGTAAAATATATCTCTTCTCACCATCCCCATAGTGTATGAGACAAATGTATGCATTTCGATTAGGGTCGTA
TTCTATGGTTACGATTCTACCATATATGTCTTTTTCATTCCGTCGAAAATCGATTTTACGGTATAGACGCTTATGACCTC
CCCCTCTATGTCTTGCGGTAATGATTCCTCTGGCATTACGGCCTTTACCACAACGATGCTGTCCATAGATCAAATTCTTT
CGTGTATTTCGTGTATTGGATTTCGCTTGACTGTCTACGGCTCCATTGCGTGTGCTCGGGGTAGAAGTTTTGTATAAATG
TATCGCCATTTAAGTTCTTTTCTTTCTAAGAGGTGGAATAGAATAACCCGGTTGAAGCGTAATGATCATACGTCTGTAAT
GCATTGTATGTCCCATAATAGGTCTCATTCTTCTACCCTTTCCCGGGAGTCGATGGCTATTCATAGCTATTACCTTGACA
CCAAAGAAGAGTTCGACCCAATGCTTTATTTCTGTCCTAGTTGATCCTGATTCGACATTAAAAGTATATTGATTTTTCCC
CAATAACCGAATACTTTTGTCTGTAAATACTGCATATTTGATTCCATCCATTTAACGAAAATGTGCAAAAGCTCTATTTG
CCTCTGCCATTCTATGAGTCTCTTCCTTTTTGCGTATGGCATCACCACTCCCTTTGGCAGCATCCACTAATTCGGAACTT
AATTTGAAAGCCATATTTCGACCCGGACGTTTTCGGGATGCCCCTAATAACCAACGAATGGCAAGTGCTTTTCCTTGTGT
GGATCCTATTTCAATGGGAACTTGATGAGTCGATCCGCCTACACGTCTTGCTTTTACTGCTATATCGGGAGTTACTCCAC
GTATTGCTTGACGTAAAACAGATAGTGGATTTGTTTCTGTCTTTTGTTGAATCTTTTTCATGGCTCGATAGATAATTTGA
TAAGCCAATGATTTTTTTCCGTGTTTCAGAATACGGTTAACCAACATGTTAACTAATCGATTACGATAAATTGGATCGGA
TTTTGCAGTTTTTTCTTCTGCAGTACCTCGACGTGACATTTATTTTGGCTTTTTGACCCCATATTTAGAACGCCCTTGTT
GACGATCCTTTACTCCGACAGCATCTAGGGTTCCTCGAACAATGTGATATCTCACACCGGGTAAATCCTTAACCCTTCCC
CCTCTTACTAAGACTACAGAATGTTCTTGTAAATTATGGCCAATACCAGGTATATAAGCAGTGATTTCAAATCCAGAGGT
TAATCGTACTCTGGCAACTTTACGTAAGGCAGAGTTTGGTTTTTTGGGGGTGATAGTTCAATAAGCTAGACCCATGCTTC
GAGTTGTTTCATGCCATAAATAAACTCGAACACTCAAGAAATCTGTTGGACAGGCGGATTCACATCTCTTACAACCGACA
CAGTCCTCTGTTCTTGGAGCAGAAGCAATTTGCTTAGATTTACATCCATCCCAAGGTATCATTTCTAATACATCTGTGGG
GCAGGCTCGGACACATTGAGTACACCCTATACATGTATCATAAATCTTTACTGAATGTGACATCTACTTATTCAACAAAT
TCGATTGATTGATATGGATTGATTTTCTATTACGATAAATTGCCGAAACAATAGCTGGTCCAATAGCTGCTTCAGCGGCT
GCGATAGCTATAACAAAAATTGAAAAAATATTTCCTTTTAATTGGCGACTATCAAAAAAATCAGAAAATGTTACGAAATT
TAGATTAACTGCATTCAGTATAAGTTCAAGGCACATAAGGGCTCTAACCATATTTCGACTCGTGATCAATCCATAGATAC
CAATAGAAAATAAATAGGCACTCAAAACAAGTACATGTTCGAGCATCATTTACTGACGAGCCACAGCAATCGCACCTATC
AAAGCAACTAAAAGAATTATTGAAATGAATTCAAATGGAAGAAAAAAATCTGTTGATAAATGAATTCCAATTTGTTGGCC
ATTACTTATCAAATCTTGTTCTATAATCTGATTTGTTTTTGTAGTCCAAATAATTCCGTACCATGACGTATCTGGAATAA
TAGTAATTAGTGAAACAAAAATACTTGTACAAACTAAGGAAGTAACCCCGCTTCCAACAGTCCAAAGATTAAAATCTTTG
TAATATTCTGAACCATTCATGAACATCACGGCAAATATAATTAAAACATTTATAGCTCCCACATAAATAAGGAGCTGTGC
GGCAGCTACAAAATGAGAGTTTGATAAAATATAGAATAAAGATATACAAACAAGAACCAATCCCAACGAAAAGGCAGAAT
AAATTGGGTTGGTAAGTAATACTACTCCTAGACCTCCTAATATAAGACCTAACCCCAGAAAGACTAAAAGAAAATCATGA
ATTAGTCCAGGCAAATCCATCTATTTTTTTTGAGTTGAATTCAAAATTGTTCGAATTGTATAATCGTCAACTACTGACAT
TGGTAAACGACCTAAAGCAATTTGATTATAATTCAATTCGTGACGATCATAAGTAGAAAGCTCATATTCTTCAGTCATCG
ATAAACAATTTGTCGGACAATACTCAACACAGTTGCCACAAAATATACAGATTCCGAAATCAATACTGTAATTAAGCAAC
CGTTTCTTTCGAATGTCAGTTTCCAATTTCCAATCAACAACAGGTAGATCTATAGGACATACACGAACACATACTTCACA
AGCAATGCATTTATCAAATTCAAAATGAATTCGACCGCGGAAACGCTCCGATGTGATTAATTTTTCATAAGGATATTGAA
CAGTTACAGGTAAACGATTTGCATGAGATAAGGTAATCATGAAACCTTGACCAATGTACCTTGCAGCTCGTATGGTTTGT
TGCCCATAATTCATGAACCCAGTTACCATGGGAAACATTTATAGTGAAAGAAGTTCGAAAGAGGTTGTTAATAATAGATT
ACCGAGAGAAATAGGTAAAAGAAATTTCCATCCAAGATTTAAAAGTTGGTCCATTCTTAGTCTAGGTAAAGTCCATCTTG
TTGTGATAGGAATGAACAAGAACAAATAAGTTTTAACCAATGTAATAAAGATACCAATTGTTGTTCCAAAGACTCCGCTC
ATTTTTTTTATTTCAAAAAGCTCAGGAACGAATATATACGGAATAGAGATATTCCAACCGCCCAAGTAAAGAACTGTTAC
AAATAATGAAGAAACTAATAAGTTTAGATAGGAAGCAATATAAAATAAACCAAATTTGATGCCCGAATATTCGGTTTGAT
AACCTGCTACTAATTCTTCTTCTGCTTCTGGTAAATCAAAAGGTAATCTCTCACATTCTGCTAGAGAAGAAATAAAAAAA
ATGATAAATCCTATAGGTTGACGCCACAAATTCCACCCCCAAAAACCAGATTTTGATTGTGCCTCAACTATATCAACTGT
ACTTGAACTATTAGATAATAGAGATATGGATAACACACAAAGAGTTAATGGTATTTCATAACTAATCGATTGAGCAGCAG
CTCGTAAACCACCCAAAAAGGAATATTTATTATTTGATCCATATCCTGACATAAGAAGTCCGATGGGAGCAATACTTGAA
ATGGCAATCCATAAAAAAACACCAATATTTAGATCAGTTAAAACAAGGTGATAGCCAAAAGGAATTACCGAATAGCTTAA
TATAGTTGATATGACTGCTATGGATGGTCCGATACTGAATAAACGAATATCCCCCCTAGATGGAAAAAGATTCTCTTTGA
AAAGTAGTTTTGTCCCATCCGCTAGAGCTTGAAGAACTCCTAAAGGACCGGCATATTCAGGTCCAATACGTTGTTGTATC
CCTGCAGATATTTCTCTTTCTAACCATACAATTACTAGTATGCCTGTCGTGATTCCCAATACAAGAATAAAAATCGGGGC
AAACACCCATATAATTCCATAGACCTCGTTTAAGGATTCTAATCTAGAAAAAGAATTGATAGCTTGTACTTCTGTTGTAT
CAATTATCATTCAACGATCAACTTCTCCCATAATGATATCTATACTACCTAGTATTGTCATAATATCAGCCAATTTCATT
CTTTTAACTAATTCAGGAAGAATTTGCAAATTGATAAAACCTGGCGGACGAATTTTCCATCTCCAAGGAAAACCGCTCTG
ATCCCCTATCAGAAAAATTCCCAATTCTCCTTTTGGTGCTTCGACTCTCACATAAAGTTCTTGTTTCGGTAATTCAAAAG
TAGGAGAAGTTTTTTTACTAATGAATCGATATTCGAAATCGTTCCATTCCGAATCCCTTTCTCTATCAAAGCGTCGGGTT
TCTAAATTCTCATAGGGCCCCCCCGGAATTCCTTCCAGAGCCTGTTGAATAATTTTTATAGATTCCAGCATTTCACCAAT
CCGGACTAAATAACGAGCTAAGGAATCTCCTTCTTTTTGCCACTGGATTTCCCAATCAAATTCGTCGTAACACTCATAAT
GATCAACTTTACGAAGATCCCATTGTACTCCAGAAGCTCGTAGCATTGGTCCTGATAAACCCCAATTTATTGCTTCTTCT
GTACCAACAATACCTACCCCCTCAACTCGTTCTAAAAAAATAGGATTTCGCGTAATAAGTTTTTGATATTCAGTAACTCC
TGTTAAAAAATAATCGCAAAAATCCAAACATTTATCTATCCAACCATGAGGTAGATCAGACGCTACTCCTCCGATACGAA
AAAAATTATGCATCATTCTCATACCAGTGGCAGCTTCGAATAAATCATATACTAACTCTCTTTCTCTAAAGATATAGAAG
AAAGGAGTCTGTGCACCAATATCTGCCATAAAAGGGCCAAGCCATAACAAATGAGAAGCTATACGACTCAATTCCAACAT
AATTACTCTGATATAGCCAGCTCTTTTAGGCACTTGAATATTTCCTAACAGTTCTGGACCATTTACTGTTATTGCTTCTG
TGAACATAGTAGCCAAATAATCCCAACGTGTTACATAGGGCAAATATTGTATAATTGTTCGATTTTCCGCAATTTTTTCC
ATTCCTCTGTGTAAATAACCTAATATTGGTTCGCAGTCAATAACATCTTCCCCGTCTAGAGTAACGATGAGTCGAAGAAC
ACCATGCATTGATGGGTGGTGGGGACCCATATTAACTATCATAAGGTCTTTTCGTGTAGCTGGTACATTCATACTATCAC
CCCCAAAAAACCAAACTCTGCCTTACGTAAAGTTGCCAGAGTACGATTAACCTCTGGATTTGAAATCACTGCTTATATAC
CTGGTATTGGCCATAATTTACAAGAACATTCTGTAGTCTTAGTAAGAGGGGGAAGGGTTAAGGATTTACCCGGTGTGAGA
TATCACATTGTTCGAGGAACCCTAGATGCTGTCGGAGTAAAGGATCGTCAACAAGGGCGTTCTAAATATGGGGTCAAAAA
GCCAAAATAA
>Tanzania_03_Rumara [organism=Manihot esculenta] [country: Tanzania] [Collection date:May-2013] [Cultivar:Rumara]
ATACACCCTAGTACATGTTCCTCGGCGCTGAGGACATCCCCCAAGAGCGGGGGATTTGGTGACATTTCTGATTGGCTGTC
TTGTGTTTCTAATAAGTTGTTTAATAGTTGGCATTTATGCAACTGCTACAAGATCAACAATTCCATAAGCTTGGGCTTCG
GTTGCTGACATAAAAACATCTCTTTCCATGTCTTCGGATACAACCCATAAAGGTTTTCCCGTTCTTTGTGCATAAATCCT
TGTGAGGATTTCGCGCAGTTTCAGTAGTTCTTCCGCTTCCAGGACAAATTCTACTATTTGTGCCTCATAATAACCAGAAA
TAGGTTGATGAATCATTACCCTAGCATGAGGGAATGCTAAACGTTTGGTAATTTTTCCTCCGACCAGAATAAAAGATCCC
ATTGAAGCAGCTAATCCCATGCATACTGTTTGTACATCGGGTCGCACAAATTGCATAGTATCATAAATAGCTATTCCGGG
TATTACCCATCCGCCGGGAGAGTTTATAAACAAATACAAATCTTTTGTCGCGTTTTCTATACTGAGATATACCATAAGAC
CAATAAGTTGATTCGCGATCTCGCTATCAACATCTTGACCTAAAAAAAGTAATCTTTCTCGATAAAGTCGGTTTATGTCA
ATCCAAGTTGAATCGTCTTCCCCAGGATTTCGAAAAGGGACTTTTGGAACACCAATAGGCATATGGGTTTGCCTTGGTAT
CGTGTTCATACCGTCGTATTGAATGATCCCGGTCGTTTGCTGTCTGTCCATATAATGCATACAGCTTTGGTTGCTGGTTG
GGCCGGTTCGATGGCTCTATATGAATTAGCAGTTTTTGATCCCTCTGACCCCGTTCTCGATCCAATGTGGAGACAGGGTA
TGTTCGTTATACCTTTTATGACTCGTTTAGGAATAACCAATTCATGGGGTGGTTGGAGTATCACAGGAGGAACTATAACG
AATCCGGGTATTTGGAGTTATGAAGGCGTGGCTGGGGCGCATATTGTGTTTTCTGGCTTGTGCTTCTTGGCAGCTATTTG
GCATTGGGTGTATTGGGATCTAGAAATATTTTGCGATGAACGTACAGGAAAACCTTCTTTGGATTTGCCCAAGATCTTTG
GAATTCATTTATTTCTCTCCGGGGTGGCTTGCTTTGGGTTTGGCGCTTTTCATGTAACCGGATTGTATGGTCCTGGAATA
TGGGTGTCCGACCCTTATGGACTAACCGGAAAGGTACAACCTGTAAGTCCAGCATGGGGTGTGGAAGGTTTTGATCCTTT
TGTTCCGGGAGGAATAGCTTCTCATCATATTGCAGCGGGGACATTGGGCATATTAGCGGGCCTATTCCATCTTAGTGTCC
GCCCGCCCCAACGTTTATACAAAGGATTACGTATGGGAAATATTGAAACTGTCCTTTCCAGTAGTATCGCGGCTGTCTTT
TTTGCAGCTTTTGTTGTTGCTGGAACTATGTGGTATGGTTCAGCAACTACCCCGATTGAATTATTTGGTCCCACTCGTTA
TCAATGGGATCAAGGATACTTCCAGCAAGAAATATATCGAAGAGTTAGTGCTGGGCTAGCCGAAAATCAAAGTTTATCCG
AAGCTTGGTCTAAAATTCCCGAAAAATTAGCTTTTTATGATTACATCGGCAATAATCCGGCAAAAGGTGGGTTGTTCAGA
GCAGGCTCAATGGACAACGGGGATGGAATAGCTGTTGGGTGGTTAGGACATCCTATCTTTAGAGATAAAGAAGGGCGTGA
ACTTTTTGTACGTCGTATGCCTACTTTTTTTGAAACATTTCCGGTTGTTTTGGTAGACGGAGATGGAATTGTTAGAGCCG
ATGTTCCTTTTCGAAGGGCGGAGTCGAAGTATAGTGTCGAACAAGTAGGTGTAACTGTTGAGTTCTATGGTGGCGAACTA
AACGGAGTCAGTTATAGTGATCCTGTTACTGTGAAAAAATATGCTAGACGCGCTCAATTGGGTGAAATTTTTGAATTAGA
TCGTGCTACTTTGAAATCCGATGGTGTTTTTCGTAGCAGCCCAAGGGGTTGGTTTACTTTTGGACATGCTTCGTTCGCTC
TGCTCTTTTTCTTCGGACACATTTGGCATGGTGCTCGAACTTTGTTCAGAGATGTTTTTGCTGGTATTGATCCAGATTTA
GATGCTCAAGTGGAATTTGGAGCATTCCAAAAACTTGGAGATCCGACTACAAGAAGACAAGTAGTCTGAATGGAAGCATT
GGTTTATACATTCCTTTTAGTATCAACTTTAGGAATCATTTTTTTCGCTATCTTTTTTCGAGAACCGCCTAAAGTTCCAA
CTAAAAAGGTAAAATGACTAGTCCCCGTGTTCCTCGAATGGATCTCTTAGTTGTTGAGAGGGTTGCCCAAAAGCAGTATA
TAAGGCATACCCAGTAAAACTTACAAGTAAACCAGATATAAAGATGGCGACTAGGGTTGCTGTTTCCATATGGCTACACA
AAGCGTGGAGGGTAGTTCTAGATCTGGTCCAAGACGAACTATTGTAGGGGATTTATTGAAACCGTTGAATTCGGAATACG
GTAAAGTAGCTCCCGGATGGGGAACTACTCCTTTGATGGGTGTCGCAATGGCCCTATTTGCGATATTCCTATCTATTATT
TTGGAGATTTATAATTCTTCCGTTTTACTAGATGGAATTTCAATGAATTAGATGAGTAAAGTTTATGATTGGTTCGAAGA
ACGTCTCGAGATTCAGGCAATTGCAGATGATATAACTAGTAAATATGTTCCTCCCCATGTCAACATATTTTATTGTTTAG
GGGGAATTACGCTTACTTGTTTTTTAGTACAAGTAGCTACGGGGTTTGCTATGACTTTTTACTACCGTCCGACGGTTACT
GAGGCTTTTGCTTCTGTTCAATACATAATGACTGAAGCTAACTTTGGTTGGTTAATCCGCTCAGTTCATCGATGGTCGGC
AAGTATGATGGTTTTAATGATGATCCTGCACGTATTTCGTGTGTATCTCACTGGTGGCTTTAAAAAACCTCGTGAATTGA
CTTGGGTTACGGGCGTGGTTCTTGCTGTATTGACCGCATCTTTTGGTGTAACTGGTTATTCCTTACCTTGGGACCAAATT
GGTTATTGGGCGGTAAAAATTGTAACAGGCGTGCCGGAAGCTATTCCTGTAATAGGATCACCTTTGGTAGAGTTATTACG
CGGAAGTGCTAGTGTAGGACAATCCACTTTGACTCGTTTTTATAGTTTACACACTTTTGTATTACCTCTTCTTACTGCCG
TATTTATGTTAATGCACTTTCTAATGATACGTAAGCAAGGTATTTCAGGCCCTTTATAGATGGGAGTAACAAAAAAACCT
GACTTGAATGATCCTGTATTAAGAGCTAAATTGGCTAAGGGAATGGGTCATAATTATTACGGAGAACCTGCATGGCCCAA
TGATCTTTTATATATTTTTCCAGTAGTAATTCTAGGTACTATTGCATGTAATGTAGGATTAGCGGTTCTAGAACCATCAA
TGATTGGTGAACCTGCGGATCCATTTGCAACGCCTTTGGAAATATTGCCTGAATGGTATTTCTTTCCCGTATTTCAAATA
CTTCGTACAGTACCCAATAAGTTATTAGGTGTTCTTTTAATGGTTTCAGTACCTGCAGGATTATTAACAGTACCTTTTTT
GGAGAATGTTAATAAATTCCAAAATCCATTTCGTCGTCCAGTTGCGACAACCGTCTTTTTGATTGGTACTGCGGTAGCCC
TTTGGTTAGGTATTGGAGCAACATTACCTATTGATAAATCCCTAACTTTAGGTCTTTTTTAAATTGATTCAATTGTAAAA
TAATTACACGCGCCTTTTTTTAGGGGGTCGGCAGCCATTATGTGGCATAGGGGTTACATCCCGGACGAAACTTAATAGTA
TACCACTTCTGCGAATAGCTCTTAATGCCGCATCTCGTCCGAGACCAGGACCCTTTATCATGACTTCTGCTCGTTGCATA
CCTTGATCCACTACTGTCCGAATAGCATTTCCTGCTGCGGTTTGAGCAGCAAATGGCGTTCCTCTTCTTGTGCCCCTGAA
TCCACAAGTGCCAGCGGAGGACCAAGAAATCACTCGACCCCGTACATCTGTAATGGTCACAATAGTATTGTTGAAACTTG
CTTGAACATGAATAACGCCTTTTGGTATTTTACGTGAATTCTTACGTGAACCAATACGTCCATTTCTGCGTGAACTAATT
TTTGGTAAAGGTTTTGCCATTTATCCTTGTCTTTGTTTATGTCTCGGGTTGAAGCAAATTACTATAATTCGCCCCCGTCT
ACGTATCAGTCGACATTTTTCACAAATTTTACGAACAGAAGCTCTTATTTTCATTTACCATATATAACACAAGATTTCTC
CGCCTATTCTTTCGAGTCGAGCTTCTCGGTCTGTCATTATACCCCGAGAAGTAGAAAGAATTACAATGCCCATCCCGCCC
AAAATTCTAGGAATTTTTTGATAGTTAGAATAGATTCGTAGACCAGGTCGGCTGATCCGTTTTAAATTTAGACTAGTTCT
ATAGGGTCCTTTCCTCTTCCTTCTATGTCGTAGGGTTAAAACCAAAAATTTTTTGTTGCCCTCCTGATGTTTCCTGACAT
TTTCAATAAAACCTTCTCTTAAAAGTATTTTAATAATGTTTTCAGTGATGTTAGTAGATGCTATTCGAACGGTTCCTTTT
CTATTTATGTCAGCATTTCTTATAGAGGTTATTATGTCAGCAATAGGATCCCTACCCATTTATAACACTTCAGGTGCTAA
TGAAACTATTTTAGTAAAATTTAACTGTCTCAATTCCCGGGCGATTGCACCAAAAATTCGAGTTCCCTTTGGATTTCCTT
CTTGATCAATGACAACTGCAGCGTTGTCATCATATCGTATTATCATACCATTATCACGTTTGAGTTCTTTACAAGTACGT
ACAATTACAGCTCTGATTACTTCTGATCTTTCTAGAGGTGAATTTGGTGCTGCTTCCTTGATCACAGCAACAATAACGTC
ACCGATATGAGCATATCGGCGATTACTAGTCCCTATGATTCGAATACACATCAATTCTCGAGCTCCGCTGTTATCCGCTA
CATTCAAATGGGTCTGAGATTGGATCATCTATCCTGAAATAATGAATTGAGTTCGTATAGGCATTTTTGATGCTGCTATT
GAAATAGCTTTTCTCGCTATATTTTCGGCTACTCCGCCCATTTCATAAAGTATTCTACCTGGTTTAACGACAGCTACCCA
ATATTCGGGAGATCCTTTCCCCGAACCCATACGTGTTTCCGTAGGTCTTAAAGTAACTGGTTTGTCGGGAAATATACGTA
CCCATATTTTTCCACCGCGGCGTGCATTTCGTGTCATTGCTCGTCGCCCCGCTTCTATTTGTCTAGATGTAATCCAAGCG
GGTTCAAGTGCCTGAAGAGCATATCTGCCGAAACAAATACGATTACCTCGAAAAGCTATTCCTTTCATTCTTCCTCTATG
TTGTTTACGGAATCGGGTTCTTTTGGGACTAAGCATTTATTTCTTGTCTGGAAATGTCCAAATTTTTATGCCTAATACCC
CATAAATAGTTCTAACTGTATACGAACAATAATCAATTTTAGCTCCAATGGTTTGTAGAGGAACTCTACCTTCTCTAATC
CATTCGACGCGTGCAATTTCTTTTCCGTCAAGACGCCCAGCAATTTGCACTTGAATTCCTTTTGTATTGGCCTGTTCAGT
TAATTCAATAGCTTTTTTCATTGCTTTGCGAAATGAAACTCTATTTTTTAATTGTCCGGCTATAAATTCTCCAAGAATAT
TAGGGTGCCCGTAAGGGTTTGGAATTCTTGTAATAGCAATATTGAATTTTCGATTCACACAATTAAGTTCTTTTTGTACA
TTCATCTGTAATTCTTCGATTCGTTTAGGTCTACTTTCTATTAATAATTTTGGGAATCCCATATATATTATGACCTGAAT
CACATCAATTCGTTTTTGAATCTCTATACGTACAATTCCTTCAATACCAGAAGATATTTTCGCATTTTTTTTTACATAAT
TCTTGATACAGTTTCTTATTTTTTGATCTTCTTGTAGACCCTCAGAGTAATTTTTTGGTTGTGCAAACCAAAGAGAATGA
TGGCTTTGGGTTGTACCAAGTCTGAAACCAAGTGGATTTATTTTTTGTCCCATTCATATATATATATATTCGTCATATTC
TTCATATAAGGATATATTTTTTAATACAATAGATATATGACAAGTTGATCTTTTTATCGGATAACCCCGTCCTCGAGCCT
GAGGTTTTAATTTTTTCACAGTAGTGCCTTCGTTGACTTCGGCTTTACTAATGATTAAATTGGCTTCGTTGAAACCCATA
TTGTGACTAGCATTTGCTGCTGCAGAATAAATCAATTTAAAAATGGGATAACATGCTCGATAAGGCATGAGCTCGAGTAT
CATAAGTGTTTCTTCGTAAGAACGTCCACGAATCTGATCAATTATTCTTCGTGCTTTGTGAGGGGACATACATATATGTT
GGCCTAAAGCATATACTTCATATGTGTTTCTCTTTCTTTTTTTTATCTTTATCATCTATTTACTACGGCGACGAAGAATC
AAATTATCACTATATTTATTCCTTTTTCTACTTCTTCTTCCAAGTGCAGGATAACCCCAAGGGGTTGCGGGTTTTTTTCT
ACCAATTGGGGCCCTCCCTTCACCACCCCCATGGGGGTGGTCTACAGGGTTCATAACTACTCCTCTTACTACAGGACGCT
TACCTAGCCAACATTTAGATCCGGCTCTACCCAAACTTTTCTGGTTCACCCCAGTATTCCCTACTTGTCCGACTGTTGCT
GAGCAGTTTTTGGATATTAAACGAACCTCCCCAGAAGGTAATTTTAATGTGGCTGATTTCCCCTCTTTTGCAATCAGTTT
CGCTACAGCACCTGCAGCTCTAGCTAATTGTCCACCCTTTCCAAGTGTGATTTCTATGTTATGTATGGCCGTGCCTAAGG
GCATATCGGTCAAAGGTAGGGCATTTCCCATTTTTATAGGAACTTCTGTACCAGAAATAATGGTATCTCCAATTATAGCC
CCTCTGGGATGTAAAATATATCTCTTCTCACCATCCCCATAGTGTATGAGACAAATGTATGCATTTCGATTAGGGTCGTA
TTCTATGGTTACGATTCTACCATATATGTCTTTTTCATTCCGTCGAAAATCGATTTTACGGTATAGACGCTTATGACCTC
CCCCTCTATGTCTTGCGGTAATGATTCCTCTGGCATTACGGCCTTTACCACAACGATGCTGTCCATAGATCAAATTCTTT
CGTGTATTTCGTGTATTGGATTTCGCTTGACTGTCTACGGCTCCATTGCGTGTGCTCGGGGTAGAAGTTTTGTATAAATG
TATCGCCATTTAAGTTCTTTTCTTTCTAAGAGGTGGAATAGAATAACCCGGTTGAAGCGTAATGATCATACGTCTGTAAT
GCATTGTATGTCCCATAATAGGTCTCATTCTTCTACCCTTTCCCGGGAGTCGATGGCTATTCATAGCTATTACCTTGACA
CCAAAGAAGAGTTCGACCCAATGCTTTATTTCTGTCCTAGTTAATCCTGATTCGACATTAAAAGTATATTGATTTTTCCC
CAATAACCGAATACTTTTGTCTGTAAATACTGCATATTTGATTCCATCCATTTAACGAAAATGTGCAAAAGCTCTATTTG
CCTCTGCCATTCTATGAGTCTCTTCCTTTTTGCGTATGGCATCACCACTCCCTTTGGCAGCATCCACTAATTCGGAACTT
AATTTGAAAGCCATATTTCGACCCGGACGTTTTCGGGATGCCCCTAATAACCAACGAATGGCAAGTGCTTTTCCTTGTGT
GGATCCTATTTCAATGGGAACTTGATGAGTCGATCCGCCTACACGTCTTGCTTTTACTGCTATATCGGGAGTTACTCCAC
GTATTGCTTGACGTAAAACAGATAGTGGATTTGTTTCTGTCTTTTGTTGAATCTTTTTCATGGCTCGATAGATAATTTGA
TAAGCCAATGATTTTTTTCCGTGTTTCAGAATACGGTTAACCAACATGTTAACTAATCGATTACGATAAATTGGATCGGA
TTTTGCAGTTTTTTCTTCTGCAGTACCTCGACGTGACATTTATTTTGGCTTTTTGACCCCATATTTAGAACGCCCTTGTT
GACGATCCTTTACTCCGACAGCATCTAGGGTTCCTCGAACAATGTGATATCTCACACCGGGTAAATCCTTAACCCTTCCC
CCTCTTACTAAGACTACAGAATGTTCTTGTAAATTATGGCCAATACCAGGTATATAAGCAGTGATTTCAAATCCAGAGGT
TAATCGTACTCTGGCAACTTTACGTAAGGCAGAGTTTGGTTTTTTGGGGGTGATAGTTCAATAAGCTAGACCCATGCTTC
GAGTTGTTTCATGCCATAAATAAACTCGAACACTCAAGAAATCTGTTGGACAGGCGGATTCACATCTCTTACAACCGACA
CAGTCCTCTGTTCTTGGAGCAGAAGCAATTTGCTTAGATTTACATCCATCCCAAGGTATCATTTCTAATACATCTGTGGG
GCAGGCTCGGACACATTGAGTACACCCTATACATGTATCATAAATCTTTACTGAATGTGACATCTACTTATTCAACAAAT
TCGATTGATTGATATGGATTGATTTTCTATTACGATAAATTGCCGAAACAATAGCTAGTCCAATAGCTGCTTCAGCGGCT
GCGATAGCTATAACAAAAATTGAAAAAATATTTCCTTTTAATTGGCGACTATCAAAAAAATCAGAAAATGTTACGAAATT
TAGATTAACTGCATTCAGTATAAGTTCAAGGCACATAAGGGCTCTAACCATATTTCGACTCGTGATCAATCCATAGATAC
CAATAGAAAATAAATAGGCACTCAAAACAAGTACATGTTCGAGCATCATTTACTGACGAGCCACAGCAATCGCACCTATC
AAAGCAACTAAAAGAATTATTGAAATGAATTCAAATGGAAGAAAAAAATCTGTTGATAAATGAATTCCAATTTGTTGGCC
ATTACTTATCAAATCTTGTTCTATAATCTGATTTGTTTTTGTAGTCCAAATAATTCCGTACCATGACGTATCTAGAATAA
TAGTAATTAGTGAAACAAAAATACTTGTACAAACTAAGGAAGTAACCCCGCTTCCAACAGTCCAAAGATTAAAATCTTTG
TAATATTCTGAACCATTCATGAACATCACGGCAAATATAATTAAAACATTTATAGCTCCCACATAAATAAGGAGCTGTGC
GGCAGCTACAAAATGAGAGTTTGATAAAATATAGAATAAAGATATACAAACAAGAACCAATCCCAACGAAAAGGCAGAAT
AAATTGGGTTGGTAAGTAATACTACTCCTAGACCTCCTAATATAAGACCTAACCCCAGAAAGACTAAAAGAAAATCATGA
ATTAGTCCAGGCAAATCCATCTATTTTTTTTGAGTTGAATTCAAAATTGTTCGAATTGTATAATCGTCAACTACTGACAT
TGGTAAACGACCTAAAGCAATTTGATTATAATTCAATTCGTGACGATCATAAGTAGAAAGCTCATATTCTTCAGTCATCG
ATAAACAATTTGTCGGACAATACTCAACACAGTTGCCACAAAATATACAGATTCCGAAATCAATACTGTAATTAAGCAAC
CGTTTCTTTCGAATGTCAGTTTCCAATTTCCAATCAACAACAGGTAGATCTATAGGACATACACGAACACATACTTCACA
AGCAATGCATTTATCAAATTCAAAATGAATTCGACCGCGGAAACGCTCCGATGTGATTAATTTTTCATAAGGATATTGAA
CAGTTACAGGTAAACGATTTGCATGAGATAAGGTAATCATGAAACCTTGACCAATGTACCTTGCAGCTCGTATGGTTTGT
TGCCCATAATTCATGAACCCAGTTACCATGGGAAACATTTATAGTGAAAGAAGTTCGAAAGAGGTTGTTAATAATAGATT
ACCGAGAGAAATAGGTAAAAGAAATTTCCATCCAAGATTTAAAAGTTGGTCCATTCTTAGTCTAGGTAAAGTCCATCTTG
TTGTGATAGAAATGAACAAGAACAAATAAGTTTTAACCAATGTAATAAAGATACCAATTGTTGTTCCAAAGACTCCGCTC
ATTTTTTTTATTTCAAAAAGCTCAGGAACGAATATATACGGAATAGAGATATTCCAACCGCCCAAGTAAAGAACTGTTAC
AAATAATGAAGAAACTAATAAGTTTAGATAGGAAGCAATATAAAATAAACCAAATTTGATGCCCGAATATTCGGTTTGAT
AACCTGCTACTAATTCTTCTTCTGCTTCTGGTAAATCAAAAGGTAATCTCTCACATTCTGCTAGAGAAGAAATAAAAAAA
ATGATAAATCCTATAGGTTGACGCCACAAATTCCACCCCCAAAAACCAGATTTTGATTGTGCCTCAACTATATCAACTGT
ACTTGAACTATTAGATAATAGAGATATGGATAACACACAAAGAGTTAATGGTATTTCATAACTAATCGATTGAGCAGCAG
CTCGTAAACCACCCAAAAAGGAATATTTATTATTTGATCCATATCCTGACATAAGAAGTCCGATGGGAGCAATACTTGAA
ATGGCAATCCATAAAAAAACACCAATATTTAGATCAGTTAAAACAAGGTGATAGCCAAAAGGAATTACCGAATAGCTTAA
TATAGTTGATATGACTGCTATGGATGGTCCGATACTGAATAAACGAATATCCCCCCTAGATGGAAAAAGATTCTCTTTGA
AAAGTAGTTTTGTCCCATCCGCTAGAGCTTGAAGAACTCCTAAAGGACCGGCATATTCAGGTCCAATACGTTGTTGTATC
CCTGCAGATATTTCTCTTTCTAACCATACAATTACTAGTATGCCTGTCGTGATTCCCAATACAAGAATAAAAATCGGGGC
AAACACCCATATAATTCCATAGACCTCGTTTAAGGATTCTAATCTAGAAAAAGAATTGATAGCTTGTACTTCTGTTGTAT
CAATTATCATTCAACGATCAACTTCTCCCATAATGATATCTATACTACCTAGTATTGTCATAATATCAGCCAATTTCATT
CTTTTAACTAATTCAGGAAGAATTTGCAAATTGATAAAACCTGGCGGACGAATTTTCCATCTCCAAGGAAAACCGCTCTG
ATCCCCTATCAGAAAAATTCCCAATTCTCCTTTTGGTGCTTCGACTCTCACATAAAGTTCTTGTTTCGGTAATTCAAAAG
TAGGAGAAGTTTTTTTACTAATGAATCGATATTCGAAATCGTTCCATTCCGAATCCCTTTCTCTATCAAAGCGTCGGGTT
TCTAAATTCTCATAGGGCCCCCCCGGAATTCCTTCCAGAGCCTGTTGAATAATTTTTATAGATTCCAGCATTTCACCAAT
CCGGACTAAATAACGAGCTAAGGAATCTCCTTCTTTTTGCCACTGGATTTCCCAATCAAATTCGTCGTAACACTCATAAT
GATCAACTTTACGAAGATCCCATTGTACTCCAGAAGCTCGTAGCATTGGTCCTGATAAACCCCAATTTATTGCTTCTTCT
GTACCAACAATACCTACCCCCTCAACTCGTTCTAAAAAAATAGGATTTCGCGTAATAAGTTTTTGATATTCAGTAACTCC
TGTTAAAAAATAATCGCAAAAATCCAAACATTTATCTATCCAACCATAAGGTAGATCAGACGCTACTCCTCCGATACGAA
AAAAATTATGCATCATTCTCATACCAGTGGCAGCTTCGAATAAATCATATACTAACTCTCTTTCTCTAAAGATATAGAAG
AAAGGAGTCTGTGCACCAATATCTGCCATAAAAGGGCCAAGCCATAACAAATGAGAAGCTATACGACTCAATTCCAACAT
AATTACTCTGATATAGCCAGCTCTTTTAGGCACTTGAATATTTCCTAACAGTTCTGGACCATTTACTGTTATTGCTTCTG
TGAACATAGTAGCCAAATAATCCCAACGTGTTACATAGGGCAAATATTGTATAATTGTTCGATTTTCCGCAATTTTTTCC
ATTCCTCTGTGTAAATAACCTAATATTGGTTCGCAGTCAATAACATCTTCCCCGTCTAGAGTAACGATGAGTCGAAGAAC
ACCATGCATTGATGGGTGGTGGGGACCCATATTAACTATCATAAGGTCTTTTCGTGTAGCTGGTACATTCATACTATCAC
CCCCAAAAAACCAAACTCTGCCTTACGTAAAGTTGCCAGAGTACGATTAACCTCTGGATTTGAAATCACTGCTTATATAC
CTGGTATTGGCCATAATTTACAAGAACATTCTGTAGTCTTAGTAAGAGGGGGAAGGGTTAAGGATTTACCCGGTGTGAGA
TATCACATTGTTCGAGGAACCCTAGATGCTGTCGGAGTAAAGGATCGTCAACAAGGGCGTTCTAAATATGGGGTCAAAAA
GCCAAAATAA
>Tanzania_04_Kibandameno [organism=Manihot esculenta] [country: Tanzania] [Collection date:May-2013] [Cultivar:Kibandameno]
ATACACCCTAGTACATGTTCCTCGGCGCTGAGGACATCCCCCAAGAGCGGGGGATTTGGTGACATTTCTGATTGGCTGTC
TTGTGTTTCTAATAAGTTGTTTAATAGTTGGCATTTATGCAACTGCTACAAGATCAACAATTCCATAAGCTTGGGCTTCG
GTTGCTGACATAAAAACATCTCTTTCCATGTCTTCGGATACAACCCATAAAGGTTTTCCCGTTCTTTGTGCATAAATCCT
TGTGAGGATTTCGCGCAGTTTCAGTAGTTCTTCCGCTTCCAGGACAAATTCTACTATTTGTGCCTCATAATAACCAGAAA
TAGGTTGATGAATCATTACCCTAGCATGAGGGAATGCTAAACGTTTGGTAATTTTTCCTCCGACCAGAATAAAAGATCCC
ATTGAAGCAGCTAATCCCATGCATACTGTTTGTACATCGGGTCGCACAAATTGCATAGTATCATAAATAGCTATTCCGGG
TATTACCCATCCGCCGGGAGAGTTTATAAACAAATACAAATCTTTTGTCGCGTTTTCTATACTGAGATATACCATAAGAC
CAATAAGTTGATTCGCGATCTCGCTATCAACATCTTGACCTAAAAAAAGTAATCTTTCTCGATAAAGTCGGTTTATGTCA
ATCCAAGTTGAATCGTCTTCCCCAGGATTTCGAAAAGGGACTTTTGGAACACCAATAGGCATATGGGTTTGCCTTGGTAT
CGTGTTCATACCGTCGTATTGAATGATCCCGGTCGTTTGCTGTCTGTCCATATAATGCATACAGCTTTGGTTGCTGGTTG
GGCCGGTTCGATGGCTCTATATGAATTAGCAGTTTTTGATCCCTCTGACCCCGTTCTCGATCCAATGTGGAGACAGGGTA
TGTTCGTTATACCTTTTATGACTCGTTTAGGAATAACCAATTCATGGGGTGGTTGGAGTATCACAGGAGGAACTATAACG
AATCCGGGTATTTGGAGTTATGAAGGCGTGGCTGGGGCGCATATTGTGTTTTCTGGCTTGTGCTTCTTGGCAGCTATTTG
GCATTGGGTGTATTGGGATCTAGAAATATTTTGCGATGAACGTACAGGAAAACCTTCTTTGGATTTGCCCAAGATCTTTG
GAATTCATTTATTTCTCTCCGGGGTGGCTTGCTTTGGGTTTGGCGCTTTTCATGTAACCGGATTGTATGGTCCTGGAATA
TGGGTGTCCGACCCTTATGGACTAACCGGAAAGGTACAACCTGTAAGTCCAGCATGGGGTGTGGAAGGTTTTGATCCTTT
TGTTCCGGGAGGAATAGCTTCTCATCATATTGCAGCGGGGACATTGGGCATATTAGCGGGCCTATTCCATCTTAGTGTCC
GCCCGCCCCAACGTTTATACAAAGGATTACGTATGGGAAATATTGAAACTGTCCTTTCCAGTAGTATCGCGGCTGTCTTT
TTTGCAGCTTTTGTTGTTGCTGGAACTATGTGGTATGGTTCAGCAACTACCCCGATTGAATTATTTGGTCCCACTCGTTA
TCAATGGGATCAAGGATACTTCCAGCAAGAAATATATCGAAGAGTTAGTGCTGGGCTAGCCGAAAATCAAAGTTTATCCG
AAGCTTGGTCTAAAATTCCCGAAAAATTAGCTTTTTATGATTACATCGGCAATAATCCGGCAAAAGGTGGGTTGTTCAGA
GCAGGCTCAATGGACAACGGGGATGGAATAGCTGTTGGGTGGTTAGGACATCCTATCTTTAGAGATAAAGAAGGGCGTGA
ACTTTTTGTACGTCGTATGCCTACTTTTTTTGAAACATTTCCGGTTGTTTTGGTAGACGGAGATGGAATTGTTAGAGCCG
ATGTTCCTTTTCGAAGGGCGGAGTCGAAGTATAGTGTCGAACAAGTAGGTGTAACTGTTGAGTTCTATGGTGGCGAACTA
AACGGAGTCAGTTATAGTGATCCTGTTACTGTGAAAAAATATGCTAGACGCGCTCAATTGGGTGAAATTTTTGAATTAGA
TCGTGCTACTTTGAAATCCGATGGTGTTTTTCGTAGCAGCCCAAGGGGTTGGTTTACTTTTGGACATGCTTCGTTCGCTC
TGCTCTTTTTCTTCGGACACATTTGGCATGGTGCTCGAACTTTGTTCAGAGATGTTTTTGCTGGTATTGATCCAGATTTA
GATGCTCAAGTGGAATTTGGAGCATTCCAAAAACTTGGAGATCCGACTACAAGAAGACAAGTAGTCTGAATGGAAGCATT
GGTTTATACATTCCTTTTAGTATCAACTTTAGGAATCATTTTTTTCGCTATCTTTTTTCGAGAACCGCCTAAAGTTCCAA
CTAAAAAGGTAAAATGACTAGTCCCCGTGTTCCTCGAATGGATCTCTTAGTTGTTGAGAGGGTTGCCCAAAAGCAGTATA
TAAGGCATACCCAGTAAAACTTACAAGTAAACCAGATATAAAGATGGCGACTAGGGTTGCTGTTTCCATATGGCTACACA
AAGCGTGGAGGGTAGTTCTAGATCTGGTCCAAGACGAACTATTGTAGGGGATTTATTGAAACCGTTGAATTCGGAATACG
GTAAAGTAGCTCCCGGATGGGGAACTACTCCTTTGATGGGTGTCGCAATGGCCCTATTTGCGATATTCCTATCTATTATT
TTGGAGATTTATAATTCTTCCGTTTTACTAGATGGAATTTCAATGAATTAGATGAGTAAAGTTTATGATTGGTTCGAAGA
ACGTCTCGAGATTCAGGCAATTGCAGATGATATAACTAGTAAATATGTTCCTCCCCATGTCAACATATTTTATTGTTTAG
GGGGAATTACGCTTACTTGTTTTTTAGTACAAGTAGCTACGGGGTTTGCTATGACTTTTTACTACCGTCCGACGGTTACT
GAGGCTTTTGCTTCTGTTCAATACATAATGACTGAAGCTAACTTTGGTTGGTTAATCCGCTCAGTTCATCGATGGTCGGC
AAGTATGATGGTTTTAATGATGATCCTGCACGTATTTCGTGTGTATCTCACTGGTGGCTTTAAAAAACCTCGTGAATTGA
CTTGGGTTACGGGCGTGGTTCTTGCTGTATTGACCGCATCTTTTGGTGTAACTGGTTATTCCTTACCTTGGGACCAAATT
GGTTATTGGGCGGTAAAAATTGTAACAGGCGTGCCGGAAGCTATTCCTGTAATAGGATCACCTTTGGTAGAGTTATTACG
CGGAAGTGCTAGTGTAGGACAATCCACTTTGACTCGTTTTTATAGTTTACACACTTTTGTATTACCTCTTCTTACTGCCG
TATTTATGTTAATGCACTTTCTAATGATACGTAAGCAAGGTATTTCAGGCCCTTTATAGATGGGAGTAACAAAAAAACCT
GACTTGAATGATCCTGTATTAAGAGCTAAATTGGCTAAGGGAATGGGTCATAATTATTACGGAGAACCTGCATGGCCCAA
TGATCTTTTATATATTTTTCCAGTAGTAATTCTAGGTACTATTGCATGTAATGTAGGATTAGCGGTTCTAGAACCATCAA
TGATTGGTGAACCTGCGGATCCATTTGCAACGCCTTTGGAAATATTGCCTGAATGGTATTTCTTTCCCGTATTTCAAATA
CTTCGTACAGTACCCAATAAGTTATTAGGTGTTCTTTTAATGGTTTCAGTACCTGCAGGATTATTAACAGTACCTTTTTT
GGAGAATGTTAATAAATTCCAAAATCCATTTCGTCGTCCAGTTGCGACAACCGTCTTTTTGATTGGTACTGCGGTAGCCC
TTTGGTTAGGTATTGGAGCAACATTACCTATTGATAAATCCCTAACTTTAGGTCTTTTTTAAATTGATTCAATTGTAAAA
TAATTACACGCGCCTTTTTTTAGGGGGTCGGCAGCCATTATGTGGCATAGGGGTTACATCCCGGACGAAACTTAATAGTA
TACCACTTCTGCGAATAGCTCTTAATGCCGCATCTCGTCCGAGACCAGGACCCTTTATCATGACTTCTGCTCGTTGCATA
CCTTGATCCACTACTGTCCGAATAGCATTTCCTGCTGCGGTTTGAGCAGCAAATGGCGTTCCTCTTCTTGTGCCCCTGAA
TCCACAAGTGCCAGCGGAGGACCAAGAAATCACTCGACCCCGTACATCTGTAATGGTCACAATAGTATTGTTGAAACTTG
CTTGAACATGAATAACGCCTTTTGGTATTTTACGTGAATTCTTACGTGAACCAATACGTCCATTTCTGCGTGAACTAATT
TTTGGTAAAGGTTTTGCCATTTATCCTTGTCTTTGTTTATGTCTCGGGTTGAAGCAAATTACTATAATTCGCCCCCGTCT
ACGTATCAGTCGACATTTTTCACAAATTTTACGAACAGAAGCTCTTATTTTCATTTACCATATATAACACAAGATTTCTC
CGCCTATTCTTTCGAGTCGAGCTTCTCGGTCTGTCATTATACCCCGAGAAGTAGAAAGAATTACAATGCCCATCCCGCCC
AAAATTCTAGGAATTTTTTGATAGTTAGAATAGATTCGTAGACCAGGTCGGCTGATCCGTTTTAAATTTAGACTAGTTCT
ATAGGGTCCTTTCCTCTTCCTTCTATGTCGTAGGGTTAAAACCAAAAATTTTTTGTTGCCCTCCTGATGTTTCCTGACAT
TTTCAATAAAACCTTCTCTTAAAAGTATTTTAATAATGTTTTCAGTGATGTTAGTAGATGCTATTCGAACGGTTCCTTTT
CTATTTATGTCAGCATTTCTTATAGAGGTTATTATGTCAGCAATAGGATCCCTACCCATTTATAACACTTCAGGTGCTAA
TGAAACTATTTTAGTAAAATTTAACTGTCTCAATTCCCGGGCGATTGCACCAAAAATTCGAGTTCCCTTTGGATTTCCTT
CTTGATCAATGACAACTGCAGCGTTGTCATCATATCGTATTATCATACCATTATCACGTTTGAGTTCTTTACAAGTACGT
ACAATTACAGCTCTGATTACTTCTGATCTTTCTAGAGGTGAATTTGGTGCTGCTTCCTTGATCACAGCAACAATAACGTC
ACCGATATGAGCATATCGGCGATTACTAGTCCCTATGATTCGAATACACATCAATTCTCGAGCTCCGCTGTTATCCGCTA
CATTCAAATGGGTCTGAGATTGGATCATCTATCCTGAAATAATGAATTGAGTTCGTATAGGCATTTTTGATGCTGCTATT
GAAATAGCTTTTCTCGCTATATTTTCGGCTACTCCGCCCATTTCATAAAGTATTCTACCTGGTTTAACGACAGCTACCCA
ATATTCGGGAGATCCTTTCCCCGAACCCATACGTGTTTCCGTAGGTCTTAAAGTAACTGGTTTGTCGGGAAATATACGTA
CCCATATTTTTCCACCGCGGCGTGCATTTCGTGTCATTGCTCGTCGCCCCGCTTCTATTTGTCTAGATGTAATCCAAGCG
GGTTCAAGTGCCTGAAGAGCATATCTGCCGAAACAAATACGATTACCTCGAAAAGCTATTCCTTTCATTCTTCCTCTATG
TTGTTTACGGAATCGGGTTCTTTTGGGACTAAGCATTTATTTCTTGTCTGGAAATGTCCAAATTTTTATGCCTAATACCC
CATAAATAGTTCTAACTGTATACGAACAATAATCAATTTTAGCTCCAATGGTTTGTAGAGGAACTCTACCTTCTCTAATC
CATTCGACGCGTGCAATTTCTTTTCCGTCAAGACGCCCAGCAATTTGCACTTGAATTCCTTTTGTATTGGCCTGTTCAGT
TAATTCAATAGCTTTTTTCATTGCTTTGCGAAATGAAACTCTATTTTTTAATTGTCCGGCTATAAATTCTCCAAGAATAT
TAGGGTGCCCGTAAGGGTTTGGAATTCTTGTAATAGCAATATTGAATTTTCGATTCACACAATTAAGTTCTTTTTGTACA
TTCATCTGTAATTCTTCGATTCGTTTAGGTCTACTTTCTATTAATAATTTTGGGAATCCCATATATATTATGACCTGAAT
CACATCAATTCGTTTTTGAATCTCTATACGTACAATTCCTTCAATACCAGAAGATATTTTCGCATTTTTTTTTACATAAT
TCTTGATACAGTTTCTTATTTTTTGATCTTCTTGTAGACCCTCAGAGTAATTTTTTGGTTGTGCAAACCAAAGAGAATGA
TGGCTTTGGGTTGTACCAAGTCTGAAACCAAGTGGATTTATTTTTTGTCCCATTCATATATATATATATTCGTCATATTC
TTCATATAAGGATATATTTTTTAATACAATAGATATATGACAAGTTGATCTTTTTATCGGATAACCCCGTCCTCGAGCCT
GAGGTTTTAATTTTTTCACAGTAGTGCCTTCGTTGACTTCGGCTTTACTAATGATTAAATTGGCTTCGTTGAAACCCATA
TTGTGACTAGCATTTGCTGCTGCAGAATAAATCAATTTAAAAATGGGATAACATGCTCGATAAGGCATGAGCTCGAGTAT
CATAAGTGTTTCTTCGTAAGAACGTCCACGAATCTGATCAATTATTCTTCGTGCTTTGTGAGGGGACATACATATATGTT
GGCCTAAAGCATATACTTCATATGTGTTTCTCTTTCTTTTTTTTATCTTTATCATCTATTTACTACGGCGACGAAGAATC
AAATTATCACTATATTTATTCCTTTTTCTACTTCTTCTTCCAAGTGCAGGATAACCCCAAGGGGTTGCGGGTTTTTTTCT
ACCAATTGGGGCCCTCCCTTCACCACCCCCATGGGGGTGGTCTACAGGGTTCATAACTACTCCTCTTACTACAGGACGCT
TACCTAGCCAACATTTAGATCCGGCTCTACCCAAACTTTTCTGGTTCACCCCAGTATTCCCTACTTGTCCGACTGTTGCT
GAGCAGTTTTTGGATATTAAACGAACCTCCCCAGAAGGTAATTTTAATGTGGCTGATTTCCCCTCTTTTGCAATCAGTTT
CGCTACAGCACCTGCAGCTCTAGCTAATTGTCCACCCTTTCCAAGTGTGATTTCTATGTTATGTATGGCCGTGCCTAAGG
GCATATCGGTCAAAGGTAGGGCATTTCCCATTTTTATAGGAACTTCTGTACCAGAAATAATGGTATCTCCAATTATAGCC
CCTCTGGGATGTAAAATATATCTCTTCTCACCATCCCCATAGTGTATGAGACAAATGTATGCATTTCGATTAGGGTCGTA
TTCTATGGTTACGATTCTACCATATATGTCTTTTTCATTCCGTCGAAAATCGATTTTACGGTATAGACGCTTATGACCTC
CCCCTCTATGTCTTGCGGTAATGATTCCTCTGGCATTACGGCCTTTACCACAACGATGCTGTCCATAGATCAAATTCTTT
CGTGTATTTCGTGTATTGGATTTCGCTTGACTGTCTACGGCTCCATTGCGTGTGCTCGGGGTAGAAGTTTTGTATAAATG
TATCGCCATTTAAGTTCTTTTCTTTCTAAGAGGTGGAATAGAATAACCCGGTTGAAGCGTAATGATCATACGTCTGTAAT
GCATTGTATGTCCCATAATAGGTCTCATTCTTCTACCCTTTCCCGGGAGTCGATGGCTATTCATAGCTATTACCTTGACA
CCAAAGAAGAGTTCGACCCAATGCTTTATTTCTGTCCTAGTTAATCCTGATTCGACATTAAAAGTATATTGATTTTTCCC
CAATAACCGAATACTTTTGTCTGTAAATACTGCATATTTGATTCCATCCATTTAACGAAAATGTGCAAAAGCTCTATTTG
CCTCTGCCATTCTATGAGTCTCTTCCTTTTTGCGTATGGCATCACCACTCCCTTTGGCAGCATCCACTAATTCGGAACTT
AATTTGAAAGCCATATTTCGACCCGGACGTTTTCGGGATGCCCCTAATAACCAACGAATGGCAAGTGCTTTTCCTTGTGT
GGATCCTATTTCAATGGGAACTTGATGAGTCGATCCGCCTACACGTCTTGCTTTTACTGCTATATCGGGAGTTACTCCAC
GTATTGCTTGACGTAAAACAGATAGTGGATTTGTTTCTGTCTTTTGTTGAATCTTTTTCATGGCTCGATAGATAATTTGA
TAAGCCAATGATTTTTTTCCGTGTTTCAGAATACGGTTAACCAACATGTTAACTAATCGATTACGATAAATTGGATCGGA
TTTTGCAGTTTTTTCTTCTGCAGTACCTCGACGTGACATTTATTTTGGCTTTTTGACCCCATATTTAGAACGCCCTTGTT
GACGATCCTTTACTCCGACAGCATCTAGGGTTCCTCGAACAATGTGATATCTCACACCGGGTAAATCCTTAACCCTTCCC
CCTCTTACTAAGACTACAGAATGTTCTTGTAAATTATGGCCAATACCAGGTATATAAGCAGTGATTTCAAATCCAGAGGT
TAATCGTACTCTGGCAACTTTACGTAAGGCAGAGTTTGGTTTTTTGGGGGTGATAGTTCAATAAGCTAGACCCATGCTTC
GAGTTGTTTCATGCCATAAATAAACTCGAACACTCAAGAAATCTGTTGGACAGGCGGATTCACATCTCTTACAACCGACA
CAGTCCTCTGTTCTTGGAGCAGAAGCAATTTGCTTAGATTTACATCCATCCCAAGGTATCATTTCTAATACATCTGTGGG
GCAGGCTCGGACACATTGAGTACACCCTATACATGTATCATAAATCTTTACTGAATGTGACATCTACTTATTCAACAAAT
TCGATTGATTGATATGGATTGATTTTCTATTACGATAAATTGCCGAAACAATAGCTAGTCCAATAGCTGCTTCAGCGGCT
GCGATAGCTATAACAAAAATTGAAAAAATATTTCCTTTTAATTGGCGACTATCAAAAAAATCAGAAAATGTTACGAAATT
TAGATTAACTGCATTCAGTATAAGTTCAAGGCACATAAGGGCTCTAACCATATTTCGACTCGTGATCAATCCATAGATAC
CAATAGAAAATAAATAGGCACTCAAAACAAGTACATGTTCGAGCATCATTTACTGACGAGCCACAGCAATCGCACCTATC
AAAGCAACTAAAAGAATTATTGAAATGAATTCAAATGGAAGAAAAAAATCTGTTGATAAATGAATTCCAATTTGTTGGCC
ATTACTTATCAAATCTTGTTCTATAATCTGATTTGTTTTTGTAGTCCAAATAATTCCGTACCATGACGTATCTAGAATAA
TAGTAATTAGTGAAACAAAAATACTTGTACAAACTAAGGAAGTAACCCCGCTTCCAACAGTCCAAAGATTAAAATCTTTG
TAATATTCTGAACCATTCATGAACATCACGGCAAATATAATTAAAACATTTATAGCTCCCACATAAATAAGGAGCTGTGC
GGCAGCTACAAAATGAGAGTTTGATAAAATATAGAATAAAGATATACAAACAAGAACCAATCCCAACGAAAAGGCAGAAT
AAATTGGGTTGGTAAGTAATACTACTCCTAGACCTCCTAATATAAGACCTAACCCCAGAAAGACTAAAAGAAAATCATGA
ATTAGTCCAGGCAAATCCATCTATTTTTTTTGAGTTGAATTCAAAATTGTTCGAATTGTATAATCGTCAACTACTGACAT
TGGTAAACGACCTAAAGCAATTTGATTATAATTCAATTCGTGACGATCATAAGTAGAAAGCTCATATTCTTCAGTCATCG
ATAAACAATTTGTCGGACAATACTCAACACAGTTGCCACAAAATATACAGATTCCGAAATCAATACTGTAATTAAGCAAC
CGTTTCTTTCGAATGTCAGTTTCCAATTTCCAATCAACAACAGGTAGATCTATAGGACATACACGAACACATACTTCACA
AGCAATGCATTTATCAAATTCAAAATGAATTCGACCGCGGAAACGCTCCGATGTGATTAATTTTTCATAAGGATATTGAA
CAGTTACAGGTAAACGATTTGCATGAGATAAGGTAATCATGAAACCTTGACCAATGTACCTTGCAGCTCGTATGGTTTGT
TGCCCATAATTCATGAACCCAGTTACCATGGGAAACATTTATAGTGAAAGAAGTTCGAAAGAGGTTGTTAATAATAGATT
ACCGAGAGAAATAGGTAAAAGAAATTTCCATCCAAGATTTAAAAGTTGGTCCATTCTTAGTCTAGGTAAAGTCCATCTTG
TTGTGATAGAAATGAACAAGAACAAATAAGTTTTAACCAATGTAATAAAGATACCAATTGTTGTTCCAAAGACTCCGCTC
ATTTTTTTTATTTCAAAAAGCTCAGGAACGAATATATACGGAATAGAGATATTCCAACCGCCCAAGTAAAGAACTGTTAC
AAATAATGAAGAAACTAATAAGTTTAGATAGGAAGCAATATAAAATAAACCAAATTTGATGCCCGAATATTCGGTTTGAT
AACCTGCTACTAATTCTTCTTCTGCTTCTGGTAAATCAAAAGGTAATCTCTCACATTCTGCTAGAGAAGAAATAAAAAAA
ATGATAAATCCTATAGGTTGACGCCACAAATTCCACCCCCAAAAACCAGATTTTGATTGTGCCTCAACTATATCAACTGT
ACTTGAACTATTAGATAATAGAGATATGGATAACACACAAAGAGTTAATGGTATTTCATAACTAATCGATTGAGCAGCAG
CTCGTAAACCACCCAAAAAGGAATATTTATTATTTGATCCATATCCTGACATAAGAAGTCCGATGGGAGCAATACTTGAA
ATGGCAATCCATAAAAAAACACCAATATTTAGATCAGTTAAAACAAGGTGATAGCCAAAAGGAATTACCGAATAGCTTAA
TATAGTTGATATGACTGCTATGGATGGTCCGATACTGAATAAACGAATATCCCCCCTAGATGGAAAAAGATTCTCTTTGA
AAAGTAGTTTTGTCCCATCCGCTAGAGCTTGAAGAACTCCTAAAGGACCGGCATATTCAGGTCCAATACGTTGTTGTATC
CCTGCAGATATTTCTCTTTCTAACCATACAATTACTAGTATGCCTGTCGTGATTCCCAATACAAGAATAAAAATCGGGGC
AAACACCCATATAATTCCATAGACCTCGTTTAAGGATTCTAATCTAGAAAAAGAATTGATAGCTTGTACTTCTGTTGTAT
CAATTATCATTCAACGATCAACTTCTCCCATAATGATATCTATACTACCTAGTATTGTCATAATATCAGCCAATTTCATT
CTTTTAACTAATTCAGGAAGAATTTGCAAATTGATAAAACCTGGCGGACGAATTTTCCATCTCCAAGGAAAACCGCTCTG
ATCCCCTATCAGAAAAATTCCCAATTCTCCTTTTGGTGCTTCGACTCTCACATAAAGTTCTTGTTTCGGTAATTCAAAAG
TAGGAGAAGTTTTTTTACTAATGAATCGATATTCGAAATCGTTCCATTCCGAATCCCTTTCTCTATCAAAGCGTCGGGTT
TCTAAATTCTCATAGGGCCCCCCCGGAATTCCTTCCAGAGCCTGTTGAATAATTTTTATAGATTCCAGCATTTCACCAAT
CCGGACTAAATAACGAGCTAAGGAATCTCCTTCTTTTTGCCACTGGATTTCCCAATCAAATTCGTCGTAACACTCATAAT
GATCAACTTTACGAAGATCCCATTGTACTCCAGAAGCTCGTAGCATTGGTCCTGATAAACCCCAATTTATTGCTTCTTCT
GTACCAACAATACCTACCCCCTCAACTCGTTCTAAAAAAATAGGATTTCGCGTAATAAGTTTTTGATATTCAGTAACTCC
TGTTAAAAAATAATCGCAAAAATCCAAACATTTATCTATCCAACCATAAGGTAGATCAGACGCTACTCCTCCGATACGAA
AAAAATTATGCATCATTCTCATACCAGTGGCAGCTTCGAATAAATCATATACTAACTCTCTTTCTCTAAAGATATAGAAG
AAAGGAGTCTGTGCACCAATATCTGCCATAAAAGGGCCAAGCCATAACAAATGAGAAGCTATACGACTCAATTCCAACAT
AATTACTCTGATATAGCCAGCTCTTTTAGGCACTTGAATATTTCCTAACAGTTCTGGACCATTTACTGTTATTGCTTCTG
TGAACATAGTAGCCAAATAATCCCAACGTGTTACATAGGGCAAATATTGTATAATTGTTCGATTTTCCGCAATTTTTTCC
ATTCCTCTGTGTAAATAACCTAATATTGGTTCGCAGTCAATAACATCTTCCCCGTCTAGAGTAACGATGAGTCGAAGAAC
ACCATGCATTGATGGGTGGTGGGGACCCATATTAACTATCATAAGGTCTTTTCGTGTAGCTGGTACATTCATACTATCAC
CCCCAAAAAACCAAACTCTGCCTTACGTAAAGTTGCCAGAGTACGATTAACCTCTGGATTTGAAATCACTGCTTATATAC
CTGGTATTGGCCATAATTTACAAGAACATTCTGTAGTCTTAGTAAGAGGGGGAAGGGTTAAGGATTTACCCGGTGTGAGA
TATCACATTGTTCGAGGAACCCTAGATGCTGTCGGAGTAAAGGATCGTCAACAAGGGCGTTCTAAATATGGGGTCAAAAA
GCCAAAATAA
>Tanzania_05_Mkunungu [organism=Manihot esculenta] [country: Tanzania] [Collection date:May-2013] [Cultivar:Mkunungu]
ATACACCCTAGTACATGTTCCTCGGCGCTGAGGACATCCCCCAAGAGCGGGGGATTTGGTGACATTTCTGATTGGCTGTC
TTGTGTTTCTAATAAGTTGTTTAATAGTTGGCATTTATGCAACTGCTACAAGATCAACAATTCCATAAGCTTGGGCTTCG
GTTGCTGACATAAAAACATCTCTTTCCATGTCTTCGGATACAACCCATAAAGGTTTTCCCGTTCTTTGTGCATAAATCCT
TGTGAGGATTTCGCGCAGTTTCAGTAGTTCTTCCGCTTCCAGGACAAATTCTACTATTTGTGCCTCATAATAACCAGAAA
TAGGTTGATGAATCATTACCCTAGCATGAGGGAATGCTAAACGTTTGGTAATTTTTCCTCCGACCAGAATAAAAGATCCC
ATTGAAGCAGCTAATCCCATGCATACTGTTTGTACATCGGGTCGCACAAATTGCATAGTATCATAAATAGCTATTCCGGG
TATTACCCATCCGCCGGGAGAGTTTATAAACAAATACAAATCTTTTGTCGCGTTTTCTATACTGAGATATACCATAAGAC
CAATAAGTTGATTCGCGATCTCGCTATCAACATCTTGACCTAAAAAAAGTAATCTTTCTCGATAAAGTCGGTTTATGTCA
ATCCAAGTTGAATCGTCTTCCCCAGGATTTCGAAAAGGGACTTTTGGAACACCAATAGGCATATGGGTTTGCCTTGGTAT
CGTGTTCATACCGTCGTATTGAATGATCCCGGTCGTTTGCTGTCTGTCCATATAATGCATACAGCTTTGGTTGCTGGTTG
GGCCGGTTCGATGGCTCTATATGAATTAGCAGTTTTTGATCCCTCTGACCCCGTTCTCGATCCAATGTGGAGACAGGGTA
TGTTCGTTATACCTTTTATGACTCGTTTAGGAATAACCAATTCATGGGGTGGTTGGAGTATCACAGGAGGAACTATAACG
AATCCGGGTATTTGGAGTTATGAAGGCGTGGCTGGGGCGCATATTGTGTTTTCTGGCTTGTGCTTCTTGGCAGCTATTTG
GCATTGGGTGTATTGGGATCTAGAAATATTTTGCGATGAACGTACAGGAAAACCTTCTTTGGATTTGCCCAAGATCTTTG
GAATTCATTTATTTCTCTCCGGGGTGGCTTGCTTTGGGTTTGGCGCTTTTCATGTAACCGGATTGTATGGTCCTGGAATA
TGGGTGTCCGACCCTTATGGACTAACCGGAAAGGTACAACCTGTAAGTCCAGCATGGGGTGTGGAAGGTTTTGATCCTTT
TGTTCCGGGAGGAATAGCTTCTCATCATATTGCAGCGGGGACATTGGGCATATTAGCGGGCCTATTCCATCTTAGTGTCC
GCCCGCCCCAACGTTTATACAAAGGATTACGTATGGGAAATATTGAAACTGTCCTTTCCAGTAGTATCGCGGCTGTCTTT
TTTGCAGCTTTTGTTGTTGCTGGAACTATGTGGTATGGTTCAGCAACTACCCCGATTGAATTATTTGGTCCCACTCGTTA
TCAATGGGATCAAGGATACTTCCAGCAAGAAATATATCGAAGAGTTAGTGCTGGGCTAGCCGAAAATCAAAGTTTATCCG
AAGCTTGGTCTAAAATTCCCGAAAAATTAGCTTTTTATGATTACATCGGCAATAATCCGGCAAAAGGTGGGTTGTTCAGA
GCAGGCTCAATGGACAACGGGGATGGAATAGCTGTTGGGTGGTTAGGACATCCTATCTTTAGAGATAAAGAAGGGCGTGA
ACTTTTTGTACGTCGTATGCCTACTTTTTTTGAAACATTTCCGGTTGTTTTGGTAGACGGAGATGGAATTGTTAGAGCCG
ATGTTCCTTTTCGAAGGGCGGAGTCGAAGTATAGTGTCGAACAAGTAGGTGTAACTGTTGAGTTCTATGGTGGCGAACTA
AACGGAGTCAGTTATAGTGATCCTGTTACTGTGAAAAAATATGCTAGACGCGCTCAATTGGGTGAAATTTTTGAATTAGA
TCGTGCTACTTTGAAATCCGATGGTGTTTTTCGTAGCAGCCCAAGGGGTTGGTTTACTTTTGGACATGCTTCGTTCGCTC
TGCTCTTTTTCTTCGGACACATTTGGCATGGTGCTCGAACTTTGTTCAGAGATGTTTTTGCTGGTATTGATCCAGATTTA
GATGCTCAAGTGGAATTTGGAGCATTCCAAAAACTTGGAGATCCGACTACAAGAAGACAAGTAGTCTGAATGGAAGCATT
GGTTTATACATTCCTTTTAGTATCAACTTTAGGAATCATTTTTTTCGCTATCTTTTTTCGAGAACCGCCTAAAGTTCCAA
CTAAAAAGGTAAAATGACTAGTCCCCGTGTTCCTCGAATGGATCTCTTAGTTGTTGAGAGGGTTGCCCAAAAGCAGTATA
TAAGGCATACCCAGTAAAACTTACAAGTAAACCAGATATAAAGATGGCGACTAGGGTTGCTGTTTCCATATGGCTACACA
AAGCGTGGAGGGTAGTTCTAGATCTGGTCCAAGACGAACTATTGTAGGGGATTTATTGAAACCGTTGAATTCGGAATACG
GTAAAGTAGCTCCCGGATGGGGAACTACTCCTTTGATGGGTGTCGCAATGGCCCTATTTGCGATATTCCTATCTATTATT
TTGGAGATTTATAATTCTTCCGTTTTACTAGATGGAATTTCAATGAATTAGATGAGTAAAGTCTATGATTGGTTCGAAGA
ACGTCTCGAGATTCAGGCAATTGCAGATGATATAACTAGTAAATATGTTCCTCCCCATGTCAACATATTTTATTGTTTAG
GGGGAATTACGCTTACTTGTTTTTTAGTACAAGTAGCTACGGGGTTTGCTATGACTTTTTACTACCGTCCGACGGTTACT
GAGGCTTTTGCTTCTGTTCAATACATAATGACTGAAGCTAACTTTGGTTGGTTAATCCGCTCAGTTCATCGATGGTCGGC
AAGTATGATGGTTTTAATGATGATCCTGCACGTATTTCGTGTGTATCTCACTGGTGGCTTTAAAAAACCTCGTGAATTGA
CTTGGGTTACGGGCGTGGTTCTTGCTGTATTGACCGCATCTTTTGGTGTAACTGGTTATTCCTTACCTTGGGACCAAATT
GGTTATTGGGCGGTAAAAATTGTAACAGGCGTGCCGGAAGCTATTCCTGTAATAGGATCACCTTTGGTAGAGTTATTACG
CGGAAGTGCTAGTGTAGGACAATCCACTTTGACTCGTTTTTATAGTTTACACACTTTTGTATTACCTCTTCTTACTGCCG
TATTTATGTTAATGCACTTTCTAATGATACGTAAGCAAGGTATTTCAGGCCCTTTATAGATGGGAGTAACAAAAAAACCT
GACTTGAATGATCCTGTATTAAGAGCTAAATTGGCTAAGGGAATGGGTCATAATTATTACGGAGAACCTGCATGGCCCAA
TGATCTTTTATATATTTTTCCAGTAGTAATTCTAGGTACTATTGCATGTAATGTAGGATTAGCGGTTCTAGAACCATCAA
TGATTGGTGAACCTGCGGATCCATTTGCAACGCCTTTGGAAATATTGCCTGAATGGTATTTCTTTCCCGTATTTCAAATA
CTTCGTACAGTACCCAATAAGTTATTAGGTGTTCTTTTAATGGTTTCAGTACCTGCAGGATTATTAACAGTACCTTTTTT
GGAGAATGTTAATAAATTCCAAAATCCATTTCGTCGTCCAGTTGCGACAACCGTCTTTTTGATTGGTACTGCGGTAGCCC
TTTGGTTAGGTATTGGAGCAACATTACCTATTGATAAATCCCTAACTTTAGGTCTTTTTTAAATTGATTCAATTGTAAAA
TAATTACACGCGCCTTTTTTTAGGGGGTCGGCAGCCATTATGTGGCATAGGGGTTACATCCCGGACGAAACTTAATAGTA
TACCACTTCTGCGAATAGCTCTTAATGCCGCATCTCGTCCGAGACCAGGACCCTTTATCATGACTTCTGCTCGTTGCATA
CCTTGATCCACTACTGTCCGAATAGCATTTCCTGCTGCGGTTTGAGCAGCAAATGGCGTTCCTCTTCTTGTGCCCCTGAA
TCCACAAGTGCCAGCGGAGGACCAAGAAATCACTCGACCCCGTACATCTGTAATGGTCACAATAGTATTGTTGAAACTTG
CTTGAACATGAATAACGCCTTTTGGTATTTTACGTGAATTCTTACGTGAACCAATACGTCCATTTCTGCGTGAACTAATT
TTTGGTAAAGGTTTTGCCATTTATCCTTGTCTTTGTTTATGTCTCGGGTTGAAGCAAATTACTATAATTCGCCCCCGTCT
ACGTATCAGTCGACATTTTTCACAAATTTTACGAACAGAAGCTCTTATTTTCATTTACCATATATAACACAAGATTTCTC
CGCCTATTCTTTCGAGTCGAGCTTCTCGGTCTGTCATTATACCCCGAGAAGTAGAAAGAATTACAATGCCCATCCCGCCC
AAAATTCTAGGAATTTTTTGATAGTTAGAATAGATTCGTAGACCAGGTCGGCTGATCCGTTTTAAATTTAGACTAGTTCT
ATAGGGTCCTTTCCTCTTCCTTCTATGTCGTAGGGTTAAAACCAAAAATTTTTTGTTGCCCTCCTGATGTTTCCTGACAT
TTTCAATAAAACCTTCTCTTAAAAGTATTTTAATAATGTTTTCAGTGATGTTAGTAGATGCTATTCGAACGGTTCCTTTT
CTATTTATGTCAGCATTTCTTATAGAGGTTATTATGTCAGCAATAGGATCCCTACCCATTTATAACACTTCAGGTGCTAA
TGAAACTATTTTAGTAAAATTTAACTGTCTCAATTCCCGGGCGATTGCACCAAAAATTCGAGTTCCCTTTGGATTTCCTT
CTTGATCAATGACAACTGCAGCGTTGTCATCATATCGTATTATCATACCATTATCACGTTTGAGTTCTTTACAAGTACGT
ACAATTACAGCTCTGATTACTTCTGATCTTTCTAGAGGTGAATTTGGTGCTGCTTCCTTGATCACAGCAACAATAACGTC
ACCGATATGAGCATATCGGCGATTACTAGTCCCTATGATTCGAATACACATCAATTCTCGAGCTCCGCTGTTATCCGCTA
CATTCAAATGGGTCTGAGATTGGATCATCTATCCTGAAATAATGAATTGAGTTCGTATAGGCATTTTTGATGCTGCTATT
GAAATAGCTTTTCTCGCTATATTTTCGGCTACTCCGCCCATTTCATAAAGTATTCTACCTGGTTTAACGACAGCTACCCA
ATATTCGGGAGATCCTTTCCCCGAACCCATACGTGTTTCCGTAGGTCTTAAAGTAACTGGTTTGTCGGGAAATATACGTA
CCCATATTTTTCCACCGCGGCGTGCATTTCGTGTCATTGCTCGTCGCCCCGCTTCTATTTGTCTAGATGTAATCCAAGCG
GGTTCAAGTGCCTGAAGAGCATATCTGCCGAAACAAATACGATTACCTCGAAAAGCTATTCCTTTCATTCTTCCTCTATG
TTGTTTACGGAATCGGGTTCTTTTGGGACTAAGCATTTATTTCTTGTCTGGAAATGTCCAAATTTTTATGCCTAATACCC
CATAAATAGTTCTAACTGTATACGAACAATAATCAATTTTAGCTCCAATGGTTTGTAGAGGAACTCTACCTTCTCTAATC
CATTCGACGCGTGCAATTTCTTTTCCGTCAAGACGCCCAGCAATTTGCACTTGAATTCCTTTTGTATTGGCCTGTTCAGT
TAATTCAATAGCTTTTTTCATTGCTTTGCGAAATGAAACTCTATTTTTTAATTGTCCGGCTATAAATTCTCCAAGAATAT
TAGGGTGCCCGTAAGGGTTTGGAATTCTTGTAATAGCAATATTGAATTTTCGATTCACACAATTAAGTTCTTTTTGTACA
TTCATCTGTAATTCTTCGATTCGTTTAGGTCTACTTTCTATTAATAATTTTGGGAATCCCATATATATTATGACCTGAAT
CACATCAATTCGTTTTTGAATCTCTATACGTACAATTCCTTCAATACCAGAAGATATTTTCGCATTTTTTTTTACATAAT
TCTTGATACAGTTTCTTATTTTTTGATCTTCTTGTAGACCCTCAGAGTAATTTTTTGGTTGTGCAAACCAAAGAGAATGA
TGGCTTTGGGTTGTACCAAGTCTGAAACCAAGTGGATTTATTTTTTGTCCCATTCATATATATATATATTCGTCATATTC
TTCATATAAGGATATATTTTTTAATACAATAGATATATGACAAGTTGATCTTTTTATCGGATAACCCCGTCCTCGAGCCT
GAGGTTTTAATTTTTTCACAGTAGTGCCTTCGTTGACTTCGGCTTTACTAATGATTAAATTGGCTTCGTTGAAACCCATA
TTGTGACTAGCATTTGCTGCTGCAGAATAAATCAATTTAAAAATGGGATAACATGCTCGATAAGGCATGAGCTCGAGTAT
CATAAGTGTTTCTTCGTAAGAACGTCCACGAATCTGATCAATTATTCTTCGTGCTTTGTGAGGGGACATACATATATGTT
GGCCTAAAGCATATACTTCATATGTGTTTCTCTTTCTTTTTTTTATCTTTATCATCTATTTACTACGGCGACGAAGAATC
AAATTATCACTATATTTATTCCTTTTTCTACTTCTTCTTCCAAGTGCAGGATAACCCCAAGGGGTTGCGGGTTTTTTTCT
ACCAATTGGGGCCCTCCCTTCACCACCCCCATGGGGGTGGTCTACAGGGTTCATAACTACTCCTCTTACTACAGGACGCT
TACCTAGCCAACATTTAGATCCGGCTCTACCCAAACTTTTCTGGTTCACCCCAGTATTCCCTACTTGTCCGACTGTTGCT
GAGCAGTTTTTGGATATTAAACGAACCTCCCCAGAAGGTAATTTTAATGTGGCTGATTTCCCCTCTTTTGCAATCAGTTT
CGCTACAGCACCTGCAGCTCTAGCTAATTGTCCACCCTTTCCAAGTGTGATTTCTATGTTATGTATGGCCGTGCCTAAGG
GCATATCGGTCAAAGGTAGGGCATTTCCCATTTTTATAGGAACTTCTGTACCAGAAATAATGGTATCTCCAATTATAGCC
CCTCTGGGATGTAAAATATATCTCTTCTCACCATCCCCATAGTGTATGAGACAAATGTATGCATTTCGATTAGGGTCGTA
TTCTATGGTTACGATTCTACCATATATGTCTTTTTCATTCCGTCGAAAATCGATTTTACGGTATAGACGCTTATGACCTC
CCCCTCTATGTCTTGCGGTAATGATTCCTCTGGCATTACGGCCTTTACCACAACGATGCTGTCCATAGATCAAATTCTTT
CGTGTATTTCGTGTATTGGATTTCGCTTGACTGTCTACGGCTCCATTGCGTGTGCTCGGGGTAGAAGTTTTGTATAAATG
TATCGCCATTTAAGTTCTTTTCTTTCTAAGAGGTGGAATAGAATAACCCGGTTGAAGCGTAATGATCATACGTCTGTAAT
GCATTGTATGTCCCATAATAGGTCTCATTCTTCTACCCTTTCCCGGGAGTCGATGGCTATTCATAGCTATTACCTTGACA
CCAAAGAAGAGTTCGACCCAATGCTTTATTTCTGTCCTAGTTAATCCTGATTCGACATTAAAAGTATATTGATTTTTCCC
CAATAACCGAATACTTTTGTCTGTAAATACTGCATATTTGATTCCATCCATTTAACGAAAATGTGCAAAAGCTCTATTTG
CCTCTGCCATTCTATGAGTCTCTTCCTTTTTGCGTATGGCATCACCACTCCCTTTGGCAGCATCCACTAATTCGGAACTT
AATTTGAAAGCCATATTTCGACCCGGACGTTTTCGGGATGCCCCTAATAACCAACGAATGGCAAGTGCTTTTCCTTGTGT
GGATCCTATTTCAATGGGAACTTGATGAGTCGATCCGCCTACACGTCTTGCTTTTACTGCTATATCGGGAGTTACTCCAC
GTATTGCTTGACGTAAAACAGATAGTGGATTTGTTTCTGTCTTTTGTTGAATCTTTTTCATGGCTCGATAGATAATTTGA
TAAGCCAATGATTTTTTTCCGTGTTTCAGAATACGGTTAACCAACATGTTAACTAATCGATTACGATAAATTGGATCGGA
TTTTGCAGTTTTTTCTTCTGCAGTACCTCGACGTGACATTTATTTTGGCTTTTTGACCCCATATTTAGAACGCCCTTGTT
GACGATCCTTTACTCCGACAGCATCTAGGGTTCCTCGAACAATGTGATATCTCACACCGGGTAAATCCTTAACCCTTCCC
CCTCTTACTAAGACTACAGAATGTTCTTGTAAATTATGGCCAATACCAGGTATATAAGCAGTGATTTCAAATCCAGAGGT
TAATCGTACTCTGGCAACTTTACGTAAGGCAGAGTTTGGTTTTTTGGGGGTGATAGTTCAATAAGCTAGACCCATGCTTC
GAGTTGTTTCATGCCATAAATAAACTCGAACACTCAAGAAATCTGTTGGACAGGCGGATTCACATCTCTTACAACCGACA
CAGTCCTCTGTTCTTGGAGCAGAAGCAATTTGCTTAGATTTACATCCATCCCAAGGTATCATTTCTAATACATCTGTGGG
GCAGGCTCGGACACATTGAGTACACCCTATACATGTATCATAAATCTTTACTGAATGTGACATCTACTTATTCAACAAAT
TCGATTGATTGATATGGATTGATTTTCTATTACGATAAATTGCCGAAACAATAGCTAGTCCAATAGCTGCTTCAGCGGCT
GCGATAGCTATAACAAAAATTGAAAAAATATTTCCTTTTAATTGGCGACTATCAAAAAAATCAGAAAATGTTACGAAATT
TAGATTAACTGCATTCAGTATAAGTTCAAGGCACATAAGGGCTCTAACCATATTTCGACTCGTGATCAATCCATAGATAC
CAATAGAAAATAAATAGGCACTCAAAACAAGTACATGTTCGAGCATCATTTACTGACGAGCCACAGCAATCGCACCTATC
AAAGCAACTAAAAGAATTATTGAAATGAATTCAAATGGAAGAAAAAAATCTGTTGATAAATGAATTCCAATTTGTTGGCC
ATTACTTATCAAATCTTGTTCTATAATCTGATTTGTTTTTGTAGTCCAAATAATTCCGTACCATGACGTATCTAGAATAA
TAGTAATTAGTGAAACAAAAATACTTGTACAAACTAAGGAAGTAACCCCGCTTCCAACAGTCCAAAGATTAAAATCTTTG
TAATATTCTGAACCATTCATGAACATCACGGCAAATATAATTAAAACATTTATAGCTCCCACATAAATAAGGAGCTGTGC
GGCAGCTACAAAATGAGAGTTTGATAAAATATAGAATAAAGATATACAAACAAGAACCAATCCCAACGAAAAGGCAGAAT
AAATTGGGTTGGTAAGTAATACTACTCCTAGACCTCCTAATATAAGACCTAACCCCAGAAAGACTAAAAGAAAATCATGA
ATTAGTCCAGGCAAATCCATCTATTTTTTTTGAGTTGAATTCAAAATTGTTCGAATTGTATAATCGTCAACTACTGACAT
TGGTAAACGACCTAAAGCAATTTGATTATAATTCAATTCGTGACGATCATAAGTAGAAAGCTCATATTCTTCAGTCATCG
ATAAACAATTTGTCGGACAATACTCAACACAGTTGCCACAAAATATACAGATTCCGAAATCAATACTGTAATTAAGCAAC
CGTTTCTTTCGAATGTCAGTTTCCAATTTCCAATCAACAACAGGTAGATCTATAGGACATACACGAACACATACTTCACA
AGCAATGCATTTATCAAATTCAAAATGAATTCGACCGCGGAAACGCTCCGATGTGATTAATTTTTCATAAGGATATTGAA
CAGTTACAGGTAAACGATTTGCATGAGATAAGGTAATCATGAAACCTTGACCAATGTACCTTGCAGCTCGTATGGTTTGT
TGCCCATAATTCATGAACCCAGTTACCATGGGAAACATTTATAGTGAAAGAAGTTCGAAAGAGGTTGTTAATAATAGATT
ACCGAGAGAAATAGGTAAAAGAAATTTCCATCCAAGATTTAAAAGTTGGTCCATTCTTAGTCTAGGTAAAGTCCATCTTG
TTGTGATAGAAATGAACAAGAACAAATAAGTTTTAACCAATGTAATAAAGATACCAATTGTTGTTCCAAAGACTCCGCTC
ATTTTTTTTATTTCAAAAAGCTCAGGAACGAATATATACGGAATAGAGATATTCCAACCGCCCAAGTAAAGAACTGTTAC
AAATAATGAAGAAACTAATAAGTTTAGATAGGAAGCAATATAAAATAAACCAAATTTGATGCCCGAATATTCGGTTTGAT
AACCTGCTACTAATTCTTCTTCTGCTTCTGGTAAATCAAAAGGTAATCTCTCACATTCTGCTAGAGAAGAAATAAAAAAA
ATGATAAATCCTATAGGTTGACGCCACAAATTCCACCCCCAAAAACCAGATTTTGATTGTGCCTCAACTATATCAACTGT
ACTTGAACTATTAGATAATAGAGATATGGATAACACACAAAGAGTTAATGGTATTTCATAACTAATCGATTGAGCAGCAG
CTCGTAAACCACCCAAAAAGGAATATTTATTATTTGATCCATATCCTGACATAAGAAGTCCGATGGGAGCAATACTTGAA
ATGGCAATCCATAAAAAAACACCAATATTTAGATCAGTTAAAACAAGGTGATAGCCAAAAGGAATTACCGAATAGCTTAA
TATAGTTGATATGACTGCTATGGATGGTCCGATACTGAATAAACGAATATCCCCCCTAGATGGAAAAAGATTCTCTTTGA
AAAGTAGTTTTGTCCCATCCGCTAGAGCTTGAAGAACTCCTAAAGGACCGGCATATTCAGGTCCAATACGTTGTTGTATC
CCTGCAGATATTTCTCTTTCTAACCATACAATTACTAGTATGCCTGTCGTGATTCCCAATACAAGAATAAAAATCGGGGC
AAACACCCATATAATTCCATAGACCTCGTTTAAGGATTCTAATCTAGAAAAAGAATTGATAGCTTGTACTTCTGTTGTAT
CAATTATCATTCAACGATCAACTTCTCCCATAATGATATCTATACTACCTAGTATTGTCATAATATCAGCCAATTTCATT
CTTTTAACTAATTCAGGAAGAATTTGCAAATTGATAAAACCTGGCGGACGAATTTTCCATCTCCAAGGAAAACCGCTCTG
ATCCCCTATCAGAAAAATTCCCAATTCTCCTTTTGGTGCTTCGACTCTCACATAAAGTTCTTGTTTCGGTAATTCAAAAG
TAGGAGAAGTTTTTTTACTAATGAATCGATATTCGAAATCGTTCCATTCCGAATCCCTTTCTCTATCAAAGCGTCGGGTT
TCTAAATTCTCATAGGGCCCCCCCGGAATTCCTTCCAGAGCCTGTTGAATAATTTTTATAGATTCCAGCATTTCACCAAT
CCGGACTAAATAACGAGCTAAGGAATCTCCTTCTTTTTGCCACTGGATTTCCCAATCAAATTCGTCGTAACACTCATAAT
GATCAACTTTACGAAGATCCCATTGTACTCCAGAAGCTCGTAGCATTGGTCCTGATAAACCCCAATTTATTGCTTCTTCT
GTACCAACAATACCTACCCCCTCAACTCGTTCTAAAAAAATAGGATTTCGCGTAATAAGTTTTTGATATTCAGTAACTCC
TGTTAAAAAATAATCGCAAAAATCCAAACATTTATCTATCCAACCATAAGGTAGATCAGACGCTACTCCTCCGATACGAA
AAAAATTATGCATCATTCTCATACCAGTGGCAGCTTCGAATAAATCATATACTAACTCTCTTTCTCTAAAGATATAGAAG
AAAGGAGTCTGTGCACCAATATCTGCCATAAAAGGGCCAAGCCATAACAAATGAGAAGCTATACGACTCAATTCCAACAT
AATTACTCTGATATAGCCAGCTCTTTTAGGCACTTGAATATTTCCTAACAGTTCTGGACCATTTACTGTTATTGCTTCTG
TGAACATAGTAGCCAAATAATCCCAACGTGTTACATAGGGCAAATATTGTATAATTGTTCGATTTTCCGCAATTTTTTCC
ATTCCTCTGTGTAAATAACCTAATATTGGTTCGCAGTCAATAACATCTTCCCCGTCTAGAGTAACGATGAGTCGAAGAAC
ACCATGCATTGATGGGTGGTGGGGACCCATATTAACTATCATAAGGTCTTTTCGTGTAGCTGGTACATTCATACTATCAC
CCCCAAAAAACCAAACTCTGCCTTACGTAAAGTTGCCAGAGTACGATTAACCTCTGGATTTGAAATCACTGCTTATATAC
CTGGTATTGGCCATAATTTACAAGAACATTCTGTAGTCTTAGTAAGAGGGGGAAGGGTTAAGGATTTACCCGGTGTGAGA
TATCACATTGTTCGAGGAACCCTAGATGCTGTCGGAGTAAAGGATCGTCAACAAGGGCGTTCTAAATATGGGGTCAAAAA
GCCAAAATAA
>Tanzania_06_Kibandameno [organism=Manihot esculenta] [country: Tanzania] [Collection date:May-2013] [Cultivar:Kibandameno]
ATACACCCTAGTACATGTTCCTCGGCGCTGAGGACATCCCCCAAGAGCGGGGGATTTGGTGACATTTCTGATTGGCTGTC
TTGTGTTTCTAATAAGTTGTTTAATAGTTGGCATTTATGCAACTGCTACAAGATCAACAATTCCATAAGCTTGGGCTTCG
GTTGCTGACATAAAAACATCTCTTTCCATGTCTTCGGATACAACCCATAAAGGTTTTCCCGTTCTTTGTGCATAAATCCT
TGTGAGGATTTCGCGCAGTTTCAGTAGTTCTTCCGCTTCCAGGACAAATTCTACTATTTGTGCCTCATAATAACCAGAAA
TAGGTTGATGAATCATTACCCTAGCATGAGGGAATGCTAAACGTTTGGTAATTTTTCCTCCGACCAGAATAAAAGATCCC
ATTGAAGCAGCTAATCCCATGCATACTGTTTGTACATCGGGTCGCACAAATTGCATAGTATCATAAATAGCTATTCCGGG
TATTACCCATCCGCCGGGAGAGTTTATAAACAAATACAAATCTTTTGTCGCGTTTTCTATACTGAGATATACCATAAGAC
CAATAAGTTGATTCGCGATCTCGCTATCAACATCTTGACCTAAAAAAAGTAATCTTTCTCGATAAAGTCGGTTTATGTCA
ATCCAAGTTGAATCGTCTTCCCCAGGATTTCGAAAAGGGACTTTTGGAACACCAATAGGCATATGGGTTTGCCTTGGTAT
CGTGTTCATACCGTCGTATTGAATGATCCCGGTCGTTTGCTGTCTGTCCATATAATGCATACAGCTTTGGTTGCTGGTTG
GGCCGGTTCGATGGCTCTATATGAATTAGCAGTTTTTGATCCCTCTGACCCCGTTCTCGATCCAATGTGGAGACAGGGTA
TGTTCGTTATACCTTTTATGACTCGTTTAGGAATAACCAATTCATGGGGTGGTTGGAGTATCACAGGAGGAACTATAACG
AATCCGGGTATTTGGAGTTATGAAGGCGTGGCTGGGGCGCATATTGTGTTTTCTGGCTTGTGCTTCTTGGCAGCTATTTG
GCATTGGGTGTATTGGGATCTAGAAATATTTTGCGATGAACGTACAGGAAAACCTTCTTTGGATTTGCCCAAGATCTTTG
GAATTCATTTATTTCTCTCCGGGGTGGCTTGCTTTGGGTTTGGCGCTTTTCATGTAACCGGATTGTATGGTCCTGGAATA
TGGGTGTCCGACCCTTATGGACTAACCGGAAAGGTACAACCTGTAAGTCCAGCATGGGGTGTGGAAGGTTTTGATCCTTT
TGTTCCGGGAGGAATAGCTTCTCATCATATTGCAGCGGGGACATTGGGCATATTAGCGGGCCTATTCCATCTTAGTGTCC
GCCCGCCCCAACGTTTATACAAAGGATTACGTATGGGAAATATTGAAACTGTCCTTTCCAGTAGTATCGCGGCTGTCTTT
TTTGCAGCTTTTGTTGTTGCTGGAACTATGTGGTATGGTTCAGCAACTACCCCGATTGAATTATTTGGTCCCACTCGTTA
TCAATGGGATCAAGGATACTTCCAGCAAGAAATATATCGAAGAGTTAGTGCTGGGCTAGCCGAAAATCAAAGTTTATCCG
AAGCTTGGTCTAAAATTCCCGAAAAATTAGCTTTTTATGATTACATCGGCAATAATCCGGCAAAAGGTGGGTTGTTCAGA
GCAGGCTCAATGGACAACGGGGATGGAATAGCTGTTGGGTGGTTAGGACATCCTATCTTTAGAGATAAAGAAGGGCGTGA
ACTTTTTGTACGTCGTATGCCTACTTTTTTTGAAACATTTCCGGTTGTTTTGGTAGACGGAGATGGAATTGTTAGAGCCG
ATGTTCCTTTTCGAAGGGCGGAGTCGAAGTATAGTGTCGAACAAGTAGGTGTAACTGTTGAGTTCTATGGTGGCGAACTA
AACGGAGTCAGTTATAGTGATCCTGTTACTGTGAAAAAATATGCTAGACGCGCTCAATTGGGTGAAATTTTTGAATTAGA
TCGTGCTACTTTGAAATCCGATGGTGTTTTTCGTAGCAGCCCAAGGGGTTGGTTTACTTTTGGACATGCTTCGTTCGCTC
TGCTCTTTTTCTTCGGACACATTTGGCATGGTGCTCGAACTTTGTTCAGAGATGTTTTTGCTGGTATTGATCCAGATTTA
GATGCTCAAGTGGAATTTGGAGCATTCCAAAAACTTGGAGATCCGACTACAAGAAGACAAGTAGTCTGAATGGAAGCATT
GGTTTATACATTCCTTTTAGTATCAACTTTAGGAATCATTTTTTTCGCTATCTTTTTTCGAGAACCGCCTAAAGTTCCAA
CTAAAAAGGTAAAATGACTAGTCCCCGTGTTCCTCGAATGGATCTCTTAGTTGTTGAGAGGGTTGCCCAAAAGCAGTATA
TAAGGCATACCCAGTAAAACTTACAAGTAAACCAGATATAAAGATGGCGACTAGGGTTGCTGTTTCCATATGGCTACACA
AAGCGTGGAGGGTAGTTCTAGATCTGGTCCAAGACGAACTATTGTAGGGGATTTATTGAAACCGTTGAATTCGGAATACG
GTAAAGTAGCTCCCGGATGGGGAACTACTCCTTTGATGGGTGTCGCAATGGCCCTATTTGCGATATTCCTATCTATTATT
TTGGAGATTTATAATTCTTCCGTTTTACTAGATGGAATTTCAATGAATTAGATGAGTAAAGTCTATGATTGGTTCGAAGA
ACGTCTCGAGATTCAGGCAATTGCAGATGATATAACTAGTAAATATGTTCCTCCCCATGTCAACATATTTTATTGTTTAG
GGGGAATTACGCTTACTTGTTTTTTAGTACAAGTAGCTACGGGGTTTGCTATGACTTTTTACTACCGTCCGACGGTTACT
GAGGCTTTTGCTTCTGTTCAATACATAATGACTGAAGCTAACTTTGGTTGGTTAATCCGCTCAGTTCATCGATGGTCGGC
AAGTATGATGGTTTTAATGATGATCCTGCACGTATTTCGTGTGTATCTCACTGGTGGCTTTAAAAAACCTCGTGAATTGA
CTTGGGTTACGGGCGTGGTTCTTGCTGTATTGACCGCATCTTTTGGTGTAACTGGTTATTCCTTACCTTGGGACCAAATT
GGTTATTGGGCGGTAAAAATTGTAACAGGCGTGCCGGAAGCTATTCCTGTAATAGGATCACCTTTGGTAGAGTTATTACG
CGGAAGTGCTAGTGTAGGACAATCCACTTTGACTCGTTTTTATAGTTTACACACTTTTGTATTACCTCTTCTTACTGCCG
TATTTATGTTAATGCACTTTCTAATGATACGTAAGCAAGGTATTTCAGGCCCTTTATAGATGGGAGTAACAAAAAAACCT
GACTTGAATGATCCTGTATTAAGAGCTAAATTGGCTAAGGGAATGGGTCATAATTATTACGGAGAACCTGCATGGCCCAA
TGATCTTTTATATATTTTTCCAGTAGTAATTCTAGGTACTATTGCATGTAATGTAGGATTAGCGGTTCTAGAACCATCAA
TGATTGGTGAACCTGCGGATCCATTTGCAACGCCTTTGGAAATATTGCCTGAATGGTATTTCTTTCCCGTATTTCAAATA
CTTCGTACAGTACCCAATAAGTTATTAGGTGTTCTTTTAATGGTTTCAGTACCTGCAGGATTATTAACAGTACCTTTTTT
GGAGAATGTTAATAAATTCCAAAATCCATTTCGTCGTCCAGTTGCGACAACCGTCTTTTTGATTGGTACTGCGGTAGCCC
TTTGGTTAGGTATTGGAGCAACATTACCTATTGATAAATCCCTAACTTTAGGTCTTTTTTAAATTGATTCAATTGTAAAA
TAATTACACGCGCCTTTTTTTAGGGGGTCGGCAGCCATTATGTGGCATAGGGGTTACATCCCGGACGAAACTTAATAGTA
TACCACTTCTGCGAATAGCTCTTAATGCCGCATCTCGTCCGAGACCAGGACCCTTTATCATGACTTCTGCTCGTTGCATA
CCTTGATCCACTACTGTCCGAATAGCATTTCCTGCTGCGGTTTGAGCAGCAAATGGCGTTCCTCTTCTTGTGCCCCTGAA
TCCACAAGTGCCAGCGGAGGACCAAGAAATCACTCGACCCCGTACATCTGTAATGGTCACAATAGTATTGTTGAAACTTG
CTTGAACATGAATAACGCCTTTTGGTATTTTACGTGAATTCTTACGTGAACCAATACGTCCATTTCTGCGTGAACTAATT
TTTGGTAAAGGTTTTGCCATTTATCCTTGTCTTTGTTTATGTCTCGGGTTGAAGCAAATTACTATAATTCGCCCCCGTCT
ACGTATCAGTCGACATTTTTCACAAATTTTACGAACAGAAGCTCTTATTTTCATTTACCATATATAACACAAGATTTCTC
CGCCTATTCTTTCGAGTCGAGCTTCTCGGTCTGTCATTATACCCCGAGAAGTAGAAAGAATTACAATGCCCATCCCGCCC
AAAATTCTAGGAATTTTTTGATAGTTAGAATAGATTCGTAGACCAGGTCGGCTGATCCGTTTTAAATTTAGACTAGTTCT
ATAGGGTCCTTTCCTCTTCCTTCTATGTCGTAGGGTTAAAACCAAAAATTTTTTGTTGCCCTCCTGATGTTTCCTGACAT
TTTCAATAAAACCTTCTCTTAAAAGTATTTTAATAATGTTTTCAGTGATGTTAGTAGATGCTATTCGAACGGTTCCTTTT
CTATTTATGTCAGCATTTCTTATAGAGGTTATTATGTCAGCAATAGGATCCCTACCCATTTATAACACTTCAGGTGCTAA
TGAAACTATTTTAGTAAAATTTAACTGTCTCAATTCCCGGGCGATTGCACCAAAAATTCGAGTTCCCTTTGGATTTCCTT
CTTGATCAATGACAACTGCAGCGTTGTCATCATATCGTATTATCATACCATTATCACGTTTGAGTTCTTTACAAGTACGT
ACAATTACAGCTCTGATTACTTCTGATCTTTCTAGAGGTGAATTTGGTGCTGCTTCCTTGATCACAGCAACAATAACGTC
ACCGATATGAGCATATCGGCGATTACTAGTCCCTATGATTCGAATACACATCAATTCTCGAGCTCCGCTGTTATCCGCTA
CATTCAAATGGGTCTGAGATTGGATCATCTATCCTGAAATAATGAATTGAGTTCGTATAGGCATTTTTGATGCTGCTATT
GAAATAGCTTTTCTCGCTATATTTTCGGCTACTCCGCCCATTTCATAAAGTATTCTACCTGGTTTAACGACAGCTACCCA
ATATTCGGGAGATCCTTTCCCCGAACCCATACGTGTTTCCGTAGGTCTTAAAGTAACTGGTTTGTCGGGAAATATACGTA
CCCATATTTTTCCACCGCGGCGTGCATTTCGTGTCATTGCTCGTCGCCCCGCTTCTATTTGTCTAGATGTAATCCAAGCG
GGTTCAAGTGCCTGAAGAGCATATCTGCCGAAACAAATACGATTACCTCGAAAAGCTATTCCTTTCATTCTTCCTCTATG
TTGTTTACGGAATCGGGTTCTTTTGGGACTAAGCATTTATTTCTTGTCTGGAAATGTCCAAATTTTTATGCCTAATACCC
CATAAATAGTTCTAACTGTATACGAACAATAATCAATTTTAGCTCCAATGGTTTGTAGAGGAACTCTACCTTCTCTAATC
CATTCGACGCGTGCAATTTCTTTTCCGTCAAGACGCCCAGCAATTTGCACTTGAATTCCTTTTGTATTGGCCTGTTCAGT
TAATTCAATAGCTTTTTTCATTGCTTTGCGAAATGAAACTCTATTTTTTAATTGTCCGGCTATAAATTCTCCAAGAATAT
TAGGGTGCCCGTAAGGGTTTGGAATTCTTGTAATAGCAATATTGAATTTTCGATTCACACAATTAAGTTCTTTTTGTACA
TTCATCTGTAATTCTTCGATTCGTTTAGGTCTACTTTCTATTAATAATTTTGGGAATCCCATATATATTATGACCTGAAT
CACATCAATTCGTTTTTGAATCTCTATACGTACAATTCCTTCAATACCAGAAGATATTTTCGCATTTTTTTTTACATAAT
TCTTGATACAGTTTCTTATTTTTTGATCTTCTTGTAGACCCTCAGAGTAATTTTTTGGTTGTGCAAACCAAAGAGAATGA
TGGCTTTGGGTTGTACCAAGTCTGAAACCAAGTGGATTTATTTTTTGTCCCATTCATATATATATATATTCGTCATATTC
TTCATATAAGGATATATTTTTTAATACAATAGATATATGACAAGTTGATCTTTTTATCGGATAACCCCGTCCTCGAGCCT
GAGGTTTTAATTTTTTCACAGTAGTGCCTTCGTTGACTTCGGCTTTACTAATGATTAAATTGGCTTCGTTGAAACCCATA
TTGTGACTAGCATTTGCTGCTGCAGAATAAATCAATTTAAAAATGGGATAACATGCTCGATAAGGCATGAGCTCGAGTAT
CATAAGTGTTTCTTCGTAAGAACGTCCACGAATCTGATCAATTATTCTTCGTGCTTTGTGAGGGGACATACATATATGTT
GGCCTAAAGCATATACTTCATATGTGTTTCTCTTTCTTTTTTTTATCTTTATCATCTATTTACTACGGCGACGAAGAATC
AAATTATCACTATATTTATTCCTTTTTCTACTTCTTCTTCCAAGTGCAGGATAACCCCAAGGGGTTGCGGGTTTTTTTCT
ACCAATTGGGGCCCTCCCTTCACCACCCCCATGGGGGTGGTCTACAGGGTTCATAACTACTCCTCTTACTACAGGACGCT
TACCTAGCCAACATTTAGATCCGGCTCTACCCAAACTTTTCTGGTTCACCCCAGTATTCCCTACTTGTCCGACTGTTGCT
GAGCAGTTTTTGGATATTAAACGAACCTCCCCAGAAGGTAATTTTAATGTGGCTGATTTCCCCTCTTTTGCAATCAGTTT
CGCTACAGCACCTGCAGCTCTAGCTAATTGTCCACCCTTTCCAAGTGTGATTTCTATGTTATGTATGGCCGTGCCTAAGG
GCATATCGGTCAAAGGTAGGGCATTTCCCATTTTTATAGGAACTTCTGTACCAGAAATAATGGTATCTCCAATTATAGCC
CCTCTGGGATGTAAAATATATCTCTTCTCACCATCCCCATAGTGTATGAGACAAATGTATGCATTTCGATTAGGGTCGTA
TTCTATGGTTACGATTCTACCATATATGTCTTTTTCATTCCGTCGAAAATCGATTTTACGGTATAGACGCTTATGACCTC
CCCCTCTATGTCTTGCGGTAATGATTCCTCTGGCATTACGGCCTTTACCACAACGATGCTGTCCATAGATCAAATTCTTT
CGTGTATTTCGTGTATTGGATTTCGCTTGACTGTCTACGGCTCCATTGCGTGTGCTCGGGGTAGAAGTTTTGTATAAATG
TATCGCCATTTAAGTTCTTTTCTTTCTAAGAGGTGGAATAGAATAACCCGGTTGAAGCGTAATGATCATACGTCTGTAAT
GCATTGTATGTCCCATAATAGGTCTCATTCTTCTACCCTTTCCCGGGAGTCGATGGCTATTCATAGCTATTACCTTGACA
CCAAAGAAGAGTTCGACCCAATGCTTTATTTCTGTCCTAGTTGATCCTGATTCGACATTAAAAGTATATTGATTTTTCCC
CAATAACCGAATACTTTTGTCTGTAAATACTGCATATTTGATTCCATCCATTTAACGAAAATGTGCAAAAGCTCTATTTG
CCTCTGCCATTCTATGAGTCTCTTCCTTTTTGCGTATGGCATCACCACTCCCTTTGGCAGCATCCACTAATTCGGAACTT
AATTTGAAAGCCATATTTCGACCCGGACGTTTTCGGGATGCCCCTAATAACCAACGAATGGCAAGTGCTTTTCCTTGTGT
GGATCCTATTTCAATGGGAACTTGATGAGTCGATCCGCCTACACGTCTTGCTTTTACTGCTATATCGGGAGTTACTCCAC
GTATTGCTTGACGTAAAACAGATAGTGGATTTGTTTCTGTCTTTTGTTGAATCTTTTTCATGGCTCGATAGATAATTTGA
TAAGCCAATGATTTTTTTCCGTGTTTCAGAATACGGTTAACCAACATGTTAACTAATCGATTACGATAAATTGGATCGGA
TTTTGCAGTTTTTTCTTCTGCAGTACCTCGACGTGACATTTATTTTGGCTTTTTGACCCCATATTTAGAACGCCCTTGTT
GACGATCCTTTACTCCGACAGCATCTAGGGTTCCTCGAACAATGTGATATCTCACACCGGGTAAATCCTTAACCCTTCCC
CCTCTTACTAAGACTACAGAATGTTCTTGTAAATTATGGCCAATACCAGGTATATAAGCAGTGATTTCAAATCCAGAGGT
TAATCGTACTCTGGCAACTTTACGTAAGGCAGAGTTTGGTTTTTTGGGGGTGATAGTTCAATAAGCTAGACCCATGCTTC
GAGTTGTTTCATGCCATAAATAAACTCGAACACTCAAGAAATCTGTTGGACAGGCGGATTCACATCTCTTACAACCGACA
CAGTCCTCTGTTCTTGGAGCAGAAGCAATTTGCTTAGATTTACATCCATCCCAAGGTATCATTTCTAATACATCTGTGGG
GCAGGCTCGGACACATTGAGTACACCCTATACATGTATCATAAATCTTTACTGAATGTGACATCTACTTATTCAACAAAT
TCGATTGATTGATATGGATTGATTTTCTATTACGATAAATTGCCGAAACAATAGCTAGTCCAATAGCTGCTTCAGCGGCT
GCGATAGCTATAACAAAAATTGAAAAAATATTTCCTTTTAATTGGCGACTATCAAAAAAATCAGAAAATGTTACGAAATT
TAGATTAACTGCATTCAGTATAAGTTCAAGGCACATAAGGGCTCTAACCATATTTCGACTCGTGATCAATCCATAGATAC
CAATAGAAAATAAATAGGCACTCAAAACAAGTACATGTTCGAGCATCATTTACTGACGAGCCACAGCAATCGCACCTATC
AAAGCAACTAAAAGAATTATTGAAATGAATTCAAATGGAAGAAAAAAATCTGTTGATAAATGAATTCCAATTTGTTGGCC
ATTACTTATCAAATCTTGTTCTATAATCTGATTTGTTTTTGTAGTCCAAATAATTCCGTACCATGACGTATCTAGAATAA
TAGTAATTAGTGAAACAAAAATACTTGTACAAACTAAGGAAGTAACCCCGCTTCCAACAGTCCAAAGATTAAAATCTTTG
TAATATTCTGAACCATTCATGAACATCACGGCAAATATAATTAAAACATTTATAGCTCCCACATAAATAAGGAGCTGTGC
GGCAGCTACAAAATGAGAGTTTGATAAAATATAGAATAAAGATATACAAACAAGAACCAATCCCAACGAAAAGGCAGAAT
AAATTGGGTTGGTAAGTAATACTACTCCTAGACCTCCTAATATAAGACCTAACCCCAGAAAGACTAAAAGAAAATCATGA
ATTAGTCCAGGCAAATCCATCTATTTTTTTTGAGTTGAATTCAAAATTGTTCGAATTGTATAATCGTCAACTACTGACAT
TGGTAAACGACCTAAAGCAATTTGATTATAATTCAATTCGTGACGATCATAAGTAGAAAGCTCATATTCTTCAGTCATCG
ATAAACAATTTGTCGGACAATACTCAACACAGTTGCCACAAAATATACAGATTCCGAAATCAATACTGTAATTAAGCAAC
CGTTTCTTTCGAATGTCAGTTTCCAATTTCCAATCAACAACAGGTAGATCTATAGGACATACACGAACACATACTTCACA
AGCAATGCATTTATCAAATTCAAAATGAATTCGACCGCGGAAACGCTCCGATGTGATTAATTTTTCATAAGGATATTGAA
CAGTTACAGGTAAACGATTTGCATGAGATAAGGTAATCATGAAACCTTGACCAATGTACCTTGCAGCTCGTATGGTTTGT
TGCCCATAATTCATGAACCCAGTTACCATGGGAAACATTTATAGTGAAAGAAGTTCGAAAGAGGTTGTTAATAATAGATT
ACCGAGAGAAATAGGTAAAAGAAATTTCCATCCAAGATTTAAAAGTTGGTCCATTCTTAGTCTAGGTAAAGTCCATCTTG
TTGTGATAGAAATGAACAAGAACAAATAAGTTTTAACCAATGTAATAAAGATACCAATTGTTGTTCCAAAGACTCCGCTC
ATTTTTTTTATTTCAAAAAGCTCAGGAACGAATATATACGGAATAGAGATATTCCAACCGCCCAAGTAAAGAACTGTTAC
AAATAATGAAGAAACTAATAAGTTTAGATAGGAAGCAATATAAAATAAACCAAATTTGATGCCCGAATATTCGGTTTGAT
AACCTGCTACTAATTCTTCTTCTGCTTCTGGTAAATCAAAAGGTAATCTCTCACATTCTGCTAGAGAAGAAATAAAAAAA
ATGATAAATCCTATAGGTTGACGCCACAAATTCCACCCCCAAAAACCAGATTTTGATTGTGCCTCAACTATATCAACTGT
ACTTGAACTATTAGATAATAGAGATATGGATAACACACAAAGAGTTAATGGTATTTCATAACTAATCGATTGAGCAGCAG
CTCGTAAACCACCCAAAAAGGAATATTTATTATTTGATCCATATCCTGACATAAGAAGTCCGATGGGAGCAATACTTGAA
ATGGCAATCCATAAAAAAACACCAATATTTAGATCAGTTAAAACAAGGTGATAGCCAAAAGGAATTACCGAATAGCTTAA
TATAGTTGATATGACTGCTATGGATGGTCCGATACTGAATAAACGAATATCCCCCCTAGATGGAAAAAGATTCTCTTTGA
AAAGTAGTTTTGTCCCATCCGCTAGAGCTTGAAGAACTCCTAAAGGACCGGCATATTCAGGTCCAATACGTTGTTGTATC
CCTGCAGATATTTCTCTTTCTAACCATACAATTACTAGTATGCCTGTCGTGATTCCCAATACAAGAATAAAAATCGGGGC
AAACACCCATATAATTCCATAGACCTCGTTTAAGGATTCTAATCTAGAAAAAGAATTGATAGCTTGTACTTCTGTTGTAT
CAATTATCATTCAACGATCAACTTCTCCCATAATGATATCTATACTACCTAGTATTGTCATAATATCAGCCAATTTCATT
CTTTTAACTAATTCAGGAAGAATTTGCAAATTGATAAAACCTGGCGGACGAATTTTCCATCTCCAAGGAAAACCGCTCTG
ATCCCCTATCAGAAAAATTCCCAATTCTCCTTTTGGTGCTTCGACTCTCACATAAAGTTCTTGTTTCGGTAATTCAAAAG
TAGGAGAAGTTTTTTTACTAATGAATCGATATTCGAAATCGTTCCATTCCGAATCCCTTTCTCTATCAAAGCGTCGGGTT
TCTAAATTCTCATAGGGCCCCCCCGGAATTCCTTCCAGAGCCTGTTGAATAATTTTTATAGATTCCAGCATTTCACCAAT
CCGGACTAAATAACGAGCTAAGGAATCTCCTTCTTTTTGCCACTGGATTTCCCAATCAAATTCGTCGTAACACTCATAAT
GATCAACTTTACGAAGATCCCATTGTACTCCAGAAGCTCGTAGCATTGGTCCTGATAAACCCCAATTTATTGCTTCTTCT
GTACCAACAATACCTACCCCCTCAACTCGTTCTAAAAAAATAGGATTTCGCGTAATAAGTTTTTGATATTCAGTAACTCC
TGTTAAAAAATAATCGCAAAAATCCAAACATTTATCTATCCAACCATAAGGTAGATCAGACGCTACTCCTCCGATACGAA
AAAAATTATGCATCATTCTCATACCAGTGGCAGCTTCGAATAAATCATATACTAACTCTCTTTCTCTAAAGATATAGAAG
AAAGGAGTCTGTGCACCAATATCTGCCATAAAAGGGCCAAGCCATAACAAATGAGAAGCTATACGACTCAATTCCAACAT
AATTACTCTGATATAGCCAGCTCTTTTAGGCACTTGAATATTTCCTAACAGTTCTGGACCATTTACTGTTATTGCTTCTG
TGAACATAGTAGCCAAATAATCCCAACGTGTTACATAGGGCAAATATTGTATAATTGTTCGATTTTCCGCAATTTTTTCC
ATTCCTCTGTGTAAATAACCTAATATTGGTTCGCAGTCAATAACATCTTCCCCGTCTAGAGTAACGATGAGTCGAAGAAC
ACCATGCATTGATGGGTGGTGGGGACCCATATTAACTATCATAAGGTCTTTTCGTGTAGCTGGTACATTCATACTATCAC
CCCCAAAAAACCAAACTCTGCCTTACGTAAAGTTGCCAGAGTACGATTAACCTCTGGATTTGAAATCACTGCTTATATAC
CTGGTATTGGCCATAATTTACAAGAACATTCTGTAGTCTTAGTAAGAGGGGGAAGGGTTAAGGATTTACCCGGTGTGAGA
TATCACATTGTTCGAGGAACCCTAGATGCTGTCGGAGTAAAGGATCGTCAACAAGGGCGTTCTAAATATGGGGTCAAAAA
GCCAAAATAA
>Tanzania_07_Unknown [organism=Manihot esculenta] [country: Tanzania] [Collection date:May-2013] [Cultivar:Local]
ATACACCCTAGTACATGTTCCTCGGCGCTGAGGACATCCCCCAAGAGCGGGGGATTTGGTGACATTTCTGATTGGCTGTC
TTGTGTTTCTAATAAGTTGTTTAATAGTTGGCATTTATGCAACTGCTACAAGATCAACAATTCCATAAGCTTGGGCTTCG
GTTGCTGACATAAAAACATCTCTTTCCATGTCTTCGGATACAACCCATAAAGGTTTTCCCGTTCTTTGTGCATAAATCCT
TGTGAGGATTTCGCGCAGTTTCAGTAGTTCTTCCGCTTCCAGGACAAATTCTACTATTTGTGCCTCATAATAACCAGAAA
TAGGTTGATGAATCATTACCCTAGCATGAGGGAATGCTAAACGTTTGGTAATTTTTCCTCCGACCAGAATAAAAGATCCC
ATTGAAGCAGCTAATCCCATGCATACTGTTTGTACATCGGGTCGCACAAATTGCATAGTATCATAAATAGCTATTCCGGG
TATTACCCATCCGCCGGGAGAGTTTATAAACAAATACAAATCTTTTGTCGCGTTTTCTATACTGAGATATACCATAAGAC
CAATAAGTTGATTCGCGATCTCGCTATCAACATCTTGACCTAAAAAAAGTAATCTTTCTCGATAAAGTCGGTTTATGTCA
ATCCAAGTTGAATCGTCTTCCCCAGGATTTCGAAAAGGGACTTTTGGAACACCAATAGGCATATGGGTTTGCCTTGGTAT
CGTGTTCATACCGTCGTATTGAATGATCCCGGTCGTTTGCTGTCTGTCCATATAATGCATACAGCTTTGGTTGCTGGTTG
GGCCGGTTCGATGGCTCTATATGAATTAGCAGTTTTTGATCCCTCTGACCCCGTTCTCGATCCAATGTGGAGACAGGGTA
TGTTCGTTATACCTTTTATGACTCGTTTAGGAATAACCAATTCATGGGGTGGTTGGAGTATCACAGGAGGAACTATAACG
AATCCGGGTATTTGGAGTTATGAAGGCGTGGCTGGGGCGCATATTGTGTTTTCTGGCTTGTGCTTCTTGGCAGCTATTTG
GCATTGGGTGTATTGGGATCTAGAAATATTTTGCGATGAACGTACAGGAAAACCTTCTTTGGATTTGCCCAAGATCTTTG
GAATTCATTTATTTCTCTCCGGGGTGGCTTGCTTTGGGTTTGGCGCTTTTCATGTAACCGGATTGTATGGTCCTGGAATA
TGGGTGTCCGACCCTTATGGACTAACCGGAAAGGTACAACCTGTAAGTCCAGCATGGGGTGTGGAAGGTTTTGATCCTTT
TGTTCCGGGAGGAATAGCTTCTCATCATATTGCAGCGGGGACATTGGGCATATTAGCGGGCCTATTCCATCTTAGTGTCC
GCCCGCCCCAACGTTTATACAAAGGATTACGTATGGGAAATATTGAAACTGTCCTTTCCAGTAGTATCGCGGCTGTCTTT
TTTGCAGCTTTTGTTGTTGCTGGAACTATGTGGTATGGTTCAGCAACTACCCCGATTGAATTATTTGGTCCCACTCGTTA
TCAATGGGATCAAGGATACTTCCAGCAAGAAATATATCGAAGAGTTAGTGCTGGGCTAGCCGAAAATCAAAGTTTATCCG
AAGCTTGGTCTAAAATTCCCGAAAAATTAGCTTTTTATGATTACATCGGCAATAATCCGGCAAAAGGTGGGTTGTTCAGA
GCAGGCTCAATGGACAACGGGGATGGAATAGCTGTTGGGTGGTTAGGACATCCTATCTTTAGAGATAAAGAAGGGCGTGA
ACTTTTTGTACGTCGTATGCCTACTTTTTTTGAAACATTTCCGGTTGTTTTGGTAGACGGAGATGGAATTGTTAGAGCCG
ATGTTCCTTTTCGAAGGGCGGAGTCGAAGTATAGTGTCGAACAAGTAGGTGTAACTGTTGAGTTCTATGGTGGCGAACTA
AACGGAGTCAGTTATAGTGATCCTGTTACTGTGAAAAAATATGCTAGACGCGCTCAATTGGGTGAAATTTTTGAATTAGA
TCGTGCTACTTTGAAATCCGATGGTGTTTTTCGTAGCAGCCCAAGGGGTTGGTTTACTTTTGGACATGCTTCGTTCGCTC
TGCTCTTTTTCTTCGGACACATTTGGCATGGTGCTCGAACTTTGTTCAGAGATGTTTTTGCTGGTATTGATCCAGATTTA
GATGCTCAAGTGGAATTTGGAGCATTCCAAAAACTTGGAGATCCGACTACAAGAAGACAAGTAGTCTGAATGGAAGCATT
GGTTTATACATTCCTTTTAGTATCAACTTTAGGAATCATTTTTTTCGCTATCTTTTTTCGAGAACCGCCTAAAGTTCCAA
CTAAAAAGGTAAAATGACTAGTCCCCGTGTTCCTCGAATGGATCTCTTAGTTGTTGAGAGGGTTGCCCAAAAGCAGTATA
TAAGGCATACCCAGTAAAACTTACAAGTAAACCAGATATAAAGATGGCGACTAGGGTTGCTGTTTCCATATGGCTACACA
AAGCGTGGAGGGTAGTTCTAGATCTGGTCCAAGACGAACTATTGTAGGGGATTTATTGAAACCGTTGAATTCGGAATACG
GTAAAGTAGCTCCCGGATGGGGAACTACTCCTTTGATGGGTGTCGCAATGGCCCTATTTGCGATATTCCTATCTATTATT
TTGGAGATTTATAATTCTTCCGTTTTACTAGATGGAATTTCAATGAATTAGATGAGTAAAGTCTATGATTGGTTCGAAGA
ACGTCTCGAGATTCAGGCAATTGCAGATGATATAACTAGTAAATATGTTCCTCCCCATGTCAACATATTTTATTGTTTAG
GGGGAATTACGCTTACTTGTTTTTTAGTACAAGTAGCTACGGGGTTTGCTATGACTTTTTACTACCGTCCGACGGTTACT
GAGGCTTTTGCTTCTGTTCAATACATAATGACTGAAGCTAACTTTGGTTGGTTAATCCGCTCAGTTCATCGATGGTCGGC
AAGTATGATGGTTTTAATGATGATCCTGCACGTATTTCGTGTGTATCTCACTGGTGGCTTTAAAAAACCTCGTGAATTGA
CTTGGGTTACGGGCGTGGTTCTTGCTGTATTGACCGCATCTTTTGGTGTAACTGGTTATTCCTTACCTTGGGACCAAATT
GGTTATTGGGCGGTAAAAATTGTAACAGGCGTGCCGGAAGCTATTCCTGTAATAGGATCACCTTTGGTAGAGTTATTACG
CGGAAGTGCTAGTGTAGGACAATCCACTTTGACTCGTTTTTATAGTTTACACACTTTTGTATTACCTCTTCTTACTGCCG
TATTTATGTTAATGCACTTTCTAATGATACGTAAGCAAGGTATTTCAGGCCCTTTATAGATGGGAGTAACAAAAAAACCT
GACTTGAATGATCCTGTATTAAGAGCTAAATTGGCTAAGGGAATGGGTCATAATTATTACGGAGAACCTGCATGGCCCAA
TGATCTTTTATATATTTTTCCAGTAGTAATTCTAGGTACTATTGCATGTAATGTAGGATTAGCGGTTCTAGAACCATCAA
TGATTGGTGAACCTGCGGATCCATTTGCAACGCCTTTGGAAATATTGCCTGAATGGTATTTCTTTCCCGTATTTCAAATA
CTTCGTACAGTACCCAATAAGTTATTAGGTGTTCTTTTAATGGTTTCAGTACCTGCAGGATTATTAACAGTACCTTTTTT
GGAGAATGTTAATAAATTCCAAAATCCATTTCGTCGTCCAGTTGCGACAACCGTCTTTTTGATTGGTACTGCGGTAGCCC
TTTGGTTAGGTATTGGAGCAACATTACCTATTGATAAATCCCTAACTTTAGGTCTTTTTTAAATTGATTCAATTGTAAAA
TAATTACACGCGCCTTTTTTTAGGGGGTCGGCAGCCATTATGTGGCATAGGGGTTACATCCCGGACGAAACTTAATAGTA
TACCACTTCTGCGAATAGCTCTTAATGCCGCATCTCGTCCGAGACCAGGACCCTTTATCATGACTTCTGCTCGTTGCATA
CCTTGATCCACTACTGTCCGAATAGCATTTCCTGCTGCGGTTTGAGCAGCAAATGGCGTTCCTCTTCTTGTGCCCCTGAA
TCCACAAGTGCCAGCGGAGGACCAAGAAATCACTCGACCCCGTACATCTGTAATGGTCACAATAGTATTGTTGAAACTTG
CTTGAACATGAATAACGCCTTTTGGTATTTTACGTGAATTCTTACGTGAACCAATACGTCCATTTCTGCGTGAACTAATT
TTTGGTAAAGGTTTTGCCATTTATCCTTGTCTTTGTTTATGTCTCGGGTTGAAGCAAATTACTATAATTCGCCCCCGTCT
ACGTATCAGTCGACATTTTTCACAAATTTTACGAACAGAAGCTCTTATTTTCATTTACCATATATAACACAAGATTTCTC
CGCCTATTCTTTCGAGTCGAGCTTCTCGGTCTGTCATTATACCCCGAGAAGTAGAAAGAATTACAATGCCCATCCCGCCC
AAAATTCTAGGAATTTTTTGATAGTTAGAATAGATTCGTAGACCAGGTCGGCTGATCCGTTTTAAATTTAGACTAGTTCT
ATAGGGTCCTTTCCTCTTCCTTCTATGTCGTAGGGTTAAAACCAAAAATTTTTTGTTGCCCTCCTGATGTTTCCTGACAT
TTTCAATAAAACCTTCTCTTAAAAGTATTTTAATAATGTTTTCAGTGATGTTAGTAGATGCTATTCGAACGGTTCCTTTT
CTATTTATGTCAGCATTTCTTATAGAGGTTATTATGTCAGCAATAGGATCCCTACCCATTTATAACACTTCAGGTGCTAA
TGAAACTATTTTAGTAAAATTTAACTGTCTCAATTCCCGGGCGATTGCACCAAAAATTCGAGTTCCCTTTGGATTTCCTT
CTTGATCAATGACAACTGCAGCGTTGTCATCATATCGTATTATCATACCATTATCACGTTTGAGTTCTTTACAAGTACGT
ACAATTACAGCTCTGATTACTTCTGATCTTTCTAGAGGTGAATTTGGTGCTGCTTCCTTGATCACAGCAACAATAACGTC
ACCGATATGAGCATATCGGCGATTACTAGTCCCTATGATTCGAATACACATCAATTCTCGAGCTCCGCTGTTATCCGCTA
CATTCAAATGGGTCTGAGATTGGATCATCTATCCTGAAATAATGAATTGAGTTCGTATAGGCATTTTTGATGCTGCTATT
GAAATAGCTTTTCTCGCTATATTTTCGGCTACTCCGCCCATTTCATAAAGTATTCTACCTGGTTTAACGACAGCTACCCA
ATATTCGGGAGATCCTTTCCCCGAACCCATACGTGTTTCCGTAGGTCTTAAAGTAACTGGTTTGTCGGGAAATATACGTA
CCCATATTTTTCCACCGCGGCGTGCATTTCGTGTCATTGCTCGTCGCCCCGCTTCTATTTGTCTAGATGTAATCCAAGCG
GGTTCAAGTGCCTGAAGAGCATATCTGCCGAAACAAATACGATTACCTCGAAAAGCTATTCCTTTCATTCTTCCTCTATG
TTGTTTACGGAATCGGGTTCTTTTGGGACTAAGCATTTATTTCTTGTCTGGAAATGTCCAAATTTTTATGCCTAATACCC
CATAAATAGTTCTAACTGTATACGAACAATAATCAATTTTAGCTCCAATGGTTTGTAGAGGAACTCTACCTTCTCTAATC
CATTCGACGCGTGCAATTTCTTTTCCGTCAAGACGCCCAGCAATTTGCACTTGAATTCCTTTTGTATTGGCCTGTTCAGT
TAATTCAATAGCTTTTTTCATTGCTTTGCGAAATGAAACTCTATTTTTTAATTGTCCGGCTATAAATTCTCCAAGAATAT
TAGGGTGCCCGTAAGGGTTTGGAATTCTTGTAATAGCAATATTGAATTTTCGATTCACACAATTAAGTTCTTTTTGTACA
TTCATCTGTAATTCTTCGATTCGTTTAGGTCTACTTTCTATTAATAATTTTGGGAATCCCATATATATTATGACCTGAAT
CACATCAATTCGTTTTTGAATCTCTATACGTACAATTCCTTCAATACCAGAAGATATTTTCGCATTTTTTTTTACATAAT
TCTTGATACAGTTTCTTATTTTTTGATCTTCTTGTAGACCCTCAGAGTAATTTTTTGGTTGTGCAAACCAAAGAGAATGA
TGGCTTTGGGTTGTACCAAGTCTGAAACCAAGTGGATTTATTTTTTGTCCCATTCATATATATATATATTCGTCATATTC
TTCATATAAGGATATATTTTTTAATACAATAGATATATGACAAGTTGATCTTTTTATCGGATAACCCCGTCCTCGAGCCT
GAGGTTTTAATTTTTTCACAGTAGTGCCTTCGTTGACTTCGGCTTTACTAATGATTAAATTGGCTTCGTTGAAACCCATA
TTGTGACTAGCATTTGCTGCTGCAGAATAAATCAATTTAAAAATGGGATAACATGCTCGATAAGGCATGAGCTCGAGTAT
CATAAGTGTTTCTTCGTAAGAACGTCCACGAATCTGATCAATTATTCTTCGTGCTTTGTGAGGGGACATACATATATGTT
GGCCTAAAGCATATACTTCATATGTGTTTCTCTTTCTTTTTTTTATCTTTATCATCTATTTACTACGGCGACGAAGAATC
AAATTATCACTATATTTATTCCTTTTTCTACTTCTTCTTCCAAGTGCAGGATAACCCCAAGGGGTTGCGGGTTTTTTTCT
ACCAATTGGGGCCCTCCCTTCACCACCCCCATGGGGGTGGTCTACAGGGTTCATAACTACTCCTCTTACTACAGGACGCT
TACCTAGCCAACATTTAGATCCGGCTCTACCCAAACTTTTCTGGTTCACCCCAGTATTCCCTACTTGTCCGACTGTTGCT
GAGCAGTTTTTGGATATTAAACGAACCTCCCCAGAAGGTAATTTTAATGTGGCTGATTTCCCCTCTTTTGCAATCAGTTT
CGCTACAGCACCTGCAGCTCTAGCTAATTGTCCACCCTTTCCAAGTGTGATTTCTATGTTATGTATGGCCGTGCCTAAGG
GCATATCGGTCAAAGGTAGGGCATTTCCCATTTTTATAGGAACTTCTGTACCAGAAATAATGGTATCTCCAATTATAGCC
CCTCTGGGATGTAAAATATATCTCTTCTCACCATCCCCATAGTGTATGAGACAAATGTATGCATTTCGATTAGGGTCGTA
TTCTATGGTTACGATTCTACCATATATGTCTTTTTCATTCCGTCGAAAATCGATTTTACGGTATAGACGCTTATGACCTC
CCCCTCTATGTCTTGCGGTAATGATTCCTCTGGCATTACGGCCTTTACCACAACGATGCTGTCCATAGATCAAATTCTTT
CGTGTATTTCGTGTATTGGATTTCGCTTGACTGTCTACGGCTCCATTGCGTGTGCTCGGGGTAGAAGTTTTGTATAAATG
TATCGCCATTTAAGTTCTTTTCTTTCTAAGAGGTGGAATAGAATAACCCGGTTGAAGCGTAATGATCATACGTCTGTAAT
GCATTGTATGTCCCATAATAGGTCTCATTCTTCTACCCTTTCCCGGGAGTCGATGGCTATTCATAGCTATTACCTTGACA
CCAAAGAAGAGTTCGACCCAATGCTTTATTTCTGTCCTAGTTAATCCTGATTCGACATTAAAAGTATATTGATTTTTCCC
CAATAACCGAATACTTTTGTCTGTAAATACTGCATATTTGATTCCATCCATTTAACGAAAATGTGCAAAAGCTCTATTTG
CCTCTGCCATTCTATGAGTCTCTTCCTTTTTGCGTATGGCATCACCACTCCCTTTGGCAGCATCCACTAATTCGGAACTT
AATTTGAAAGCCATATTTCGACCCGGACGTTTTCGGGATGCCCCTAATAACCAACGAATGGCAAGTGCTTTTCCTTGTGT
GGATCCTATTTCAATGGGAACTTGATGAGTCGATCCGCCTACACGTCTTGCTTTTACTGCTATATCGGGAGTTACTCCAC
GTATTGCTTGACGTAAAACAGATAGTGGATTTGTTTCTGTCTTTTGTTGAATCTTTTTCATGGCTCGATAGATAATTTGA
TAAGCCAATGATTTTTTTCCGTGTTTCAGAATACGGTTAACCAACATGTTAACTAATCGATTACGATAAATTGGATCGGA
TTTTGCAGTTTTTTCTTCTGCAGTACCTCGACGTGACATTTATTTTGGCTTTTTGACCCCATATTTAGAACGCCCTTGTT
GACGATCCTTTACTCCGACAGCATCTAGGGTTCCTCGAACAATGTGATATCTCACACCGGGTAAATCCTTAACCCTTCCC
CCTCTTACTAAGACTACAGAATGTTCTTGTAAATTATGGCCAATACCAGGTATATAAGCAGTGATTTCAAATCCAGAGGT
TAATCGTACTCTGGCAACTTTACGTAAGGCAGAGTTTGGTTTTTTGGGGGTGATAGTTCAATAAGCTAGACCCATGCTTC
GAGTTGTTTCATGCCATAAATAAACTCGAACACTCAAGAAATCTGTTGGACAGGCGGATTCACATCTCTTACAACCGACA
CAGTCCTCTGTTCTTGGAGCAGAAGCAATTTGCTTAGATTTACATCCATCCCAAGGTATCATTTCTAATACATCTGTGGG
GCAGGCTCGGACACATTGAGTACACCCTATACATGTATCATAAATCTTTACTGAATGTGACATCTACTTATTCAACAAAT
TCGATTGATTGATATGGATTGATTTTCTATTACGATAAATTGCCGAAACAATAGCTAGTCCAATAGCTGCTTCAGCGGCT
GCGATAGCTATAACAAAAATTGAAAAAATATTTCCTTTTAATTGGCGACTATCAAAAAAATCAGAAAATGTTACGAAATT
TAGATTAACTGCATTCAGTATAAGTTCAAGGCACATAAGGGCTCTAACCATATTTCGACTCGTGATCAATCCATAGATAC
CAATAGAAAATAAATAGGCACTCAAAACAAGTACATGTTCGAGCATCATTTACTGACGAGCCACAGCAATCGCACCTATC
AAAGCAACTAAAAGAATTATTGAAATGAATTCAAATGGAAGAAAAAAATCTGTTGATAAATGAATTCCAATTTGTTGGCC
ATTACTTATCAAATCTTGTTCTATAATCTGATTTGTTTTTGTAGTCCAAATAATTCCGTACCATGACGTATCTAGAATAA
TAGTAATTAGTGAAACAAAAATACTTGTACAAACTAAGGAAGTAACCCCGCTTCCAACAGTCCAAAGATTAAAATCTTTG
TAATATTCTGAACCATTCATGAACATCACGGCAAATATAATTAAAACATTTATAGCTCCCACATAAATAAGGAGCTGTGC
GGCAGCTACAAAATGAGAGTTTGATAAAATATAGAATAAAGATATACAAACAAGAACCAATCCCAACGAAAAGGCAGAAT
AAATTGGGTTGGTAAGTAATACTACTCCTAGACCTCCTAATATAAGACCTAACCCCAGAAAGACTAAAAGAAAATCATGA
ATTAGTCCAGGCAAATCCATCTATTTTTTTTGAGTTGAATTCAAAATTGTTCGAATTGTATAATCGTCAACTACTGACAT
TGGTAAACGACCTAAAGCAATTTGATTATAATTCAATTCGTGACGATCATAAGTAGAAAGCTCATATTCTTCAGTCATCG
ATAAACAATTTGTCGGACAATACTCAACACAGTTGCCACAAAATATACAGATTCCGAAATCAATACTGTAATTAAGCAAC
CGTTTCTTTCGAATGTCAGTTTCCAATTTCCAATCAACAACAGGTAGATCTATAGGACATACACGAACACATACTTCACA
AGCAATGCATTTATCAAATTCAAAATGAATTCGACCGCGGAAACGCTCCGATGTGATTAATTTTTCATAAGGATATTGAA
CAGTTACAGGTAAACGATTTGCATGAGATAAGGTAATCATGAAACCTTGACCAATGTACCTTGCAGCTCGTATGGTTTGT
TGCCCATAATTCATGAACCCAGTTACCATGGGAAACATTTATAGTGAAAGAAGTTCGAAAGAGGTTGTTAATAATAGATT
ACCGAGAGAAATAGGTAAAAGAAATTTCCATCCAAGATTTAAAAGTTGGTCCATTCTTAGTCTAGGTAAAGTCCATCTTG
TTGTGATAGAAATGAACAAGAACAAATAAGTTTTAACCAATGTAATAAAGATACCAATTGTTGTTCCAAAGACTCCGCTC
ATTTTTTTTATTTCAAAAAGCTCAGGAACGAATATATACGGAATAGAGATATTCCAACCGCCCAAGTAAAGAACTGTTAC
AAATAATGAAGAAACTAATAAGTTTAGATAGGAAGCAATATAAAATAAACCAAATTTGATGCCCGAATATTCGGTTTGAT
AACCTGCTACTAATTCTTCTTCTGCTTCTGGTAAATCAAAAGGTAATCTCTCACATTCTGCTAGAGAAGAAATAAAAAAA
ATGATAAATCCTATAGGTTGACGCCACAAATTCCACCCCCAAAAACCAGATTTTGATTGTGCCTCAACTATATCAACTGT
ACTTGAACTATTAGATAATAGAGATATGGATAACACACAAAGAGTTAATGGTATTTCATAACTAATCGATTGAGCAGCAG
CTCGTAAACCACCCAAAAAGGAATATTTATTATTTGATCCATATCCTGACATAAGAAGTCCGATGGGAGCAATACTTGAA
ATGGCAATCCATAAAAAAACACCAATATTTAGATCAGTTAAAACAAGGTGATAGCCAAAAGGAATTACCGAATAGCTTAA
TATAGTTGATATGACTGCTATGGATGGTCCGATACTGAATAAACGAATATCCCCCCTAGATGGAAAAAGATTCTCTTTGA
AAAGTAGTTTTGTCCCATCCGCTAGAGCTTGAAGAACTCCTAAAGGACCGGCATATTCAGGTCCAATACGTTGTTGTATC
CCTGCAGATATTTCTCTTTCTAACCATACAATTACTAGTATGCCTGTCGTGATTCCCAATACAAGAATAAAAATCGGGGC
AAACACCCATATAATTCCATAGACCTCGTTTAAGGATTCTAATCTAGAAAAAGAATTGATAGCTTGTACTTCTGTTGTAT
CAATTATCATTCAACGATCAACTTCTCCCATAATGATATCTATACTACCTAGTATTGTCATAATATCAGCCAATTTCATT
CTTTTAACTAATTCAGGAAGAATTTGCAAATTGATAAAACCTGGCGGACGAATTTTCCATCTCCAAGGAAAACCGCTCTG
ATCCCCTATCAGAAAAATTCCCAATTCTCCTTTTGGTGCTTCGACTCTCACATAAAGTTCTTGTTTCGGTAATTCAAAAG
TAGGAGAAGTTTTTTTACTAATGAATCGATATTCGAAATCGTTCCATTCCGAATCCCTTTCTCTATCAAAGCGTCGGGTT
TCTAAATTCTCATAGGGCCCCCCCGGAATTCCTTCCAGAGCCTGTTGAATAATTTTTATAGATTCCAGCATTTCACCAAT
CCGGACTAAATAACGAGCTAAGGAATCTCCTTCTTTTTGCCACTGGATTTCCCAATCAAATTCGTCGTAACACTCATAAT
GATCAACTTTACGAAGATCCCATTGTACTCCAGAAGCTCGTAGCATTGGTCCTGATAAACCCCAATTTATTGCTTCTTCT
GTACCAACAATACCTACCCCCTCAACTCGTTCTAAAAAAATAGGATTTCGCGTAATAAGTTTTTGATATTCAGTAACTCC
TGTTAAAAAATAATCGCAAAAATCCAAACATTTATCTATCCAACCATAAGGTAGATCAGACGCTACTCCTCCGATACGAA
AAAAATTATGCATCATTCTCATACCAGTGGCAGCTTCGAATAAATCATATACTAACTCTCTTTCTCTAAAGATATAGAAG
AAAGGAGTCTGTGCACCAATATCTGCCATAAAAGGGCCAAGCCATAACAAATGAGAAGCTATACGACTCAATTCCAACAT
AATTACTCTGATATAGCCAGCTCTTTTAGGCACTTGAATATTTCCTAACAGTTCTGGACCATTTACTGTTATTGCTTCTG
TGAACATAGTAGCCAAATAATCCCAACGTGTTACATAGGGCAAATATTGTATAATTGTTCGATTTTCCGCAATTTTTTCC
ATTCCTCTGTGTAAATAACCTAATATTGGTTCGCAGTCAATAACATCTTCCCCGTCTAGAGTAACGATGAGTCGAAGAAC
ACCATGCATTGATGGGTGGTGGGGACCCATATTAACTATCATAAGGTCTTTTCGTGTAGCTGGTACATTCATACTATCAC
CCCCAAAAAACCAAACTCTGCCTTACGTAAAGTTGCCAGAGTACGATTAACCTCTGGATTTGAAATCACTGCTTATATAC
CTGGTATTGGCCATAATTTACAAGAACATTCTGTAGTCTTAGTAAGAGGGGGAAGGGTTAAGGATTTACCCGGTGTGAGA
TATCACATTGTTCGAGGAACCCTAGATGCTGTCGGAGTAAAGGATCGTCAACAAGGGCGTTCTAAATATGGGGTCAAAAA
GCCAAAATAA
>Tanzania_08_Unknown [organism=Manihot esculenta] [country: Tanzania] [Collection date:May-2013] [Cultivar:Local]
ATACACCCTAGTACATGTTCCTCGGCGCTGAGGACATCCCCCAAGAGCGGGGGATTTGGTGACATTTCTGATTGGCTGTC
TTGTGTTTCTAATAAGTTGTTTAATAGTTGGCATTTATGCAACTGCTACAAGATCAACAATTCCATAAGCTTGGGCTTCG
GTTGCTGACATAAAAACATCTCTTTCCATGTCTTCGGATACAACCCATAAAGGTTTTCCCGTTCTTTGTGCATAAATCCT
TGTGAGGATTTCGCGCAGTTTCAGTAGTTCTTCCGCTTCCAGGACAAATTCTACTATTTGTGCCTCATAATAACCAGAAA
TAGGTTGATGAATCATTACCCTAGCATGAGGGAATGCTAAACGTTTGGTAATTTTTCCTCCGACCAGAATAAAAGATCCC
ATTGAAGCAGCTAATCCCATGCATACTGTTTGTACATCGGGTCGCACAAATTGCATAGTATCATAAATAGCTATTCCGGG
TATTACCCATCCGCCGGGAGAGTTTATAAACAAATACAAATCTTTTGTCGCGTTTTCTATACTGAGATATACCATAAGAC
CAATAAGTTGATTCGCGATCTCGCTATCAACATCTTGACCTAAAAAAAGTAATCTTTCTCGATAAAGTCGGTTTATGTCA
ATCCAAGTTGAATCGTCTTCCCCAGGATTTCGAAAAGGGACTTTTGGAACACCAATAGGCATATGGGTTTGCCTTGGTAT
CGTGTTCATACCGTCGTATTGAATGATCCCGGTCGTTTGCTGTCTGTCCATATAATGCATACAGCTTTGGTTGCTGGTTG
GGCCGGTTCGATGGCTCTATATGAATTAGCAGTTTTTGATCCCTCTGACCCCGTTCTCGATCCAATGTGGAGACAGGGTA
TGTTCGTTATACCTTTTATGACTCGTTTAGGAATAACCAATTCATGGGGTGGTTGGAGTATCACAGGAGGAACTATAACG
AATCCGGGTATTTGGAGTTATGAAGGCGTGGCTGGGGCGCATATTGTGTTTTCTGGCTTGTGCTTCTTGGCAGCTATTTG
GCATTGGGTGTATTGGGATCTAGAAATATTTTGCGATGAACGTACAGGAAAACCTTCTTTGGATTTGCCCAAGATCTTTG
GAATTCATTTATTTCTCTCCGGGGTGGCTTGCTTTGGGTTTGGCGCTTTTCATGTAACCGGATTGTATGGTCCTGGAATA
TGGGTGTCCGACCCTTATGGACTAACCGGAAAGGTACAACCTGTAAGTCCAGCATGGGGTGTGGAAGGTTTTGATCCTTT
TGTTCCGGGAGGAATAGCTTCTCATCATATTGCAGCGGGGACATTGGGCATATTAGCGGGCCTATTCCATCTTAGTGTCC
GCCCGCCCCAACGTTTATACAAAGGATTACGTATGGGAAATATTGAAACTGTCCTTTCCAGTAGTATCGCGGCTGTCTTT
TTTGCAGCTTTTGTTGTTGCTGGAACTATGTGGTATGGTTCAGCAACTACCCCGATTGAATTATTTGGTCCCACTCGTTA
TCAATGGGATCAAGGATACTTCCAGCAAGAAATATATCGAAGAGTTAGTGCTGGGCTAGCCGAAAATCAAAGTTTATCCG
AAGCTTGGTCTAAAATTCCCGAAAAATTAGCTTTTTATGATTACATCGGCAATAATCCGGCAAAAGGTGGGTTGTTCAGA
GCAGGCTCAATGGACAACGGGGATGGAATAGCTGTTGGGTGGTTAGGACATCCTATCTTTAGAGATAAAGAAGGGCGTGA
ACTTTTTGTACGTCGTATGCCTACTTTTTTTGAAACATTTCCGGTTGTTTTGGTAGACGGAGATGGAATTGTTAGAGCCG
ATGTTCCTTTTCGAAGGGCGGAGTCGAAGTATAGTGTCGAACAAGTAGGTGTAACTGTTGAGTTCTATGGTGGCGAACTA
AACGGAGTCAGTTATAGTGATCCTGTTACTGTGAAAAAATATGCTAGACGCGCTCAATTGGGTGAAATTTTTGAATTAGA
TCGTGCTACTTTGAAATCCGATGGTGTTTTTCGTAGCAGCCCAAGGGGTTGGTTTACTTTTGGACATGCTTCGTTCGCTC
TGCTCTTTTTCTTCGGACACATTTGGCATGGTGCTCGAACTTTGTTCAGAGATGTTTTTGCTGGTATTGATCCAGATTTA
GATGCTCAAGTGGAATTTGGAGCATTCCAAAAACTTGGAGATCCGACTACAAGAAGACAAGTAGTCTGAATGGAAGCATT
GGTTTATACATTCCTTTTAGTATCAACTTTAGGAATCATTTTTTTCGCTATCTTTTTTCGAGAACCGCCTAAAGTTCCAA
CTAAAAAGGTAAAATGACTAGTCCCCGTGTTCCTCGAATGGATCTCTTAGTTGTTGAGAGGGTTGCCCAAAAGCAGTATA
TAAGGCATACCCAGTAAAACTTACAAGTAAACCAGATATAAAGATGGCGACTAGGGTTGCTGTTTCCATATGGCTACACA
AAGCGTGGAGGGTAGTTCTAGATCTGGTCCAAGACGAACTATTGTAGGGGATTTATTGAAACCGTTGAATTCGGAATACG
GTAAAGTAGCTCCCGGATGGGGAACTACTCCTTTGATGGGTGTCGCAATGGCCCTATTTGCGATATTCCTATCTATTATT
TTGGAGATTTATAATTCTTCCGTTTTACTAGATGGAATTTCAATGAATTAGATGAGTAAAGTCTATGATTGGTTCGAAGA
ACGTCTCGAGATTCAGGCAATTGCAGATGATATAACTAGTAAATATGTTCCTCCCCATGTCAACATATTTTATTGTTTAG
GGGGAATTACGCTTACTTGTTTTTTAGTACAAGTAGCTACGGGGTTTGCTATGACTTTTTACTACCGTCCGACGGTTACT
GAGGCTTTTGCTTCTGTTCAATACATAATGACTGAAGCTAACTTTGGTTGGTTAATCCGCTCAGTTCATCGATGGTCGGC
AAGTATGATGGTTTTAATGATGATCCTGCACGTATTTCGTGTGTATCTCACTGGTGGCTTTAAAAAACCTCGTGAATTGA
CTTGGGTTACGGGCGTGGTTCTTGCTGTATTGACCGCATCTTTTGGTGTAACTGGTTATTCCTTACCTTGGGACCAAATT
GGTTATTGGGCGGTAAAAATTGTAACAGGCGTGCCGGAAGCTATTCCTGTAATAGGATCACCTTTGGTAGAGTTATTACG
CGGAAGTGCTAGTGTAGGACAATCCACTTTGACTCGTTTTTATAGTTTACACACTTTTGTATTACCTCTTCTTACTGCCG
TATTTATGTTAATGCACTTTCTAATGATACGTAAGCAAGGTATTTCAGGCCCTTTATAGATGGGAGTAACAAAAAAACCT
GACTTGAATGATCCTGTATTAAGAGCTAAATTGGCTAAGGGAATGGGTCATAATTATTACGGAGAACCTGCATGGCCCAA
TGATCTTTTATATATTTTTCCAGTAGTAATTCTAGGTACTATTGCATGTAATGTAGGATTAGCGGTTCTAGAACCATCAA
TGATTGGTGAACCTGCGGATCCATTTGCAACGCCTTTGGAAATATTGCCTGAATGGTATTTCTTTCCCGTATTTCAAATA
CTTCGTACAGTACCCAATAAGTTATTAGGTGTTCTTTTAATGGTTTCAGTACCTGCAGGATTATTAACAGTACCTTTTTT
GGAGAATGTTAATAAATTCCAAAATCCATTTCGTCGTCCAGTTGCGACAACCGTCTTTTTGATTGGTACTGCGGTAGCCC
TTTGGTTAGGTATTGGAGCAACATTACCTATTGATAAATCCCTAACTTTAGGTCTTTTTTAAATTGATTCAATTGTAAAA
TAATTACACGCGCCTTTTTTTAGGGGGTCGGCAGCCATTATGTGGCATAGGGGTTACATCCCGGACGAAACTTAATAGTA
TACCACTTCTGCGAATAGCTCTTAATGCCGCATCTCGTCCGAGACCAGGACCCTTTATCATGACTTCTGCTCGTTGCATA
CCTTGATCCACTACTGTCCGAATAGCATTTCCTGCTGCGGTTTGAGCAGCAAATGGCGTTCCTCTTCTTGTGCCCCTGAA
TCCACAAGTGCCAGCGGAGGACCAAGAAATCACTCGACCCCGTACATCTGTAATGGTCACAATAGTATTGTTGAAACTTG
CTTGAACATGAATAACGCCTTTTGGTATTTTACGTGAATTCTTACGTGAACCAATACGTCCATTTCTGCGTGAACTAATT
TTTGGTAAAGGTTTTGCCATTTATCCTTGTCTTTGTTTATGTCTCGGGTTGAAGCAAATTACTATAATTCGCCCCCGTCT
ACGTATCAGTCGACATTTTTCACAAATTTTACGAACAGAAGCTCTTATTTTCATTTACCATATATAACACAAGATTTCTC
CGCCTATTCTTTCGAGTCGAGCTTCTCGGTCTGTCATTATACCCCGAGAAGTAGAAAGAATTACAATGCCCATCCCGCCC
AAAATTCTAGGAATTTTTTGATAGTTAGAATAGATTCGTAGACCAGGTCGGCTGATCCGTTTTAAATTTAGACTAGTTCT
ATAGGGTCCTTTCCTCTTCCTTCTATGTCGTAGGGTTAAAACCAAAAATTTTTTGTTGCCCTCCTGATGTTTCCTGACAT
TTTCAATAAAACCTTCTCTTAAAAGTATTTTAATAATGTTTTCAGTGATGTTAGTAGATGCTATTCGAACGGTTCCTTTT
CTATTTATGTCAGCATTTCTTATAGAGGTTATTATGTCAGCAATAGGATCCCTACCCATTTATAACACTTCAGGTGCTAA
TGAAACTATTTTAGTAAAATTTAACTGTCTCAATTCCCGGGCGATTGCACCAAAAATTCGAGTTCCCTTTGGATTTCCTT
CTTGATCAATGACAACTGCAGCGTTGTCATCATATCGTATTATCATACCATTATCACGTTTGAGTTCTTTACAAGTACGT
ACAATTACAGCTCTGATTACTTCTGATCTTTCTAGAGGTGAATTTGGTGCTGCTTCCTTGATCACAGCAACAATAACGTC
ACCGATATGAGCATATCGGCGATTACTAGTCCCTATGATTCGAATACACATCAATTCTCGAGCTCCGCTGTTATCCGCTA
CATTCAAATGGGTCTGAGATTGGATCATCTATCCTGAAATAATGAATTGAGTTCGTATAGGCATTTTTGATGCTGCTATT
GAAATAGCTTTTCTCGCTATATTTTCGGCTACTCCGCCCATTTCATAAAGTATTCTACCTGGTTTAACGACAGCTACCCA
ATATTCGGGAGATCCTTTCCCCGAACCCATACGTGTTTCCGTAGGTCTTAAAGTAACTGGTTTGTCGGGAAATATACGTA
CCCATATTTTTCCACCGCGGCGTGCATTTCGTGTCATTGCTCGTCGCCCCGCTTCTATTTGTCTAGATGTAATCCAAGCG
GGTTCAAGTGCCTGAAGAGCATATCTGCCGAAACAAATACGATTACCTCGAAAAGCTATTCCTTTCATTCTTCCTCTATG
TTGTTTACGGAATCGGGTTCTTTTGGGACTAAGCATTTATTTCTTGTCTGGAAATGTCCAAATTTTTATGCCTAATACCC
CATAAATAGTTCTAACTGTATACGAACAATAATCAATTTTAGCTCCAATGGTTTGTAGAGGAACTCTACCTTCTCTAATC
CATTCGACGCGTGCAATTTCTTTTCCGTCAAGACGCCCAGCAATTTGCACTTGAATTCCTTTTGTATTGGCCTGTTCAGT
TAATTCAATAGCTTTTTTCATTGCTTTGCGAAATGAAACTCTATTTTTTAATTGTCCGGCTATAAATTCTCCAAGAATAT
TAGGGTGCCCGTAAGGGTTTGGAATTCTTGTAATAGCAATATTGAATTTTCGATTCACACAATTAAGTTCTTTTTGTACA
TTCATCTGTAATTCTTCGATTCGTTTAGGTCTACTTTCTATTAATAATTTTGGGAATCCCATATATATTATGACCTGAAT
CACATCAATTCGTTTTTGAATCTCTATACGTACAATTCCTTCAATACCAGAAGATATTTTCGCATTTTTTTTTACATAAT
TCTTGATACAGTTTCTTATTTTTTGATCTTCTTGTAGACCCTCAGAGTAATTTTTTGGTTGTGCAAACCAAAGAGAATGA
TGGCTTTGGGTTGTACCAAGTCTGAAACCAAGTGGATTTATTTTTTGTCCCATTCATATATATATATATTCGTCATATTC
TTCATATAAGGATATATTTTTTAATACAATAGATATATGACAAGTTGATCTTTTTATCGGATAACCCCGTCCTCGAGCCT
GAGGTTTTAATTTTTTCACAGTAGTGCCTTCGTTGACTTCGGCTTTACTAATGATTAAATTGGCTTCGTTGAAACCCATA
TTGTGACTAGCATTTGCTGCTGCAGAATAAATCAATTTAAAAATGGGATAACATGCTCGATAAGGCATGAGCTCGAGTAT
CATAAGTGTTTCTTCGTAAGAACGTCCACGAATCTGATCAATTATTCTTCGTGCTTTGTGAGGGGACATACATATATGTT
GGCCTAAAGCATATACTTCATATGTGTTTCTCTTTCTTTTTTTTATCTTTATCATCTATTTACTACGGCGACGAAGAATC
AAATTATCACTATATTTATTCCTTTTTCTACTTCTTCTTCCAAGTGCAGGATAACCCCAAGGGGTTGCGGGTTTTTTTCT
ACCAATTGGGGCCCTCCCTTCACCACCCCCATGGGGGTGGTCTACAGGGTTCATAACTACTCCTCTTACTACAGGACGCT
TACCTAGCCAACATTTAGATCCGGCTCTACCCAAACTTTTCTGGTTCACCCCAGTATTCCCTACTTGTCCGACTGTTGCT
GAGCAGTTTTTGGATATTAAACGAACCTCCCCAGAAGGTAATTTTAATGTGGCTGATTTCCCCTCTTTTGCAATCAGTTT
CGCTACAGCACCTGCAGCTCTAGCTAATTGTCCACCCTTTCCAAGTGTGATTTCTATGTTATGTATGGCCGTGCCTAAGG
GCATATCGGTCAAAGGTAGGGCATTTCCCATTTTTATAGGAACTTCTGTACCAGAAATAATGGTATCTCCAATTATAGCC
CCTCTGGGATGTAAAATATATCTCTTCTCACCATCCCCATAGTGTATGAGACAAATGTATGCATTTCGATTAGGGTCGTA
TTCTATGGTTACGATTCTACCATATATGTCTTTTTCATTCCGTCGAAAATCGATTTTACGGTATAGACGCTTATGACCTC
CCCCTCTATGTCTTGCGGTAATGATTCCTCTGGCATTACGGCCTTTACCACAACGATGCTGTCCATAGATCAAATTCTTT
CGTGTATTTCGTGTATTGGATTTCGCTTGACTGTCTACGGCTCCATTGCGTGTGCTCGGGGTAGAAGTTTTGTATAAATG
TATCGCCATTTAAGTTCTTTTCTTTCTAAGAGGTGGAATAGAATAACCCGGTTGAAGCGTAATGATCATACGTCTGTAAT
GCATTGTATGTCCCATAATAGGTCTCATTCTTCTACCCTTTCCCGGGAGTCGATGGCTATTCATAGCTATTACCTTGACA
CCAAAGAAGAGTTCGACCCAATGCTTTATTTCTGTCCTAGTTAATCCTGATTCGACATTAAAAGTATATTGATTTTTCCC
CAATAACCGAATACTTTTGTCTGTAAATACTGCATATTTGATTCCATCCATTTAACGAAAATGTGCAAAAGCTCTATTTG
CCTCTGCCATTCTATGAGTCTCTTCCTTTTTGCGTATGGCATCACCACTCCCTTTGGCAGCATCCACTAATTCGGAACTT
AATTTGAAAGCCATATTTCGACCCGGACGTTTTCGGGATGCCCCTAATAACCAACGAATGGCAAGTGCTTTTCCTTGTGT
GGATCCTATTTCAATGGGAACTTGATGAGTCGATCCGCCTACACGTCTTGCTTTTACTGCTATATCGGGAGTTACTCCAC
GTATTGCTTGACGTAAAACAGATAGTGGATTTGTTTCTGTCTTTTGTTGAATCTTTTTCATGGCTCGATAGATAATTTGA
TAAGCCAATGATTTTTTTCCGTGTTTCAGAATACGGTTAACCAACATGTTAACTAATCGATTACGATAAATTGGATCGGA
TTTTGCAGTTTTTTCTTCTGCAGTACCTCGACGTGACATTTATTTTGGCTTTTTGACCCCATATTTAGAACGCCCTTGTT
GACGATCCTTTACTCCGACAGCATCTAGGGTTCCTCGAACAATGTGATATCTCACACCGGGTAAATCCTTAACCCTTCCC
CCTCTTACTAAGACTACAGAATGTTCTTGTAAATTATGGCCAATACCAGGTATATAAGCAGTGATTTCAAATCCAGAGGT
TAATCGTACTCTGGCAACTTTACGTAAGGCAGAGTTTGGTTTTTTGGGGGTGATAGTTCAATAAGCTAGACCCATGCTTC
GAGTTGTTTCATGCCATAAATAAACTCGAACACTCAAGAAATCTGTTGGACAGGCGGATTCACATCTCTTACAACCGACA
CAGTCCTCTGTTCTTGGAGCAGAAGCAATTTGCTTAGATTTACATCCATCCCAAGGTATCATTTCTAATACATCTGTGGG
GCAGGCTCGGACACATTGAGTACACCCTATACATGTATCATAAATCTTTACTGAATGTGACATCTACTTATTCAACAAAT
TCGATTGATTGATATGGATTGATTTTCTATTACGATAAATTGCCGAAACAATAGCTAGTCCAATAGCTGCTTCAGCGGCT
GCGATAGCTATAACAAAAATTGAAAAAATATTTCCTTTTAATTGGCGACTATCAAAAAAATCAGAAAATGTTACGAAATT
TAGATTAACTGCATTCAGTATAAGTTCAAGGCACATAAGGGCTCTAACCATATTTCGACTCGTGATCAATCCATAGATAC
CAATAGAAAATAAATAGGCACTCAAAACAAGTACATGTTCGAGCATCATTTACTGACGAGCCACAGCAATCGCACCTATC
AAAGCAACTAAAAGAATTATTGAAATGAATTCAAATGGAAGAAAAAAATCTGTTGATAAATGAATTCCAATTTGTTGGCC
ATTACTTATCAAATCTTGTTCTATAATCTGATTTGTTTTTGTAGTCCAAATAATTCCGTACCATGACGTATCTAGAATAA
TAGTAATTAGTGAAACAAAAATACTTGTACAAACTAAGGAAGTAACCCCGCTTCCAACAGTCCAAAGATTAAAATCTTTG
TAATATTCTGAACCATTCATGAACATCACGGCAAATATAATTAAAACATTTATAGCTCCCACATAAATAAGGAGCTGTGC
GGCAGCTACAAAATGAGAGTTTGATAAAATATAGAATAAAGATATACAAACAAGAACCAATCCCAACGAAAAGGCAGAAT
AAATTGGGTTGGTAAGTAATACTACTCCTAGACCTCCTAATATAAGACCTAACCCCAGAAAGACTAAAAGAAAATCATGA
ATTAGTCCAGGCAAATCCATCTATTTTTTTTGAGTTGAATTCAAAATTGTTCGAATTGTATAATCGTCAACTACTGACAT
TGGTAAACGACCTAAAGCAATTTGATTATAATTCAATTCGTGACGATCATAAGTAGAAAGCTCATATTCTTCAGTCATCG
ATAAACAATTTGTCGGACAATACTCAACACAGTTGCCACAAAATATACAGATTCCGAAATCAATACTGTAATTAAGCAAC
CGTTTCTTTCGAATGTCAGTTTCCAATTTCCAATCAACAACAGGTAGATCTATAGGACATACACGAACACATACTTCACA
AGCAATGCATTTATCAAATTCAAAATGAATTCGACCGCGGAAACGCTCCGATGTGATTAATTTTTCATAAGGATATTGAA
CAGTTACAGGTAAACGATTTGCATGAGATAAGGTAATCATGAAACCTTGACCAATGTACCTTGCAGCTCGTATGGTTTGT
TGCCCATAATTCATGAACCCAGTTACCATGGGAAACATTTATAGTGAAAGAAGTTCGAAAGAGGTTGTTAATAATAGATT
ACCGAGAGAAATAGGTAAAAGAAATTTCCATCCAAGATTTAAAAGTTGGTCCATTCTTAGTCTAGGTAAAGTCCATCTTG
TTGTGATAGAAATGAACAAGAACAAATAAGTTTTAACCAATGTAATAAAGATACCAATTGTTGTTCCAAAGACTCCGCTC
ATTTTTTTTATTTCAAAAAGCTCAGGAACGAATATATACGGAATAGAGATATTCCAACCGCCCAAGTAAAGAACTGTTAC
AAATAATGAAGAAACTAATAAGTTTAGATAGGAAGCAATATAAAATAAACCAAATTTGATGCCCGAATATTCGGTTTGAT
AACCTGCTACTAATTCTTCTTCTGCTTCTGGTAAATCAAAAGGTAATCTCTCACATTCTGCTAGAGAAGAAATAAAAAAA
ATGATAAATCCTATAGGTTGACGCCACAAATTCCACCCCCAAAAACCAGATTTTGATTGTGCCTCAACTATATCAACTGT
ACTTGAACTATTAGATAATAGAGATATGGATAACACACAAAGAGTTAATGGTATTTCATAACTAATCGATTGAGCAGCAG
CTCGTAAACCACCCAAAAAGGAATATTTATTATTTGATCCATATCCTGACATAAGAAGTCCGATGGGAGCAATACTTGAA
ATGGCAATCCATAAAAAAACACCAATATTTAGATCAGTTAAAACAAGGTGATAGCCAAAAGGAATTACCGAATAGCTTAA
TATAGTTGATATGACTGCTATGGATGGTCCGATACTGAATAAACGAATATCCCCCCTAGATGGAAAAAGATTCTCTTTGA
AAAGTAGTTTTGTCCCATCCGCTAGAGCTTGAAGAACTCCTAAAGGACCGGCATATTCAGGTCCAATACGTTGTTGTATC
CCTGCAGATATTTCTCTTTCTAACCATACAATTACTAGTATGCCTGTCGTGATTCCCAATACAAGAATAAAAATCGGGGC
AAACACCCATATAATTCCATAGACCTCGTTTAAGGATTCTAATCTAGAAAAAGAATTGATAGCTTGTACTTCTGTTGTAT
CAATTATCATTCAACGATCAACTTCTCCCATAATGATATCTATACTACCTAGTATTGTCATAATATCAGCCAATTTCATT
CTTTTAACTAATTCAGGAAGAATTTGCAAATTGATAAAACCTGGCGGACGAATTTTCCATCTCCAAGGAAAACCGCTCTG
ATCCCCTATCAGAAAAATTCCCAATTCTCCTTTTGGTGCTTCGACTCTCACATAAAGTTCTTGTTTCGGTAATTCAAAAG
TAGGAGAAGTTTTTTTACTAATGAATCGATATTCGAAATCGTTCCATTCCGAATCCCTTTCTCTATCAAAGCGTCGGGTT
TCTAAATTCTCATAGGGCCCCCCCGGAATTCCTTCCAGAGCCTGTTGAATAATTTTTATAGATTCCAGCATTTCACCAAT
CCGGACTAAATAACGAGCTAAGGAATCTCCTTCTTTTTGCCACTGGATTTCCCAATCAAATTCGTCGTAACACTCATAAT
GATCAACTTTACGAAGATCCCATTGTACTCCAGAAGCTCGTAGCATTGGTCCTGATAAACCCCAATTTATTGCTTCTTCT
GTACCAACAATACCTACCCCCTCAACTCGTTCTAAAAAAATAGGATTTCGCGTAATAAGTTTTTGATATTCAGTAACTCC
TGTTAAAAAATAATCGCAAAAATCCAAACATTTATCTATCCAACCATAAGGTAGATCAGACGCTACTCCTCCGATACGAA
AAAAATTATGCATCATTCTCATACCAGTGGCAGCTTCGAATAAATCATATACTAACTCTCTTTCTCTAAAGATATAGAAG
AAAGGAGTCTGTGCACCAATATCTGCCATAAAAGGGCCAAGCCATAACAAATGAGAAGCTATACGACTCAATTCCAACAT
AATTACTCTGATATAGCCAGCTCTTTTAGGCACTTGAATATTTCCTAACAGTTCTGGACCATTTACTGTTATTGCTTCTG
TGAACATAGTAGCCAAATAATCCCAACGTGTTACATAGGGCAAATATTGTATAATTGTTCGATTTTCCGCAATTTTTTCC
ATTCCTCTGTGTAAATAACCTAATATTGGTTCGCAGTCAATAACATCTTCCCCGTCTAGAGTAACGATGAGTCGAAGAAC
ACCATGCATTGATGGGTGGTGGGGACCCATATTAACTATCATAAGGTCTTTTCGTGTAGCTGGTACATTCATACTATCAC
CCCCAAAAAACCAAACTCTGCCTTACGTAAAGTTGCCAGAGTACGATTAACCTCTGGATTTGAAATCACTGCTTATATAC
CTGGTATTGGCCATAATTTACAAGAACATTCTGTAGTCTTAGTAAGAGGGGGAAGGGTTAAGGATTTACCCGGTGTGAGA
TATCACATTGTTCGAGGAACCCTAGATGCTGTCGGAGTAAAGGATCGTCAACAAGGGCGTTCTAAATATGGGGTCAAAAA
GCCAAAATAA
>Tanzania_09_Mkangawandu [organism=Manihot esculenta] [country: Tanzania] [Collection date:May-2013] [Cultivar:Mkangawandu]
ATACACCCTAGTACATGTTCCTCGGCGCTGAGGACATCCCCCAAGAGCGGGGGATTTGGTGACATTTCTGATTGGCTGTC
TTGTGTTTCTAATAAGTTGTTTAATAGTTGGCATTTATGCAACTGCTACAAGATCAACAATTCCATAAGCTTGGGCTTCG
GTTGCTGACATAAAAACATCTCTTTCCATGTCTTCGGATACAACCCATAAAGGTTTTCCCGTTCTTTGTGCATAAATCCT
TGTGAGGATTTCGCGCAGTTTCAGTAGTTCTTCCGCTTCCAGGACAAATTCTACTATTTGTGCCTCATAATAACCAGAAA
TAGGTTGATGAATCATTACCCTAGCATGAGGGAATGCTAAACGTTTGGTAATTTTTCCTCCGACCAGAATAAAAGATCCC
ATTGAAGCAGCTAATCCCATGCATACTGTTTGTACATCGGGTCGCACAAATTGCATAGTATCATAAATAGCTATTCCGGG
TATTACCCATCCGCCGGGAGAGTTTATAAACAAATACAAATCTTTTGTCGCGTTTTCTATACTGAGATATACCATAAGAC
CAATAAGTTGATTCGCGATCTCGCTATCAACATCTTGACCTAAAAAAAGTAATCTTTCTCGATAAAGTCGGTTTATGTCA
ATCCAAGTTGAATCGTCTTCCCCAGGATTTCGAAAAGGGACTTTTGGAACACCAATAGGCATATGGGTTTGCCTTGGTAT
CGTGTTCATACCGTCGTATTGAATGATCCCGGTCGTTTGCTGTCTGTCCATATAATGCATACAGCTTTGGTTGCTGGTTG
GGCCGGTTCGATGGCTCTATATGAATTAGCAGTTTTTGATCCCTCTGACCCCGTTCTCGATCCAATGTGGAGACAGGGTA
TGTTCGTTATACCTTTTATGACTCGTTTAGGAATAACCAATTCATGGGGTGGTTGGAGTATCACAGGAGGAACTATAACG
AATCCGGGTATTTGGAGTTATGAAGGCGTGGCTGGGGCGCATATTGTGTTTTCTGGCTTGTGCTTCTTGGCAGCTATTTG
GCATTGGGTGTATTGGGATCTAGAAATATTTTGCGATGAACGTACAGGAAAACCTTCTTTGGATTTGCCCAAGATCTTTG
GAATTCATTTATTTCTCTCCGGGGTGGCTTGCTTTGGGTTTGGCGCTTTTCATGTAACCGGATTGTATGGTCCTGGAATA
TGGGTGTCCGACCCTTATGGACTAACCGGAAAGGTACAACCTGTAAGTCCAGCATGGGGTGTGGAAGGTTTTGATCCTTT
TGTTCCGGGAGGAATAGCTTCTCATCATATTGCAGCGGGGACATTGGGCATATTAGCGGGCCTATTCCATCTTAGTGTCC
GCCCGCCCCAACGTTTATACAAAGGATTACGTATGGGAAATATTGAAACTGTCCTTTCCAGTAGTATCGCGGCTGTCTTT
TTTGCAGCTTTTGTTGTTGCTGGAACTATGTGGTATGGTTCAGCAACTACCCCGATTGAATTATTTGGTCCCACTCGTTA
TCAATGGGATCAAGGATACTTCCAGCAAGAAATATATCGAAGAGTTAGTGCTGGGCTAGCCGAAAATCAAAGTTTATCCG
AAGCTTGGTCTAAAATTCCCGAAAAATTAGCTTTTTATGATTACATCGGCAATAATCCGGCAAAAGGTGGGTTGTTCAGA
GCAGGCTCAATGGACAACGGGGATGGAATAGCTGTTGGGTGGTTAGGACATCCTATCTTTAGAGATAAAGAAGGGCGTGA
ACTTTTTGTACGTCGTATGCCTACTTTTTTTGAAACATTTCCGGTTGTTTTGGTAGACGGAGATGGAATTGTTAGAGCCG
ATGTTCCTTTTCGAAGGGCGGAGTCGAAGTATAGTGTCGAACAAGTAGGTGTAACTGTTGAGTTCTATGGTGGCGAACTA
AACGGAGTCAGTTATAGTGATCCTGTTACTGTGAAAAAATATGCTAGACGCGCTCAATTGGGTGAAATTTTTGAATTAGA
TCGTGCTACTTTGAAATCCGATGGTGTTTTTCGTAGCAGCCCAAGGGGTTGGTTTACTTTTGGACATGCTTCGTTCGCTC
TGCTCTTTTTCTTCGGACACATTTGGCATGGTGCTCGAACTTTGTTCAGAGATGTTTTTGCTGGTATTGATCCAGATTTA
GATGCTCAAGTGGAATTTGGAGCATTCCAAAAACTTGGAGATCCGACTACAAGAAGACAAGTAGTCTGAATGGAAGCATT
GGTTTATACATTCCTTTTAGTATCAACTTTAGGAATCATTTTTTTCGCTATCTTTTTTCGAGAACCGCCTAAAGTTCCAA
CTAAAAAGGTAAAATGACTAGTCCCCGTGTTCCTCGAATGGATCTCTTAGTTGTTGAGAGGGTTGCCCAAAAGCAGTATA
TAAGGCATACCCAGTAAAACTTACAAGTAAACCAGATATAAAGATGGCGACTAGGGTTGCTGTTTCCATATGGCTACACA
AAGCGTGGAGGGTAGTTCTAGATCTGGTCCAAGACGAACTATTGTAGGGGATTTATTGAAACCGTTGAATTCGGAATACG
GTAAAGTAGCTCCCGGATGGGGAACTACTCCTTTGATGGGTGTCGCAATGGCCCTATTTGCGATATTCCTATCTATTATT
TTGGAGATTTATAATTCTTCCGTTTTACTAGATGGAATTTCAATGAATTAGATGAGTAAAGTTTATGATTGGTTCGAAGA
ACGTCTCGAGATTCAGGCAATTGCAGATGATATAACTAGTAAATATGTTCCTCCCCATGTCAACATATTTTATTGTTTAG
GGGGAATTACGCTTACTTGTTTTTTAGTACAAGTAGCTACGGGGTTTGCTATGACTTTTTACTACCGTCCGACGGTTACT
GAGGCTTTTGCTTCTGTTCAATACATAATGACTGAAGCTAACTTTGGTTGGTTAATCCGCTCAGTTCATCGATGGTCGGC
AAGTATGATGGTTTTAATGATGATCCTGCACGTATTTCGTGTGTATCTCACTGGTGGCTTTAAAAAACCTCGTGAATTGA
CTTGGGTTACGGGCGTGGTTCTTGCTGTATTGACCGCATCTTTTGGTGTAACTGGTTATTCCTTACCTTGGGACCAAATT
GGTTATTGGGCGGTAAAAATTGTAACAGGCGTGCCGGAAGCTATTCCTGTAATAGGATCACCTTTGGTAGAGTTATTACG
CGGAAGTGCTAGTGTAGGACAATCCACTTTGACTCGTTTTTATAGTTTACACACTTTTGTATTACCTCTTCTTACTGCCG
TATTTATGTTAATGCACTTTCTAATGATACGTAAGCAAGGTATTTCAGGCCCTTTATAGATGGGAGTAACAAAAAAACCT
GACTTGAATGATCCTGTATTAAGAGCTAAATTGGCTAAGGGAATGGGTCATAATTATTACGGAGAACCTGCATGGCCCAA
TGATCTTTTATATATTTTTCCAGTAGTAATTCTAGGTACTATTGCATGTAATGTAGGATTAGCGGTTCTAGAACCATCAA
TGATTGGTGAACCTGCGGATCCATTTGCAACGCCTTTGGAAATATTGCCTGAATGGTATTTCTTTCCCGTATTTCAAATA
CTTCGTACAGTACCCAATAAGTTATTAGGTGTTCTTTTAATGGTTTCAGTACCTGCAGGATTATTAACAGTACCTTTTTT
GGAGAATGTTAATAAATTCCAAAATCCATTTCGTCGTCCAGTTGCGACAACCGTCTTTTTGATTGGTACTGCGGTAGCCC
TTTGGTTAGGTATTGGAGCAACATTACCTATTGATAAATCCCTAACTTTAGGTCTTTTTTAAATTGATTCAATTGTAAAA
TAATTACACGCGCCTTTTTTTAGGGGGTCGGCAGCCATTATGTGGCATAGGGGTTACATCCCGGACGAAACTTAATAGTA
TACCACTTCTGCGAATAGCTCTTAATGCCGCATCTCGTCCGAGACCAGGACCCTTTATCATGACTTCTGCTCGTTGCATA
CCTTGATCCACTACTGTCCGAATAGCATTTCCTGCTGCGGTTTGAGCAGCAAATGGCGTTCCTCTTCTTGTGCCCCTGAA
TCCACAAGTGCCAGCGGAGGACCAAGAAATCACTCGACCCCGTACATCTGTAATGGTCACAATAGTATTGTTGAAACTTG
CTTGAACATGAATAACGCCTTTTGGTATTTTACGTGAATTCTTACGTGAACCAATACGTCCATTTCTGCGTGAACTAATT
TTTGGTAAAGGTTTTGCCATTTATCCTTGTCTTTGTTTATGTCTCGGGTTGAAGCAAATTACTATAATTCGCCCCCGTCT
ACGTATCAGTCGACATTTTTCACAAATTTTACGAACAGAAGCTCTTATTTTCATTTACCATATATAACACAAGATTTCTC
CGCCTATTCTTTCGAGTCGAGCTTCTCGGTCTGTCATTATACCCCGAGAAGTAGAAAGAATTACAATGCCCATCCCGCCC
AAAATTCTAGGAATTTTTTGATAGTTAGAATAGATTCGTAGACCAGGTCGGCTGATCCGTTTTAAATTTAGACTAGTTCT
ATAGGGTCCTTTCCTCTTCCTTCTATGTCGTAGGGTTAAAACCAAAAATTTTTTGTTGCCCTCCTGATGTTTCCTGACAT
TTTCAATAAAACCTTCTCTTAAAAGTATTTTAATAATGTTTTCAGTGATGTTAGTAGATGCTATTCGAACGGTTCCTTTT
CTATTTATGTCAGCATTTCTTATAGAGGTTATTATGTCAGCAATAGGATCCCTACCCATTTATAACACTTCAGGTGCTAA
TGAAACTATTTTAGTAAAATTTAACTGTCTCAATTCCCGGGCGATTGCACCAAAAATTCGAGTTCCCTTTGGATTTCCTT
CTTGATCAATGACAACTGCAGCGTTGTCATCATATCGTATTATCATACCATTATCACGTTTGAGTTCTTTACAAGTACGT
ACAATTACAGCTCTGATTACTTCTGATCTTTCTAGAGGTGAATTTGGTGCTGCTTCCTTGATCACAGCAACAATAACGTC
ACCGATATGAGCATATCGGCGATTACTAGTCCCTATGATTCGAATACACATCAATTCTCGAGCTCCGCTGTTATCCGCTA
CATTCAAATGGGTCTGAGATTGGATCATCTATCCTGAAATAATGAATTGAGTTCGTATAGGCATTTTTGATGCTGCTATT
GAAATAGCTTTTCTCGCTATATTTTCGGCTACTCCGCCCATTTCATAAAGTATTCTACCTGGTTTAACGACAGCTACCCA
ATATTCGGGAGATCCTTTCCCCGAACCCATACGTGTTTCCGTAGGTCTTAAAGTAACTGGTTTGTCGGGAAATATACGTA
CCCATATTTTTCCACCGCGGCGTGCATTTCGTGTCATTGCTCGTCGCCCCGCTTCTATTTGTCTAGATGTAATCCAAGCG
GGTTCAAGTGCCTGAAGAGCATATCTGCCGAAACAAATACGATTACCTCGAAAAGCTATTCCTTTCATTCTTCCTCTATG
TTGTTTACGGAATCGGGTTCTTTTGGGACTAAGCATTTATTTCTTGTCTGGAAATGTCCAAATTTTTATGCCTAATACCC
CATAAATAGTTCTAACTGTATACGAACAATAATCAATTTTAGCTCCAATGGTTTGTAGAGGAACTCTACCTTCTCTAATC
CATTCGACGCGTGCAATTTCTTTTCCGTCAAGACGCCCAGCAATTTGCACTTGAATTCCTTTTGTATTGGCCTGTTCAGT
TAATTCAATAGCTTTTTTCATTGCTTTGCGAAATGAAACTCTATTTTTTAATTGTCCGGCTATAAATTCTCCAAGAATAT
TAGGGTGCCCGTAAGGGTTTGGAATTCTTGTAATAGCAATATTGAATTTTCGATTCACACAATTAAGTTCTTTTTGTACA
TTCATCTGTAATTCTTCGATTCGTTTAGGTCTACTTTCTATTAATAATTTTGGGAATCCCATATATATTATGACCTGAAT
CACATCAATTCGTTTTTGAATCTCTATACGTACAATTCCTTCAATACCAGAAGATATTTTCGCATTTTTTTTTACATAAT
TCTTGATACAGTTTCTTATTTTTTGATCTTCTTGTAGACCCTCAGAGTAATTTTTTGGTTGTGCAAACCAAAGAGAATGA
TGGCTTTGGGTTGTACCAAGTCTGAAACCAAGTGGATTTATTTTTTGTCCCATTCATATATATATATATTCGTCATATTC
TTCATATAAGGATATATTTTTTAATACAATAGATATATGACAAGTTGATCTTTTTATCGGATAACCCCGTCCTCGAGCCT
GAGGTTTTAATTTTTTCACAGTAGTGCCTTCGTTGACTTCGGCTTTACTAATGATTAAATTGGCTTCGTTGAAACCCATA
TTGTGACTAGCATTTGCTGCTGCAGAATAAATCAATTTAAAAATGGGATAACATGCTCGATAAGGCATGAGCTCGAGTAT
CATAAGTGTTTCTTCGTAAGAACGTCCACGAATCTGATCAATTATTCTTCGTGCTTTGTGAGGGGACATACATATATGTT
GGCCTAAAGCATATACTTCATATGTGTTTCTCTTTCTTTTTTTTATCTTTATCATCTATTTACTACGGCGACGAAGAATC
AAATTATCACTATATTTATTCCTTTTTCTACTTCTTCTTCCAAGTGCAGGATAACCCCAAGGGGTTGCGGGTTTTTTTCT
ACCAATTGGGGCCCTCCCTTCACCACCCCCATGGGGGTGGTCTACAGGGTTCATAACTACTCCTCTTACTACAGGACGCT
TACCTAGCCAACATTTAGATCCGGCTCTACCCAAACTTTTCTGGTTCACCCCAGTATTCCCTACTTGTCCGACTGTTGCT
GAGCAGTTTTTGGATATTAAACGAACCTCCCCAGAAGGTAATTTTAATGTGGCTGATTTCCCCTCTTTTGCAATCAGTTT
CGCTACAGCACCTGCAGCTCTAGCTAATTGTCCACCCTTTCCAAGTGTGATTTCTATGTTATGTATGGCCGTGCCTAAGG
GCATATCGGTCAAAGGTAGGGCATTTCCCATTTTTATAGGAACTTCTGTACCAGAAATAATGGTATCTCCAATTATAGCC
CCTCTGGGATGTAAAATATATCTCTTCTCACCATCCCCATAGTGTATGAGACAAATGTATGCATTTCGATTAGGGTCGTA
TTCTATGGTTACGATTCTACCATATATGTCTTTTTCATTCCGTCGAAAATCGATTTTACGGTATAGACGCTTATGACCTC
CCCCTCTATGTCTTGCGGTAATGATTCCTCTGGCATTACGGCCTTTACCACAACGATGCTGTCCATAGATCAAATTCTTT
CGTGTATTTCGTGTATTGGATTTCGCTTGACTGTCTACGGCTCCATTGCGTGTGCTCGGGGTAGAAGTTTTGTATAAATG
TATCGCCATTTAAGTTCTTTTCTTTCTAAGAGGTGGAATAGAATAACCCGGTTGAAGCGTAATGATCATACGTCTGTAAT
GCATTGTATGTCCCATAATAGGTCTCATTCTTCTACCCTTTCCCGGGAGTCGATGGCTATTCATAGCTATTACCTTGACA
CCAAAGAAGAGTTCGACCCAATGCTTTATTTCTGTCCTAGTTAATCCTGATTCGACATTAAAAGTATATTGATTTTTCCC
CAATAACCGAATACTTTTGTCTGTAAATACTGCATATTTGATTCCATCCATTTAACGAAAATGTGCAAAAGCTCTATTTG
CCTCTGCCATTCTATGAGTCTCTTCCTTTTTGCGTATGGCATCACCACTCCCTTTGGCAGCATCCACTAATTCGGAACTT
AATTTGAAAGCCATATTTCGACCCGGACGTTTTCGGGATGCCCCTAATAACCAACGAATGGCAAGTGCTTTTCCTTGTGT
GGATCCTATTTCAATGGGAACTTGATGAGTCGATCCGCCTACACGTCTTGCTTTTACTGCTATATCGGGAGTTACTCCAC
GTATTGCTTGACGTAAAACAGATAGTGGATTTGTTTCTGTCTTTTGTTGAATCTTTTTCATGGCTCGATAGATAATTTGA
TAAGCCAATGATTTTTTTCCGTGTTTCAGAATACGGTTAACCAACATGTTAACTAATCGATTACGATAAATTGGATCGGA
TTTTGCAGTTTTTTCTTCTGCAGTACCTCGACGTGACATTTATTTTGGCTTTTTGACCCCATATTTAGAACGCCCTTGTT
GACGATCCTTTACTCCGACAGCATCTAGGGTTCCTCGAACAATGTGATATCTCACACCGGGTAAATCCTTAACCCTTCCC
CCTCTTACTAAGACTACAGAATGTTCTTGTAAATTATGGCCAATACCAGGTATATAAGCAGTGATTTCAAATCCAGAGGT
TAATCGTACTCTGGCAACTTTACGTAAGGCAGAGTTTGGTTTTTTGGGGGTGATAGTTCAATAAGCTAGACCCATGCTTC
GAGTTGTTTCATGCCATAAATAAACTCGAACACTCAAGAAATCTGTTGGACAGGCGGATTCACATCTCTTACAACCGACA
CAGTCCTCTGTTCTTGGAGCAGAAGCAATTTGCTTAGATTTACATCCATCCCAAGGTATCATTTCTAATACATCTGTGGG
GCAGGCTCGGACACATTGAGTACACCCTATACATGTATCATAAATCTTTACTGAATGTGACATCTACTTATTCAACAAAT
TCGATTGATTGATATGGATTGATTTTCTATTACGATAAATTGCCGAAACAATAGCTAGTCCAATAGCTGCTTCAGCGGCT
GCGATAGCTATAACAAAAATTGAAAAAATATTTCCTTTTAATTGGCGACTATCAAAAAAATCAGAAAATGTTACGAAATT
TAGATTAACTGCATTCAGTATAAGTTCAAGGCACATAAGGGCTCTAACCATATTTCGACTCGTGATCAATCCATAGATAC
CAATAGAAAATAAATAGGCACTCAAAACAAGTACATGTTCGAGCATCATTTACTGACGAGCCACAGCAATCGCACCTATC
AAAGCAACTAAAAGAATTATTGAAATGAATTCAAATGGAAGAAAAAAATCTGTTGATAAATGAATTCCAATTTGTTGGCC
ATTACTTATCAAATCTTGTTCTATAATCTGATTTGTTTTTGTAGTCCAAATAATTCCGTACCATGACGTATCTAGAATAA
TAGTAATTAGTGAAACAAAAATACTTGTACAAACTAAGGAAGTAACCCCGCTTCCAACAGTCCAAAGATTAAAATCTTTG
TAATATTCTGAACCATTCATGAACATCACGGCAAATATAATTAAAACATTTATAGCTCCCACATAAATAAGGAGCTGTGC
GGCAGCTACAAAATGAGAGTTTGATAAAATATAGAATAAAGATATACAAACAAGAACCAATCCCAACGAAAAGGCAGAAT
AAATTGGGTTGGTAAGTAATACTACTCCTAGACCTCCTAATATAAGACCTAACCCCAGAAAGACTAAAAGAAAATCATGA
ATTAGTCCAGGCAAATCCATCTATTTTTTTTGAGTTGAATTCAAAATTGTTCGAATTGTATAATCGTCAACTACTGACAT
TGGTAAACGACCTAAAGCAATTTGATTATAATTCAATTCGTGACGATCATAAGTAGAAAGCTCATATTCTTCAGTCATCG
ATAAACAATTTGTCGGACAATACTCAACACAGTTGCCACAAAATATACAGATTCCGAAATCAATACTGTAATTAAGCAAC
CGTTTCTTTCGAATGTCAGTTTCCAATTTCCAATCAACAACAGGTAGATCTATAGGACATACACGAACACATACTTCACA
AGCAATGCATTTATCAAATTCAAAATGAATTCGACCGCGGAAACGCTCCGATGTGATTAATTTTTCATAAGGATATTGAA
CAGTTACAGGTAAACGATTTGCATGAGATAAGGTAATCATGAAACCTTGACCAATGTACCTTGCAGCTCGTATGGTTTGT
TGCCCATAATTCATGAACCCAGTTACCATGGGAAACATTTATAGTGAAAGAAGTTCGAAAGAGGTTGTTAATAATAGATT
ACCGAGAGAAATAGGTAAAAGAAATTTCCATCCAAGATTTAAAAGTTGGTCCATTCTTAGTCTAGGTAAAGTCCATCTTG
TTGTGATAGAAATGAACAAGAACAAATAAGTTTTAACCAATGTAATAAAGATACCAATTGTTGTTCCAAAGACTCCGCTC
ATTTTTTTTATTTCAAAAAGCTCAGGAACGAATATATACGGAATAGAGATATTCCAACCGCCCAAGTAAAGAACTGTTAC
AAATAATGAAGAAACTAATAAGTTTAGATAGGAAGCAATATAAAATAAACCAAATTTGATGCCCGAATATTCGGTTTGAT
AACCTGCTACTAATTCTTCTTCTGCTTCTGGTAAATCAAAAGGTAATCTCTCACATTCTGCTAGAGAAGAAATAAAAAAA
ATGATAAATCCTATAGGTTGACGCCACAAATTCCACCCCCAAAAACCAGATTTTGATTGTGCCTCAACTATATCAACTGT
ACTTGAACTATTAGATAATAGAGATATGGATAACACACAAAGAGTTAATGGTATTTCATAACTAATCGATTGAGCAGCAG
CTCGTAAACCACCCAAAAAGGAATATTTATTATTTGATCCATATCCTGACATAAGAAGTCCGATGGGAGCAATACTTGAA
ATGGCAATCCATAAAAAAACACCAATATTTAGATCAGTTAAAACAAGGTGATAGCCAAAAGGAATTACCGAATAGCTTAA
TATAGTTGATATGACTGCTATGGATGGTCCGATACTGAATAAACGAATATCCCCCCTAGATGGAAAAAGATTCTCTTTGA
AAAGTAGTTTTGTCCCATCCGCTAGAGCTTGAAGAACTCCTAAAGGACCGGCATATTCAGGTCCAATACGTTGTTGTATC
CCTGCAGATATTTCTCTTTCTAACCATACAATTACTAGTATGCCTGTCGTGATTCCCAATACAAGAATAAAAATCGGGGC
AAACACCCATATAATTCCATAGACCTCGTTTAAGGATTCTAATCTAGAAAAAGAATTGATAGCTTGTACTTCTGTTGTAT
CAATTATCATTCAACGATCAACTTCTCCCATAATGATATCTATACTACCTAGTATTGTCATAATATCAGCCAATTTCATT
CTTTTAACTAATTCAGGAAGAATTTGCAAATTGATAAAACCTGGCGGACGAATTTTCCATCTCCAAGGAAAACCGCTCTG
ATCCCCTATCAGAAAAATTCCCAATTCTCCTTTTGGTGCTTCGACTCTCACATAAAGTTCTTGTTTCGGTAATTCAAAAG
TAGGAGAAGTTTTTTTACTAATGAATCGATATTCGAAATCGTTCCATTCCGAATCCCTTTCTCTATCAAAGCGTCGGGTT
TCTAAATTCTCATAGGGCCCCCCCGGAATTCCTTCCAGAGCCTGTTGAATAATTTTTATAGATTCCAGCATTTCACCAAT
CCGGACTAAATAACGAGCTAAGGAATCTCCTTCTTTTTGCCACTGGATTTCCCAATCAAATTCGTCGTAACACTCATAAT
GATCAACTTTACGAAGATCCCATTGTACTCCAGAAGCTCGTAGCATTGGTCCTGATAAACCCCAATTTATTGCTTCTTCT
GTACCAACAATACCTACCCCCTCAACTCGTTCTAAAAAAATAGGATTTCGCGTAATAAGTTTTTGATATTCAGTAACTCC
TGTTAAAAAATAATCGCAAAAATCCAAACATTTATCTATCCAACCATAAGGTAGATCAGACGCTACTCCTCCGATACGAA
AAAAATTATGCATCATTCTCATACCAGTGGCAGCTTCGAATAAATCATATACTAACTCTCTTTCTCTAAAGATATAGAAG
AAAGGAGTCTGTGCACCAATATCTGCCATAAAAGGGCCAAGCCATAACAAATGAGAAGCTATACGACTCAATTCCAACAT
AATTACTCTGATATAGCCAGCTCTTTTAGGCACTTGAATATTTCCTAACAGTTCTGGACCATTTACTGTTATTGCTTCTG
TGAACATAGTAGCCAAATAATCCCAACGTGTTACATAGGGCAAATATTGTATAATTGTTCGATTTTCCGCAATTTTTTCC
ATTCCTCTGTGTAAATAACCTAATATTGGTTCGCAGTCAATAACATCTTCCCCGTCTAGAGTAACGATGAGTCGAAGAAC
ACCATGCATTGATGGGTGGTGGGGACCCATATTAACTATCATAAGGTCTTTTCGTGTAGCTGGTACATTCATACTATCAC
CCCCAAAAAACCAAACTCTGCCTTACGTAAAGTTGCCAGAGTACGATTAACCTCTGGATTTGAAATCACTGCTTATATAC
CTGGTATTGGCCATAATTTACAAGAACATTCTGTAGTCTTAGTAAGAGGGGGAAGGGTTAAGGATTTACCCGGTGTGAGA
TATCACATTGTTCGAGGAACCCTAGATGCTGTCGGAGTAAAGGATCGTCAACAAGGGCGTTCTAAATATGGGGTCAAAAA
GCCAAAATAA
>Tanzania_10_Kibembe [organism=Manihot esculenta] [country: Tanzania] [Collection date:May-2013] [Cultivar:Kibembe]
ATACACCCTAGTACATGTTCCTCGGCGCTGAGGACATCCCCCAAGAGCGGGGGATTTGGTGACATTTCTGATTGGCTGTC
TTGTGTTTCTAATAAGTTGTTTAATAGTTGGCATTTATGCAACTGCTACAAGATCAACAATTCCATAAGCTTGGGCTTCG
GTTGCTGACATAAAAACATCTCTTTCCATGTCTTCGGATACAACCCATAAAGGTTTTCCCGTTCTTTGTGCATAAATCCT
TGTGAGGATTTCGCGCAGTTTCAGTAGTTCTTCCGCTTCCAGGACAAATTCTACTATTTGTGCCTCATAATAACCAGAAA
TAGGTTGATGAATCATTACCCTAGCATGAGGGAATGCTAAACGTTTGGTAATTTTTCCTCCGACCAGAATAAAAGATCCC
ATTGAAGCAGCTAATCCCATGCATACTGTTTGTACATCGGGTCGCACAAATTGCATAGTATCATAAATAGCTATTCCGGG
TATTACCCATCCGCCGGGAGAGTTTATAAACAAATACAAATCTTTTGTCGCGTTTTCTATACTGAGATATACCATAAGAC
CAATAAGTTGATTCGCGATCTCGCTATCAACATCTTGACCTAAAAAAAGTAATCTTTCTCGATAAAGTCGGTTTATGTCA
ATCCAAGTTGAATCGTCTTCCCCAGGATTTCGAAAAGGGACTTTTGGAACACCAATAGGCATATGGGTTTGCCTTGGTAT
CGTGTTCATACCGTCGTATTGAATGATCCCGGTCGTTTGCTGTCTGTCCATATAATGCATACAGCTTTGGTTGCTGGTTG
GGCCGGTTCGATGGCTCTATATGAATTAGCAGTTTTTGATCCCTCTGACCCCGTTCTCGATCCAATGTGGAGACAGGGTA
TGTTCGTTATACCTTTTATGACTCGTTTAGGAATAACCAATTCATGGGGTGGTTGGAGTATCACAGGAGGAACTATAACG
AATCCGGGTATTTGGAGTTATGAAGGCGTGGCTGGGGCGCATATTGTGTTTTCTGGCTTGTGCTTCTTGGCAGCTATTTG
GCATTGGGTGTATTGGGATCTAGAAATATTTTGCGATGAACGTACAGGAAAACCTTCTTTGGATTTGCCCAAGATCTTTG
GAATTCATTTATTTCTCTCCGGGGTGGCTTGCTTTGGGTTTGGCGCTTTTCATGTAACCGGATTGTATGGTCCTGGAATA
TGGGTGTCCGACCCTTATGGACTAACCGGAAAGGTACAACCTGTAAGTCCAGCATGGGGTGTGGAAGGTTTTGATCCTTT
TGTTCCGGGAGGAATAGCTTCTCATCATATTGCAGCGGGGACATTGGGCATATTAGCGGGCCTATTCCATCTTAGTGTCC
GCCCGCCCCAACGTTTATACAAAGGATTACGTATGGGAAATATTGAAACTGTCCTTTCCAGTAGTATCGCGGCTGTCTTT
TTTGCAGCTTTTGTTGTTGCTGGAACTATGTGGTATGGTTCAGCAACTACCCCGATTGAATTATTTGGTCCCACTCGTTA
TCAATGGGATCAAGGATACTTCCAGCAAGAAATATATCGAAGAGTTAGTGCTGGGCTAGCCGAAAATCAAAGTTTATCCG
AAGCTTGGTCTAAAATTCCCGAAAAATTAGCTTTTTATGATTACATCGGCAATAATCCGGCAAAAGGTGGGTTGTTCAGA
GCAGGCTCAATGGACAACGGGGATGGAATAGCTGTTGGGTGGTTAGGACATCCTATCTTTAGAGATAAAGAAGGGCGTGA
ACTTTTTGTACGTCGTATGCCTACTTTTTTTGAAACATTTCCGGTTGTTTTGGTAGACGGAGATGGAATTGTTAGAGCCG
ATGTTCCTTTTCGAAGGGCGGAGTCGAAGTATAGTGTCGAACAAGTAGGTGTAACTGTTGAGTTCTATGGTGGCGAACTA
AACGGAGTCAGTTATAGTGATCCTGTTACTGTGAAAAAATATGCTAGACGCGCTCAATTGGGTGAAATTTTTGAATTAGA
TCGTGCTACTTTGAAATCCGATGGTGTTTTTCGTAGCAGCCCAAGGGGTTGGTTTACTTTTGGACATGCTTCGTTCGCTC
TGCTCTTTTTCTTCGGACACATTTGGCATGGTGCTCGAACTTTGTTCAGAGATGTTTTTGCTGGTATTGATCCAGATTTA
GATGCTCAAGTGGAATTTGGAGCATTCCAAAAACTTGGAGATCCGACTACAAGAAGACAAGTAGTCTGAATGGAAGCATT
GGTTTATACATTCCTTTTAGTATCAACTTTAGGAATCATTTTTTTCGCTATCTTTTTTCGAGAACCGCCTAAAGTTCCAA
CTAAAAAGGTAAAATGACTAGTCCCCGTGTTCCTCGAATGGATCTCTTAGTTGTTGAGAGGGTTGCCCAAAAGCAGTATA
TAAGGCATACCCAGTAAAACTTACAAGTAAACCAGATATAAAGATGGCGACTAGGGTTGCTGTTTCCATATGGCTACACA
AAGCGTGGAGGGTAGTTCTAGATCTGGTCCAAGACGAACTATTGTAGGGGATTTATTGAAACCGTTGAATTCGGAATACG
GTAAAGTAGCTCCCGGATGGGGAACTACTCCTTTGATGGGTGTCGCAATGGCCCTATTTGCGATATTCCTATCTATTATT
TTGGAGATTTATAATTCTTCCGTTTTACTAGATGGAATTTCAATGAATTAGATGAGTAAAGTCTATGATTGGTTCGAAGA
ACGTCTCGAGATTCAGGCAATTGCAGATGATATAACTAGTAAATATGTTCCTCCCCATGTCAACATATTTTATTGTTTAG
GGGGAATTACGCTTACTTGTTTTTTAGTACAAGTAGCTACGGGGTTTGCTATGACTTTTTACTACCGTCCGACGGTTACT
GAGGCTTTTGCTTCTGTTCAATACATAATGACTGAAGCTAACTTTGGTTGGTTAATCCGCTCAGTTCATCGATGGTCGGC
AAGTATGATGGTTTTAATGATGATCCTGCACGTATTTCGTGTGTATCTCACTGGTGGCTTTAAAAAACCTCGTGAATTGA
CTTGGGTTACGGGCGTGGTTCTTGCTGTATTGACCGCATCTTTTGGTGTAACTGGTTATTCCTTACCTTGGGACCAAATT
GGTTATTGGGCGGTAAAAATTGTAACAGGCGTGCCGGAAGCTATTCCTGTAATAGGATCACCTTTGGTAGAGTTATTACG
CGGAAGTGCTAGTGTAGGACAATCCACTTTGACTCGTTTTTATAGTTTACACACTTTTGTATTACCTCTTCTTACTGCCG
TATTTATGTTAATGCACTTTCTAATGATACGTAAGCAAGGTATTTCAGGCCCTTTATAGATGGGAGTAACAAAAAAACCT
GACTTGAATGATCCTGTATTAAGAGCTAAATTGGCTAAGGGAATGGGTCATAATTATTACGGAGAACCTGCATGGCCCAA
TGATCTTTTATATATTTTTCCAGTAGTAATTCTAGGTACTATTGCATGTAATGTAGGATTAGCGGTTCTAGAACCATCAA
TGATTGGTGAACCTGCGGATCCATTTGCAACGCCTTTGGAAATATTGCCTGAATGGTATTTCTTTCCCGTATTTCAAATA
CTTCGTACAGTACCCAATAAGTTATTAGGTGTTCTTTTAATGGTTTCAGTACCTGCAGGATTATTAACAGTACCTTTTTT
GGAGAATGTTAATAAATTCCAAAATCCATTTCGTCGTCCAGTTGCGACAACCGTCTTTTTGATTGGTACTGCGGTAGCCC
TTTGGTTAGGTATTGGAGCAACATTACCTATTGATAAATCCCTAACTTTAGGTCTTTTTTAAATTGATTCAATTGTAAAA
TAATTACACGCGCCTTTTTTTAGGGGGTCGGCAGCCATTATGTGGCATAGGGGTTACATCCCGGACGAAACTTAATAGTA
TACCACTTCTGCGAATAGCTCTTAATGCCGCATCTCGTCCGAGACCAGGACCCTTTATCATGACTTCTGCTCGTTGCATA
CCTTGATCCACTACTGTCCGAATAGCATTTCCTGCTGCGGTTTGAGCAGCAAATGGCGTTCCTCTTCTTGTGCCCCTGAA
TCCACAAGTGCCAGCGGAGGACCAAGAAATCACTCGACCCCGTACATCTGTAATGGTCACAATAGTATTGTTGAAACTTG
CTTGAACATGAATAACGCCTTTTGGTATTTTACGTGAATTCTTACGTGAACCAATACGTCCATTTCTGCGTGAACTAATT
TTTGGTAAAGGTTTTGCCATTTATCCTTGTCTTTGTTTATGTCTCGGGTTGAAGCAAATTACTATAATTCGCCCCCGTCT
ACGTATCAGTCGACATTTTTCACAAATTTTACGAACAGAAGCTCTTATTTTCATTTACCATATATAACACAAGATTTCTC
CGCCTATTCTTTCGAGTCGAGCTTCTCGGTCTGTCATTATACCCCGAGAAGTAGAAAGAATTACAATGCCCATCCCGCCC
AAAATTCTAGGAATTTTTTGATAGTTAGAATAGATTCGTAGACCAGGTCGGCTGATCCGTTTTAAATTTAGACTAGTTCT
ATAGGGTCCTTTCCTCTTCCTTCTATGTCGTAGGGTTAAAACCAAAAATTTTTTGTTGCCCTCCTGATGTTTCCTGACAT
TTTCAATAAAACCTTCTCTTAAAAGTATTTTAATAATGTTTTCAGTGATGTTAGTAGATGCTATTCGAACGGTTCCTTTT
CTATTTATGTCAGCATTTCTTATAGAGGTTATTATGTCAGCAATAGGATCCCTACCCATTTATAACACTTCAGGTGCTAA
TGAAACTATTTTAGTAAAATTTAACTGTCTCAATTCCCGGGCGATTGCACCAAAAATTCGAGTTCCCTTTGGATTTCCTT
CTTGATCAATGACAACTGCAGCGTTGTCATCATATCGTATTATCATACCATTATCACGTTTGAGTTCTTTACAAGTACGT
ACAATTACAGCTCTGATTACTTCTGATCTTTCTAGAGGTGAATTTGGTGCTGCTTCCTTGATCACAGCAACAATAACGTC
ACCGATATGAGCATATCGGCGATTACTAGTCCCTATGATTCGAATACACATCAATTCTCGAGCTCCGCTGTTATCCGCTA
CATTCAAATGGGTCTGAGATTGGATCATCTATCCTGAAATAATGAATTGAGTTCGTATAGGCATTTTTGATGCTGCTATT
GAAATAGCTTTTCTCGCTATATTTTCGGCTACTCCGCCCATTTCATAAAGTATTCTACCTGGTTTAACGACAGCTACCCA
ATATTCGGGAGATCCTTTCCCCGAACCCATACGTGTTTCCGTAGGTCTTAAAGTAACTGGTTTGTCGGGAAATATACGTA
CCCATATTTTTCCACCGCGGCGTGCATTTCGTGTCATTGCTCGTCGCCCCGCTTCTATTTGTCTAGATGTAATCCAAGCG
GGTTCAAGTGCCTGAAGAGCATATCTGCCGAAACAAATACGATTACCTCGAAAAGCTATTCCTTTCATTCTTCCTCTATG
TTGTTTACGGAATCGGGTTCTTTTGGGACTAAGCATTTATTTCTTGTCTGGAAATGTCCAAATTTTTATGCCTAATACCC
CATAAATAGTTCTAACTGTATACGAACAATAATCAATTTTAGCTCCAATGGTTTGTAGAGGAACTCTACCTTCTCTAATC
CATTCGACGCGTGCAATTTCTTTTCCGTCAAGACGCCCAGCAATTTGCACTTGAATTCCTTTTGTATTGGCCTGTTCAGT
TAATTCAATAGCTTTTTTCATTGCTTTGCGAAATGAAACTCTATTTTTTAATTGTCCGGCTATAAATTCTCCAAGAATAT
TAGGGTGCCCGTAAGGGTTTGGAATTCTTGTAATAGCAATATTGAATTTTCGATTCACACAATTAAGTTCTTTTTGTACA
TTCATCTGTAATTCTTCGATTCGTTTAGGTCTACTTTCTATTAATAATTTTGGGAATCCCATATATATTATGACCTGAAT
CACATCAATTCGTTTTTGAATCTCTATACGTACAATTCCTTCAATACCAGAAGATATTTTCGCATTTTTTTTTACATAAT
TCTTGATACAGTTTCTTATTTTTTGATCTTCTTGTAGACCCTCAGAGTAATTTTTTGGTTGTGCAAACCAAAGAGAATGA
TGGCTTTGGGTTGTACCAAGTCTGAAACCAAGTGGATTTATTTTTTGTCCCATTCATATATATATATATTCGTCATATTC
TTCATATAAGGATATATTTTTTAATACAATAGATATATGACAAGTTGATCTTTTTATCGGATAACCCCGTCCTCGAGCCT
GAGGTTTTAATTTTTTCACAGTAGTGCCTTCGTTGACTTCGGCTTTACTAATGATTAAATTGGCTTCGTTGAAACCCATA
TTGTGACTAGCATTTGCTGCTGCAGAATAAATCAATTTAAAAATGGGATAACATGCTCGATAAGGCATGAGCTCGAGTAT
CATAAGTGTTTCTTCGTAAGAACGTCCACGAATCTGATCAATTATTCTTCGTGCTTTGTGAGGGGACATACATATATGTT
GGCCTAAAGCATATACTTCATATGTGTTTCTCTTTCTTTTTTTTATCTTTATCATCTATTTACTACGGCGACGAAGAATC
AAATTATCACTATATTTATTCCTTTTTCTACTTCTTCTTCCAAGTGCAGGATAACCCCAAGGGGTTGCGGGTTTTTTTCT
ACCAATTGGGGCCCTCCCTTCACCACCCCCATGGGGGTGGTCTACAGGGTTCATAACTACTCCTCTTACTACAGGACGCT
TACCTAGCCAACATTTAGATCCGGCTCTACCCAAACTTTTCTGGTTCACCCCAGTATTCCCTACTTGTCCGACTGTTGCT
GAGCAGTTTTTGGATATTAAACGAACCTCCCCAGAAGGTAATTTTAATGTGGCTGATTTCCCCTCTTTTGCAATCAGTTT
CGCTACAGCACCTGCAGCTCTAGCTAATTGTCCACCCTTTCCAAGTGTGATTTCTATGTTATGTATGGCCGTGCCTAAGG
GCATATCGGTCAAAGGTAGGGCATTTCCCATTTTTATAGGAACTTCTGTACCAGAAATAATGGTATCTCCAATTATAGCC
CCTCTGGGATGTAAAATATATCTCTTCTCACCATCCCCATAGTGTATGAGACAAATGTATGCATTTCGATTAGGGTCGTA
TTCTATGGTTACGATTCTACCATATATGTCTTTTTCATTCCGTCGAAAATCGATTTTACGGTATAGACGCTTATGACCTC
CCCCTCTATGTCTTGCGGTAATGATTCCTCTGGCATTACGGCCTTTACCACAACGATGCTGTCCATAGATCAAATTCTTT
CGTGTATTTCGTGTATTGGATTTCGCTTGACTGTCTACGGCTCCATTGCGTGTGCTCGGGGTAGAAGTTTTGTATAAATG
TATCGCCATTTAAGTTCTTTTCTTTCTAAGAGGTGGAATAGAATAACCCGGTTGAAGCGTAATGATCATACGTCTGTAAT
GCATTGTATGTCCCATAATAGGTCTCATTCTTCTACCCTTTCCCGGGAGTCGATGGCTATTCATAGCTATTACCTTGACA
CCAAAGAAGAGTTCGACCCAATGCTTTATTTCTGTCCTAGTTAATCCTGATTCGACATTAAAAGTATATTGATTTTTCCC
CAATAACCGAATACTTTTGTCTGTAAATACTGCATATTTGATTCCATCCATTTAACGAAAATGTGCAAAAGCTCTATTTG
CCTCTGCCATTCTATGAGTCTCTTCCTTTTTGCGTATGGCATCACCACTCCCTTTGGCAGCATCCACTAATTCGGAACTT
AATTTGAAAGCCATATTTCGACCCGGACGTTTTCGGGATGCCCCTAATAACCAACGAATGGCAAGTGCTTTTCCTTGTGT
GGATCCTATTTCAATGGGAACTTGATGAGTCGATCCGCCTACACGTCTTGCTTTTACTGCTATATCGGGAGTTACTCCAC
GTATTGCTTGACGTAAAACAGATAGTGGATTTGTTTCTGTCTTTTGTTGAATCTTTTTCATGGCTCGATAGATAATTTGA
TAAGCCAATGATTTTTTTCCGTGTTTCAGAATACGGTTAACCAACATGTTAACTAATCGATTACGATAAATTGGATCGGA
TTTTGCAGTTTTTTCTTCTGCAGTACCTCGACGTGACATTTATTTTGGCTTTTTGACCCCATATTTAGAACGCCCTTGTT
GACGATCCTTTACTCCGACAGCATCTAGGGTTCCTCGAACAATGTGATATCTCACACCGGGTAAATCCTTAACCCTTCCC
CCTCTTACTAAGACTACAGAATGTTCTTGTAAATTATGGCCAATACCAGGTATATAAGCAGTGATTTCAAATCCAGAGGT
TAATCGTACTCTGGCAACTTTACGTAAGGCAGAGTTTGGTTTTTTGGGGGTGATAGTTCAATAAGCTAGACCCATGCTTC
GAGTTGTTTCATGCCATAAATAAACTCGAACACTCAAGAAATCTGTTGGACAGGCGGATTCACATCTCTTACAACCGACA
CAGTCCTCTGTTCTTGGAGCAGAAGCAATTTGCTTAGATTTACATCCATCCCAAGGTATCATTTCTAATACATCTGTGGG
GCAGGCTCGGACACATTGAGTACACCCTATACATGTATCATAAATCTTTACTGAATGTGACATCTACTTATTCAACAAAT
TCGATTGATTGATATGGATTGATTTTCTATTACGATAAATTGCCGAAACAATAGCTAGTCCAATAGCTGCTTCAGCGGCT
GCGATAGCTATAACAAAAATTGAAAAAATATTTCCTTTTAATTGGCGACTATCAAAAAAATCAGAAAATGTTACGAAATT
TAGATTAACTGCATTCAGTATAAGTTCAAGGCACATAAGGGCTCTAACCATATTTCGACTCGTGATCAATCCATAGATAC
CAATAGAAAATAAATAGGCACTCAAAACAAGTACATGTTCGAGCATCATTTACTGACGAGCCACAGCAATCGCACCTATC
AAAGCAACTAAAAGAATTATTGAAATGAATTCAAATGGAAGAAAAAAATCTGTTGATAAATGAATTCCAATTTGTTGGCC
ATTACTTATCAAATCTTGTTCTATAATCTGATTTGTTTTTGTAGTCCAAATAATTCCGTACCATGACGTATCTAGAATAA
TAGTAATTAGTGAAACAAAAATACTTGTACAAACTAAGGAAGTAACCCCGCTTCCAACAGTCCAAAGATTAAAATCTTTG
TAATATTCTGAACCATTCATGAACATCACGGCAAATATAATTAAAACATTTATAGCTCCCACATAAATAAGGAGCTGTGC
GGCAGCTACAAAATGAGAGTTTGATAAAATATAGAATAAAGATATACAAACAAGAACCAATCCCAACGAAAAGGCAGAAT
AAATTGGGTTGGTAAGTAATACTACTCCTAGACCTCCTAATATAAGACCTAACCCCAGAAAGACTAAAAGAAAATCATGA
ATTAGTCCAGGCAAATCCATCTATTTTTTTTGAGTTGAATTCAAAATTGTTCGAATTGTATAATCGTCAACTACTGACAT
TGGTAAACGACCTAAAGCAATTTGATTATAATTCAATTCGTGACGATCATAAGTAGAAAGCTCATATTCTTCAGTCATCG
ATAAACAATTTGTCGGACAATACTCAACACAGTTGCCACAAAATATACAGATTCCGAAATCAATACTGTAATTAAGCAAC
CGTTTCTTTCGAATGTCAGTTTCCAATTTCCAATCAACAACAGGTAGATCTATAGGACATACACGAACACATACTTCACA
AGCAATGCATTTATCAAATTCAAAATGAATTCGACCGCGGAAACGCTCCGATGTGATTAATTTTTCATAAGGATATTGAA
CAGTTACAGGTAAACGATTTGCATGAGATAAGGTAATCATGAAACCTTGACCAATGTACCTTGCAGCTCGTATGGTTTGT
TGCCCATAATTCATGAACCCAGTTACCATGGGAAACATTTATAGTGAAAGAAGTTCGAAAGAGGTTGTTAATAATAGATT
ACCGAGAGAAATAGGTAAAAGAAATTTCCATCCAAGATTTAAAAGTTGGTCCATTCTTAGTCTAGGTAAAGTCCATCTTG
TTGTGATAGAAATGAACAAGAACAAATAAGTTTTAACCAATGTAATAAAGATACCAATTGTTGTTCCAAAGACTCCGCTC
ATTTTTTTTATTTCAAAAAGCTCAGGAACGAATATATACGGAATAGAGATATTCCAACCGCCCAAGTAAAGAACTGTTAC
AAATAATGAAGAAACTAATAAGTTTAGATAGGAAGCAATATAAAATAAACCAAATTTGATGCCCGAATATTCGGTTTGAT
AACCTGCTACTAATTCTTCTTCTGCTTCTGGTAAATCAAAAGGTAATCTCTCACATTCTGCTAGAGAAGAAATAAAAAAA
ATGATAAATCCTATAGGTTGACGCCACAAATTCCACCCCCAAAAACCAGATTTTGATTGTGCCTCAACTATATCAACTGT
ACTTGAACTATTAGATAATAGAGATATGGATAACACACAAAGAGTTAATGGTATTTCATAACTAATCGATTGAGCAGCAG
CTCGTAAACCACCCAAAAAGGAATATTTATTATTTGATCCATATCCTGACATAAGAAGTCCGATGGGAGCAATACTTGAA
ATGGCAATCCATAAAAAAACACCAATATTTAGATCAGTTAAAACAAGGTGATAGCCAAAAGGAATTACCGAATAGCTTAA
TATAGTTGATATGACTGCTATGGATGGTCCGATACTGAATAAACGAATATCCCCCCTAGATGGAAAAAGATTCTCTTTGA
AAAGTAGTTTTGTCCCATCCGCTAGAGCTTGAAGAACTCCTAAAGGACCGGCATATTCAGGTCCAATACGTTGTTGTATC
CCTGCAGATATTTCTCTTTCTAACCATACAATTACTAGTATGCCTGTCGTGATTCCCAATACAAGAATAAAAATCGGGGC
AAACACCCATATAATTCCATAGACCTCGTTTAAGGATTCTAATCTAGAAAAAGAATTGATAGCTTGTACTTCTGTTGTAT
CAATTATCATTCAACGATCAACTTCTCCCATAATGATATCTATACTACCTAGTATTGTCATAATATCAGCCAATTTCATT
CTTTTAACTAATTCAGGAAGAATTTGCAAATTGATAAAACCTGGCGGACGAATTTTCCATCTCCAAGGAAAACCGCTCTG
ATCCCCTATCAGAAAAATTCCCAATTCTCCTTTTGGTGCTTCGACTCTCACATAAAGTTCTTGTTTCGGTAATTCAAAAG
TAGGAGAAGTTTTTTTACTAATGAATCGATATTCGAAATCGTTCCATTCCGAATCCCTTTCTCTATCAAAGCGTCGGGTT
TCTAAATTCTCATAGGGCCCCCCCGGAATTCCTTCCAGAGCCTGTTGAATAATTTTTATAGATTCCAGCATTTCACCAAT
CCGGACTAAATAACGAGCTAAGGAATCTCCTTCTTTTTGCCACTGGATTTCCCAATCAAATTCGTCGTAACACTCATAAT
GATCAACTTTACGAAGATCCCATTGTACTCCAGAAGCTCGTAGCATTGGTCCTGATAAACCCCAATTTATTGCTTCTTCT
GTACCAACAATACCTACCCCCTCAACTCGTTCTAAAAAAATAGGATTTCGCGTAATAAGTTTTTGATATTCAGTAACTCC
TGTTAAAAAATAATCGCAAAAATCCAAACATTTATCTATCCAACCATAAGGTAGATCAGACGCTACTCCTCCGATACGAA
AAAAATTATGCATCATTCTCATACCAGTGGCAGCTTCGAATAAATCATATACTAACTCTCTTTCTCTAAAGATATAGAAG
AAAGGAGTCTGTGCACCAATATCTGCCATAAAAGGGCCAAGCCATAACAAATGAGAAGCTATACGACTCAATTCCAACAT
AATTACTCTGATATAGCCAGCTCTTTTAGGCACTTGAATATTTCCTAACAGTTCTGGACCATTTACTGTTATTGCTTCTG
TGAACATAGTAGCCAAATAATCCCAACGTGTTACATAGGGCAAATATTGTATAATTGTTCGATTTTCCGCAATTTTTTCC
ATTCCTCTGTGTAAATAACCTAATATTGGTTCGCAGTCAATAACATCTTCCCCGTCTAGAGTAACGATGAGTCGAAGAAC
ACCATGCATTGATGGGTGGTGGGGACCCATATTAACTATCATAAGGTCTTTTCGTGTAGCTGGTACATTCATACTATCAC
CCCCAAAAAACCAAACTCTGCCTTACGTAAAGTTGCCAGAGTACGATTAACCTCTGGATTTGAAATCACTGCTTATATAC
CTGGTATTGGCCATAATTTACAAGAACATTCTGTAGTCTTAGTAAGAGGGGGAAGGGTTAAGGATTTACCCGGTGTGAGA
TATCACATTGTTCGAGGAACCCTAGATGCTGTCGGAGTAAAGGATCGTCAACAAGGGCGTTCTAAATATGGGGTCAAAAA
GCCAAAATAA
>Tanzania_11_Kibembe [organism=Manihot esculenta] [country: Tanzania] [Collection date:May-2013] [Cultivar:Kibembe]
ATACACCCTAGTACATGTTCCTCGGCGCTGAGGACATCCCCCAAGAGCGGGGGATTTGGTGACATTTCTGATTGGCTGTC
TTGTGTTTCTAATAAGTTGTTTAATAGTTGGCATTTATGCAACTGCTACAAGATCAACAATTCCATAAGCTTGGGCTTCG
GTTGCTGACATAAAAACATCTCTTTCCATGTCTTCGGATACAACCCATAAAGGTTTTCCCGTTCTTTGTGCATAAATCCT
TGTGAGGATTTCGCGCAGTTTCAGTAGTTCTTCCGCTTCCAGGACAAATTCTACTATTTGTGCCTCATAATAACCAGAAA
TAGGTTGATGAATCATTACCCTAGCATGAGGGAATGCTAAACGTTTGGTAATTTTTCCTCCGACCAGAATAAAAGATCCC
ATTGAAGCAGCTAATCCCATGCATACTGTTTGTACATCGGGTCGCACAAATTGCATAGTATCATAAATAGCTATTCCGGG
TATTACCCATCCGCCGGGAGAGTTTATAAACAAATACAAATCTTTTGTCGCGTTTTCTATACTGAGATATACCATAAGAC
CAATAAGTTGATTCGCGATCTCGCTATCAACATCTTGACCTAAAAAAAGTAATCTTTCTCGATAAAGTCGGTTTATGTCA
ATCCAAGTTGAATCGTCTTCCCCAGGATTTCGAAAAGGGACTTTTGGAACACCAATAGGCATATGGGTTTGCCTTGGTAT
CGTGTTCATACCGTCGTATTGAATGATCCCGGTCGTTTGCTGTCTGTCCATATAATGCATACAGCTTTGGTTGCTGGTTG
GGCCGGTTCGATGGCTCTATATGAATTAGCAGTTTTTGATCCCTCTGACCCCGTTCTCGATCCAATGTGGAGACAGGGTA
TGTTCGTTATACCTTTTATGACTCGTTTAGGAATAACCAATTCATGGGGTGGTTGGAGTATCACAGGAGGAACTATAACG
AATCCGGGTATTTGGAGTTATGAAGGCGTGGCTGGGGCGCATATTGTGTTTTCTGGCTTGTGCTTCTTGGCAGCTATTTG
GCATTGGGTGTATTGGGATCTAGAAATATTTTGCGATGAACGTACAGGAAAACCTTCTTTGGATTTGCCCAAGATCTTTG
GAATTCATTTATTTCTCTCCGGGGTGGCTTGCTTTGGGTTTGGCGCTTTTCATGTAACCGGATTGTATGGTCCTGGAATA
TGGGTGTCCGACCCTTATGGACTAACCGGAAAGGTACAACCTGTAAGTCCAGCATGGGGTGTGGAAGGTTTTGATCCTTT
TGTTCCGGGAGGAATAGCTTCTCATCATATTGCAGCGGGGACATTGGGCATATTAGCGGGCCTATTCCATCTTAGTGTCC
GCCCGCCCCAACGTTTATACAAAGGATTACGTATGGGAAATATTGAAACTGTCCTTTCCAGTAGTATCGCGGCTGTCTTT
TTTGCAGCTTTTGTTGTTGCTGGAACTATGTGGTATGGTTCAGCAACTACCCCGATTGAATTATTTGGTCCCACTCGTTA
TCAATGGGATCAAGGATACTTCCAGCAAGAAATATATCGAAGAGTTAGTGCTGGGCTAGCCGAAAATCAAAGTTTATCCG
AAGCTTGGTCTAAAATTCCCGAAAAATTAGCTTTTTATGATTACATCGGCAATAATCCGGCAAAAGGTGGGTTGTTCAGA
GCAGGCTCAATGGACAACGGGGATGGAATAGCTGTTGGGTGGTTAGGACATCCTATCTTTAGAGATAAAGAAGGGCGTGA
ACTTTTTGTACGTCGTATGCCTACTTTTTTTGAAACATTTCCGGTTGTTTTGGTAGACGGAGATGGAATTGTTAGAGCCG
ATGTTCCTTTTCGAAGGGCGGAGTCGAAGTATAGTGTCGAACAAGTAGGTGTAACTGTTGAGTTCTATGGTGGCGAACTA
AACGGAGTCAGTTATAGTGATCCTGTTACTGTGAAAAAATATGCTAGACGCGCTCAATTGGGTGAAATTTTTGAATTAGA
TCGTGCTACTTTGAAATCCGATGGTGTTTTTCGTAGCAGCCCAAGGGGTTGGTTTACTTTTGGACATGCTTCGTTCGCTC
TGCTCTTTTTCTTCGGACACATTTGGCATGGTGCTCGAACTTTGTTCAGAGATGTTTTTGCTGGTATTGATCCAGATTTA
GATGCTCAAGTGGAATTTGGAGCATTCCAAAAACTTGGAGATCCGACTACAAGAAGACAAGTAGTCTGAATGGAAGCATT
GGTTTATACATTCCTTTTAGTATCAACTTTAGGAATCATTTTTTTCGCTATCTTTTTTCGAGAACCGCCTAAAGTTCCAA
CTAAAAAGGTAAAATGACTAGTCCCCGTGTTCCTCGAATGGATCTCTTAGTTGTTGAGAGGGTTGCCCAAAAGCAGTATA
TAAGGCATACCCAGTAAAACTTACAAGTAAACCAGATATAAAGATGGCGACTAGGGTTGCTGTTTCCATATGGCTACACA
AAGCGTGGAGGGTAGTTCTAGATCTGGTCCAAGACGAACTATTGTAGGGGATTTATTGAAACCGTTGAATTCGGAATACG
GTAAAGTAGCTCCCGGATGGGGAACTACTCCTTTGATGGGTGTCGCAATGGCCCTATTTGCGATATTCCTATCTATTATT
TTGGAGATTTATAATTCTTCCGTTTTACTAGATGGAATTTCAATGAATTAGATGAGTAAAGTCTATGATTGGTTCGAAGA
ACGTCTCGAGATTCAGGCAATTGCAGATGATATAACTAGTAAATATGTTCCTCCCCATGTCAACATATTTTATTGTTTAG
GGGGAATTACGCTTACTTGTTTTTTAGTACAAGTAGCTACGGGGTTTGCTATGACTTTTTACTACCGTCCGACGGTTACT
GAGGCTTTTGCTTCTGTTCAATACATAATGACTGAAGCTAACTTTGGTTGGTTAATCCGCTCAGTTCATCGATGGTCGGC
AAGTATGATGGTTTTAATGATGATCCTGCACGTATTTCGTGTGTATCTCACTGGTGGCTTTAAAAAACCTCGTGAATTGA
CTTGGGTTACGGGCGTGGTTCTTGCTGTATTGACCGCATCTTTTGGTGTAACTGGTTATTCCTTACCTTGGGACCAAATT
GGTTATTGGGCGGTAAAAATTGTAACAGGCGTGCCGGAAGCTATTCCTGTAATAGGATCACCTTTGGTAGAGTTATTACG
CGGAAGTGCTAGTGTAGGACAATCCACTTTGACTCGTTTTTATAGTTTACACACTTTTGTATTACCTCTTCTTACTGCCG
TATTTATGTTAATGCACTTTCTAATGATACGTAAGCAAGGTATTTCAGGCCCTTTATAGATGGGAGTAACAAAAAAACCT
GACTTGAATGATCCTGTATTAAGAGCTAAATTGGCTAAGGGAATGGGTCATAATTATTACGGAGAACCTGCATGGCCCAA
TGATCTTTTATATATTTTTCCAGTAGTAATTCTAGGTACTATTGCATGTAATGTAGGATTAGCGGTTCTAGAACCATCAA
TGATTGGTGAACCTGCGGATCCATTTGCAACGCCTTTGGAAATATTGCCTGAATGGTATTTCTTTCCCGTATTTCAAATA
CTTCGTACAGTACCCAATAAGTTATTAGGTGTTCTTTTAATGGTTTCAGTACCTGCAGGATTATTAACAGTACCTTTTTT
GGAGAATGTTAATAAATTCCAAAATCCATTTCGTCGTCCAGTTGCGACAACCGTCTTTTTGATTGGTACTGCGGTAGCCC
TTTGGTTAGGTATTGGAGCAACATTACCTATTGATAAATCCCTAACTTTAGGTCTTTTTTAAATTGATTCAATTGTAAAA
TAATTACACGCGCCTTTTTTTAGGGGGTCGGCAGCCATTATGTGGCATAGGGGTTACATCCCGGACGAAACTTAATAGTA
TACCACTTCTGCGAATAGCTCTTAATGCCGCATCTCGTCCGAGACCAGGACCCTTTATCATGACTTCTGCTCGTTGCATA
CCTTGATCCACTACTGTCCGAATAGCATTTCCTGCTGCGGTTTGAGCAGCAAATGGCGTTCCTCTTCTTGTGCCCCTGAA
TCCACAAGTGCCAGCGGAGGACCAAGAAATCACTCGACCCCGTACATCTGTAATGGTCACAATAGTATTGTTGAAACTTG
CTTGAACATGAATAACGCCTTTTGGTATTTTACGTGAATTCTTACGTGAACCAATACGTCCATTTCTGCGTGAACTAATT
TTTGGTAAAGGTTTTGCCATTTATCCTTGTCTTTGTTTATGTCTCGGGTTGAAGCAAATTACTATAATTCGCCCCCGTCT
ACGTATCAGTCGACATTTTTCACAAATTTTACGAACAGAAGCTCTTATTTTCATTTACCATATATAACACAAGATTTCTC
CGCCTATTCTTTCGAGTCGAGCTTCTCGGTCTGTCATTATACCCCGAGAAGTAGAAAGAATTACAATGCCCATCCCGCCC
AAAATTCTAGGAATTTTTTGATAGTTAGAATAGATTCGTAGACCAGGTCGGCTGATCCGTTTTAAATTTAGACTAGTTCT
ATAGGGTCCTTTCCTCTTCCTTCTATGTCGTAGGGTTAAAACCAAAAATTTTTTGTTGCCCTCCTGATGTTTCCTGACAT
TTTCAATAAAACCTTCTCTTAAAAGTATTTTAATAATGTTTTCAGTGATGTTAGTAGATGCTATTCGAACGGTTCCTTTT
CTATTTATGTCAGCATTTCTTATAGAGGTTATTATGTCAGCAATAGGATCCCTACCCATTTATAACACTTCAGGTGCTAA
TGAAACTATTTTAGTAAAATTTAACTGTCTCAATTCCCGGGCGATTGCACCAAAAATTCGAGTTCCCTTTGGATTTCCTT
CTTGATCAATGACAACTGCAGCGTTGTCATCATATCGTATTATCATACCATTATCACGTTTGAGTTCTTTACAAGTACGT
ACAATTACAGCTCTGATTACTTCTGATCTTTCTAGAGGTGAATTTGGTGCTGCTTCCTTGATCACAGCAACAATAACGTC
ACCGATATGAGCATATCGGCGATTACTAGTCCCTATGATTCGAATACACATCAATTCTCGAGCTCCGCTGTTATCCGCTA
CATTCAAATGGGTCTGAGATTGGATCATCTATCCTGAAATAATGAATTGAGTTCGTATAGGCATTTTTGATGCTGCTATT
GAAATAGCTTTTCTCGCTATATTTTCGGCTACTCCGCCCATTTCATAAAGTATTCTACCTGGTTTAACGACAGCTACCCA
ATATTCGGGAGATCCTTTCCCCGAACCCATACGTGTTTCCGTAGGTCTTAAAGTAACTGGTTTGTCGGGAAATATACGTA
CCCATATTTTTCCACCGCGGCGTGCATTTCGTGTCATTGCTCGTCGCCCCGCTTCTATTTGTCTAGATGTAATCCAAGCG
GGTTCAAGTGCCTGAAGAGCATATCTGCCGAAACAAATACGATTACCTCGAAAAGCTATTCCTTTCATTCTTCCTCTATG
TTGTTTACGGAATCGGGTTCTTTTGGGACTAAGCATTTATTTCTTGTCTGGAAATGTCCAAATTTTTATGCCTAATACCC
CATAAATAGTTCTAACTGTATACGAACAATAATCAATTTTAGCTCCAATGGTTTGTAGAGGAACTCTACCTTCTCTAATC
CATTCGACGCGTGCAATTTCTTTTCCGTCAAGACGCCCAGCAATTTGCACTTGAATTCCTTTTGTATTGGCCTGTTCAGT
TAATTCAATAGCTTTTTTCATTGCTTTGCGAAATGAAACTCTATTTTTTAATTGTCCGGCTATAAATTCTCCAAGAATAT
TAGGGTGCCCGTAAGGGTTTGGAATTCTTGTAATAGCAATATTGAATTTTCGATTCACACAATTAAGTTCTTTTTGTACA
TTCATCTGTAATTCTTCGATTCGTTTAGGTCTACTTTCTATTAATAATTTTGGGAATCCCATATATATTATGACCTGAAT
CACATCAATTCGTTTTTGAATCTCTATACGTACAATTCCTTCAATACCAGAAGATATTTTCGCATTTTTTTTTACATAAT
TCTTGATACAGTTTCTTATTTTTTGATCTTCTTGTAGACCCTCAGAGTAATTTTTTGGTTGTGCAAACCAAAGAGAATGA
TGGCTTTGGGTTGTACCAAGTCTGAAACCAAGTGGATTTATTTTTTGTCCCATTCATATATATATATATTCGTCATATTC
TTCATATAAGGATATATTTTTTAATACAATAGATATATGACAAGTTGATCTTTTTATCGGATAACCCCGTCCTCGAGCCT
GAGGTTTTAATTTTTTCACAGTAGTGCCTTCGTTGACTTCGGCTTTACTAATGATTAAATTGGCTTCGTTGAAACCCATA
TTGTGACTAGCATTTGCTGCTGCAGAATAAATCAATTTAAAAATGGGATAACATGCTCGATAAGGCATGAGCTCGAGTAT
CATAAGTGTTTCTTCGTAAGAACGTCCACGAATCTGATCAATTATTCTTCGTGCTTTGTGAGGGGACATACATATATGTT
GGCCTAAAGCATATACTTCATATGTGTTTCTCTTTCTTTTTTTTATCTTTATCATCTATTTACTACGGCGACGAAGAATC
AAATTATCACTATATTTATTCCTTTTTCTACTTCTTCTTCCAAGTGCAGGATAACCCCAAGGGGTTGCGGGTTTTTTTCT
ACCAATTGGGGCCCTCCCTTCACCACCCCCATGGGGGTGGTCTACAGGGTTCATAACTACTCCTCTTACTACAGGACGCT
TACCTAGCCAACATTTAGATCCGGCTCTACCCAAACTTTTCTGGTTCACCCCAGTATTCCCTACTTGTCCGACTGTTGCT
GAGCAGTTTTTGGATATTAAACGAACCTCCCCAGAAGGTAATTTTAATGTGGCTGATTTCCCCTCTTTTGCAATCAGTTT
CGCTACAGCACCTGCAGCTCTAGCTAATTGTCCACCCTTTCCAAGTGTGATTTCTATGTTATGTATGGCCGTGCCTAAGG
GCATATCGGTCAAAGGTAGGGCATTTCCCATTTTTATAGGAACTTCTGTACCAGAAATAATGGTATCTCCAATTATAGCC
CCTCTGGGATGTAAAATATATCTCTTCTCACCATCCCCATAGTGTATGAGACAAATGTATGCATTTCGATTAGGGTCGTA
TTCTATGGTTACGATTCTACCATATATGTCTTTTTCATTCCGTCGAAAATCGATTTTACGGTATAGACGCTTATGACCTC
CCCCTCTATGTCTTGCGGTAATGATTCCTCTGGCATTACGGCCTTTACCACAACGATGCTGTCCATAGATCAAATTCTTT
CGTGTATTTCGTGTATTGGATTTCGCTTGACTGTCTACGGCTCCATTGCGTGTGCTCGGGGTAGAAGTTTTGTATAAATG
TATCGCCATTTAAGTTCTTTTCTTTCTAAGAGGTGGAATAGAATAACCCGGTTGAAGCGTAATGATCATACGTCTGTAAT
GCATTGTATGTCCCATAATAGGTCTCATTCTTCTACCCTTTCCCGGGAGTCGATGGCTATTCATAGCTATTACCTTGACA
CCAAAGAAGAGTTCGACCCAATGCTTTATTTCTGTCCTAGTTAATCCTGATTCGACATTAAAAGTATATTGATTTTTCCC
CAATAACCGAATACTTTTGTCTGTAAATACTGCATATTTGATTCCATCCATTTAACGAAAATGTGCAAAAGCTCTATTTG
CCTCTGCCATTCTATGAGTCTCTTCCTTTTTGCGTATGGCATCACCACTCCCTTTGGCAGCATCCACTAATTCGGAACTT
AATTTGAAAGCCATATTTCGACCCGGACGTTTTCGGGATGCCCCTAATAACCAACGAATGGCAAGTGCTTTTCCTTGTGT
GGATCCTATTTCAATGGGAACTTGATGAGTCGATCCGCCTACACGTCTTGCTTTTACTGCTATATCGGGAGTTACTCCAC
GTATTGCTTGACGTAAAACAGATAGTGGATTTGTTTCTGTCTTTTGTTGAATCTTTTTCATGGCTCGATAGATAATTTGA
TAAGCCAATGATTTTTTTCCGTGTTTCAGAATACGGTTAACCAACATGTTAACTAATCGATTACGATAAATTGGATCGGA
TTTTGCAGTTTTTTCTTCTGCAGTACCTCGACGTGACATTTATTTTGGCTTTTTGACCCCATATTTAGAACGCCCTTGTT
GACGATCCTTTACTCCGACAGCATCTAGGGTTCCTCGAACAATGTGATATCTCACACCGGGTAAATCCTTAACCCTTCCC
CCTCTTACTAAGACTACAGAATGTTCTTGTAAATTATGGCCAATACCAGGTATATAAGCAGTGATTTCAAATCCAGAGGT
TAATCGTACTCTGGCAACTTTACGTAAGGCAGAGTTTGGTTTTTTGGGGGTGATAGTTCAATAAGCTAGACCCATGCTTC
GAGTTGTTTCATGCCATAAATAAACTCGAACACTCAAGAAATCTGTTGGACAGGCGGATTCACATCTCTTACAACCGACA
CAGTCCTCTGTTCTTGGAGCAGAAGCAATTTGCTTAGATTTACATCCATCCCAAGGTATCATTTCTAATACATCTGTGGG
GCAGGCTCGGACACATTGAGTACACCCTATACATGTATCATAAATCTTTACTGAATGTGACATCTACTTATTCAACAAAT
TCGATTGATTGATATGGATTGATTTTCTATTACGATAAATTGCCGAAACAATAGCTAGTCCAATAGCTGCTTCAGCGGCT
GCGATAGCTATAACAAAAATTGAAAAAATATTTCCTTTTAATTGGCGACTATCAAAAAAATCAGAAAATGTTACGAAATT
TAGATTAACTGCATTCAGTATAAGTTCAAGGCACATAAGGGCTCTAACCATATTTCGACTCGTGATCAATCCATAGATAC
CAATAGAAAATAAATAGGCACTCAAAACAAGTACATGTTCGAGCATCATTTACTGACGAGCCACAGCAATCGCACCTATC
AAAGCAACTAAAAGAATTATTGAAATGAATTCAAATGGAAGAAAAAAATCTGTTGATAAATGAATTCCAATTTGTTGGCC
ATTACTTATCAAATCTTGTTCTATAATCTGATTTGTTTTTGTAGTCCAAATAATTCCGTACCATGACGTATCTAGAATAA
TAGTAATTAGTGAAACAAAAATACTTGTACAAACTAAGGAAGTAACCCCGCTTCCAACAGTCCAAAGATTAAAATCTTTG
TAATATTCTGAACCATTCATGAACATCACGGCAAATATAATTAAAACATTTATAGCTCCCACATAAATAAGGAGCTGTGC
GGCAGCTACAAAATGAGAGTTTGATAAAATATAGAATAAAGATATACAAACAAGAACCAATCCCAACGAAAAGGCAGAAT
AAATTGGGTTGGTAAGTAATACTACTCCTAGACCTCCTAATATAAGACCTAACCCCAGAAAGACTAAAAGAAAATCATGA
ATTAGTCCAGGCAAATCCATCTATTTTTTTTGAGTTGAATTCAAAATTGTTCGAATTGTATAATCGTCAACTACTGACAT
TGGTAAACGACCTAAAGCAATTTGATTATAATTCAATTCGTGACGATCATAAGTAGAAAGCTCATATTCTTCAGTCATCG
ATAAACAATTTGTCGGACAATACTCAACACAGTTGCCACAAAATATACAGATTCCGAAATCAATACTGTAATTAAGCAAC
CGTTTCTTTCGAATGTCAGTTTCCAATTTCCAATCAACAACAGGTAGATCTATAGGACATACACGAACACATACTTCACA
AGCAATGCATTTATCAAATTCAAAATGAATTCGACCGCGGAAACGCTCCGATGTGATTAATTTTTCATAAGGATATTGAA
CAGTTACAGGTAAACGATTTGCATGAGATAAGGTAATCATGAAACCTTGACCAATGTACCTTGCAGCTCGTATGGTTTGT
TGCCCATAATTCATGAACCCAGTTACCATGGGAAACATTTATAGTGAAAGAAGTTCGAAAGAGGTTGTTAATAATAGATT
ACCGAGAGAAATAGGTAAAAGAAATTTCCATCCAAGATTTAAAAGTTGGTCCATTCTTAGTCTAGGTAAAGTCCATCTTG
TTGTGATAGAAATGAACAAGAACAAATAAGTTTTAACCAATGTAATAAAGATACCAATTGTTGTTCCAAAGACTCCGCTC
ATTTTTTTTATTTCAAAAAGCTCAGGAACGAATATATACGGAATAGAGATATTCCAACCGCCCAAGTAAAGAACTGTTAC
AAATAATGAAGAAACTAATAAGTTTAGATAGGAAGCAATATAAAATAAACCAAATTTGATGCCCGAATATTCGGTTTGAT
AACCTGCTACTAATTCTTCTTCTGCTTCTGGTAAATCAAAAGGTAATCTCTCACATTCTGCTAGAGAAGAAATAAAAAAA
ATGATAAATCCTATAGGTTGACGCCACAAATTCCACCCCCAAAAACCAGATTTTGATTGTGCCTCAACTATATCAACTGT
ACTTGAACTATTAGATAATAGAGATATGGATAACACACAAAGAGTTAATGGTATTTCATAACTAATCGATTGAGCAGCAG
CTCGTAAACCACCCAAAAAGGAATATTTATTATTTGATCCATATCCTGACATAAGAAGTCCGATGGGAGCAATACTTGAA
ATGGCAATCCATAAAAAAACACCAATATTTAGATCAGTTAAAACAAGGTGATAGCCAAAAGGAATTACCGAATAGCTTAA
TATAGTTGATATGACTGCTATGGATGGTCCGATACTGAATAAACGAATATCCCCCCTAGATGGAAAAAGATTCTCTTTGA
AAAGTAGTTTTGTCCCATCCGCTAGAGCTTGAAGAACTCCTAAAGGACCGGCATATTCAGGTCCAATACGTTGTTGTATC
CCTGCAGATATTTCTCTTTCTAACCATACAATTACTAGTATGCCTGTCGTGATTCCCAATACAAGAATAAAAATCGGGGC
AAACACCCATATAATTCCATAGACCTCGTTTAAGGATTCTAATCTAGAAAAAGAATTGATAGCTTGTACTTCTGTTGTAT
CAATTATCATTCAACGATCAACTTCTCCCATAATGATATCTATACTACCTAGTATTGTCATAATATCAGCCAATTTCATT
CTTTTAACTAATTCAGGAAGAATTTGCAAATTGATAAAACCTGGCGGACGAATTTTCCATCTCCAAGGAAAACCGCTCTG
ATCCCCTATCAGAAAAATTCCCAATTCTCCTTTTGGTGCTTCGACTCTCACATAAAGTTCTTGTTTCGGTAATTCAAAAG
TAGGAGAAGTTTTTTTACTAATGAATCGATATTCGAAATCGTTCCATTCCGAATCCCTTTCTCTATCAAAGCGTCGGGTT
TCTAAATTCTCATAGGGCCCCCCCGGAATTCCTTCCAGAGCCTGTTGAATAATTTTTATAGATTCCAGCATTTCACCAAT
CCGGACTAAATAACGAGCTAAGGAATCTCCTTCTTTTTGCCACTGGATTTCCCAATCAAATTCGTCGTAACACTCATAAT
GATCAACTTTACGAAGATCCCATTGTACTCCAGAAGCTCGTAGCATTGGTCCTGATAAACCCCAATTTATTGCTTCTTCT
GTACCAACAATACCTACCCCCTCAACTCGTTCTAAAAAAATAGGATTTCGCGTAATAAGTTTTTGATATTCAGTAACTCC
TGTTAAAAAATAATCGCAAAAATCCAAACATTTATCTATCCAACCATAAGGTAGATCAGACGCTACTCCTCCGATACGAA
AAAAATTATGCATCATTCTCATACCAGTGGCAGCTTCGAATAAATCATATACTAACTCTCTTTCTCTAAAGATATAGAAG
AAAGGAGTCTGTGCACCAATATCTGCCATAAAAGGGCCAAGCCATAACAAATGAGAAGCTATACGACTCAATTCCAACAT
AATTACTCTGATATAGCCAGCTCTTTTAGGCACTTGAATATTTCCTAACAGTTCTGGACCATTTACTGTTATTGCTTCTG
TGAACATAGTAGCCAAATAATCCCAACGTGTTACATAGGGCAAATATTGTATAATTGTTCGATTTTCCGCAATTTTTTCC
ATTCCTCTGTGTAAATAACCTAATATTGGTTCGCAGTCAATAACATCTTCCCCGTCTAGAGTAACGATGAGTCGAAGAAC
ACCATGCATTGATGGGTGGTGGGGACCCATATTAACTATCATAAGGTCTTTTCGTGTAGCTGGTACATTCATACTATCAC
CCCCAAAAAACCAAACTCTGCCTTACGTAAAGTTGCCAGAGTACGATTAACCTCTGGATTTGAAATCACTGCTTATATAC
CTGGTATTGGCCATAATTTACAAGAACATTCTGTAGTCTTAGTAAGAGGGGGAAGGGTTAAGGATTTACCCGGTGTGAGA
TATCACATTGTTCGAGGAACCCTAGATGCTGTCGGAGTAAAGGATCGTCAACAAGGGCGTTCTAAATATGGGGTCAAAAA
GCCAAAATAA
>Tanzania_12_Mwarabu [organism=Manihot esculenta] [country: Tanzania] [Collection date:May-2013] [Cultivar:Mwarabu]
ATACACCCTAGTACATGTTCCTCGGCGCTGAGGACATCCCCCAAGAGCGGGGGATTTGGTGACATTTCTGATTGGCTGTC
TTGTGTTTCTAATAAGTTGTTTAATAGTTGGCATTTATGCAACTGCTACAAGATCAACAATTCCATAAGCTTGGGCTTCG
GTTGCTGACATAAAAACATCTCTTTCCATGTCTTCGGATACAACCCATAAAGGTTTTCCCGTTCTTTGTGCATAAATCCT
TGTGAGGATTTCGCGCAGTTTCAGTAGTTCTTCCGCTTCCAGGACAAATTCTACTATTTGTGCCTCATAATAACCAGAAA
TAGGTTGATGAATCATTACCCTAGCATGAGGGAATGCTAAACGTTTGGTAATTTTTCCTCCGACCAGAATAAAAGATCCC
ATTGAAGCAGCTAATCCCATGCATACTGTTTGTACATCGGGTCGCACAAATTGCATAGTATCATAAATAGCTATTCCGGG
TATTACCCATCCGCCGGGAGAGTTTATAAACAAATACAAATCTTTTGTCGCGTTTTCTATACTGAGATATACCATAAGAC
CAATAAGTTGATTCGCGATCTCGCTATCAACATCTTGACCTAAAAAAAGTAATCTTTCTCGATAAAGTCGGTTTATGTCA
ATCCAAGTTGAATCGTCTTCCCCAGGATTTCGAAAAGGGACTTTTGGAACACCAATAGGCATATGGGTTTGCCTTGGTAT
CGTGTTCATACCGTCGTATTGAATGATCCCGGTCGTTTGCTGTCTGTCCATATAATGCATACAGCTTTGGTTGCTGGTTG
GGCCGGTTCGATGGCTCTATATGAATTAGCAGTTTTTGATCCCTCTGACCCCGTTCTCGATCCAATGTGGAGACAGGGTA
TGTTCGTTATACCTTTTATGACTCGTTTAGGAATAACCAATTCATGGGGTGGTTGGAGTATCACAGGAGGAACTATAACG
AATCCGGGTATTTGGAGTTATGAAGGCGTGGCTGGGGCGCATATTGTGTTTTCTGGCTTGTGCTTCTTGGCAGCTATTTG
GCATTGGGTGTATTGGGATCTAGAAATATTTTGCGATGAACGTACAGGAAAACCTTCTTTGGATTTGCCCAAGATCTTTG
GAATTCATTTATTTCTCTCCGGGGTGGCTTGCTTTGGGTTTGGCGCTTTTCATGTAACCGGATTGTATGGTCCTGGAATA
TGGGTGTCCGACCCTTATGGACTAACCGGAAAGGTACAACCTGTAAGTCCAGCATGGGGTGTGGAAGGTTTTGATCCTTT
TGTTCCGGGAGGAATAGCTTCTCATCATATTGCAGCGGGGACATTGGGCATATTAGCGGGCCTATTCCATCTTAGTGTCC
GCCCGCCCCAACGTTTATACAAAGGATTACGTATGGGAAATATTGAAACTGTCCTTTCCAGTAGTATCGCGGCTGTCTTT
TTTGCAGCTTTTGTTGTTGCTGGAACTATGTGGTATGGTTCAGCAACTACCCCGATTGAATTATTTGGTCCCACTCGTTA
TCAATGGGATCAAGGATACTTCCAGCAAGAAATATATCGAAGAGTTAGTGCTGGGCTAGCCGAAAATCAAAGTTTATCCG
AAGCTTGGTCTAAAATTCCCGAAAAATTAGCTTTTTATGATTACATCGGCAATAATCCGGCAAAAGGTGGGTTGTTCAGA
GCAGGCTCAATGGACAACGGGGATGGAATAGCTGTTGGGTGGTTAGGACATCCTATCTTTAGAGATAAAGAAGGGCGTGA
ACTTTTTGTACGTCGTATGCCTACTTTTTTTGAAACATTTCCGGTTGTTTTGGTAGACGGAGATGGAATTGTTAGAGCCG
ATGTTCCTTTTCGAAGGGCGGAGTCGAAGTATAGTGTCGAACAAGTAGGTGTAACTGTTGAGTTCTATGGTGGCGAACTA
AACGGAGTCAGTTATAGTGATCCTGTTACTGTGAAAAAATATGCTAGACGCGCTCAATTGGGTGAAATTTTTGAATTAGA
TCGTGCTACTTTGAAATCCGATGGTGTTTTTCGTAGCAGCCCAAGGGGTTGGTTTACTTTTGGACATGCTTCGTTCGCTC
TGCTCTTTTTCTTCGGACACATTTGGCATGGTGCTCGAACTTTGTTCAGAGATGTTTTTGCTGGTATTGATCCAGATTTA
GATGCTCAAGTGGAATTTGGAGCATTCCAAAAACTTGGAGATCCGACTACAAGAAGACAAGTAGTCTGAATGGAAGCATT
GGTTTATACATTCCTTTTAGTATCAACTTTAGGAATCATTTTTTTCGCTATCTTTTTTCGAGAACCGCCTAAAGTTCCAA
CTAAAAAGGTAAAATGACTAGTCCCCGTGTTCCTCGAATGGATCTCTTAGTTGTTGAGAGGGTTGCCCAAAAGCAGTATA
TAAGGCATACCCAGTAAAACTTACAAGTAAACCAGATATAAAGATGGCGACTAGGGTTGCTGTTTCCATATGGCTACACA
AAGCGTGGAGGGTAGTTCTAGATCTGGTCCAAGACGAACTATTGTAGGGGATTTATTGAAACCGTTGAATTCGGAATACG
GTAAAGTAGCTCCCGGATGGGGAACTACTCCTTTGATGGGTGTCGCAATGGCCCTATTTGCGATATTCCTATCTATTATT
TTGGAGATTTATAATTCTTCCGTTTTACTAGATGGAATTTCAATGAATTAGATGAGTAAAGTCTATGATTGGTTCGAAGA
ACGTCTCGAGATTCAGGCAATTGCAGATGATATAACTAGTAAATATGTTCCTCCCCATGTCAACATATTTTATTGTTTAG
GGGGAATTACGCTTACTTGTTTTTTAGTACAAGTAGCTACGGGGTTTGCTATGACTTTTTACTACCGTCCGACGGTTACT
GAGGCTTTTGCTTCTGTTCAATACATAATGACTGAAGCTAACTTTGGTTGGTTAATCCGCTCAGTTCATCGATGGTCGGC
AAGTATGATGGTTTTAATGATGATCCTGCACGTATTTCGTGTGTATCTCACTGGTGGCTTTAAAAAACCTCGTGAATTGA
CTTGGGTTACGGGCGTGGTTCTTGCTGTATTGACCGCATCTTTTGGTGTAACTGGTTATTCCTTACCTTGGGACCAAATT
GGTTATTGGGCGGTAAAAATTGTAACAGGCGTGCCGGAAGCTATTCCTGTAATAGGATCACCTTTGGTAGAGTTATTACG
CGGAAGTGCTAGTGTAGGACAATCCACTTTGACTCGTTTTTATAGTTTACACACTTTTGTATTACCTCTTCTTACTGCCG
TATTTATGTTAATGCACTTTCTAATGATACGTAAGCAAGGTATTTCAGGCCCTTTATAGATGGGAGTAACAAAAAAACCT
GACTTGAATGATCCTGTATTAAGAGCTAAATTGGCTAAGGGAATGGGTCATAATTATTACGGAGAACCTGCATGGCCCAA
TGATCTTTTATATATTTTTCCAGTAGTAATTCTAGGTACTATTGCATGTAATGTAGGATTAGCGGTTCTAGAACCATCAA
TGATTGGTGAACCTGCGGATCCATTTGCAACGCCTTTGGAAATATTGCCTGAATGGTATTTCTTTCCCGTATTTCAAATA
CTTCGTACAGTACCCAATAAGTTATTAGGTGTTCTTTTAATGGTTTCAGTACCTGCAGGATTATTAACAGTACCTTTTTT
GGAGAATGTTAATAAATTCCAAAATCCATTTCGTCGTCCAGTTGCGACAACCGTCTTTTTGATTGGTACTGCGGTAGCCC
TTTGGTTAGGTATTGGAGCAACATTACCTATTGATAAATCCCTAACTTTAGGTCTTTTTTAAATTGATTCAATTGTAAAA
TAATTACACGCGCCTTTTTTTAGGGGGTCGGCAGCCATTATGTGGCATAGGGGTTACATCCCGGACGAAACTTAATAGTA
TACCACTTCTGCGAATAGCTCTTAATGCCGCATCTCGTCCGAGACCAGGACCCTTTATCATGACTTCTGCTCGTTGCATA
CCTTGATCCACTACTGTCCGAATAGCATTTCCTGCTGCGGTTTGAGCAGCAAATGGCGTTCCTCTTCTTGTGCCCCTGAA
TCCACAAGTGCCAGCGGAGGACCAAGAAATCACTCGACCCCGTACATCTGTAATGGTCACAATAGTATTGTTGAAACTTG
CTTGAACATGAATAACGCCTTTTGGTATTTTACGTGAATTCTTACGTGAACCAATACGTCCATTTCTGCGTGAACTAATT
TTTGGTAAAGGTTTTGCCATTTATCCTTGTCTTTGTTTATGTCTCGGGTTGAAGCAAATTACTATAATTCGCCCCCGTCT
ACGTATCAGTCGACATTTTTCACAAATTTTACGAACAGAAGCTCTTATTTTCATTTACCATATATAACACAAGATTTCTC
CGCCTATTCTTTCGAGTCGAGCTTCTCGGTCTGTCATTATACCCCGAGAAGTAGAAAGAATTACAATGCCCATCCCGCCC
AAAATTCTAGGAATTTTTTGATAGTTAGAATAGATTCGTAGACCAGGTCGGCTGATCCGTTTTAAATTTAGACTAGTTCT
ATAGGGTCCTTTCCTCTTCCTTCTATGTCGTAGGGTTAAAACCAAAAATTTTTTGTTGCCCTCCTGATGTTTCCTGACAT
TTTCAATAAAACCTTCTCTTAAAAGTATTTTAATAATGTTTTCAGTGATGTTAGTAGATGCTATTCGAACGGTTCCTTTT
CTATTTATGTCAGCATTTCTTATAGAGGTTATTATGTCAGCAATAGGATCCCTACCCATTTATAACACTTCAGGTGCTAA
TGAAACTATTTTAGTAAAATTTAACTGTCTCAATTCCCGGGCGATTGCACCAAAAATTCGAGTTCCCTTTGGATTTCCTT
CTTGATCAATGACAACTGCAGCGTTGTCATCATATCGTATTATCATACCATTATCACGTTTGAGTTCTTTACAAGTACGT
ACAATTACAGCTCTGATTACTTCTGATCTTTCTAGAGGTGAATTTGGTGCTGCTTCCTTGATCACAGCAACAATAACGTC
ACCGATATGAGCATATCGGCGATTACTAGTCCCTATGATTCGAATACACATCAATTCTCGAGCTCCGCTGTTATCCGCTA
CATTCAAATGGGTCTGAGATTGGATCATCTATCCTGAAATAATGAATTGAGTTCGTATAGGCATTTTTGATGCTGCTATT
GAAATAGCTTTTCTCGCTATATTTTCGGCTACTCCGCCCATTTCATAAAGTATTCTACCTGGTTTAACGACAGCTACCCA
ATATTCGGGAGATCCTTTCCCCGAACCCATACGTGTTTCCGTAGGTCTTAAAGTAACTGGTTTGTCGGGAAATATACGTA
CCCATATTTTTCCACCGCGGCGTGCATTTCGTGTCATTGCTCGTCGCCCCGCTTCTATTTGTCTAGATGTAATCCAAGCG
GGTTCAAGTGCCTGAAGAGCATATCTGCCGAAACAAATACGATTACCTCGAAAAGCTATTCCTTTCATTCTTCCTCTATG
TTGTTTACGGAATCGGGTTCTTTTGGGACTAAGCATTTATTTCTTGTCTGGAAATGTCCAAATTTTTATGCCTAATACCC
CATAAATAGTTCTAACTGTATACGAACAATAATCAATTTTAGCTCCAATGGTTTGTAGAGGAACTCTACCTTCTCTAATC
CATTCGACGCGTGCAATTTCTTTTCCGTCAAGACGCCCAGCAATTTGCACTTGAATTCCTTTTGTATTGGCCTGTTCAGT
TAATTCAATAGCTTTTTTCATTGCTTTGCGAAATGAAACTCTATTTTTTAATTGTCCGGCTATAAATTCTCCAAGAATAT
TAGGGTGCCCGTAAGGGTTTGGAATTCTTGTAATAGCAATATTGAATTTTCGATTCACACAATTAAGTTCTTTTTGTACA
TTCATCTGTAATTCTTCGATTCGTTTAGGTCTACTTTCTATTAATAATTTTGGGAATCCCATATATATTATGACCTGAAT
CACATCAATTCGTTTTTGAATCTCTATACGTACAATTCCTTCAATACCAGAAGATATTTTCGCATTTTTTTTTACATAAT
TCTTGATACAGTTTCTTATTTTTTGATCTTCTTGTAGACCCTCAGAGTAATTTTTTGGTTGTGCAAACCAAAGAGAATGA
TGGCTTTGGGTTGTACCAAGTCTGAAACCAAGTGGATTTATTTTTTGTCCCATTCATATATATATATATTCGTCATATTC
TTCATATAAGGATATATTTTTTAATACAATAGATATATGACAAGTTGATCTTTTTATCGGATAACCCCGTCCTCGAGCCT
GAGGTTTTAATTTTTTCACAGTAGTGCCTTCGTTGACTTCGGCTTTACTAATGATTAAATTGGCTTCGTTGAAACCCATA
TTGTGACTAGCATTTGCTGCTGCAGAATAAATCAATTTAAAAATGGGATAACATGCTCGATAAGGCATGAGCTCGAGTAT
CATAAGTGTTTCTTCGTAAGAACGTCCACGAATCTGATCAATTATTCTTCGTGCTTTGTGAGGGGACATACATATATGTT
GGCCTAAAGCATATACTTCATATGTGTTTCTCTTTCTTTTTTTTATCTTTATCATCTATTTACTACGGCGACGAAGAATC
AAATTATCACTATATTTATTCCTTTTTCTACTTCTTCTTCCAAGTGCAGGATAACCCCAAGGGGTTGCGGGTTTTTTTCT
ACCAATTGGGGCCCTCCCTTCACCACCCCCATGGGGGTGGTCTACAGGGTTCATAACTACTCCTCTTACTACAGGACGCT
TACCTAGCCAACATTTAGATCCGGCTCTACCCAAACTTTTCTGGTTCACCCCAGTATTCCCTACTTGTCCGACTGTTGCT
GAGCAGTTTTTGGATATTAAACGAACCTCCCCAGAAGGTAATTTTAATGTGGCTGATTTCCCCTCTTTTGCAATCAGTTT
CGCTACAGCACCTGCAGCTCTAGCTAATTGTCCACCCTTTCCAAGTGTGATTTCTATGTTATGTATGGCCGTGCCTAAGG
GCATATCGGTCAAAGGTAGGGCATTTCCCATTTTTATAGGAACTTCTGTACCAGAAATAATGGTATCTCCAATTATAGCC
CCTCTGGGATGTAAAATATATCTCTTCTCACCATCCCCATAGTGTATGAGACAAATGTATGCATTTCGATTAGGGTCGTA
TTCTATGGTTACGATTCTACCATATATGTCTTTTTCATTCCGTCGAAAATCGATTTTACGGTATAGACGCTTATGACCTC
CCCCTCTATGTCTTGCGGTAATGATTCCTCTGGCATTACGGCCTTTACCACAACGATGCTGTCCATAGATCAAATTCTTT
CGTGTATTTCGTGTATTGGATTTCGCTTGACTGTCTACGGCTCCATTGCGTGTGCTCGGGGTAGAAGTTTTGTATAAATG
TATCGCCATTTAAGTTCTTTTCTTTCTAAGAGGTGGAATAGAATAACCCGGTTGAAGCGTAATGATCATACGTCTGTAAT
GCATTGTATGTCCCATAATAGGTCTCATTCTTCTACCCTTTCCCGGGAGTCGATGGCTATTCATAGCTATTACCTTGACA
CCAAAGAAGAGTTCGACCCAATGCTTTATTTCTGTCCTAGTTAATCCTGATTCGACATTAAAAGTATATTGATTTTTCCC
CAATAACCGAATACTTTTGTCTGTAAATACTGCATATTTGATTCCATCCATTTAACGAAAATGTGCAAAAGCTCTATTTG
CCTCTGCCATTCTATGAGTCTCTTCCTTTTTGCGTATGGCATCACCACTCCCTTTGGCAGCATCCACTAATTCGGAACTT
AATTTGAAAGCCATATTTCGACCCGGACGTTTTCGGGATGCCCCTAATAACCAACGAATGGCAAGTGCTTTTCCTTGTGT
GGATCCTATTTCAATGGGAACTTGATGAGTCGATCCGCCTACACGTCTTGCTTTTACTGCTATATCGGGAGTTACTCCAC
GTATTGCTTGACGTAAAACAGATAGTGGATTTGTTTCTGTCTTTTGTTGAATCTTTTTCATGGCTCGATAGATAATTTGA
TAAGCCAATGATTTTTTTCCGTGTTTCAGAATACGGTTAACCAACATGTTAACTAATCGATTACGATAAATTGGATCGGA
TTTTGCAGTTTTTTCTTCTGCAGTACCTCGACGTGACATTTATTTTGGCTTTTTGACCCCATATTTAGAACGCCCTTGTT
GACGATCCTTTACTCCGACAGCATCTAGGGTTCCTCGAACAATGTGATATCTCACACCGGGTAAATCCTTAACCCTTCCC
CCTCTTACTAAGACTACAGAATGTTCTTGTAAATTATGGCCAATACCAGGTATATAAGCAGTGATTTCAAATCCAGAGGT
TAATCGTACTCTGGCAACTTTACGTAAGGCAGAGTTTGGTTTTTTGGGGGTGATAGTTCAATAAGCTAGACCCATGCTTC
GAGTTGTTTCATGCCATAAATAAACTCGAACACTCAAGAAATCTGTTGGACAGGCGGATTCACATCTCTTACAACCGACA
CAGTCCTCTGTTCTTGGAGCAGAAGCAATTTGCTTAGATTTACATCCATCCCAAGGTATCATTTCTAATACATCTGTGGG
GCAGGCTCGGACACATTGAGTACACCCTATACATGTATCATAAATCTTTACTGAATGTGACATCTACTTATTCAACAAAT
TCGATTGATTGATATGGATTGATTTTCTATTACGATAAATTGCCGAAACAATAGCTAGTCCAATAGCTGCTTCAGCGGCT
GCGATAGCTATAACAAAAATTGAAAAAATATTTCCTTTTAATTGGCGACTATCAAAAAAATCAGAAAATGTTACGAAATT
TAGATTAACTGCATTCAGTATAAGTTCAAGGCACATAAGGGCTCTAACCATATTTCGACTCGTGATCAATCCATAGATAC
CAATAGAAAATAAATAGGCACTCAAAACAAGTACATGTTCGAGCATCATTTACTGACGAGCCACAGCAATCGCACCTATC
AAAGCAACTAAAAGAATTATTGAAATGAATTCAAATGGAAGAAAAAAATCTGTTGATAAATGAATTCCAATTTGTTGGCC
ATTACTTATCAAATCTTGTTCTATAATCTGATTTGTTTTTGTAGTCCAAATAATTCCGTACCATGACGTATCTAGAATAA
TAGTAATTAGTGAAACAAAAATACTTGTACAAACTAAGGAAGTAACCCCGCTTCCAACAGTCCAAAGATTAAAATCTTTG
TAATATTCTGAACCATTCATGAACATCACGGCAAATATAATTAAAACATTTATAGCTCCCACATAAATAAGGAGCTGTGC
GGCAGCTACAAAATGAGAGTTTGATAAAATATAGAATAAAGATATACAAACAAGAACCAATCCCAACGAAAAGGCAGAAT
AAATTGGGTTGGTAAGTAATACTACTCCTAGACCTCCTAATATAAGACCTAACCCCAGAAAGACTAAAAGAAAATCATGA
ATTAGTCCAGGCAAATCCATCTATTTTTTTTGAGTTGAATTCAAAATTGTTCGAATTGTATAATCGTCAACTACTGACAT
TGGTAAACGACCTAAAGCAATTTGATTATAATTCAATTCGTGACGATCATAAGTAGAAAGCTCATATTCTTCAGTCATCG
ATAAACAATTTGTCGGACAATACTCAACACAGTTGCCACAAAATATACAGATTCCGAAATCAATACTGTAATTAAGCAAC
CGTTTCTTTCGAATGTCAGTTTCCAATTTCCAATCAACAACAGGTAGATCTATAGGACATACACGAACACATACTTCACA
AGCAATGCATTTATCAAATTCAAAATGAATTCGACCGCGGAAACGCTCCGATGTGATTAATTTTTCATAAGGATATTGAA
CAGTTACAGGTAAACGATTTGCATGAGATAAGGTAATCATGAAACCTTGACCAATGTACCTTGCAGCTCGTATGGTTTGT
TGCCCATAATTCATGAACCCAGTTACCATGGGAAACATTTATAGTGAAAGAAGTTCGAAAGAGGTTGTTAATAATAGATT
ACCGAGAGAAATAGGTAAAAGAAATTTCCATCCAAGATTTAAAAGTTGGTCCATTCTTAGTCTAGGTAAAGTCCATCTTG
TTGTGATAGAAATGAACAAGAACAAATAAGTTTTAACCAATGTAATAAAGATACCAATTGTTGTTCCAAAGACTCCGCTC
ATTTTTTTTATTTCAAAAAGCTCAGGAACGAATATATACGGAATAGAGATATTCCAACCGCCCAAGTAAAGAACTGTTAC
AAATAATGAAGAAACTAATAAGTTTAGATAGGAAGCAATATAAAATAAACCAAATTTGATGCCCGAATATTCGGTTTGAT
AACCTGCTACTAATTCTTCTTCTGCTTCTGGTAAATCAAAAGGTAATCTCTCACATTCTGCTAGAGAAGAAATAAAAAAA
ATGATAAATCCTATAGGTTGACGCCACAAATTCCACCCCCAAAAACCAGATTTTGATTGTGCCTCAACTATATCAACTGT
ACTTGAACTATTAGATAATAGAGATATGGATAACACACAAAGAGTTAATGGTATTTCATAACTAATCGATTGAGCAGCAG
CTCGTAAACCACCCAAAAAGGAATATTTATTATTTGATCCATATCCTGACATAAGAAGTCCGATGGGAGCAATACTTGAA
ATGGCAATCCATAAAAAAACACCAATATTTAGATCAGTTAAAACAAGGTGATAGCCAAAAGGAATTACCGAATAGCTTAA
TATAGTTGATATGACTGCTATGGATGGTCCGATACTGAATAAACGAATATCCCCCCTAGATGGAAAAAGATTCTCTTTGA
AAAGTAGTTTTGTCCCATCCGCTAGAGCTTGAAGAACTCCTAAAGGACCGGCATATTCAGGTCCAATACGTTGTTGTATC
CCTGCAGATATTTCTCTTTCTAACCATACAATTACTAGTATGCCTGTCGTGATTCCCAATACAAGAATAAAAATCGGGGC
AAACACCCATATAATTCCATAGACCTCGTTTAAGGATTCTAATCTAGAAAAAGAATTGATAGCTTGTACTTCTGTTGTAT
CAATTATCATTCAACGATCAACTTCTCCCATAATGATATCTATACTACCTAGTATTGTCATAATATCAGCCAATTTCATT
CTTTTAACTAATTCAGGAAGAATTTGCAAATTGATAAAACCTGGCGGACGAATTTTCCATCTCCAAGGAAAACCGCTCTG
ATCCCCTATCAGAAAAATTCCCAATTCTCCTTTTGGTGCTTCGACTCTCACATAAAGTTCTTGTTTCGGTAATTCAAAAG
TAGGAGAAGTTTTTTTACTAATGAATCGATATTCGAAATCGTTCCATTCCGAATCCCTTTCTCTATCAAAGCGTCGGGTT
TCTAAATTCTCATAGGGCCCCCCCGGAATTCCTTCCAGAGCCTGTTGAATAATTTTTATAGATTCCAGCATTTCACCAAT
CCGGACTAAATAACGAGCTAAGGAATCTCCTTCTTTTTGCCACTGGATTTCCCAATCAAATTCGTCGTAACACTCATAAT
GATCAACTTTACGAAGATCCCATTGTACTCCAGAAGCTCGTAGCATTGGTCCTGATAAACCCCAATTTATTGCTTCTTCT
GTACCAACAATACCTACCCCCTCAACTCGTTCTAAAAAAATAGGATTTCGCGTAATAAGTTTTTGATATTCAGTAACTCC
TGTTAAAAAATAATCGCAAAAATCCAAACATTTATCTATCCAACCATAAGGTAGATCAGACGCTACTCCTCCGATACGAA
AAAAATTATGCATCATTCTCATACCAGTGGCAGCTTCGAATAAATCATATACTAACTCTCTTTCTCTAAAGATATAGAAG
AAAGGAGTCTGTGCACCAATATCTGCCATAAAAGGGCCAAGCCATAACAAATGAGAAGCTATACGACTCAATTCCAACAT
AATTACTCTGATATAGCCAGCTCTTTTAGGCACTTGAATATTTCCTAACAGTTCTGGACCATTTACTGTTATTGCTTCTG
TGAACATAGTAGCCAAATAATCCCAACGTGTTACATAGGGCAAATATTGTATAATTGTTCGATTTTCCGCAATTTTTTCC
ATTCCTCTGTGTAAATAACCTAATATTGGTTCGCAGTCAATAACATCTTCCCCGTCTAGAGTAACGATGAGTCGAAGAAC
ACCATGCATTGATGGGTGGTGGGGACCCATATTAACTATCATAAGGTCTTTTCGTGTAGCTGGTACATTCATACTATCAC
CCCCAAAAAACCAAACTCTGCCTTACGTAAAGTTGCCAGAGTACGATTAACCTCTGGATTTGAAATCACTGCTTATATAC
CTGGTATTGGCCATAATTTACAAGAACATTCTGTAGTCTTAGTAAGAGGGGGAAGGGTTAAGGATTTACCCGGTGTGAGA
TATCACATTGTTCGAGGAACCCTAGATGCTGTCGGAGTAAAGGATCGTCAACAAGGGCGTTCTAAATATGGGGTCAAAAA
GCCAAAATAA
>Kenya_01_Local [organism=Manihot esculenta] [country: Kenya] [Collection date:May-2013] [Cultivar:Local]
ATACACCCTAGTACATGTTCCTCGGCGCTGAGGACATCCCCCAAGAGCGGGGGATTTGGTGACATTTCTGATTGGCTGTC
TTGTGTTTCTAATAAGTTGTTTAATAGTTGGCATTTATGCAACTGCTACAAGATCAACAATTCCATGAGCTTGGGCTTCG
GTTGCTGACATAAAAACATCTCTTTCCATGTCTTCGGATACAACCCATAAAGGTTTTCCCGTTCTTTGTGCATAAATCCT
TGTGAGGATTTCGCGCAGTTTCAGTAGTTCTTCCGCTTCCAGGACAAATTCTACTATTTGTGCCTCATAATAACCAGAAA
TAGGTTGATGAATCATTACCCTAGCATGAGGGAATGCTAAACGTTTGGTAATTTTTCCTCCGACCAGAATAAAAGATCCC
ATTGAAGCAGCTAATCCCATGCATACTGTTTGTACATCGGGTCGCACAAATTGCATAGTATCATAAATAGCTATTCCGGG
TATTACCCATCCGCCGGGAGAGTTTATAAACAAATACAAATCTTTTGTCGCGTTTTCTATACTGAGATATACCATAAGAC
CAATAAGTTGATTCGCGATCTCGCTATCAACATCTTGACCTAAAAAAAGTAATCTTTCTCGATAAAGTCGGTTTATGTCA
ATCCAAGTTGAATCGTCTTCCCCAGGATTTCGAAAAGGGACTTTTGGAACACCAATAGGCATATGGGTTTGCCTTGGTAT
CGTGTTCATACCGTCGTATTGAATGATCCCGGTCGTTTGCTGTCTGTCCATATAATGCATACAGCTTTGGTTGCTGGTTG
GGCCGGTTCGATGGCTCTATATGAATTAGCAGTTTTTGATCCCTCTGACCCCGTTCTCGATCCAATGTGGAGACAGGGTA
TGTTCGTTATACCTTTTATGACTCGTTTAGGAATAACCAATTCATGGGGTGGTTGGAGTATCACAGGAGGAACTATAACG
AATCCGGGTATTTGGAGTTATGAAGGCGTGGCTGGGGCGCATATTGTGTTTTCTGGCTTGTGCTTCTTGGCAGCTATTTG
GCATTGGGTGTATTGGGATCTAGAAATATTTTGCGATGAACGTACAGGAAAACCTTCTTTGGATTTGCCCAAGATCTTTG
GAATTCATTTATTTCTCTCCGGGGTGGCTTGCTTTGGGTTTGGCGCTTTTCATGTAACCGGATTGTATGGTCCTGGAATA
TGGGTGTCCGACCCTTATGGACTAACCGGAAAGGTACAACCTGTAAGTCCAGCATGGGGTGTGGAAGGTTTTGATCCTTT
TGTTCCGGGAGGAATAGCTTCTCATCATATTGCAGCGGGGACATTGGGCATATTAGCGGGCCTATTCCATCTTAGTGTCC
GCCCGCCCCAACGTTTATACAAAGGATTACGTATGGGAAATATTGAAACTGTCCTTTCCAGTAGTATCGCGGCTGTCTTT
TTTGCAGCTTTTGTTGTTGCTGGAACTATGTGGTATGGTTCAGCAACTACCCCGATTGAATTATTTGGTCCCACTCGTTA
TCAATGGGATCAAGGATACTTCCAGCAAGAAATATATCGAAGAGTTAGTGCTGGGCTAGCCGAAAATCAAAGTTTATCCG
AAGCTTGGTCTAAAATTCCCGAAAAATTAGCTTTTTATGATTACATCGGCAATAATCCGGCAAAAGGTGGGTTGTTCAGA
GCAGGCTCAATGGACAACGGGGATGGAATAGCTGTTGGGTGGTTAGGACATCCTATCTTTAGAGATAAAGAAGGGCGTGA
ACTTTTTGTACGTCGTATGCCTACTTTTTTTGAAACATTTCCGGTTGTTTTGGTAGACGGAGATGGAATTGTTAGAGCCG
ATGTTCCTTTTCGAAGGGCGGAGTCGAAGTATAGTGTCGAACAAGTAGGTGTAACTGTTGAGTTCTATGGTGGCGAACTA
AACGGAGTCAGTTATAGTGATCCTGTTACTGTGAAAAAATATGCTAGACGCGCTCAATTGGGTGAAATTTTTGAATTAGA
TCGTGCTACTTTGAAATCCGATGGTGTTTTTCGTAGCAGCCCAAGGGGTTGGTTTACTTTTGGACATGCTTCGTTCGCTC
TGCTCTTTTTCTTCGGACACATTTGGCATGGTGCTCGAACTTTGTTCAGAGATGTTTTTGCTGGTATTGATCCAGATTTA
GATGCTCAAGTGGAATTTGGAGCATTCCAAAAACTTGGAGATCCGACTACAAGAAGACAAGTAGTCTGAATGGAAGCATT
GGTTTATACATTCCTTTTAGTATCAACTTTAGGAATCATTTTTTTCGCTATCTTTTTTCGAGAACCGCCTAAAGTTCCAA
CTAAAAAGGTAAAATGACTAGTCCCCGTGTTCCTCGAATGGATCTCTTAGTTGTTGAGAGGGTTGCCCAAAAGCAGTATA
TAAGGCATACCCAGTAAAACTTACAAGTAAACCAGATATAGAGATGGCGACTAGGGTTGCTGTTTCCATATGGCTACACA
AAGCGTGGAGGGTAGTTCTAGATCTGGTCCAAGACGAACTATTGTAGGGGATTTATTGAAACCGTTGAATTCGGAATACG
GTAAAGTAGCTCCCGGATGGGGAACTACTCCTTTGATGGGTGTCGCAATGGCCCTATTTGCGATATTCCTATCTATTATT
TTGGAGATTTATAATTCTTCCGTTTTACTAGATGGAATTTCAATGAATTAGATGAGTAAAGTCTATGATTGGTTCGAAGA
ACGTCTCGAGATTCAGGCAATTGCAGATGATATAACTAGTAAATATGTTCCTCCCCATGTCAACATATTTTATTGTTTAG
GGGGAATTACGCTTACTTGTTTTTTAGTACAAGTAGCTACGGGGTTTGCTATGACTTTTTACTACCGTCCGACGGTTACT
GAGGCTTTTGCTTCTGTTCAATACATAATGACTGAAGCTAACTTTGGTTGGTTAATCCGCTCAGTTCATCGATGGTCGGC
AAGTATGATGGTTTTAATGATGATCCTGCACGTATTTCGTGTGTATCTCACTGGTGGCTTTAAAAAACCTCGTGAATTGA
CTTGGGTTACGGGCGTGGTTCTTGCTGTATTGACCGCATCTTTTGGTGTAACTGGTTATTCCTTACCTTGGGACCAAATT
GGTTATTGGGCGGTAAAAATTGTAACAGGCGTGCCGGAAGCTATTCCTGTAATAGGATCACCTTTGGTAGAGTTATTACG
CGGAAGTGCTAGTGTAGGACAATCCACTTTGACTCGTTTTTATAGTTTACACACTTTTGTATTACCTCTTCTTACTGCCG
TATTTATGTTAATGCACTTTCTAATGATACGTAAGCAAGGTATTTCAGGCCCTTTATAGATGGGAGTAACAAAAAAACCT
GACTTGAATGATCCTGTATTAAGAGCTAAATTGGCTAAGGGAATGGGTCATAATTATTACGGAGAACCTGCATGGCCCAA
TGATCTTTTATATATTTTTCCAGTAGTAATTCTAGGTACTATTGCATGTAATGTAGGATTAGCGGTTCTAGAACCATCAA
TGATTGGTGAACCTGCGGATCCATTTGCAACGCCTTTGGAAATATTGCCTGAATGGTATTTCTTTCCCGTATTTCAAATA
CTTCGTACAGTACCCAATAAGTTATTAGGTGTTCTTTTAATGGTTTCAGTACCTGCAGGATTATTAACAGTACCTTTTTT
GGAGAATGTTAATAAATTCCAAAATCCATTTCGTCGTCCAGTTGCGACAACCGTCTTTTTGATTGGTACTGCGGTAGCCC
TTTGGTTAGGTATTGGAGCAACATTACCTATTGATAAATCCCTAACTTTAGGTCTTTTTTAAATTGATTCAATTGTAAAA
TAATTACACGCGCCTTTTTTTAGGGGGTCGGCAGCCATTATGTGGCATAGGGGTTACATCCCGGACGAAACTTAATAGTA
TACCACTTCTGCGAATAGCTCTTAATGCCGCATCTCGTCCGAGACCAGGACCCTTTATCATGACTTCTGCTCGTTGCATA
CCTTGATCCACTACTGTCCGAATAGCATTTCCTGCTGCGGTTTGAGCAGCAAATGGCGTTCCTCTTCTTGTGCCCCTGAA
TCCACAAGTGCCAGCGGAGGACCAAGAAATCACTCGACCCCGTACATCTGTAATGGTCACAATAGTATTGTTGAAACTTG
CTTGAACATGAATAACGCCTTTTGGTATTTTACGTGAATTCTTACGTGAACCAATACGTCCATTTCTGCGTGAACTAATT
TTTGGTAAAGGTTTTGCCATTTATCCTTGTCTTTGTTTATGTCTCGGGTTGAAGCAAATTACTATAATTCGCCCCCGTCT
ACGTATCAGTCGACATTTTTCACAAATTTTACGAACAGAAGCTCTTATTTTCATTTACCATATATAACACAAGATTTCTC
CGCCTATTCTTTCGAGTCGAGCTTCTCGGTCTGTCATTATACCCCGAGAAGTAGAAAGAATTACAATGCCCATCCCGCCC
AAAATTCTAGGAATTTTTTGATAGTTAGAATAGATTCGTAGACCAGGTCGGCTGATCCGTTTTAAATTTAGACTAGTTCT
ATAGGGTCCTTTCCTCTTCCTTCTATGTCGTAGGGTTAAAACCAAAAATTTTTTGTTGCCCTCCTGATGTTTCCTGACAT
TTTCAATAAAACCTTCTCTTAAAAGTATTTTAATAATGTTTTCAGTGATGTTAGTAGATGCTATTCGAACGGTTCCTTTT
CTATTTATGTCAGCATTTCTTATAGAGGTTATTATGTCAGCAATAGGATCCCTACCCATTTATAACACTTCAGGTGCTAA
TGAAACTATTTTAGTAAAATTTAACTGTCTCAATTCCCGGGCGATTGCACCAAAAATTCGAGTTCCCTTTGGATTTCCTT
CTTGATCAATGACAACTGCAGCGTTGTCATCATATCGTATTATCATACCATTATCACGTTTGAGTTCTTTACAAGTACGT
ACAATTACAGCTCTGATTACTTCTGATCTTTCTAGAGGTGAATTTGGTGCTGCTTCCTTGATCACAGCAACAATAACGTC
ACCGATATGAGCATATCGGCGATTACTAGTCCCTATGATTCGAATACACATCAATTCTCGAGCTCCGCTGTTATCCGCTA
CATTCAAATGGGTCTGAGATTGGATCATCTATCCTGAAATAATGAATTGAGTTCGTATAGGCATTTTTGATGCTGCTATT
GAAATAGCTTTTCTCGCTATATTTTCGGCTACTCCGCCCATTTCATAAAGTATTCTACCTGGTTTAACGACAGCTACCCA
ATATTCGGGAGATCCTTTCCCCGAACCCATACGTGTTTCCGTAGGTCTTAAAGTAACTGGTTTGTCGGGAAATATACGTA
CCCATATTTTTCCACCGCGGCGTGCATTTCGTGTCATTGCTCGTCGCCCCGCTTCTATTTGTCTAGATGTAATCCAAGCG
GGTTCAAGTGCCTGAAGAGCATATCTGCCGAAACAAATACGATTACCTCGAAAAGCTATTCCTTTCATTCTTCCTCTATG
TTGTTTACGGAATCGGGTTCTTTTGGGACTAAGCATTTATTTCTTGTCTGGAAATGTCCAAATTTTTATGCCTAATACCC
CATAAATAGTTCTAACTGTATACGAACAATAATCAATTTTAGCTCCAATGGTTTGTAGAGGAACTCTACCTTCTCTAATC
CATTCGACGCGTGCAATTTCTTTTCCGTCAAGACGCCCAGCAATTTGCACTTGAATTCCTTTTGTATTGGCCTGTTCAGT
TAATTCAATAGCTTTTTTCATTGCTTTGCGAAATGAAACTCTATTTTTTAATTGTCCGGCTATAAATTCTCCAAGAATAT
TAGGGTGCCCGTAAGGGTTTGGAATTCTTGTAATAGCAATATTGAATTTTCGATTCACACAATTAAGTTCTTTTTGTACA
TTCATCTGTAATTCTTCGATTCGTTTAGGTCTACTTTCTATTAATAATTTTGGGAATCCCATATATATTATGACCTGAAT
CACATCAATTCGTTTTTGAATCTCTATACGTACAATTCCTTCAATACCAGAAGATATTTTCGCATTTTTTTTTACATAAT
TCTTGATACAGTTTCTTATTTTTTGATCTTCTTGTAGACCCTCAGAGTAATTTTTTGGTTGTGCAAACCAAAGAGAATGA
TGACTTTGGGTTGTACCAAGTCTGAAACCAAGTGGATTTATTTTTTGTCCCATTCATATATATATATATTCGTCATATTC
TTCATATAAGGATATATTTTTTAATACAATAGATATATGACAAGTTGATCTTTTTATCGGATAACCCCGTCCTCGAGCCT
GAGGTTTTAATTTTTTCACAGTAGTGCCTTCGTTGACTTCGGCTTTACTAATGATTAAATTGGCTTCGTTGAAACCCATA
TTGTGACTAGCATTTGCTGCTGCGGAATAAATCAATTTAAAAATGGGATAACATGCTCGATAAGGCATGAGCTCGAGTAT
CATAAGTGTTTCTTCGTAAGAACGTCCACGAATCTGATCAATTATTCTTCGTGCTTTGTGAGGGGACATACATATATGTT
GGCCTAAAGCATATACTTCATATGTGTTTCTCTTTCTTTTTTTTATCTTTATCATCTATTTACTACGGCGACGAAGAATC
AAATTATCACTATATTTATTCCTTTTTCTACTTCTTCTTCCAAGTGCAGGATAACCCCAAGGGGTTGCGGGTTTTTTTCT
ACCAATTGGGGCCCTCCCTTCACCACCCCCATGGGGGTGGTCTACAGGGTTCATAACTACTCCTCTTACTACAGGACGCT
TACCTAGCCAACATTTAGATCCGGCTCTACCCAAACTTTTCTGGTTCACCCCAGTATTCCCTACTTGTCCGACTGTTGCT
GAGCAGTTTTTGGATATTAAACGAACCTCCCCAGAAGGTAATTTTAATGTGGCTGATTTCCCCTCTTTTGCAATCAGTTT
CGCTACAGCACCTGCAGCTCTAGCTAATTGTCCACCCTTTCCAAGTGTGATTTCTATGTTATGTATGGCCGTGCCTAAGG
GCATATCGGTCAAAGGTAGGGCATTTCCCATTTTTATAGGAACTTCTGTACCAGAAATAATGGTATCTCCAATTATAGCC
CCTCTGGGATGTAAAATATATCTCTTCTCACCATCCCCATAGTGTATGAGACAAATGTATGCATTTCGATTAGGGTCGTA
TTCTATGGTTACGATTCTACCATATATGTCTTTTTCATTCCGTCGAAAATCGATTTTACGGTATAGACGCTTATGACCTC
CCCCTCTATGTCTTGCGGTAATGATTCCTCTGGCATTACGGCCTTTACCACAACGATGCTGTCCATAGATCAAATTCTTT
CGTGTATTTCGTGTATTGGATTTCGCTTGACTGTCTACGGCTCCATTGCGTGTGCTCGGGGTAGAAGTTTTGTATAAATG
TATCGCCATTTAAGTTCTTTTCTTTCTAAGAGGTGGAATAGAATAACCCGGTTGAAGCGTAATGATCATACGTCTGTAAT
GCATTGTATGTCCCATAATAGGTCTCATTCTTCTACCCTTTCCCGGGAGTCGATGGCTATTCATAGCTATTACCTTGACA
CCAAAGAAGAGTTCGACCCAATGCTTTATTTCTGTCCTAGTTGATCCTGATTCGACATTAAAAGTATATTGATTTTTCCC
CAATAACCGAATACTTTTGTCTGTAAATACTGCATATTTGATTCCATCCATTTAACGAAAATGTGCAAAAGCTCTATTTG
CCTCTGCCATTCTATGAGTCTCTTCCTTTTTGCGTATGGCATCACCACTCCCTTTGGCAGCATCCACTAATTCGGAACTT
AATTTGAAAGCCATATTTCGACCCGGACGTTTTCGGGATGCCCCTAATAACCAACGAATGGCAAGTGCTTTTCCTTGTGT
GGATCCTATTTCAATGGGAACTTGATGAGTCGATCCGCCTACACGTCTTGCTTTTACTGCTATATCGGGAGTTACTCCAC
GTATTGCTTGACGTAAAACAGATAGTGGATTTGTTTCTGTCTTTTGTTGAATCTTTTTCATGGCTCGATAGATAATTTGA
TAAGCCAATGATTTTTTTCCGTGTTTCAGAATACGGTTAACCAACATGTTAACTAATCGATTACGATAAATTGGATCGGA
TTTTGCAGTTTTTTCTTCTGCAGTACCTCGACGTGACATTTATTTTGGCTTTTTGACCCCATATTTAGAACGCCCTTGTT
GACGATCCTTTACTCCGACAGCATCTAGGGTTCCTCGAACAATGTGATATCTCACACCGGGTAAATCCTTAACCCTTCCC
CCTCTTACTAAGACTACAGAATGTTCTTGTAAATTATGGCCAATACCAGGTATATAAGCAGTGATTTCAAATCCAGAGGT
TAATCGTACTCTGGCAACTTTACGTAAGGCAGAGTTTGGTTTTTTGGGGGTGATAGTTCAATAAGCTAGACCCATGCTTC
GAGTTGTTTCATGCCATAAATAAACTCGAACACTCAAGAAATCTGTTGGACAGGCGGATTCACATCTCTTACAACCGACA
CAGTCCTCTGTTCTTGGAGCAGAAGCAATTTGCTTAGATTTACATCCATCCCAAGGTATCATTTCTAATACATCTGTGGG
GCAGGCTCGGACACATTGAGTACACCCTATACATGTATCATAAATCTTTACTGAATGTGACATCTACTTATTCAACAAAT
TCGATTGATTGATATGGATTGATTTTCTATTACGATAAATTGCCGAAACAATAGCTGGTCCAATAGCTGCTTCAGCGGCT
GCGATAGCTATAACAAAAATTGAAAAAATATTTCCTTTTAATTGGCGACTATCAAAAAAATCAGAAAATGTTACGAAATT
TAGATTAACTGCATTCAGTATAAGTTCAAGGCACATAAGGGCTCTAACCATATTTCGACTCGTGATCAATCCATAGATAC
CAATAGAAAATAAATAGGCACTCAAAACAAGTACATGTTCGAGCATCATTTACTGACGAGCCACAGCAATCGCACCTATC
AAAGCAACTAAAAGAATTATTGAAATGAATTCAAATGGAAGAAAAAAATCTGTTGATAAATGAATTCCAATTTGTTGGCC
ATTACTTATCAAATCTTGTTCTATAATCTGATTTGTTTTTGTAGTCCAAATAATTCCGTACCATGACGTATCTAGAATAA
TAGTAATTAGTGAAACAAAAATACTTGTACAAACTAAGGAAGTAACCCCGCTTCCAACAGTCCAAAGATTAAAATCTTTG
TAATATTCTGAACCATTCATGAACATCACGGCAAATATAATTAAAACATTTATAGCTCCCACATAAATAAGGAGCTGTGC
GGCAGCTACAAAATGAGAGTTTGATAAAATATAGAATAAAGATATACAAACAAGAACCAATCCCAACGAAAAGGCAGAAT
AAATTGGGTTGGTAAGTAATACTACTCCTAGACCTCCTAATATAAGACCTAACCCCAGAAAGACTAAAAGAAAATCATGA
ATTAGTCCAGGCAAATCCATCTATTTTTTTTGAGTTGAATTCAAAATTGTTCGAATTGTATAATCGTCAACTACTGACAT
TGGTAAACGACCTAAAGCAATTTGATTATAATTCAATTCGTGACGATCATAAGTAGAAAGCTCATATTCTTCAGTCATCG
ATAAACAATTTGTCGGACAATACTCAACACAGTTGCCACAAAATATACAGATTCCGAAATCAATACTGTAATTAAGCAAC
CGTTTCTTTCGAATGTCAGTTTCCAATTTCCAATCAACAACAGGTAGATCTATAGGACATACACGAACACATACTTCACA
AGCAATGCATTTATCAAATTCAAAATGAATTCGACCGCGGAAACGCTCCGATGTGATTAATTTTTCATAAGGATATTGAA
CAGTTACAGGTAAACGATTTGCATGAGATAAGGTAATCATGAAACCTTGACCAATGTACCTTGCAGCTCGTATGGTTTGT
TGCCCATAATTCATGAACCCAGTTACCATGGGAAACATTTATAGTGAAAGAAGTTCGAAAGAGGTTGTTAATAATAGATT
ACCGAGAGAAATAGGTAAAAGAAATTTCCATCCAAGATTTAAAAGTTGGTCCATTCTTAGTCTAGGTAAAGTCCATCTTG
TTGTGATAGGAATGAACAAGAACAAATAAGTTTTAACCAATGTAATAAAGATACCAATTGTTGTTCCAAAGACTCCGCTC
ATTTTTTTTATTTCAAAAAGCTCAGGAACGAATATATACGGAATAGAGATATTCCAACCGCCCAAGTAAAGAACTGTTAC
AAATAATGAAGAAACTAATAAGTTTAGATAGGAAGCAATATAAAATAAACCAAATTTGATGCCCGAATATTCGGTTTGAT
AACCTGCTACTAATTCTTCTTCTGCTTCTGGTAAATCAAAAGGTAATCTCTCACATTCTGCTAGAGAAGAAATAAAAAAA
ATGATAAATCCTATAGGTTGACGCCACAAATTCCACCCCCAAAAACCAGATTTTGATTGTGCCTCAACTATATCAACTGT
ACTTGAACTATTAGATAATAGAGATATGGATAACACACAAAGAGTTAATGGTATTTCATAACTAATCGATTGAGCAGCAG
CTCGTAAACCACCCAAAAAGGAATATTTATTATTTGATCCATATCCTGACATAAGAAGTCCGATGGGAGCAATACTTGAA
ATGGCAATCCATAAAAAAACACCAATATTTAGATCAGTTAAAACAAGGTGATAGCCAAAAGGAATTACCGAATAGCTTAA
TATAGTTGATATGACTGCTATGGATGGTCCGATACTGAATAAACGAATATCCCCCCTAGATGGAAAAAGATTCTCTTTGA
AAAGTAGTTTTGTCCCATCCGCTAGAGCTTGAAGAACTCCTAAAGGACCGGCATATTCAGGTCCAATACGTTGTTGTATC
CCTGCAGATATTTCTCTTTCTAACCATACAATTACTAGTATGCCTGTCGTGATTCCCAATACAAGAATAAAAATCGGGGC
AAACACCCATATAATTCCATAGACCTCGTTTAAGGATTCTAATCTAGAAAAAGAATTGATAGCTTGTACTTCTGTTGTAT
CAATTATCATTCAACGATCAACTTCTCCCATAATGATATCTATACTACCTAGTATTGTCATAATATCAGCCAATTTCATT
CTTTTAACTAATTCAGGAAGAATTTGCAAATTGATAAAACCTGGCGGACGAATTTTCCATCTCCAAGGAAAACCGCTCTG
ATCCCCTATCAGAAAAATTCCCAATTCTCCTTTTGGTGCTTCGACTCTCACATAAAGTTCTTGTTTCGGTAATTCAAAAG
TAGGAGAAGTTTTTTTACTAATGAATCGATATTCGAAATCGTTCCATTCCGAATCCCTTTCTCTATCAAAGCGTCGGGTT
TCTAAATTCTCATAGGGCCCCCCCGGAATTCCTTCCAGAGCCTGTTGAATAATTTTTATAGATTCCAGCATTTCACCAAT
CCGGACTAAATAACGAGCTAAGGAATCTCCTTCTTTTTGCCACTGGATTTCCCAATCAAATTCGTCGTAACACTCATAAT
GATCAACTTTACGAAGATCCCATTGTACTCCAGAAGCTCGTAGCATTGGTCCTGATAAACCCCAATTTATTGCTTCTTCT
GTACCAACAATACCTACCCCCTCAACTCGTTCTAAAAAAATAGGATTTCGCGTAATAAGTTTTTGATATTCAGTAACTCC
TGTTAAAAAATAATCGCAAAAATCCAAACATTTATCTATCCAACCATAAGGTAGATCAGACGCTACTCCTCCGATACGAA
AAAAATTATGCATCATTCTCATACCAGTGGCAGCTTCGAATAAATCATATACTAACTCTCTTTCTCTAAAGATATAGAAG
AAAGGAGTCTGTGCACCAATATCTGCCATAAAAGGGCCAAGCCATAACAAATGAGAAGCTATACGACTCAATTCCAACAT
AATTACTCTGATATAGCCAGCTCTTTTAGGCACTTGAATATTTCCTAACAGTTCTGGACCATTTACTGTTATTGCTTCTG
TGAACATAGTAGCCAAATAATCCCAACGTGTTACATAGGGCAAATATTGTATAATTGTTCGATTTTCCGCAATTTTTTCC
ATTCCTCTGTGTAAATAACCTAATATTGGTTCGCAGTCAATAACATCTTCCCCGTCTAGAGTAACGATGAGTCGAAGAAC
ACCATGCATTGATGGGTGGTGGGGACCCATATTAACTATCATAAGGTCTTTTCGTGTAGCTGGTACATTCATACTATCAC
CCCCAAAAAACCAAACTCTGCCTTACGTAAAGTTGCCAGAGTACGATTAACCTCTGGATTTGAAATCACTGCTTATATAC
CTGGTATTGGCCATAATTTACAAGAACATTCTGTAGTCTTAGTAAGAGGGGGAAGGGTTAAGGATTTACCCGGTGTGAGA
TATCACATTGTTCGAGGAACCCTAGATGCTGTCGGAGTAAAGGATCGTCAACAAGGGCGTTCTAAATATGGGGTCAAAAA
GCCAAAATAA
>Kenya_02_Megana [organism=Manihot esculenta] [country: Kenya] [Collection date:May-2013] [Cultivar:Megana]
ATACACCCTAGTACATGTTCCTCGGCGCTGAGGACATCCCCCAAGAGCGGGGGATTTGGTGACATTTCTGATTGGCTGTC
TTGTGTTTCTAATAAGTTGTTTAATAGTTGGCATTTATGCAACTGCTACAAGATCAACAATTCCATGAGCTTGGGCTTCG
GTTGCTGACATAAAAACATCTCTTTCCATGTCTTCGGATACAACCCATAAAGGTTTTCCCGTTCTTTGTGCATAAATCCT
TGTGAGGATTTCGCGCAGTTTCAGTAGTTCTTCCGCTTCCAGGACAAATTCTACTATTTGTGCCTCATAATAACCAGAAA
TAGGTTGATGAATCATTACCCTAGCATGAGGGAATGCTAAACGTTTGGTAATTTTTCCTCCGACCAGAATAAAAGATCCC
ATTGAAGCAGCTAATCCCATGCATACTGTTTGTACATCGGGTCGCACAAATTGCATAGTATCATAAATAGCTATTCCGGG
TATTACCCATCCGCCGGGAGAGTTTATAAACAAATACAAATCTTTTGTCGCGTTTTCTATACTGAGATATACCATAAGAC
CAATAAGTTGATTCGCGATCTCGCTATCAACATCTTGACCTAAAAAAAGTAATCTTTCTCGATAAAGTCGGTTTATGTCA
ATCCAAGTTGAATCGTCTTCCCCAGGATTTCGAAAAGGGACTTTTGGAACACCAATAGGCATATGGGTTTGCCTTGGTAT
CGTGTTCATACCGTCGTATTGAATGATCCCGGTCGTTTGCTGTCTGTCCATATAATGCATACAGCTTTGGTTGCTGGTTG
GGCCGGTTCGATGGCTCTATATGAATTAGCAGTTTTTGATCCCTCTGACCCCGTTCTCGATCCAATGTGGAGACAGGGTA
TGTTCGTTATACCTTTTATGACTCGTTTAGGAATAACCAATTCATGGGGTGGTTGGAGTATCACAGGAGGAACTATAACG
AATCCGGGTATTTGGAGTTATGAAGGCGTGGCTGGGGCGCATATTGTGTTTTCTGGCTTGTGCTTCTTGGCAGCTATTTG
GCATTGGGTGTATTGGGATCTAGAAATATTTTGCGATGAACGTACAGGAAAACCTTCTTTGGATTTGCCCAAGATCTTTG
GAATTCATTTATTTCTCTCCGGGGTGGCTTGCTTTGGGTTTGGCGCTTTTCATGTAACCGGATTGTATGGTCCTGGAATA
TGGGTGTCCGACCCTTATGGACTAACCGGAAAGGTACAACCTGTAAGTCCAGCATGGGGTGTGGAAGGTTTTGATCCTTT
TGTTCCGGGAGGAATAGCTTCTCATCATATTGCAGCGGGGACATTGGGCATATTAGCGGGCCTATTCCATCTTAGTGTCC
GCCCGCCCCAACGTTTATACAAAGGATTACGTATGGGAAATATTGAAACTGTCCTTTCCAGTAGTATCGCGGCTGTCTTT
TTTGCAGCTTTTGTTGTTGCTGGAACTATGTGGTATGGTTCAGCAACTACCCCGATTGAATTATTTGGTCCCACTCGTTA
TCAATGGGATCAAGGATACTTCCAGCAAGAAATATATCGAAGAGTTAGTGCTGGGCTAGCCGAAAATCAAAGTTTATCCG
AAGCTTGGTCTAAAATTCCCGAAAAATTAGCTTTTTATGATTACATCGGCAATAATCCGGCAAAAGGTGGGTTGTTCAGA
GCAGGCTCAATGGACAACGGGGATGGAATAGCTGTTGGGTGGTTAGGACATCCTATCTTTAGAGATAAAGAAGGGCGTGA
ACTTTTTGTACGTCGTATGCCTACTTTTTTTGAAACATTTCCGGTTGTTTTGGTAGACGGAGATGGAATTGTTAGAGCCG
ATGTTCCTTTTCGAAGGGCGGAGTCGAAGTATAGTGTCGAACAAGTAGGTGTAACTGTTGAGTTCTATGGTGGCGAACTA
AACGGAGTCAGTTATAGTGATCCTGTTACTGTGAAAAAATATGCTAGACGCGCTCAATTGGGTGAAATTTTTGAATTAGA
TCGTGCTACTTTGAAATCCGATGGTGTTTTTCGTAGCAGCCCAAGGGGTTGGTTTACTTTTGGACATGCTTCGTTCGCTC
TGCTCTTTTTCTTCGGACACATTTGGCATGGTGCTCGAACTTTGTTCAGAGATGTTTTTGCTGGTATTGATCCAGATTTA
GATGCTCAAGTGGAATTTGGAGCATTCCAAAAACTTGGAGATCCGACTACAAGAAGACAAGTAGTCTGAATGGAAGCATT
GGTTTATACATTCCTTTTAGTATCAACTTTAGGAATCATTTTTTTCGCTATCTTTTTTCGAGAACCGCCTAAAGTTCCAA
CTAAAAAGGTAAAATGACTAGTCCCCGTGTTCCTCGAATGGATCTCTTAGTTGTTGAGAGGGTTGCCCAAAAGCAGTATA
TAAGGCATACCCAGTAAAACTTACAAGTAAACCAGATATAGAGATGGCGACTAGGGTTGCTGTTTCCATATGGCTACACA
AAGCGTGGAGGGTAGTTCTAGATCTGGTCCAAGACGAACTATTGTAGGGGATTTATTGAAACCGTTGAATTCGGAATACG
GTAAAGTAGCTCCCGGATGGGGAACTACTCCTTTGATGGGTGTCGCAATGGCCCTATTTGCGATATTCCTATCTATTATT
TTGGAGATTTATAATTCTTCCGTTTTACTAGATGGAATTTCAATGAATTAGATGAGTAAAGTCTATGATTGGTTCGAAGA
ACGTCTCGAGATTCAGGCAATTGCAGATGATATAACTAGTAAATATGTTCCTCCCCATGTCAACATATTTTATTGTTTAG
GGGGAATTACGCTTACTTGTTTTTTAGTACAAGTAGCTACGGGGTTTGCTATGACTTTTTACTACCGTCCGACGGTTACT
GAGGCTTTTGCTTCTGTTCAATACATAATGACTGAAGCTAACTTTGGTTGGTTAATCCGCTCAGTTCATCGATGGTCGGC
AAGTATGATGGTTTTAATGATGATCCTGCACGTATTTCGTGTGTATCTCACTGGTGGCTTTAAAAAACCTCGTGAATTGA
CTTGGGTTACGGGCGTGGTTCTTGCTGTATTGACCGCATCTTTTGGTGTAACTGGTTATTCCTTACCTTGGGACCAAATT
GGTTATTGGGCGGTAAAAATTGTAACAGGCGTGCCGGAAGCTATTCCTGTAATAGGATCACCTTTGGTAGAGTTATTACG
CGGAAGTGCTAGTGTAGGACAATCCACTTTGACTCGTTTTTATAGTTTACACACTTTTGTATTACCTCTTCTTACTGCCG
TATTTATGTTAATGCACTTTCCAATGATACGTAAGCAAGGTATTTCAGGCCCTTTATAGATGGGAGTAACAAAAAAACCT
GACTTGAATGATCCTGTATTAAGAGCTAAATTGGCTAAGGGAATGGGTCATAATTATTACGGAGAACCTGCATGGCCCAA
TGATCTTTTATATATTTTTCCAGTAGTAATTCTAGGTACTATTGCATGTAATGTAGGATTAGCGGTTCTAGAACCATCAA
TGATTGGTGAACCTGCGGATCCATTTGCAACGCCTTTGGAAATATTGCCTGAATGGTATTTCTTTCCCGTATTTCAAATA
CTTCGTACAGTACCCAATAAGTTATTAGGTGTTCTTTTAATGGTTTCAGTACCTGCAGGATTATTAACAGTACCTTTTTT
GGAGAATGTTAATAAATTCCAAAATCCATTTCGTCGTCCAGTTGCGACAACCGTCTTTTTGATTGGTACTGCGGTAGCCC
TTTGGTTAGGTATTGGAGCAACATTACCTATTGATAAATCCCTAACTTTAGGTCTTTTTCAAATTGATTCAATTGTAAAA
TAATTACACGCGCCTTTTTTTAGGGGGTCGGCAGCCATTATGTGGCATAGGGGTTACATCCCGGACGAAACTTAATAGTA
TACCACTTCTGCGAATAGCTCTTAATGCCGCATCTCGTCCGAGACCAGGACCCTTTATCATGACTTCTGCTCGTTGCATA
CCTTGATCCACTACTGTCCGAATAGCATTTCCTGCTGCGGTTTGAGCAGCAAATGGCGTTCCTCTTCTTGTGCCCCTGAA
TCCACAAGTGCCAGCGGAGGACCAAGAAATCACTCGACCCCGTACATCTGTAATGGTCACAATAGTATTGTTGAAACTTG
CTTGAACATGAATAACGCCTTTTGGTATTTTACGTGAATTCTTACGTGAACCAATACGTCCATTTCTGCGTGAACTAATT
TTTGGTAAAGGTTTTGCCATTTATCCTTGTCTTTGTTTATGTCTCGGGTTGAAGCAAATTACTATAATTCGCCCCCGTCT
ACGTATCAGTCGACATTTTTCACAAATTTTACGAACAGAAGCTCTTATTTTCATTTACCATATATAACACAAGATTTCTC
CGCCTATTCTTTCGAGTCGAGCTTCTCGGTCTGTCATTATACCCCGAGAAGTAGAAAGAATTACAATGCCCATCCCGCCC
AAAATTCTAGGAATTTTTTGATAGTTAGAATAGATTCGTAGACCAGGTCGGCTGATCCGTTTTAAATTTAGACTAGTTCT
ATAGGGTCCTTTCCTCTTCCTTCTATGTCGTAGGGTTAAAACCAAAAATTTTTTGTTGCCCTCCTGATGTTTCCTGACAT
TTTCAATAAAACCTTCTCTTAAAAGTATTTTAATAATGTTTTCAGTGATGTTAGTAGATGCTATTCGAACGGTTCCTTTT
CTATTTATGTCAGCATTTCTTATAGAGGTTATTATGTCAGCAATAGGATCCCTACCCATTTATAACACTTCAGGTGCTAA
TGAAACTATTTTAGTAAAATTTAACTGTCTCAATTCCCGGGCGATTGCACCAAAAATTCGAGTTCCCTTTGGATTTCCTT
CTTGATCAATGACAACTGCAGCGTTGTCATCATATCGTATTATCATACCATTATCACGTTTGAGTTCTTTACAAGTACGT
ACAATTACAGCTCTGATTACTTCTGATCTTTCTAGAGGTGAATTTGGTGCTGCTTCCTTGATCACAGCAACAATAACGTC
ACCGATATGAGCATATCGGCGATTACTAGTCCCTATGATTCGAATACACATCAATTCTCGAGCTCCGCTGTTATCCGCTA
CATTCAAATGGGTCTGAGATTGGATCATCTATCCTGAAATAATGAATTGAGTTCGTATAGGCATTTTTGATGCTGCTATT
GAAATAGCTTTTCTCGCTATATTTTCGGCTACTCCGCCCATTTCATAAAGTATTCTACCTGGTTTAACGACAGCTACCCA
ATATTCGGGAGATCCTTTCCCCGAACCCATACGTGTTTCCGTAGGTCTTAAAGTAACTGGTTTGTCGGGAAATATACGTA
CCCATATTTTTCCACCGCGGCGTGCATTTCGTGTCATTGCTCGTCGCCCCGCTTCTATTTGTCTAGATGTAATCCAAGCG
GGTTCAAGTGCCTGAAGAGCATATCTGCCGAAACAAATACGATTACCTCGAAAAGCTATTCCTTTCATTCTTCCTCTATG
TTGTTTACGGAATCGGGTTCTTTTGGGACTAAGCATTTATTTCTTGTCTGGAAATGTCCAAATTTTTATGCCTAATACCC
CATAAATAGTTCTAACTGTATACGAACAATAATCAATTTTAGCTCCAATGGTTTGTAGAGGAACTCTACCTTCTCTAATC
CATTCGACGCGTGCAATTTCTTTTCCGTCAAGACGCCCAGCAATTTGCACTTGAATTCCTTTTGTATTGGCCTGTTCAGT
TAATTCAATAGCTTTTTTCATTGCTTTGCGAAATGAAACTCTATTTTTTAATTGTCCGGCTATAAATTCTCCAAGAATAT
TAGGGTGCCCGTAAGGGTTTGGAATTCTTGTAATAGCAATATTGAATTTTCGATTCACACAATTAAGTTCTTTTTGTACA
TTCATCTGTAATTCTTCGATTCGTTTAGGTCTACTTTCTATTAATAATTTTGGGAATCCCATATATATTATGACCTGAAT
CACATCAATTCGTTTTTGAATCTCTATACGTACAATTCCTTCAATACCAGAAGATATTTTCGCATTTTTTTTTACATAAT
TCTTGATACAGTTTCTTATTTTTTGATCTTCTTGTAGACCCTCAGAGTAATTTTTTGGTTGTGCAAACCAAAGAGAATGA
TGACTTTGGGTTGTACCAAGTCTGAAACCAAGTGGATTTATTTTTTGTCCCATTCATATATATATATATTCGTCATATTC
TTCATATAAGGATATATTTTTTAATACAATAGATATATGACAAGTTGATCTTTTTATCGGATAACCCCGTCCTCGAGCCT
GAGGTTTTAATTTTTTCACAGTAGTGCCTTCGTTGACTTCGGCTTTACTAATGATTAAATTGGCTTCGTTGAAACCCATA
TTGTGACTAGCATTTGCTGCTGCGGAATAAATCAATTTAAAAATGGGATAACATGCTCGATAAGGCATGAGCTCGAGTAT
CATAAGTGTTTCTTCGTAAGAACGTCCACGAATCTGATCAATTATTCTTCGTGCTTTGTGAGGGGACATACATATATGTT
GGCCTAAAGCATATACTTCATATGTGTTTCTCTTTCTTTTTTTTATCTTTATCATCTATTTACTACGGCGACGAAGAATC
AAATTATCACTATATTTATTCCTTTTTCTACTTCTTCTTCCAAGTGCAGGATAACCCCAAGGGGTTGCGGGTTTTTTTCT
ACCAATTGGGGCCCTCCCTTCACCACCCCCATGGGGGTGGTCTACAGGGTTCATAACTACTCCTCTTACTACAGGACGCT
TACCTAGCCAACATTTAGATCCGGCTCTACCCAAACTTTTCTGGTTCACCCCAGTATTCCCTACTTGTCCGACTGTTGCT
GAGCAGTTTTTGGATATTAAACGAACCTCCCCAGAAGGTAATTTTAATGTGGCTGATTTCCCCTCTTTTGCAATCAGTTT
CGCTACAGCACCTGCAGCTCTAGCTAATTGTCCACCCTTTCCAAGTGTGATTTCTATGTTATGTATGGCCGTGCCTAAGG
GCATATCGGTCAAAGGTAGGGCATTTCCCATTTTTATAGGAACTTCTGTACCAGAAATAATGGTATCTCCAATTATAGCC
CCTCTGGGATGTAAAATATATCTCTTCTCACCATCCCCATAGTGTATGAGACAAATGTATGCATTTCGATTAGGGTCGTA
TTCTATGGTTACGATTCTACCATATATGTCTTTTTCATTCCGTCGAAAATCGATTTTACGGTATAGACGCTTATGACCTC
CCCCTCTATGTCTTGCGGTAATGATTCCTCTGGCATTACGGCCTTTACCACAACGATGCTGTCCATAGATCAAATTCTTT
CGTGTATTTCGTGTATTGGATTTCGCTTGACTGTCTACGGCTCCATTGCGTGTGCTCGGGGTAGAAGTTTTGTATAAATG
TATCGCCATTTAAGTTCTTTTCTTTCTAAGAGGTGGAATAGAATAACCCGGTTGAAGCGTAATGATCATACGTCTGTAAT
GCATTGTATGTCCCATAATAGGTCTCATTCTTCTACCCTTTCCCGGGAGTCGATGGCTATTCATAGCTATTACCTTGACA
CCAAAGAAGAGTTCGACCCAATGCTTTATTTCTGTCCTAGTTGATCCTGATTCGACATTAAAAGTATATTGATTTTTCCC
CAATAACCGAATACTTTTGTCTGTAAATACTGCATATTTGATTCCATCCATTTAACGAAAATGTGCAAAAGCTCTATTTG
CCTCTGCCATTCTATGAGTCTCTTCCTTTTTGCGTATGGCATCACCACTCCCTTTGGCAGCATCCACTAATTCGGAACTT
AATTTGAAAGCCATATTTCGACCCGGACGTTTTCGGGATGCCCCTAATAACCAACGAATGGCAAGTGCTTTTCCTTGTGT
GGATCCTATTTCAATGGGAACTTGATGAGTCGATCCGCCTACACGTCTTGCTTTTACTGCTATATCGGGAGTTACTCCAC
GTATTGCTTGACGTAAAACAGATAGTGGATTTGTTTCTGTCTTTTGTTGAATCTTTTTCATGGCTCGATAGATAATTTGA
TAAGCCAATGATTTTTTTCCGTGTTTCAGAATACGGTTAACCAACATGTTAACTAATCGATTACGATAAATTGGATCGGA
TTTTGCAGTTTTTTCTTCTGCAGTACCTCGACGTGACATTTATTTTGGCTTTTTGACCCCATATTTAGAACGCCCTTGTT
GACGATCCTTTACTCCGACAGCATCTAGGGTTCCTCGAACAATGTGATATCTCACACCGGGTAAATCCTTAACCCTTCCC
CCTCTTACTAAGACTACAGAATGTTCTTGTAAATTATGGCCAATACCAGGTATATAAGCAGTGATTTCAAATCCAGAGGT
TAATCGTACTCTGGCAACTTTACGTAAGGCAGAGTTTGGTTTTTTGGGGGTGATAGTTCAATAAGCTAGACCCATGCTTC
GAGTTGTTTCATGCCATAAATAAACTCGAACACTCAAGAAATCTGTTGGACAGGCGGATTCACATCTCTTACAACCGACA
CAGTCCTCTGTTCTTGGAGCAGAAGCAATTTGCTTAGATTTACATCCATCCCAAGGTATCATTTCTAATACATCTGTGGG
GCAGGCTCGGACACATTGAGTACACCCTATACATGTATCATAAATCTTTACTGAATGTGACATCTACTTATTCAACAAAT
TCGATTGATTGATATGGATTGATTTTCTATTACGATAAATTGCCGAAACAATAGCTGGTCCAATAGCTGCTTCAGCGGCT
GCGATAGCTATAACAAAAATTGAAAAAATATTTCCTTTTAATTGGCGACTATCAAAAAAATCAGAAAATGTTACGAAATT
TAGATTAACTGCATTCAGTATAAGTTCAAGGCACATAAGGGCTCTAACCATATTTCGACTCGTGATCAATCCATAGATAC
CAATAGAAAATAAATAGGCACTCAAAACAAGTACATGTTCGAGCATCATTTACTGACGAGCCACAGCAATCGCACCTATC
AAAGCAACTAAAAGAATTATTGAAATGAATTCAAATGGAAGAAAAAAATCTGTTGATAAATGAATTCCAATTTGTTGGCC
ATTACTTATCAAATCTTGTTCTATAATCTGATTTGTTTTTGTAGTCCAAATAATTCCGTACCATGACGTATCTGGAATAA
TAGTAATTAGTGAAACAAAAATACTTGTACAAACTAAGGAAGTAACCCCGCTTCCAACAGTCCAAAGATTAAAATCTTTG
TAATATTCTGAACCATTCATGAACATCACGGCAAATATAATTAAAACATTTATAGCTCCCACATAAATAAGGAGCTGTGC
GGCAGCTACAAAATGAGAGTTTGATAAAATATAGAATAAAGATATACAAACAAGAACCAATCCCAACGAAAAGGCAGAAT
AAATTGGGTTGGTAAGTAATACTACTCCTAGACCTCCTAATATAAGACCTAACCCCAGAAAGACTAAAAGAAAATCATGA
ATTAGTCCAGGCAAATCCATCTATTTTTTTTGAGTTGAATTCAAAATTGTTCGAATTGTATAATCGTCAACTACTGACAT
TGGTAAACGACCTAAAGCAATTTGATTATAATTCAATTCGTGACGATCATAAGTAGAAAGCTCATATTCTTCAGTCATCG
ATAAACAATTTGTCGGACAATACTCAACACAGTTGCCACAAAATATACAGATTCCGAAATCAATACTGTAATTAAGCAAC
CGTTTCTTTCGAATGTCAGTTTCCAATTTCCAATCAACAACAGGTAGATCTATAGGACATACACGAACACATACTTCACA
AGCAATGCATTTATCAAATTCAAAATGAATTCGACCGCGGAAACGCTCCGATGTGATTAATTTTTCATAAGGATATTGAA
CAGTTACAGGTAAACGATTTGCATGAGATAAGGTAATCATGAAACCTTGACCAATGTACCTTGCAGCTCGTATGGTTTGT
TGCCCATAATTCATGAACCCAGTTACCATGGGAAACATTTATAGTGAAAGAAGTTCGAAAGAGGTTGTTAATAATAGATT
ACCGAGAGAAATAGGTAAAAGAAATTTCCATCCAAGATTTAAAAGTTGGTCCATTCTTAGTCTAGGTAAAGTCCATCTTG
TTGTGATAGGAATGAACAAGAACAAATAAGTTTTAACCAATGTAATAAAGATACCAATTGTTGTTCCAAAGACTCCGCTC
ATTTTTTTTATTTCAAAAAGCTCAGGAACGAATATATACGGAATAGAGATATTCCAACCGCCCAAGTAAAGAACTGTTAC
AAATAATGAAGAAACTAATAAGTTTAGATAGGAAGCAATATAAAATAAACCAAATTTGATGCCCGAATATTCGGTTTGAT
AACCTGCTACTAATTCTTCTTCTGCTTCTGGTAAATCAAAAGGTAATCTCTCACATTCTGCTAGAGAAGAAATAAAAAAA
ATGATAAATCCTATAGGTTGACGCCACAAATTCCACCCCCAAAAACCAGATTTTGATTGTGCCTCAACTATATCAACTGT
ACTTGAACTATTAGATAATAGAGATATGGATAACACACAAAGAGTTAATGGTATTTCATAACTAATCGATTGAGCAGCAG
CTCGTAAACCACCCAAAAAGGAATATTTATTATTTGATCCATATCCTGACATAAGAAGTCCGATGGGAGCAATACTTGAA
ATGGCAATCCATAAAAAAACACCAATATTTAGATCAGTTAAAACAAGGTGATAGCCAAAAGGAATTACCGAATAGCTTAA
TATAGTTGATATGACTGCTATGGATGGTCCGATACTGAATAAACGAATATCCCCCCTAGATGGAAAAAGATTCTCTTTGA
AAAGTAGTTTTGTCCCATCCGCTAGAGCTTGAAGAACTCCTAAAGGACCGGCATATTCAGGTCCAATACGTTGTTGTATC
CCTGCAGATATTTCTCTTTCTAACCATACAATTACTAGTATGCCTGTCGTGATTCCCAATACAAGAATAAAAATCGGGGC
AAACACCCATATAATTCCATAGACCTCGTTTAAGGATTCTAATCTAGAAAAAGAATTGATAGCTTGTACTTCTGTTGTAT
CAATTATCATTCAACGATCAACTTCTCCCATAATGATATCTATACTACCTAGTATTGTCATAATATCAGCCAATTTCATT
CTTTTAACTAATTCAGGAAGAATTTGCAAATTGATAAAACCTGGCGGACGAATTTTCCATCTCCAAGGAAAACCGCTCTG
ATCCCCTATCAGAAAAATTCCCAATTCTCCTTTTGGTGCTTCGACTCTCACATAAAGTTCTTGTTTCGGTAATTCAAAAG
TAGGAGAAGTTTTTTTACTAATGAATCGATATTCGAAATCGTTCCATTCCGAATCCCTTTCTCTATCAAAGCGTCGGGTT
TCTAAATTCTCATAGGGCCCCCCCGGAATTCCTTCCAGAGCCTGTTGAATAATTTTTATAGATTCCAGCATTTCACCAAT
CCGGACTAAATAACGAGCTAAGGAATCTCCTTCTTTTTGCCACTGGATTTCCCAATCAAATTCGTCGTAACACTCATAAT
GATCAACTTTACGAAGATCCCATTGTACTCCAGAAGCTCGTAGCATTGGTCCTGATAAACCCCAATTTATTGCTTCTTCT
GTACCAACAATACCTACCCCCTCAACTCGTTCTAAAAAAATAGGATTTCGCGTAATAAGTTTTTGATATTCAGTAACTCC
TGTTAAAAAATAATCGCAAAAATCCAAACATTTATCTATCCAACCATGAGGTAGATCAGACGCTACTCCTCCGATACGAA
AAAAATTATGCATCATTCTCATACCAGTGGCAGCTTCGAATAAATCATATACTAACTCTCTTTCTCTAAAGATATAGAAG
AAAGGAGTCTGTGCACCAATATCTGCCATAAAAGGGCCAAGCCATAACAAATGAGAAGCTATACGACTCAATTCCAACAT
AATTACTCTGATATAGCCAGCTCTTTTAGGCACTTGAATATTTCCTAACAGTTCTGGACCATTTACTGTTATTGCTTCTG
TGAACATAGTAGCCAAATAATCCCAACGTGTTACATAGGGCAAATATTGTATAATTGTTCGATTTTCCGCAATTTTTTCC
ATTCCTCTGTGTAAATAACCTAATATTGGTTCGCAGTCAATAACATCTTCCCCGTCTAGAGTAACGATGAGTCGAAGAAC
ACCATGCATTGATGGGTGGTGGGGACCCATATTAACTATCATAAGGTCTTTTCGTGTAGCTGGTACATTCATACTATCAC
CCCCAAAAAACCAAACTCTGCCTTACGTAAAGTTGCCAGAGTACGATTAACCTCTGGATTTGAAATCACTGCTTATATAC
CTGGTATTGGCCATAATTTACAAGAACATTCTGTAGTCTTAGTAAGAGGGGGAAGGGTTAAGGATTTACCCGGTGTGAGA
TATCACATTGTTCGAGGAACCCTAGATGCTGTCGGAGTAAAGGATCGTCAACAAGGGCGTTCTAAATATGGGGTCAAAAA
GCCAAAATAA
>Kenya_03_Tereka [organism=Manihot esculenta] [country: Kenya] [Collection date:May-2013] [Cultivar:Tereka]
ATACACCCTAGTACATGTTCCTCGGCGCTGAGGACATCCCCCAAGAGCGGGGGATTTGGTGACATTTCTGATTGGCTGTC
TTGTGTTTCTAATAAGTTGTTTAATAGTTGGCATTTATGCAACTGCTACAAGATCAACAATTCCATGAGCTTGGGCTTCG
GTTGCTGACATAAAAACATCTCTTTCCATGTCTTCGGATACAACCCATAAAGGTTTTCCCGTTCTTTGTGCATAAATCCT
TGTGAGGATTTCGCGCAGTTTCAGTAGTTCTTCCGCTTCCAGGACAAATTCTACTATTTGTGCCTCATAATAACCAGAAA
TAGGTTGATGAATCATTACCCTAGCATGAGGGAATGCTAAACGTTTGGTAATTTTTCCTCCGACCAGAATAAAAGATCCC
ATTGAAGCAGCTAATCCCATGCATACTGTTTGTACATCGGGTCGCACAAATTGCATAGTATCATAAATAGCTATTCCGGG
TATTACCCATCCGCCGGGAGAGTTTATAAACAAATACAAATCTTTTGTCGCGTTTTCTATACTGAGATATACCATAAGAC
CAATAAGTTGATTCGCGATCTCGCTATCAACATCTTGACCTAAAAAAAGTAATCTTTCTCGATAAAGTCGGTTTATGTCA
ATCCAAGTTGAATCGTCTTCCCCAGGATTTCGAAAAGGGACTTTTGGAACACCAATAGGCATATGGGTTTGCCTTGGTAT
CGTGTTCATACCGTCGTATTGAATGATCCCGGTCGTTTGCTGTCTGTCCATATAATGCATACAGCTTTGGTTGCTGGTTG
GGCCGGTTCGATGGCTCTATATGAATTAGCAGTTTTTGATCCCTCTGACCCCGTTCTCGATCCAATGTGGAGACAGGGTA
TGTTCGTTATACCTTTTATGACTCGTTTAGGAATAACCAATTCATGGGGTGGTTGGAGTATCACAGGAGGAACTATAACG
AATCCGGGTATTTGGAGTTATGAAGGCGTGGCTGGGGCGCATATTGTGTTTTCTGGCTTGTGCTTCTTGGCAGCTATTTG
GCATTGGGTGTATTGGGATCTAGAAATATTTTGCGATGAACGTACAGGAAAACCTTCTTTGGATTTGCCCAAGATCTTTG
GAATTCATTTATTTCTCTCCGGGGTGGCTTGCTTTGGGTTTGGCGCTTTTCATGTAACCGGATTGTATGGTCCTGGAATA
TGGGTGTCCGACCCTTATGGACTAACCGGAAAGGTACAACCTGTAAGTCCAGCATGGGGTGTGGAAGGTTTTGATCCTTT
TGTTCCGGGAGGAATAGCTTCTCATCATATTGCAGCGGGGACATTGGGCATATTAGCGGGCCTATTCCATCTTAGTGTCC
GCCCGCCCCAACGTTTATACAAAGGATTACGTATGGGAAATATTGAAACTGTCCTTTCCAGTAGTATCGCGGCTGTCTTT
TTTGCAGCTTTTGTTGTTGCTGGAACTATGTGGTATGGTTCAGCAACTACCCCGATTGAATTATTTGGTCCCACTCGTTA
TCAATGGGATCAAGGATACTTCCAGCAAGAAATATATCGAAGAGTTAGTGCTGGGCTAGCCGAAAATCAAAGTTTATCCG
AAGCTTGGTCTAAAATTCCCGAAAAATTAGCTTTTTATGATTACATCGGCAATAATCCGGCAAAAGGTGGGTTGTTCAGA
GCAGGCTCAATGGACAACGGGGATGGAATAGCTGTTGGGTGGTTAGGACATCCTATCTTTAGAGATAAAGAAGGGCGTGA
ACTTTTTGTACGTCGTATGCCTACTTTTTTTGAAACATTTCCGGTTGTTTTGGTAGACGGAGATGGAATTGTTAGAGCCG
ATGTTCCTTTTCGAAGGGCGGAGTCGAAGTATAGTGTCGAACAAGTAGGTGTAACTGTTGAGTTCTATGGTGGCGAACTA
AACGGAGTCAGTTATAGTGATCCTGTTACTGTGAAAAAATATGCTAGACGCGCTCAATTGGGTGAAATTTTTGAATTAGA
TCGTGCTACTTTGAAATCCGATGGTGTTTTTCGTAGCAGCCCAAGGGGTTGGTTTACTTTTGGACATGCTTCGTTCGCTC
TGCTCTTTTTCTTCGGACACATTTGGCATGGTGCTCGAACTTTGTTCAGAGATGTTTTTGCTGGTATTGATCCAGATTTA
GATGCTCAAGTGGAATTTGGAGCATTCCAAAAACTTGGAGATCCGACTACAAGAAGACAAGTAGTCTGAATGGAAGCATT
GGTTTATACATTCCTTTTAGTATCAACTTTAGGAATCATTTTTTTCGCTATCTTTTTTCGAGAACCGCCTAAAGTTCCAA
CTAAAAAGGTAAAATGACTAGTCCCCGTGTTCCTCGAATGGATCTCTTAGTTGTTGAGAGGGTTGCCCAAAAGCAGTATA
TAAGGCATACCCAGTAAAACTTACAAGTAAACCAGATATAGAGATGGCGACTAGGGTTGCTGTTTCCATATGGCTACACA
AAGCGTGGAGGGTAGTTCTAGATCTGGTCCAAGACGAACTATTGTAGGGGATTTATTGAAACCGTTGAATTCGGAATACG
GTAAAGTAGCTCCCGGATGGGGAACTACTCCTTTGATGGGTGTCGCAATGGCCCTATTTGCGATATTCCTATCTATTATT
TTGGAGATTTATAATTCTTCCGTTTTACTAGATGGAATTTCAATGAATTAGATGAGTAAAGTCTATGATTGGTTCGAAGA
ACGTCTCGAGATTCAGGCAATTGCAGATGATATAACTAGTAAATATGTTCCTCCCCATGTCAACATATTTTATTGTTTAG
GGGGAATTACGCTTACTTGTTTTTTAGTACAAGTAGCTACGGGGTTTGCTATGACTTTTTACTACCGTCCGACGGTTACT
GAGGCTTTTGCTTCTGTTCAATACATAATGACTGAAGCTAACTTTGGTTGGTTAATCCGCTCAGTTCATCGATGGTCGGC
AAGTATGATGGTTTTAATGATGATCCTGCACGTATTTCGTGTGTATCTCACTGGTGGCTTTAAAAAACCTCGTGAATTGA
CTTGGGTTACGGGCGTGGTTCTTGCTGTATTGACCGCATCTTTTGGTGTAACTGGTTATTCCTTACCTTGGGACCAAATT
GGTTATTGGGCGGTAAAAATTGTAACAGGCGTGCCGGAAGCTATTCCTGTAATAGGATCACCTTTGGTAGAGTTATTACG
CGGAAGTGCTAGTGTAGGACAATCCACTTTGACTCGTTTTTATAGTTTACACACTTTTGTATTACCTCTTCTTACTGCCG
TATTTATGTTAATGCACTTTCCAATGATACGTAAGCAAGGTATTTCAGGCCCTTTATAGATGGGAGTAACAAAAAAACCT
GACTTGAATGATCCTGTATTAAGAGCTAAATTGGCTAAGGGAATGGGTCATAATTATTACGGAGAACCTGCATGGCCCAA
TGATCTTTTATATATTTTTCCAGTAGTAATTCTAGGTACTATTGCATGTAATGTAGGATTAGCGGTTCTAGAACCATCAA
TGATTGGTGAACCTGCGGATCCATTTGCAACGCCTTTGGAAATATTGCCTGAATGGTATTTCTTTCCCGTATTTCAAATA
CTTCGTACAGTACCCAATAAGTTATTAGGTGTTCTTTTAATGGTTTCAGTACCTGCAGGATTATTAACAGTACCTTTTTT
GGAGAATGTTAATAAATTCCAAAATCCATTTCGTCGTCCAGTTGCGACAACCGTCTTTTTGATTGGTACTGCGGTAGCCC
TTTGGTTAGGTATTGGAGCAACATTACCTATTGATAAATCCCTAACTTTAGGTCTTTTTCAAATTGATTCAATTGTAAAA
TAATTACACGCGCCTTTTTTTAGGGGGTCGGCAGCCATTATGTGGCATAGGGGTTACATCCCGGACGAAACTTAATAGTA
TACCACTTCTGCGAATAGCTCTTAATGCCGCATCTCGTCCGAGACCAGGACCCTTTATCATGACTTCTGCTCGTTGCATA
CCTTGATCCACTACTGTCCGAATAGCATTTCCTGCTGCGGTTTGAGCAGCAAATGGCGTTCCTCTTCTTGTGCCCCTGAA
TCCACAAGTGCCAGCGGAGGACCAAGAAATCACTCGACCCCGTACATCTGTAATGGTCACAATAGTATTGTTGAAACTTG
CTTGAACATGAATAACGCCTTTTGGTATTTTACGTGAATTCTTACGTGAACCAATACGTCCATTTCTGCGTGAACTAATT
TTTGGTAAAGGTTTTGCCATTTATCCTTGTCTTTGTTTATGTCTCGGGTTGAAGCAAATTACTATAATTCGCCCCCGTCT
ACGTATCAGTCGACATTTTTCACAAATTTTACGAACAGAAGCTCTTATTTTCATTTACCATATATAACACAAGATTTCTC
CGCCTATTCTTTCGAGTCGAGCTTCTCGGTCTGTCATTATACCCCGAGAAGTAGAAAGAATTACAATGCCCATCCCGCCC
AAAATTCTAGGAATTTTTTGATAGTTAGAATAGATTCGTAGACCAGGTCGGCTGATCCGTTTTAAATTTAGACTAGTTCT
ATAGGGTCCTTTCCTCTTCCTTCTATGTCGTAGGGTTAAAACCAAAAATTTTTTGTTGCCCTCCTGATGTTTCCTGACAT
TTTCAATAAAACCTTCTCTTAAAAGTATTTTAATAATGTTTTCAGTGATGTTAGTAGATGCTATTCGAACGGTTCCTTTT
CTATTTATGTCAGCATTTCTTATAGAGGTTATTATGTCAGCAATAGGATCCCTACCCATTTATAACACTTCAGGTGCTAA
TGAAACTATTTTAGTAAAATTTAACTGTCTCAATTCCCGGGCGATTGCACCAAAAATTCGAGTTCCCTTTGGATTTCCTT
CTTGATCAATGACAACTGCAGCGTTGTCATCATATCGTATTATCATACCATTATCACGTTTGAGTTCTTTACAAGTACGT
ACAATTACAGCTCTGATTACTTCTGATCTTTCTAGAGGTGAATTTGGTGCTGCTTCCTTGATCACAGCAACAATAACGTC
ACCGATATGAGCATATCGGCGATTACTAGTCCCTATGATTCGAATACACATCAATTCTCGAGCTCCGCTGTTATCCGCTA
CATTCAAATGGGTCTGAGATTGGATCATCTATCCTGAAATAATGAATTGAGTTCGTATAGGCATTTTTGATGCTGCTATT
GAAATAGCTTTTCTCGCTATATTTTCGGCTACTCCGCCCATTTCATAAAGTATTCTACCTGGTTTAACGACAGCTACCCA
ATATTCGGGAGATCCTTTCCCCGAACCCATACGTGTTTCCGTAGGTCTTAAAGTAACTGGTTTGTCGGGAAATATACGTA
CCCATATTTTTCCACCGCGGCGTGCATTTCGTGTCATTGCTCGTCGCCCCGCTTCTATTTGTCTAGATGTAATCCAAGCG
GGTTCAAGTGCCTGAAGAGCATATCTGCCGAAACAAATACGATTACCTCGAAAAGCTATTCCTTTCATTCTTCCTCTATG
TTGTTTACGGAATCGGGTTCTTTTGGGACTAAGCATTTATTTCTTGTCTGGAAATGTCCAAATTTTTATGCCTAATACCC
CATAAATAGTTCTAACTGTATACGAACAATAATCAATTTTAGCTCCAATGGTTTGTAGAGGAACTCTACCTTCTCTAATC
CATTCGACGCGTGCAATTTCTTTTCCGTCAAGACGCCCAGCAATTTGCACTTGAATTCCTTTTGTATTGGCCTGTTCAGT
TAATTCAATAGCTTTTTTCATTGCTTTGCGAAATGAAACTCTATTTTTTAATTGTCCGGCTATAAATTCTCCAAGAATAT
TAGGGTGCCCGTAAGGGTTTGGAATTCTTGTAATAGCAATATTGAATTTTCGATTCACACAATTAAGTTCTTTTTGTACA
TTCATCTGTAATTCTTCGATTCGTTTAGGTCTACTTTCTATTAATAATTTTGGGAATCCCATATATATTATGACCTGAAT
CACATCAATTCGTTTTTGAATCTCTATACGTACAATTCCTTCAATACCAGAAGATATTTTCGCATTTTTTTTTACATAAT
TCTTGATACAGTTTCTTATTTTTTGATCTTCTTGTAGACCCTCAGAGTAATTTTTTGGTTGTGCAAACCAAAGAGAATGA
TGACTTTGGGTTGTACCAAGTCTGAAACCAAGTGGATTTATTTTTTGTCCCATTCATATATATATATATTCGTCATATTC
TTCATATAAGGATATATTTTTTAATACAATAGATATATGACAAGTTGATCTTTTTATCGGATAACCCCGTCCTCGAGCCT
GAGGTTTTAATTTTTTCACAGTAGTGCCTTCGTTGACTTCGGCTTTACTAATGATTAAATTGGCTTCGTTGAAACCCATA
TTGTGACTAGCATTTGCTGCTGCGGAATAAATCAATTTAAAAATGGGATAACATGCTCGATAAGGCATGAGCTCGAGTAT
CATAAGTGTTTCTTCGTAAGAACGTCCACGAATCTGATCAATTATTCTTCGTGCTTTGTGAGGGGACATACATATATGTT
GGCCTAAAGCATATACTTCATATGTGTTTCTCTTTCTTTTTTTTATCTTTATCATCTATTTACTACGGCGACGAAGAATC
AAATTATCACTATATTTATTCCTTTTTCTACTTCTTCTTCCAAGTGCAGGATAACCCCAAGGGGTTGCGGGTTTTTTTCT
ACCAATTGGGGCCCTCCCTTCACCACCCCCATGGGGGTGGTCTACAGGGTTCATAACTACTCCTCTTACTACAGGACGCT
TACCTAGCCAACATTTAGATCCGGCTCTACCCAAACTTTTCTGGTTCACCCCAGTATTCCCTACTTGTCCGACTGTTGCT
GAGCAGTTTTTGGATATTAAACGAACCTCCCCAGAAGGTAATTTTAATGTGGCTGATTTCCCCTCTTTTGCAATCAGTTT
CGCTACAGCACCTGCAGCTCTAGCTAATTGTCCACCCTTTCCAAGTGTGATTTCTATGTTATGTATGGCCGTGCCTAAGG
GCATATCGGTCAAAGGTAGGGCATTTCCCATTTTTATAGGAACTTCTGTACCAGAAATAATGGTATCTCCAATTATAGCC
CCTCTGGGATGTAAAATATATCTCTTCTCACCATCCCCATAGTGTATGAGACAAATGTATGCATTTCGATTAGGGTCGTA
TTCTATGGTTACGATTCTACCATATATGTCTTTTTCATTCCGTCGAAAATCGATTTTACGGTATAGACGCTTATGACCTC
CCCCTCTATGTCTTGCGGTAATGATTCCTCTGGCATTACGGCCTTTACCACAACGATGCTGTCCATAGATCAAATTCTTT
CGTGTATTTCGTGTATTGGATTTCGCTTGACTGTCTACGGCTCCATTGCGTGTGCTCGGGGTAGAAGTTTTGTATAAATG
TATCGCCATTTAAGTTCTTTTCTTTCTAAGAGGTGGAATAGAATAACCCGGTTGAAGCGTAATGATCATACGTCTGTAAT
GCATTGTATGTCCCATAATAGGTCTCATTCTTCTACCCTTTCCCGGGAGTCGATGGCTATTCATAGCTATTACCTTGACA
CCAAAGAAGAGTTCGACCCAATGCTTTATTTCTGTCCTAGTTGATCCTGATTCGACATTAAAAGTATATTGATTTTTCCC
CAATAACCGAATACTTTTGTCTGTAAATACTGCATATTTGATTCCATCCATTTAACGAAAATGTGCAAAAGCTCTATTTG
CCTCTGCCATTCTATGAGTCTCTTCCTTTTTGCGTATGGCATCACCACTCCCTTTGGCAGCATCCACTAATTCGGAACTT
AATTTGAAAGCCATATTTCGACCCGGACGTTTTCGGGATGCCCCTAATAACCAACGAATGGCAAGTGCTTTTCCTTGTGT
GGATCCTATTTCAATGGGAACTTGATGAGTCGATCCGCCTACACGTCTTGCTTTTACTGCTATATCGGGAGTTACTCCAC
GTATTGCTTGACGTAAAACAGATAGTGGATTTGTTTCTGTCTTTTGTTGAATCTTTTTCATGGCTCGATAGATAATTTGA
TAAGCCAATGATTTTTTTCCGTGTTTCAGAATACGGTTAACCAACATGTTAACTAATCGATTACGATAAATTGGATCGGA
TTTTGCAGTTTTTTCTTCTGCAGTACCTCGACGTGACATTTATTTTGGCTTTTTGACCCCATATTTAGAACGCCCTTGTT
GACGATCCTTTACTCCGACAGCATCTAGGGTTCCTCGAACAATGTGATATCTCACACCGGGTAAATCCTTAACCCTTCCC
CCTCTTACTAAGACTACAGAATGTTCTTGTAAATTATGGCCAATACCAGGTATATAAGCAGTGATTTCAAATCCAGAGGT
TAATCGTACTCTGGCAACTTTACGTAAGGCAGAGTTTGGTTTTTTGGGGGTGATAGTTCAATAAGCTAGACCCATGCTTC
GAGTTGTTTCATGCCATAAATAAACTCGAACACTCAAGAAATCTGTTGGACAGGCGGATTCACATCTCTTACAACCGACA
CAGTCCTCTGTTCTTGGAGCAGAAGCAATTTGCTTAGATTTACATCCATCCCAAGGTATCATTTCTAATACATCTGTGGG
GCAGGCTCGGACACATTGAGTACACCCTATACATGTATCATAAATCTTTACTGAATGTGACATCTACTTATTCAACAAAT
TCGATTGATTGATATGGATTGATTTTCTATTACGATAAATTGCCGAAACAATAGCTGGTCCAATAGCTGCTTCAGCGGCT
GCGATAGCTATAACAAAAATTGAAAAAATATTTCCTTTTAATTGGCGACTATCAAAAAAATCAGAAAATGTTACGAAATT
TAGATTAACTGCATTCAGTATAAGTTCAAGGCACATAAGGGCTCTAACCATATTTCGACTCGTGATCAATCCATAGATAC
CAATAGAAAATAAATAGGCACTCAAAACAAGTACATGTTCGAGCATCATTTACTGACGAGCCACAGCAATCGCACCTATC
AAAGCAACTAAAAGAATTATTGAAATGAATTCAAATGGAAGAAAAAAATCTGTTGATAAATGAATTCCAATTTGTTGGCC
ATTACTTATCAAATCTTGTTCTATAATCTGATTTGTTTTTGTAGTCCAAATAATTCCGTACCATGACGTATCTGGAATAA
TAGTAATTAGTGAAACAAAAATACTTGTACAAACTAAGGAAGTAACCCCGCTTCCAACAGTCCAAAGATTAAAATCTTTG
TAATATTCTGAACCATTCATGAACATCACGGCAAATATAATTAAAACATTTATAGCTCCCACATAAATAAGGAGCTGTGC
GGCAGCTACAAAATGAGAGTTTGATAAAATATAGAATAAAGATATACAAACAAGAACCAATCCCAACGAAAAGGCAGAAT
AAATTGGGTTGGTAAGTAATACTACTCCTAGACCTCCTAATATAAGACCTAACCCCAGAAAGACTAAAAGAAAATCATGA
ATTAGTCCAGGCAAATCCATCTATTTTTTTTGAGTTGAATTCAAAATTGTTCGAATTGTATAATCGTCAACTACTGACAT
TGGTAAACGACCTAAAGCAATTTGATTATAATTCAATTCGTGACGATCATAAGTAGAAAGCTCATATTCTTCAGTCATCG
ATAAACAATTTGTCGGACAATACTCAACACAGTTGCCACAAAATATACAGATTCCGAAATCAATACTGTAATTAAGCAAC
CGTTTCTTTCGAATGTCAGTTTCCAATTTCCAATCAACAACAGGTAGATCTATAGGACATACACGAACACATACTTCACA
AGCAATGCATTTATCAAATTCAAAATGAATTCGACCGCGGAAACGCTCCGATGTGATTAATTTTTCATAAGGATATTGAA
CAGTTACAGGTAAACGATTTGCATGAGATAAGGTAATCATGAAACCTTGACCAATGTACCTTGCAGCTCGTATGGTTTGT
TGCCCATAATTCATGAACCCAGTTACCATGGGAAACATTTATAGTGAAAGAAGTTCGAAAGAGGTTGTTAATAATAGATT
ACCGAGAGAAATAGGTAAAAGAAATTTCCATCCAAGATTTAAAAGTTGGTCCATTCTTAGTCTAGGTAAAGTCCATCTTG
TTGTGATAGGAATGAACAAGAACAAATAAGTTTTAACCAATGTAATAAAGATACCAATTGTTGTTCCAAAGACTCCGCTC
ATTTTTTTTATTTCAAAAAGCTCAGGAACGAATATATACGGAATAGAGATATTCCAACCGCCCAAGTAAAGAACTGTTAC
AAATAATGAAGAAACTAATAAGTTTAGATAGGAAGCAATATAAAATAAACCAAATTTGATGCCCGAATATTCGGTTTGAT
AACCTGCTACTAATTCTTCTTCTGCTTCTGGTAAATCAAAAGGTAATCTCTCACATTCTGCTAGAGAAGAAATAAAAAAA
ATGATAAATCCTATAGGTTGACGCCACAAATTCCACCCCCAAAAACCAGATTTTGATTGTGCCTCAACTATATCAACTGT
ACTTGAACTATTAGATAATAGAGATATGGATAACACACAAAGAGTTAATGGTATTTCATAACTAATCGATTGAGCAGCAG
CTCGTAAACCACCCAAAAAGGAATATTTATTATTTGATCCATATCCTGACATAAGAAGTCCGATGGGAGCAATACTTGAA
ATGGCAATCCATAAAAAAACACCAATATTTAGATCAGTTAAAACAAGGTGATAGCCAAAAGGAATTACCGAATAGCTTAA
TATAGTTGATATGACTGCTATGGATGGTCCGATACTGAATAAACGAATATCCCCCCTAGATGGAAAAAGATTCTCTTTGA
AAAGTAGTTTTGTCCCATCCGCTAGAGCTTGAAGAACTCCTAAAGGACCGGCATATTCAGGTCCAATACGTTGTTGTATC
CCTGCAGATATTTCTCTTTCTAACCATACAATTACTAGTATGCCTGTCGTGATTCCCAATACAAGAATAAAAATCGGGGC
AAACACCCATATAATTCCATAGACCTCGTTTAAGGATTCTAATCTAGAAAAAGAATTGATAGCTTGTACTTCTGTTGTAT
CAATTATCATTCAACGATCAACTTCTCCCATAATGATATCTATACTACCTAGTATTGTCATAATATCAGCCAATTTCATT
CTTTTAACTAATTCAGGAAGAATTTGCAAATTGATAAAACCTGGCGGACGAATTTTCCATCTCCAAGGAAAACCGCTCTG
ATCCCCTATCAGAAAAATTCCCAATTCTCCTTTTGGTGCTTCGACTCTCACATAAAGTTCTTGTTTCGGTAATTCAAAAG
TAGGAGAAGTTTTTTTACTAATGAATCGATATTCGAAATCGTTCCATTCCGAATCCCTTTCTCTATCAAAGCGTCGGGTT
TCTAAATTCTCATAGGGCCCCCCCGGAATTCCTTCCAGAGCCTGTTGAATAATTTTTATAGATTCCAGCATTTCACCAAT
CCGGACTAAATAACGAGCTAAGGAATCTCCTTCTTTTTGCCACTGGATTTCCCAATCAAATTCGTCGTAACACTCATAAT
GATCAACTTTACGAAGATCCCATTGTACTCCAGAAGCTCGTAGCATTGGTCCTGATAAACCCCAATTTATTGCTTCTTCT
GTACCAACAATACCTACCCCCTCAACTCGTTCTAAAAAAATAGGATTTCGCGTAATAAGTTTTTGATATTCAGTAACTCC
TGTTAAAAAATAATCGCAAAAATCCAAACATTTATCTATCCAACCATGAGGTAGATCAGACGCTACTCCTCCGATACGAA
AAAAATTATGCATCATTCTCATACCAGTGGCAGCTTCGAATAAATCATATACTAACTCTCTTTCTCTAAAGATATAGAAG
AAAGGAGTCTGTGCACCAATATCTGCCATAAAAGGGCCAAGCCATAACAAATGAGAAGCTATACGACTCAATTCCAACAT
AATTACTCTGATATAGCCAGCTCTTTTAGGCACTTGAATATTTCCTAACAGTTCTGGACCATTTACTGTTATTGCTTCTG
TGAACATAGTAGCCAAATAATCCCAACGTGTTACATAGGGCAAATATTGTATAATTGTTCGATTTTCCGCAATTTTTTCC
ATTCCTCTGTGTAAATAACCTAATATTGGTTCGCAGTCAATAACATCTTCCCCGTCTAGAGTAACGATGAGTCGAAGAAC
ACCATGCATTGATGGGTGGTGGGGACCCATATTAACTATCATAAGGTCTTTTCGTGTAGCTGGTACATTCATACTATCAC
CCCCAAAAAACCAAACTCTGCCTTACGTAAAGTTGCCAGAGTACGATTAACCTCTGGATTTGAAATCACTGCTTATATAC
CTGGTATTGGCCATAATTTACAAGAACATTCTGTAGTCTTAGTAAGAGGGGGAAGGGTTAAGGATTTACCCGGTGTGAGA
TATCACATTGTTCGAGGAACCCTAGATGCTGTCGGAGTAAAGGATCGTCAACAAGGGCGTTCTAAATATGGGGTCAAAAA
GCCAAAATAA
>Kenya_04_Megana [organism=Manihot esculenta] [country: Kenya] [Collection date:May-2013] [Cultivar:Megana]
ATACACCCTAGTACATGTTCCTCGGCGCTGAGGACATCCCCCAAGAGCGGGGGATTTGGTGACATTTCTGATTGGCTGTC
TTGTGTTTCTAATAAGTTGTTTAATAGTTGGCATTTATGCAACTGCTACAAGATCAACAATTCCATGAGCTTGGGCTTCG
GTTGCTGACATAAAAACATCTCTTTCCATGTCTTCGGATACAACCCATAAAGGTTTTCCCGTTCTTTGTGCATAAATCCT
TGTGAGGATTTCGCGCAGTTTCAGTAGTTCTTCCGCTTCCAGGACAAATTCTACTATTTGTGCCTCATAATAACCAGAAA
TAGGTTGATGAATCATTACCCTAGCATGAGGGAATGCTAAACGTTTGGTAATTTTTCCTCCGACCAGAATAAAAGATCCC
ATTGAAGCAGCTAATCCCATGCATACTGTTTGTACATCGGGTCGCACAAATTGCATAGTATCATAAATAGCTATTCCGGG
TATTACCCATCCGCCGGGAGAGTTTATAAACAAATACAAATCTTTTGTCGCGTTTTCTATACTGAGATATACCATAAGAC
CAATAAGTTGATTCGCGATCTCGCTATCAACATCTTGACCTAAAAAAAGTAATCTTTCTCGATAAAGTCGGTTTATGTCA
ATCCAAGTTGAATCGTCTTCCCCAGGATTTCGAAAAGGGACTTTTGGAACACCAATAGGCATATGGGTTTGCCTTGGTAT
CGTGTTCATACCGTCGTATTGAATGATCCCGGTCGTTTGCTGTCTGTCCATATAATGCATACAGCTTTGGTTGCTGGTTG
GGCCGGTTCGATGGCTCTATATGAATTAGCAGTTTTTGATCCCTCTGACCCCGTTCTCGATCCAATGTGGAGACAGGGTA
TGTTCGTTATACCTTTTATGACTCGTTTAGGAATAACCAATTCATGGGGTGGTTGGAGTATCACAGGAGGAACTATAACG
AATCCGGGTATTTGGAGTTATGAAGGCGTGGCTGGGGCGCATATTGTGTTTTCTGGCTTGTGCTTCTTGGCAGCTATTTG
GCATTGGGTGTATTGGGATCTAGAAATATTTTGCGATGAACGTACAGGAAAACCTTCTTTGGATTTGCCCAAGATCTTTG
GAATTCATTTATTTCTCTCCGGGGTGGCTTGCTTTGGGTTTGGCGCTTTTCATGTAACCGGATTGTATGGTCCTGGAATA
TGGGTGTCCGACCCTTATGGACTAACCGGAAAGGTACAACCTGTAAGTCCAGCATGGGGTGTGGAAGGTTTTGATCCTTT
TGTTCCGGGAGGAATAGCTTCTCATCATATTGCAGCGGGGACATTGGGCATATTAGCGGGCCTATTCCATCTTAGTGTCC
GCCCGCCCCAACGTTTATACAAAGGATTACGTATGGGAAATATTGAAACTGTCCTTTCCAGTAGTATCGCGGCTGTCTTT
TTTGCAGCTTTTGTTGTTGCTGGAACTATGTGGTATGGTTCAGCAACTACCCCGATTGAATTATTTGGTCCCACTCGTTA
TCAATGGGATCAAGGATACTTCCAGCAAGAAATATATCGAAGAGTTAGTGCTGGGCTAGCCGAAAATCAAAGTTTATCCG
AAGCTTGGTCTAAAATTCCCGAAAAATTAGCTTTTTATGATTACATCGGCAATAATCCGGCAAAAGGTGGGTTGTTCAGA
GCAGGCTCAATGGACAACGGGGATGGAATAGCTGTTGGGTGGTTAGGACATCCTATCTTTAGAGATAAAGAAGGGCGTGA
ACTTTTTGTACGTCGTATGCCTACTTTTTTTGAAACATTTCCGGTTGTTTTGGTAGACGGAGATGGAATTGTTAGAGCCG
ATGTTCCTTTTCGAAGGGCGGAGTCGAAGTATAGTGTCGAACAAGTAGGTGTAACTGTTGAGTTCTATGGTGGCGAACTA
AACGGAGTCAGTTATAGTGATCCTGTTACTGTGAAAAAATATGCTAGACGCGCTCAATTGGGTGAAATTTTTGAATTAGA
TCGTGCTACTTTGAAATCCGATGGTGTTTTTCGTAGCAGCCCAAGGGGTTGGTTTACTTTTGGACATGCTTCGTTCGCTC
TGCTCTTTTTCTTCGGACACATTTGGCATGGTGCTCGAACTTTGTTCAGAGATGTTTTTGCTGGTATTGATCCAGATTTA
GATGCTCAAGTGGAATTTGGAGCATTCCAAAAACTTGGAGATCCGACTACAAGAAGACAAGTAGTCTGAATGGAAGCATT
GGTTTATACATTCCTTTTAGTATCAACTTTAGGAATCATTTTTTTCGCTATCTTTTTTCGAGAACCGCCTAAAGTTCCAA
CTAAAAAGGTAAAATGACTAGTCCCCGTGTTCCTCGAATGGATCTCTTAGTTGTTGAGAGGGTTGCCCAAAAGCAGTATA
TAAGGCATACCCAGTAAAACTTACAAGTAAACCAGATATAGAGATGGCGACTAGGGTTGCTGTTTCCATATGGCTACACA
AAGCGTGGAGGGTAGTTCTAGATCTGGTCCAAGACGAACTATTGTAGGGGATTTATTGAAACCGTTGAATTCGGAATACG
GTAAAGTAGCTCCCGGATGGGGAACTACTCCTTTGATGGGTGTCGCAATGGCCCTATTTGCGATATTCCTATCTATTATT
TTGGAGATTTATAATTCTTCCGTTTTACTAGATGGAATTTCAATGAATTAGATGAGTAAAGTCTATGATTGGTTCGAAGA
ACGTCTCGAGATTCAGGCAATTGCAGATGATATAACTAGTAAATATGTTCCTCCCCATGTCAACATATTTTATTGTTTAG
GGGGAATTACGCTTACTTGTTTTTTAGTACAAGTAGCTACGGGGTTTGCTATGACTTTTTACTACCGTCCGACGGTTACT
GAGGCTTTTGCTTCTGTTCAATACATAATGACTGAAGCTAACTTTGGTTGGTTAATCCGCTCAGTTCATCGATGGTCGGC
AAGTATGATGGTTTTAATGATGATCCTGCACGTATTTCGTGTGTATCTCACTGGTGGCTTTAAAAAACCTCGTGAATTGA
CTTGGGTTACGGGCGTGGTTCTTGCTGTATTGACCGCATCTTTTGGTGTAACTGGTTATTCCTTACCTTGGGACCAAATT
GGTTATTGGGCGGTAAAAATTGTAACAGGCGTGCCGGAAGCTATTCCTGTAATAGGATCACCTTTGGTAGAGTTATTACG
CGGAAGTGCTAGTGTAGGACAATCCACTTTGACTCGTTTTTATAGTTTACACACTTTTGTATTACCTCTTCTTACTGCCG
TATTTATGTTAATGCACTTTCCAATGATACGTAAGCAAGGTATTTCAGGCCCTTTATAGATGGGAGTAACAAAAAAACCT
GACTTGAATGATCCTGTATTAAGAGCTAAATTGGCTAAGGGAATGGGTCATAATTATTACGGAGAACCTGCATGGCCCAA
TGATCTTTTATATATTTTTCCAGTAGTAATTCTAGGTACTATTGCATGTAATGTAGGATTAGCGGTTCTAGAACCATCAA
TGATTGGTGAACCTGCGGATCCATTTGCAACGCCTTTGGAAATATTGCCTGAATGGTATTTCTTTCCCGTATTTCAAATA
CTTCGTACAGTACCCAATAAGTTATTAGGTGTTCTTTTAATGGTTTCAGTACCTGCAGGATTATTAACAGTACCTTTTTT
GGAGAATGTTAATAAATTCCAAAATCCATTTCGTCGTCCAGTTGCGACAACCGTCTTTTTGATTGGTACTGCGGTAGCCC
TTTGGTTAGGTATTGGAGCAACATTACCTATTGATAAATCCCTAACTTTAGGTCTTTTTCAAATTGATTCAATTGTAAAA
TAATTACACGCGCCTTTTTTTAGGGGGTCGGCAGCCATTATGTGGCATAGGGGTTACATCCCGGACGAAACTTAATAGTA
TACCACTTCTGCGAATAGCTCTTAATGCCGCATCTCGTCCGAGACCAGGACCCTTTATCATGACTTCTGCTCGTTGCATA
CCTTGATCCACTACTGTCCGAATAGCATTTCCTGCTGCGGTTTGAGCAGCAAATGGCGTTCCTCTTCTTGTGCCCCTGAA
TCCACAAGTGCCAGCGGAGGACCAAGAAATCACTCGACCCCGTACATCTGTAATGGTCACAATAGTATTGTTGAAACTTG
CTTGAACATGAATAACGCCTTTTGGTATTTTACGTGAATTCTTACGTGAACCAATACGTCCATTTCTGCGTGAACTAATT
TTTGGTAAAGGTTTTGCCATTTATCCTTGTCTTTGTTTATGTCTCGGGTTGAAGCAAATTACTATAATTCGCCCCCGTCT
ACGTATCAGTCGACATTTTTCACAAATTTTACGAACAGAAGCTCTTATTTTCATTTACCATATATAACACAAGATTTCTC
CGCCTATTCTTTCGAGTCGAGCTTCTCGGTCTGTCATTATACCCCGAGAAGTAGAAAGAATTACAATGCCCATCCCGCCC
AAAATTCTAGGAATTTTTTGATAGTTAGAATAGATTCGTAGACCAGGTCGGCTGATCCGTTTTAAATTTAGACTAGTTCT
ATAGGGTCCTTTCCTCTTCCTTCTATGTCGTAGGGTTAAAACCAAAAATTTTTTGTTGCCCTCCTGATGTTTCCTGACAT
TTTCAATAAAACCTTCTCTTAAAAGTATTTTAATAATGTTTTCAGTGATGTTAGTAGATGCTATTCGAACGGTTCCTTTT
CTATTTATGTCAGCATTTCTTATAGAGGTTATTATGTCAGCAATAGGATCCCTACCCATTTATAACACTTCAGGTGCTAA
TGAAACTATTTTAGTAAAATTTAACTGTCTCAATTCCCGGGCGATTGCACCAAAAATTCGAGTTCCCTTTGGATTTCCTT
CTTGATCAATGACAACTGCAGCGTTGTCATCATATCGTATTATCATACCATTATCACGTTTGAGTTCTTTACAAGTACGT
ACAATTACAGCTCTGATTACTTCTGATCTTTCTAGAGGTGAATTTGGTGCTGCTTCCTTGATCACAGCAACAATAACGTC
ACCGATATGAGCATATCGGCGATTACTAGTCCCTATGATTCGAATACACATCAATTCTCGAGCTCCGCTGTTATCCGCTA
CATTCAAATGGGTCTGAGATTGGATCATCTATCCTGAAATAATGAATTGAGTTCGTATAGGCATTTTTGATGCTGCTATT
GAAATAGCTTTTCTCGCTATATTTTCGGCTACTCCGCCCATTTCATAAAGTATTCTACCTGGTTTAACGACAGCTACCCA
ATATTCGGGAGATCCTTTCCCCGAACCCATACGTGTTTCCGTAGGTCTTAAAGTAACTGGTTTGTCGGGAAATATACGTA
CCCATATTTTTCCACCGCGGCGTGCATTTCGTGTCATTGCTCGTCGCCCCGCTTCTATTTGTCTAGATGTAATCCAAGCG
GGTTCAAGTGCCTGAAGAGCATATCTGCCGAAACAAATACGATTACCTCGAAAAGCTATTCCTTTCATTCTTCCTCTATG
TTGTTTACGGAATCGGGTTCTTTTGGGACTAAGCATTTATTTCTTGTCTGGAAATGTCCAAATTTTTATGCCTAATACCC
CATAAATAGTTCTAACTGTATACGAACAATAATCAATTTTAGCTCCAATGGTTTGTAGAGGAACTCTACCTTCTCTAATC
CATTCGACGCGTGCAATTTCTTTTCCGTCAAGACGCCCAGCAATTTGCACTTGAATTCCTTTTGTATTGGCCTGTTCAGT
TAATTCAATAGCTTTTTTCATTGCTTTGCGAAATGAAACTCTATTTTTTAATTGTCCGGCTATAAATTCTCCAAGAATAT
TAGGGTGCCCGTAAGGGTTTGGAATTCTTGTAATAGCAATATTGAATTTTCGATTCACACAATTAAGTTCTTTTTGTACA
TTCATCTGTAATTCTTCGATTCGTTTAGGTCTACTTTCTATTAATAATTTTGGGAATCCCATATATATTATGACCTGAAT
CACATCAATTCGTTTTTGAATCTCTATACGTACAATTCCTTCAATACCAGAAGATATTTTCGCATTTTTTTTTACATAAT
TCTTGATACAGTTTCTTATTTTTTGATCTTCTTGTAGACCCTCAGAGTAATTTTTTGGTTGTGCAAACCAAAGAGAATGA
TGACTTTGGGTTGTACCAAGTCTGAAACCAAGTGGATTTATTTTTTGTCCCATTCATATATATATATATTCGTCATATTC
TTCATATAAGGATATATTTTTTAATACAATAGATATATGACAAGTTGATCTTTTTATCGGATAACCCCGTCCTCGAGCCT
GAGGTTTTAATTTTTTCACAGTAGTGCCTTCGTTGACTTCGGCTTTACTAATGATTAAATTGGCTTCGTTGAAACCCATA
TTGTGACTAGCATTTGCTGCTGCGGAATAAATCAATTTAAAAATGGGATAACATGCTCGATAAGGCATGAGCTCGAGTAT
CATAAGTGTTTCTTCGTAAGAACGTCCACGAATCTGATCAATTATTCTTCGTGCTTTGTGAGGGGACATACATATATGTT
GGCCTAAAGCATATACTTCATATGTGTTTCTCTTTCTTTTTTTTATCTTTATCATCTATTTACTACGGCGACGAAGAATC
AAATTATCACTATATTTATTCCTTTTTCTACTTCTTCTTCCAAGTGCAGGATAACCCCAAGGGGTTGCGGGTTTTTTTCT
ACCAATTGGGGCCCTCCCTTCACCACCCCCATGGGGGTGGTCTACAGGGTTCATAACTACTCCTCTTACTACAGGACGCT
TACCTAGCCAACATTTAGATCCGGCTCTACCCAAACTTTTCTGGTTCACCCCAGTATTCCCTACTTGTCCGACTGTTGCT
GAGCAGTTTTTGGATATTAAACGAACCTCCCCAGAAGGTAATTTTAATGTGGCTGATTTCCCCTCTTTTGCAATCAGTTT
CGCTACAGCACCTGCAGCTCTAGCTAATTGTCCACCCTTTCCAAGTGTGATTTCTATGTTATGTATGGCCGTGCCTAAGG
GCATATCGGTCAAAGGTAGGGCATTTCCCATTTTTATAGGAACTTCTGTACCAGAAATAATGGTATCTCCAATTATAGCC
CCTCTGGGATGTAAAATATATCTCTTCTCACCATCCCCATAGTGTATGAGACAAATGTATGCATTTCGATTAGGGTCGTA
TTCTATGGTTACGATTCTACCATATATGTCTTTTTCATTCCGTCGAAAATCGATTTTACGGTATAGACGCTTATGACCTC
CCCCTCTATGTCTTGCGGTAATGATTCCTCTGGCATTACGGCCTTTACCACAACGATGCTGTCCATAGATCAAATTCTTT
CGTGTATTTCGTGTATTGGATTTCGCTTGACTGTCTACGGCTCCATTGCGTGTGCTCGGGGTAGAAGTTTTGTATAAATG
TATCGCCATTTAAGTTCTTTTCTTTCTAAGAGGTGGAATAGAATAACCCGGTTGAAGCGTAATGATCATACGTCTGTAAT
GCATTGTATGTCCCATAATAGGTCTCATTCTTCTACCCTTTCCCGGGAGTCGATGGCTATTCATAGCTATTACCTTGACA
CCAAAGAAGAGTTCGACCCAATGCTTTATTTCTGTCCTAGTTGATCCTGATTCGACATTAAAAGTATATTGATTTTTCCC
CAATAACCGAATACTTTTGTCTGTAAATACTGCATATTTGATTCCATCCATTTAACGAAAATGTGCAAAAGCTCTATTTG
CCTCTGCCATTCTATGAGTCTCTTCCTTTTTGCGTATGGCATCACCACTCCCTTTGGCAGCATCCACTAATTCGGAACTT
AATTTGAAAGCCATATTTCGACCCGGACGTTTTCGGGATGCCCCTAATAACCAACGAATGGCAAGTGCTTTTCCTTGTGT
GGATCCTATTTCAATGGGAACTTGATGAGTCGATCCGCCTACACGTCTTGCTTTTACTGCTATATCGGGAGTTACTCCAC
GTATTGCTTGACGTAAAACAGATAGTGGATTTGTTTCTGTCTTTTGTTGAATCTTTTTCATGGCTCGATAGATAATTTGA
TAAGCCAATGATTTTTTTCCGTGTTTCAGAATACGGTTAACCAACATGTTAACTAATCGATTACGATAAATTGGATCGGA
TTTTGCAGTTTTTTCTTCTGCAGTACCTCGACGTGACATTTATTTTGGCTTTTTGACCCCATATTTAGAACGCCCTTGTT
GACGATCCTTTACTCCGACAGCATCTAGGGTTCCTCGAACAATGTGATATCTCACACCGGGTAAATCCTTAACCCTTCCC
CCTCTTACTAAGACTACAGAATGTTCTTGTAAATTATGGCCAATACCAGGTATATAAGCAGTGATTTCAAATCCAGAGGT
TAATCGTACTCTGGCAACTTTACGTAAGGCAGAGTTTGGTTTTTTGGGGGTGATAGTTCAATAAGCTAGACCCATGCTTC
GAGTTGTTTCATGCCATAAATAAACTCGAACACTCAAGAAATCTGTTGGACAGGCGGATTCACATCTCTTACAACCGACA
CAGTCCTCTGTTCTTGGAGCAGAAGCAATTTGCTTAGATTTACATCCATCCCAAGGTATCATTTCTAATACATCTGTGGG
GCAGGCTCGGACACATTGAGTACACCCTATACATGTATCATAAATCTTTACTGAATGTGACATCTACTTATTCAACAAAT
TCGATTGATTGATATGGATTGATTTTCTATTACGATAAATTGCCGAAACAATAGCTGGTCCAATAGCTGCTTCAGCGGCT
GCGATAGCTATAACAAAAATTGAAAAAATATTTCCTTTTAATTGGCGACTATCAAAAAAATCAGAAAATGTTACGAAATT
TAGATTAACTGCATTCAGTATAAGTTCAAGGCACATAAGGGCTCTAACCATATTTCGACTCGTGATCAATCCATAGATAC
CAATAGAAAATAAATAGGCACTCAAAACAAGTACATGTTCGAGCATCATTTACTGACGAGCCACAGCAATCGCACCTATC
AAAGCAACTAAAAGAATTATTGAAATGAATTCAAATGGAAGAAAAAAATCTGTTGATAAATGAATTCCAATTTGTTGGCC
ATTACTTATCAAATCTTGTTCTATAATCTGATTTGTTTTTGTAGTCCAAATAATTCCGTACCATGACGTATCTGGAATAA
TAGTAATTAGTGAAACAAAAATACTTGTACAAACTAAGGAAGTAACCCCGCTTCCAACAGTCCAAAGATTAAAATCTTTG
TAATATTCTGAACCATTCATGAACATCACGGCAAATATAATTAAAACATTTATAGCTCCCACATAAATAAGGAGCTGTGC
GGCAGCTACAAAATGAGAGTTTGATAAAATATAGAATAAAGATATACAAACAAGAACCAATCCCAACGAAAAGGCAGAAT
AAATTGGGTTGGTAAGTAATACTACTCCTAGACCTCCTAATATAAGACCTAACCCCAGAAAGACTAAAAGAAAATCATGA
ATTAGTCCAGGCAAATCCATCTATTTTTTTTGAGTTGAATTCAAAATTGTTCGAATTGTATAATCGTCAACTACTGACAT
TGGTAAACGACCTAAAGCAATTTGATTATAATTCAATTCGTGACGATCATAAGTAGAAAGCTCATATTCTTCAGTCATCG
ATAAACAATTTGTCGGACAATACTCAACACAGTTGCCACAAAATATACAGATTCCGAAATCAATACTGTAATTAAGCAAC
CGTTTCTTTCGAATGTCAGTTTCCAATTTCCAATCAACAACAGGTAGATCTATAGGACATACACGAACACATACTTCACA
AGCAATGCATTTATCAAATTCAAAATGAATTCGACCGCGGAAACGCTCCGATGTGATTAATTTTTCATAAGGATATTGAA
CAGTTACAGGTAAACGATTTGCATGAGATAAGGTAATCATGAAACCTTGACCAATGTACCTTGCAGCTCGTATGGTTTGT
TGCCCATAATTCATGAACCCAGTTACCATGGGAAACATTTATAGTGAAAGAAGTTCGAAAGAGGTTGTTAATAATAGATT
ACCGAGAGAAATAGGTAAAAGAAATTTCCATCCAAGATTTAAAAGTTGGTCCATTCTTAGTCTAGGTAAAGTCCATCTTG
TTGTGATAGGAATGAACAAGAACAAATAAGTTTTAACCAATGTAATAAAGATACCAATTGTTGTTCCAAAGACTCCGCTC
ATTTTTTTTATTTCAAAAAGCTCAGGAACGAATATATACGGAATAGAGATATTCCAACCGCCCAAGTAAAGAACTGTTAC
AAATAATGAAGAAACTAATAAGTTTAGATAGGAAGCAATATAAAATAAACCAAATTTGATGCCCGAATATTCGGTTTGAT
AACCTGCTACTAATTCTTCTTCTGCTTCTGGTAAATCAAAAGGTAATCTCTCACATTCTGCTAGAGAAGAAATAAAAAAA
ATGATAAATCCTATAGGTTGACGCCACAAATTCCACCCCCAAAAACCAGATTTTGATTGTGCCTCAACTATATCAACTGT
ACTTGAACTATTAGATAATAGAGATATGGATAACACACAAAGAGTTAATGGTATTTCATAACTAATCGATTGAGCAGCAG
CTCGTAAACCACCCAAAAAGGAATATTTATTATTTGATCCATATCCTGACATAAGAAGTCCGATGGGAGCAATACTTGAA
ATGGCAATCCATAAAAAAACACCAATATTTAGATCAGTTAAAACAAGGTGATAGCCAAAAGGAATTACCGAATAGCTTAA
TATAGTTGATATGACTGCTATGGATGGTCCGATACTGAATAAACGAATATCCCCCCTAGATGGAAAAAGATTCTCTTTGA
AAAGTAGTTTTGTCCCATCCGCTAGAGCTTGAAGAACTCCTAAAGGACCGGCATATTCAGGTCCAATACGTTGTTGTATC
CCTGCAGATATTTCTCTTTCTAACCATACAATTACTAGTATGCCTGTCGTGATTCCCAATACAAGAATAAAAATCGGGGC
AAACACCCATATAATTCCATAGACCTCGTTTAAGGATTCTAATCTAGAAAAAGAATTGATAGCTTGTACTTCTGTTGTAT
CAATTATCATTCAACGATCAACTTCTCCCATAATGATATCTATACTACCTAGTATTGTCATAATATCAGCCAATTTCATT
CTTTTAACTAATTCAGGAAGAATTTGCAAATTGATAAAACCTGGCGGACGAATTTTCCATCTCCAAGGAAAACCGCTCTG
ATCCCCTATCAGAAAAATTCCCAATTCTCCTTTTGGTGCTTCGACTCTCACATAAAGTTCTTGTTTCGGTAATTCAAAAG
TAGGAGAAGTTTTTTTACTAATGAATCGATATTCGAAATCGTTCCATTCCGAATCCCTTTCTCTATCAAAGCGTCGGGTT
TCTAAATTCTCATAGGGCCCCCCCGGAATTCCTTCCAGAGCCTGTTGAATAATTTTTATAGATTCCAGCATTTCACCAAT
CCGGACTAAATAACGAGCTAAGGAATCTCCTTCTTTTTGCCACTGGATTTCCCAATCAAATTCGTCGTAACACTCATAAT
GATCAACTTTACGAAGATCCCATTGTACTCCAGAAGCTCGTAGCATTGGTCCTGATAAACCCCAATTTATTGCTTCTTCT
GTACCAACAATACCTACCCCCTCAACTCGTTCTAAAAAAATAGGATTTCGCGTAATAAGTTTTTGATATTCAGTAACTCC
TGTTAAAAAATAATCGCAAAAATCCAAACATTTATCTATCCAACCATGAGGTAGATCAGACGCTACTCCTCCGATACGAA
AAAAATTATGCATCATTCTCATACCAGTGGCAGCTTCGAATAAATCATATACTAACTCTCTTTCTCTAAAGATATAGAAG
AAAGGAGTCTGTGCACCAATATCTGCCATAAAAGGGCCAAGCCATAACAAATGAGAAGCTATACGACTCAATTCCAACAT
AATTACTCTGATATAGCCAGCTCTTTTAGGCACTTGAATATTTCCTAACAGTTCTGGACCATTTACTGTTATTGCTTCTG
TGAACATAGTAGCCAAATAATCCCAACGTGTTACATAGGGCAAATATTGTATAATTGTTCGATTTTCCGCAATTTTTTCC
ATTCCTCTGTGTAAATAACCTAATATTGGTTCGCAGTCAATAACATCTTCCCCGTCTAGAGTAACGATGAGTCGAAGAAC
ACCATGCATTGATGGGTGGTGGGGACCCATATTAACTATCATAAGGTCTTTTCGTGTAGCTGGTACATTCATACTATCAC
CCCCAAAAAACCAAACTCTGCCTTACGTAAAGTTGCCAGAGTACGATTAACCTCTGGATTTGAAATCACTGCTTATATAC
CTGGTATTGGCCATAATTTACAAGAACATTCTGTAGTCTTAGTAAGAGGGGGAAGGGTTAAGGATTTACCCGGTGTGAGA
TATCACATTGTTCGAGGAACCCTAGATGCTGTCGGAGTAAAGGATCGTCAACAAGGGCGTTCTAAATATGGGGTCAAAAA
GCCAAAATAA
>Kenya_05_Megana [organism=Manihot esculenta] [country: Kenya] [Collection date:May-2013] [Cultivar:Megana]
ATACACCCTAGTACATGTTCCTCGGCGCTGAGGACATCCCCCAAGAGCGGGGGATTTGGTGACATTTCTGATTGGCTGTC
TTGTGTTTCTAATAAGTTGTTTAATAGTTGGCATTTATGCAACTGCTACAAGATCAACAATTCCATGAGCTTGGGCTTCG
GTTGCTGACATAAAAACATCTCTTTCCATGTCTTCGGATACAACCCATAAAGGTTTTCCCGTTCTTTGTGCATAAATCCT
TGTGAGGATTTCGCGCAGTTTCAGTAGTTCTTCCGCTTCCAGGACAAATTCTACTATTTGTGCCTCATAATAACCAGAAA
TAGGTTGATGAATCATTACCCTAGCATGAGGGAATGCTAAACGTTTGGTAATTTTTCCTCCGACCAGAATAAAAGATCCC
ATTGAAGCAGCTAATCCCATGCATACTGTTTGTACATCGGGTCGCACAAATTGCATAGTATCATAAATAGCTATTCCGGG
TATTACCCATCCGCCGGGAGAGTTTATAAACAAATACAAATCTTTTGTCGCGTTTTCTATACTGAGATATACCATAAGAC
CAATAAGTTGATTCGCGATCTCGCTATCAACATCTTGACCTAAAAAAAGTAATCTTTCTCGATAAAGTCGGTTTATGTCA
ATCCAAGTTGAATCGTCTTCCCCAGGATTTCGAAAAGGGACTTTTGGAACACCAATAGGCATATGGGTTTGCCTTGGTAT
CGTGTTCATACCGTCGTATTGAATGATCCCGGTCGTTTGCTGTCTGTCCATATAATGCATACAGCTTTGGTTGCTGGTTG
GGCCGGTTCGATGGCTCTATATGAATTAGCAGTTTTTGATCCCTCTGACCCCGTTCTCGATCCAATGTGGAGACAGGGTA
TGTTCGTTATACCTTTTATGACTCGTTTAGGAATAACCAATTCATGGGGTGGTTGGAGTATCACAGGAGGAACTATAACG
AATCCGGGTATTTGGAGTTATGAAGGCGTGGCTGGGGCGCATATTGTGTTTTCTGGCTTGTGCTTCTTGGCAGCTATTTG
GCATTGGGTGTATTGGGATCTAGAAATATTTTGCGATGAACGTACAGGAAAACCTTCTTTGGATTTGCCCAAGATCTTTG
GAATTCATTTATTTCTCTCCGGGGTGGCTTGCTTTGGGTTTGGCGCTTTTCATGTAACCGGATTGTATGGTCCTGGAATA
TGGGTGTCCGACCCTTATGGACTAACCGGAAAGGTACAACCTGTAAGTCCAGCATGGGGTGTGGAAGGTTTTGATCCTTT
TGTTCCGGGAGGAATAGCTTCTCATCATATTGCAGCGGGGACATCGGGCATATTAGCGGGCCTATTCCATCTTAGTGTCC
GCCCGCCCCAACGTTTATACAAAGGATTACGTATGGGAAATATTGAAACTGTCCTTTCCAGTAGTATCGCGGCTGTCTTT
TTTGCAGCTTTTGTTGTTGCTGGAACTATGTGGTATGGTTCAGCAACTACCCCGATTGAATTATTTGGTCCCACTCGTTA
TCAATGGGATCAAGGATACTTCCAGCAAGAAATATATCGAAGAGTTAGTGCTGGGCTAGCCGAAAATCAAAGTTTATCCG
AAGCTTGGTCTAAAATTCCCGAAAAATTAGCTTTTTATGATTACATCGGCAATAATCCGGCAAAAGGTGGGTTGTTCAGA
GCAGGCTCAATGGACAACGGGGATGGAATAGCTGTTGGGTGGTTAGGACATCCTATCTTTAGAGATAAAGAAGGGCGTGA
ACTTTTTGTACGTCGTATGCCTACTTTTTTTGAAACATTTCCGGTTGTTTTGGTAGACGGAGATGGAATTGTTAGAGCCG
ATGTTCCTTTTCGAAGGGCGGAGTCGAAGTATAGTGTCGAACAAGTAGGTGTAACTGTTGAGTTCTATGGTGGCGAACTA
AACGGAGTCAGTTATAGTGATCCTGTTACTGTGAAAAAATATGCTAGACGCGCTCAATTGGGTGAAATTTTTGAATTAGA
TCGTGCTACTTTGAAATCCGATGGTGTTTTTCGTAGCAGCCCAAGGGGTTGGTTTACTTTTGGACATGCTTCGTTCGCTC
TGCTCTTTTTCTTCGGACACATTTGGCATGGTGCTCGAACTTTGTTCAGAGATGTTTTTGCTGGTATTGATCCAGATTTA
GATGCTCAAGTGGAATTTGGAGCATTCCAAAAACTTGGAGATCCGACTACAAGAAGACAAGTAGTCTGAATGGAAGCATT
GGTTTATACATTCCTTTTAGTATCAACTTTAGGAATCATTTTTTTCGCTATCTTTTTTCGAGAACCGCCTAAAGTTCCAA
CTAAAAAGGTAAAATGACTAGTCCCCGTGTTCCTCGAATGGATCTCTTAGTTGTTGAGAGGGTTGCCCAAAAGCAGTATA
TAAGGCATACCCAGTAAAACTTACAAGTAAACCAGATATAGAGATGGCGACTAGGGTTGCTGTTTCCATATGGCTACACA
AAGCGTGGAGGGTAGTTCTAGATCTGGTCCAAGACGAACTATTGTAGGGGATTTATTGAAACCGTTGAATTCGGAATACG
GTAAAGTAGCTCCCGGATGGGGAACTACTCCTTTGATGGGTGTCGCAATGGCCCTATTTGCGATATTCCTATCTATTATT
TTGGAGATTTATAATTCTTCCGTTTTACTAGATGGAATTTCAATGAATTAGATGAGTAAAGTCTATGATTGGTTCGAAGA
ACGTCTCGAGATTCAGGCAATTGCAGATGATATAACTAGTAAATATGTTCCTCCCCATGTCAACATATTTTATTGTTTAG
GGGGAATTACGCTTACTTGTTTTTTAGTACAAGTAGCTACGGGGTTTGCTATGACTTTTTACTACCGTCCGACGGTTACT
GAGGCTTTTGCTTCTGTTCAATACATAATGACTGAAGCTAACTTTGGTTGGTTAATCCGCTCAGTTCATCGATGGTCGGC
AAGTATGATGGTTTTAATGATGATCCTGCACGTATTTCGTGTGTATCTCACTGGTGGCTTTAAAAAACCTCGTGAATTGA
CTTGGGTTACGGGCGTGGTTCTTGCTGTATTGACCGCATCTTTTGGTGTAACTGGTTATTCCTTACCTTGGGACCAAATT
GGTTATTGGGCGGTAAAAATTGTAACAGGCGTGCCGGAAGCTATTCCTGTAATAGGATCACCTTTGGTAGAGTTATTACG
CGGAAGTGCTAGTGTAGGACAATCCACTTTGACTCGTTTTTATAGTTTACACACTTTTGTATTACCTCTTCTTACTGCCG
TATTTATGTTAATGCACTTTCTAATGATACGTAAGCAAGGTATTTCAGGCCCTTTATAGATGGGAGTAACAAAAAAACCT
GACTTGAATGATCCTGTATTAAGAGCTAAATTGGCTAAGGGAATGGGTCATAATTATTACGGAGAACCTGCATGGCCCAA
TGATCTTTTATATATTTTTCCAGTAGTAATTCTAGGTACTATTGCATGTAATGTAGGATTAGCGGTTCTAGAACCATCAA
TGATTGGTGAACCTGCGGATCCATTTGCAACGCCTTTGGAAATATTGCCTGAATGGTATTTCTTTCCCGTATTTCAAATA
CTTCGTACAGTACCCAATAAGTTATTAGGTGTTCTTTTAATGGTTTCAGTACCTGCAGGATTATTAACAGTACCTTTTTT
GGAGAATGTTAATAAATTCCAAAATCCATTTCGTCGTCCAGTTGCGACAACCGTCTTTTTGATTGGTACTGCGGTAGCCC
TTTGGTTAGGTATTGGAGCAACATTACCTATTGATAAATCCCTAACTTTAGGTCTTTTTTAAATTGATTCAATTGTAAAA
TAATTACACGCGCCTTTTTTTAGGGGGTCGGCAGCCATTATGTGGCATAGGGGTTACATCCCGGACGAAACTTAATAGTA
TACCACTTCTGCGAATAGCTCTTAATGCCGCATCTCGTCCGAGACCAGGACCCTTTATCATGACTTCTGCTCGTTGCATA
CCTTGATCCACTACTGTCCGAATAGCATTTCCTGCTGCGGTTTGAGCAGCAAATGGCGTTCCTCTTCTTGTGCCCCTGAA
TCCACAAGTGCCAGCGGAGGACCAAGAAATCACTCGACCCCGTACATCTGTAATGGTCACAATAGTATTGTTGAAACTTG
CTTGAACATGAATAACGCCTTTTGGTATTTTACGTGAATTCTTACGTGAACCAATACGTCCATTTCTGCGTGAACTAATT
TTTGGTAAAGGTTTTGCCATTTATCCTTGTCTTTGTTTATGTCTCGGGTTGAAGCAAATTACTATAATTCGCCCCCGTCT
ACGTATCAGTCGACATTTTTCACAAATTTTACGAACAGAAGCTCTTATTTTCATTTACCATATATAACACAAGATTTCTC
CGCCTATTCTTTCGAGTCGAGCTTCTCGGTCTGTCATTATACCCCGAGAAGTAGAAAGAATTACAATGCCCATCCCGCCC
AAAATTCTAGGAATTTTTTGATAGTTAGAATAGATTCGTAGACCAGGTCGGCTGATCCGTTTTAAATTTAGACTAGTTCT
ATAGGGTCCTTTCCTCTTCCTTCTATGTCGTAGGGTTAAAACCAAAAATTTTTTGTTGCCCTCCTGATGTTTCCTGACAT
TTTCAATAAAACCTTCTCTTAAAAGTATTTTAATAATGTTTTCAGTGATGTTAGTAGATGCTATTCGAACGGTTCCTTTT
CTATTTATGTCAGCATTTCTTATAGAGGTTATTATGTCAGCAATAGGATCCCTACCCATTTATAACACTTCAGGTGCTAA
TGAAACTATTTTAGTAAAATTTAACTGTCTCAATTCCCGGGCGATTGCACCAAAAATTCGAGTTCCCTTTGGATTTCCTT
CTTGATCAATGACAACTGCAGCGTTGTCATCATATCGTATTATCATACCATTATCACGTTTGAGTTCTTTACAAGTACGT
ACAATTACAGCTCTGATTACTTCTGATCTTTCTAGAGGTGAATTTGGTGCTGCTTCCTTGATCACAGCAACAATAACGTC
ACCGATATGAGCATATCGGCGATTACTAGTCCCTATGATTCGAATACACATCAATTCTCGAGCTCCGCTGTTATCCGCTA
CATTCAAATGGGTCTGAGATTGGATCATCTATCCTGAAATAATGAATTGAGTTCGTATAGGCATTTTTGATGCTGCTATT
GAAATAGCTTTTCTCGCTATATTTTCGGCTACTCCGCCCATTTCATAAAGTATTCTACCTGGTTTAACGACAGCTACCCA
ATATTCGGGAGATCCTTTCCCCGAACCCATACGTGTTTCCGTAGGTCTTAAAGTAACTGGTTTGTCGGGAAATATACGTA
CCCATATTTTTCCACCGCGGCGTGCATTTCGTGTCATTGCTCGTCGCCCCGCTTCTATTTGTCTAGATGTAATCCAAGCG
GGTTCAAGTGCCTGAAGAGCATATCTGCCGAAACAAATACGATTACCTCGAAAAGCTATTCCTTTCATTCTTCCTCTATG
TTGTTTACGGAATCGGGTTCTTTTGGGACTAAGCATTTATTTCTTGTCTGGAAATGTCCAAATTTTTATGCCTAATACCC
CATAAATAGTTCTAACTGTATACGAACAATAATCAATTTTAGCTCCAATGGTTTGTAGAGGAACTCTACCTTCTCTAATC
CATTCGACGCGTGCAATTTCTTTTCCGTCAAGACGCCCAGCAATTTGCACTTGAATTCCTTTTGTATTGGCCTGTTCAGT
TAATTCAATAGCTTTTTTCATTGCTTTGCGAAATGAAACTCTATTTTTTAATTGTCCGGCTATAAATTCTCCAAGAATAT
TAGGGTGCCCGTAAGGGTTTGGAATTCTTGTAATAGCAATATTGAATTTTCGATTCACACAATTAAGTTCTTTTTGTACA
TTCATCTGTAATTCTTCGATTCGTTTAGGTCTACTTTCTATTAATAATTTTGGGAATCCCATATATATTATGACCTGAAT
CACATCAATTCGTTTTTGAATCTCTATACGTACAATTCCTTCAATACCAGAAGATATTTTCGCATTTTTTTTTACATAAT
TCTTGATACAGTTTCTTATTTTTTGATCTTCTTGTAGACCCTCAGAGTAATTTTTTGGTTGTGCAAACCAAAGAGAATGA
TGACTTTGGGTTGTACCAAGTCTGAAACCAAGTGGATTTATTTTTTGTCCCATTCATATATATATATATTCGTCATATTC
TTCATATAAGGATATATTTTTTAATACAATAGATATATGACAAGTTGATCTTTTTATCGGATAACCCCGTCCTCGAGCCT
GAGGTTTTAATTTTTTCACAGTAGTGCCTTCGTTGACTTCGGCTTTACTAATGATTAAATTGGCTTCGTTGAAACCCATA
TTGTGACTAGCATTTGCTGCTGCGGAATAAATCAATTTAAAAATGGGATAACATGCTCGATAAGGCATGAGCTCGAGTAT
CATAAGTGTTTCTTCGTAAGAACGTCCACGAATCTGATCAATTATTCTTCGTGCTTTGTGAGGGGACATACATATATGTT
GGCCTAAAGCATATACTTCATATGTGTTTCTCTTTCTTTTTTTTATCTTTATCATCTATTTACTACGGCGACGAAGAATC
AAATTATCACTATATTTATTCCTTTTTCTACTTCTTCTTCCAAGTGCAGGATAACCCCAAGGGGTTGCGGGTTTTTTTCT
ACCAATTGGGGCCCTCCCTTCACCACCCCCATGGGGGTGGTCTACAGGGTTCATAACTACTCCTCTTACTACAGGACGCT
TACCTAGCCAACATTTAGATCCGGCTCTACCCAAACTTTTCTGGTTCACCCCAGTATTCCCTACTTGTCCGACTGTTGCT
GAGCAGTTTTTGGATATTAAACGAACCTCCCCAGAAGGTAATTTTAATGTGGCTGATTTCCCCTCTTTTGCAATCAGTTT
CGCTACAGCACCTGCAGCTCTAGCTAATTGTCCACCCTTTCCAAGTGTGATTTCTATGTTATGTATGGCCGTGCCTAAGG
GCATATCGGTCAAAGGTAGGGCATTTCCCATTTTTATAGGAACTTCTGTACCAGAAATAATGGTATCTCCAATTATAGCC
CCTCTGGGATGTAAAATATATCTCTTCTCACCATCCCCATAGTGTATGAGACAAATGTATGCATTTCGATTAGGGTCGTA
TTCTATGGTTACGATTCTACCATATATGTCTTTTTCATTCCGTCGAAAATCGATTTTACGGTATAGACGCTTATGACCTC
CCCCTCTATGTCTTGCGGTAATGATTCCTCTGGCATTACGGCCTTTACCACAACGATGCTGTCCATAGATCAAATTCTTT
CGTGTATTTCGTGTATTGGATTTCGCTTGACTGTCTACGGCTCCATTGCGTGTGCTCGGGGTAGAAGTTTTGTATAAATG
TATCGCCATTTAAGTTCTTTTCTTTCTAAGAGGTGGAATAGAATAACCCGGTTGAAGCGTAATGATCATACGTCTGTAAT
GCATTGTATGTCCCATAATAGGTCTCATTCTTCTACCCTTTCCCGGGAGTCGATGGCTATTCATAGCTATTACCTTGACA
CCAAAGAAGAGTTCGACCCAATGCTTTATTTCTGTCCTAGTTAATCCTGATTCGACATTAAAAGTATATTGATTTTTCCC
CAATAACCGAATACTTTTGTCTGTAAATACTGCATATTTGATTCCATCCATTTAACGAAAATGTGCAAAAGCTCTATTTG
CCTCTGCCATTCTATGAGTCTCTTCCTTTTTGCGTATGGCATCACCACTCCCTTTGGCAGCATCCACTAATTCGGAACTT
AATTTGAAAGCCATATTTCGACCCGGACGTTTTCGGGATGCCCCTAATAACCAACGAATGGCAAGTGCTTTTCCTTGTGT
GGATCCTATTTCAATGGGAACTTGATGAGTCGATCCGCCTACACGTCTTGCTTTTACTGCTATATCGGGAGTTACTCCAC
GTATTGCTTGACGTAAAACAGATAGTGGATTTGTTTCTGTCTTTTGTTGAATCTTTTTCATGGCTCGATAGATAATTTGA
TAAGCCAATGATTTTTTTCCGTGTTTCAGAATACGGTTAACCAACATGTTAACTAATCGATTACGATAAATTGGATCGGA
TTTTGCAGTTTTTTCTTCTGCAGTACCTCGACGTGACATTTATTTTGGCTTTTTGACCCCATATTTAGAACGCCCTTGTT
GACGATCCTTTACTCCGACAGCATCTAGGGTTCCTCGAACAATGTGATATCTCACACCGGGTAAATCCTTAACCCTTCCC
CCTCTTACTAAGACTACAGAATGTTCTTGTAAATTATGGCCAATACCAGGTATATAAGCAGTGATTTCAAATCCAGAGGT
TAATCGTACTCTGGCAACTTTACGTAAGGCAGAGTTTGGTTTTTTGGGGGTGATAGTTCAATAAGCTAGACCCATGCTTC
GAGTTGTTTCATGCCATAAATAAACTCGAACACTCAAGAAATCTGTTGGACAGGCGGATTCACATCTCTTACAACCGACA
CAGTCCTCTGTTCTTGGAGCAGAAGCAATTTGCTTAGATTTACATCCATCCCAAGGTATCATTTCTAATACATCTGTGGG
GCAGGCTCGGACACATTGAGTACACCCTATACATGTATCATAAATCTTTACTGAATGTGACATCTACTTATTCAACAAAT
TCGATTGATTGATATGGATTGATTTTCTATTACGATAAATTGCCGAAACAATAGCTGGTCCAATAGCTGCTTCAGCGGCT
GCGATAGCTATAACAAAAATTGAAAAAATATTTCCTTTTAATTGGCGACTATCAAAAAAATCAGAAAATGTTACGAAATT
TAGATTAACTGCATTCAGTATAAGTTCAAGGCACATAAGGGCTCTAACCATATTTCGACTCGTGATCAATCCATAGATAC
CAATAGAAAATAAATAGGCACTCAAAACAAGTACATGTTCGAGCATCATTTACTGACGAGCCACAGCAATCGCACCTATC
AAAGCAACTAAAAGAATTATTGAAATGAATTCAAATGGAAGAAAAAAATCTGTTGATAAATGAATTCCAATTTGTTGGCC
ATTACTTATCAAATCTTGTTCTATAATCTGATTTGTTTTTGTAGTCCAAATAATTCCGTACCATGACGTATCTAGAATAA
TAGTAATTAGTGAAACAAAAATACTTGTACAAACTAAGGAAGTAACCCCGCTTCCAACAGTCCAAAGATTAAAATCTTTG
TAATATTCTGAACCATTCATGAACATCACGGCAAATATAATTAAAACATTTATAGCTCCCACATAAATAAGGAGCTGTGC
GGCAGCTACAAAATGAGAGTTTGATAAAATATAGAATAAAGATATACAAACAAGAACCAATCCCAACGAAAAGGCAGAAT
AAATTGGGTTGGTAAGTAATACTACTCCTAGACCTCCTAATATAAGACCTAACCCCAGAAAGACTAAAAGAAAATCATGA
ATTAGTCCAGGCAAATCCATCTATTTTTTTTGAGTTGAATTCAAAATTGTTCGAATTGTATAATCGTCAACTACTGACAT
TGGTAAACGACCTAAAGCAATTTGATTATAATTCAATTCGTGACGATCATAAGTAGAAAGCTCATATTCTTCAGTCATCG
ATAAACAATTTGTCGGACAATACTCAACACAGTTGCCACAAAATATACAGATTCCGAAATCAATACTGTAATTAAGCAAC
CGTTTCTTTCGAATGTCAGTTTCCAATTTCCAATCAACAACAGGTAGATCTATAGGACATACACGAACACATACTTCACA
AGCAATGCATTTATCAAATTCAAAATGAATTCGACCGCGGAAACGCTCCGATGTGATTAATTTTTCATAAGGATATTGAA
CAGTTACAGGTAAACGATTTGCATGAGATAAGGTAATCATGAAACCTTGACCAATGTACCTTGCAGCTCGTATGGTTTGT
TGCCCATAATTCATGAACCCAGTTACCATGGGAAACATTTATAGTGAAAGAAGTTCGAAAGAGGTTGTTAATAATAGATT
ACCGAGAGAAATAGGTAAAAGAAATTTCCATCCAAGATTTAAAAGTTGGTCCATTCTTAGTCTAGGTAAAGTCCATCTTG
TTGTGATAGAAATGAACAAGAACAAATAAGTTTTAACCAATGTAATAAAGATACCAATTGTTGTTCCAAAGACTCCGCTC
ATTTTTTTTATTTCAAAAAGCTCAGGAACGAATATATACGGAATAGAGATATTCCAACCGCCCAAGTAAAGAACTGTTAC
AAATAATGAAGAAACTAATAAGTTTAGATAGGAAGCAATATAAAATAAACCAAATTTGATGCCCGAATATTCGGTTTGAT
AACCTGCTACTAATTCTTCTTCTGCTTCTGGTAAATCAAAAGGTAATCTCTCACATTCTGCTAGAGAAGAAATAAAAAAA
ATGATAAATCCTATAGGTTGACGCCACAAATTCCACCCCCAAAAACCAGATTTTGATTGTGCCTCAACTATATCAACTGT
ACTTGAACTATTAGATAATAGAGATATGGATAACACACAAAGAGTTAATGGTATTTCATAACTAATCGATTGAGCAGCAG
CTCGTAAACCACCCAAAAAGGAATATTTATTATTTGATCCATATCCTGACATAAGAAGTCCGATGGGAGCAATACTTGAA
ATGGCAATCCATAAAAAAACACCAATATTTAGATCAGTTAAAACAAGGTGATAGCCAAAAGGAATTACCGAATAGCTTAA
TATAGTTGATATGACTGCTATGGATGGTCCGATACTGAATAAACGAATATCCCCCCTAGATGGAAAAAGATTCTCTTTGA
AAAGTAGTTTTGTCCCATCCGCTAGAGCTTGAAGAACTCCTAAAGGACCGGCATATTCAGGTCCAATACGTTGTTGTATC
CCTGCAGATATTTCTCTTTCTAACCATACAATTACTAGTATGCCTGTCGTGATTCCCAATACAAGAATAAAAATCGGGGC
AAACACCCATATAATTCCATAGACCTCGTTTAAGGATTCTAATCTAGAAAAAGAATTGATAGCTTGTACTTCTGTTGTAT
CAATTATCATTCAACGATCAACTTCTCCCATAATGATATCTATACTACCTAGTATTGTCATAATATCAGCCAATTTCATT
CTTTTAACTAATTCAGGAAGAATTTGCAAATTGATAAAACCTGGCGGACGAATTTTCCATCTCCAAGGAAAACCGCTCTG
ATCCCCTATCAGAAAAATTCCCAATTCTCCTTTTGGTGCTTCGACTCTCACATAAAGTTCTTGTTTCGGTAATTCAAAAG
TAGGAGAAGTTTTTTTACTAATGAATCGATATTCGAAATCGTTCCATTCCGAATCCCTTTCTCTATCAAAGCGTCGGGTT
TCTAAATTCTCATAGGGCCCCCCCGGAATTCCTTCCAGAGCCTGTTGAATAATTTTTATAGATTCCAGCATTTCACCAAT
CCGGACTAAATAACGAGCTAAGGAATCTCCTTCTTTTTGCCACTGGATTTCCCAATCAAATTCGTCGTAACACTCATAAT
GATCAACTTTACGAAGATCCCATTGTACTCCAGAAGCTCGTAGCATTGGTCCTGATAAACCCCAATTTATTGCTTCTTCT
GTACCAACAATACCTACCCCCTCAACTCGTTCTAAAAAAATAGGATTTCGCGTAATAAGTTTTTGATATTCAGTAACTCC
TGTTAAAAAATAATCGCAAAAATCCAAACATTTATCTATCCAACCATAAGGTAGATCAGACGCTACTCCTCCGATACGAA
AAAAATTATGCATCATTCTCATACCAGTGGCAGCTTCGAATAAATCATATACTAACTCTCTTTCTCTAAAGATATAGAAG
AAAGGAGTCTGTGCACCAATATCTGCCATAAAAGGGCCAAGCCATAACAAATGAGAAGCTATACGACTCAATTCCAACAT
AATTACTCTGATATAGCCAGCTCTTTTAGGCACTTGAATATTTCCTAACAGTTCTGGACCATTTACTGTTATTGCTTCTG
TGAACATAGTAGCCAAATAATCCCAACGTGTTACATAGGGCAAATATTGTATAATTGTTCGATTTTCCGCAATTTTTTCC
ATTCCTCTGTGTAAATAACCTAATATTGGTTCGCAGTCAATAACATCTTCCCCGTCTAGAGTAACGATGAGTCGAAGAAC
ACCATGCATTGATGGGTGGTGGGGACCCATATTAACTATCATAAGGTCTTTTCGTGTAGCTGGTACATTCATACTATCAC
CCCCAAAAAACCAAACTCTGCCTTACGTAAAGTTGCCAGAGTACGATTAACCTCTGGATTTGAAATCACTGCTTATATAC
CTGGTATTGGCCATAATTTACAAGAACATTCTGTAGTCTTAGTAAGAGGGGGAAGGGTTAAGGATTTACCCGGTGTGAGA
TATCACATTGTTCGAGGAACCCTAGATGCTGTCGGAGTAAAGGATCGTCAACAAGGGCGTTCTAAATATGGGGTCAAAAA
GCCAAAATAA
>Kenya_07_Local [organism=Manihot esculenta] [country: Kenya] [Collection date:May-2013] [Cultivar:Local]
ATACACCCTAGTACATGTTCCTCGGCGCTGAGGACATCCCCCAAGAGCGGGGGATTTGGTGACATTTCTGATTGGCTGTC
TTGTGTTTCTAATAAGTTGTTTAATAGTTGGCATTTATGCAACTGCTACAAGATCAACAATTCCATAAGCTTGGGCTTCG
GTTGCTGACATAAAAACATCTCTTTCCATGTCTTCGGATACAACCCATAAAGGTTTTCCCGTTCTTTGTGCATAAATCCT
TGTGAGGATTTCGCGCAGTTTCAGTAGTTCTTCCGCTTCCAGGACAAATTCTACTATTTGTGCCTCATAATAACCAGAAA
TAGGTTGATGAATCATTACCCTAGCATGAGGGAATGCTAAACGTTTGGTAATTTTTCCTCCGACCAGAATAAAAGATCCC
ATTGAAGCAGCTAATCCCATGCATACTGTTTGTACATCGGGTCGCACAAATTGCATAGTATCATAAATAGCTATTCCGGG
TATTACCCATCCGCCGGGAGAGTTTATAAACAAATACAAATCTTTTGTCGCGTTTTCTATACTGAGATATACCATAAGAC
CAATAAGTTGATTCGCGATCTCGCTATCAACATCTTGACCTAAAAAAAGTAATCTTTCTCGATAAAGTCGGTTTATGTCA
ATCCAAGTTGAATCGTCTTCCCCAGGATTTCGAAAAGGGACTTTTGGAACACCAATAGGCATATGGGTTTGCCTTGGTAT
CGTGTTCATACCGTCGTATTGAATGATCCCGGTCGTTTGCTGTCTGTCCATATAATGCATACAGCTTTGGTTGCTGGTTG
GGCCGGTTCGATGGCTCTATATGAATTAGCAGTTTTTGATCCCTCTGACCCCGTTCTCGATCCAATGTGGAGACAGGGTA
TGTTCGTTATACCTTTTATGACTCGTTTAGGAATAACCAATTCATGGGGTGGTTGGAGTATCACAGGAGGAACTATAACG
AATCCGGGTATTTGGAGTTATGAAGGCGTGGCTGGGGCGCATATTGTGTTTTCTGGCTTGTGCTTCTTGGCAGCTATTTG
GCATTGGGTGTATTGGGATCTAGAAATATTTTGCGATGAACGTACAGGAAAACCTTCTTTGGATTTGCCCAAGATCTTTG
GAATTCATTTATTTCTCTCCGGGGTGGCTTGCTTTGGGTTTGGCGCTTTTCATGTAACCGGATTGTATGGTCCTGGAATA
TGGGTGTCCGACCCTTATGGACTAACCGGAAAGGTACAACCTGTAAGTCCAGCATGGGGTGTGGAAGGTTTTGATCCTTT
TGTTCCGGGAGGAATAGCTTCTCATCATATTGCAGCGGGGACATTGGGCATATTAGCGGGCCTATTCCATCTTAGTGTCC
GCCCGCCCCAACGTTTATACAAAGGATTACGTATGGGAAATATTGAAACTGTCCTTTCCAGTAGTATCGCGGCTGTCTTT
TTTGCAGCTTTTGTTGTTGCTGGAACTATGTGGTATGGTTCAGCAACTACCCCGATTGAATTATTTGGTCCCACTCGTTA
TCAATGGGATCAAGGATACTTCCAGCAAGAAATATATCGAAGAGTTAGTGCTGGGCTAGCCGAAAATCAAAGTTTATCCG
AAGCTTGGTCTAAAATTCCCGAAAAATTAGCTTTTTATGATTACATCGGCAATAATCCGGCAAAAGGTGGGTTGTTCAGA
GCAGGCTCAATGGACAACGGGGATGGAATAGCTGTTGGGTGGTTAGGACATCCTATCTTTAGAGATAAAGAAGGGCGTGA
ACTTTTTGTACGTCGTATGCCTACTTTTTTTGAAACATTTCCGGTTGTTTTGGTAGACGGAGATGGAATTGTTAGAGCCG
ATGTTCCTTTTCGAAGGGCGGAGTCGAAGTATAGTGTCGAACAAGTAGGTGTAACTGTTGAGTTCTATGGTGGCGAACTA
AACGGAGTCAGTTATAGTGATCCTGTTACTGTGAAAAAATATGCTAGACGCGCTCAATTGGGTGAAATTTTTGAATTAGA
TCGTGCTACTTTGAAATCCGATGGTGTTTTTCGTAGCAGCCCAAGGGGTTGGTTTACTTTTGGACATGCTTCGTTCGCTC
TGCTCTTTTTCTTCGGACACATTTGGCATGGTGCTCGAACTTTGTTCAGAGATGTTTTTGCTGGTATTGATCCAGATTTA
GATGCTCAAGTGGAATTTGGAGCATTCCAAAAACTTGGAGATCCGACTACAAGAAGACAAGTAGTCTGAATGGAAGCATT
GGTTTATACATTCCTTTTAGTATCAACTTTAGGAATCATTTTTTTCGCTATCTTTTTTCGAGAACCGCCTAAAGTTCCAA
CTAAAAAGGTAAAATGACTAGTCCCCGTGTTCCTCGAATGGATCTCTTAGTTGTTGAGAGGGTTGCCCAAAAGCAGTATA
TAAGGCATACCCAGTAAAACTTACAAGTAAACCAGATATAGAGATGGCGACTAGGGTTGCTGTTTCCATATGGCTACACA
AAGCGTGGAGGGTAGTTCTAGATCTGGTCCAAGACGAACTATTGTAGGGGATTTATTGAAACCGTTGAATTCGGAATACG
GTAAAGTAGCTCCCGGATGGGGAACTACTCCTTTGATGGGTGTCGCAATGGCCCTATTTGCGATATTCCTATCTATTATT
TTGGAGATTTATAATTCTTCCGTTTTACTAGATGGAATTTCAATGAATTAGATGAGTAAAGTCTATGATTGGTTCGAAGA
ACGTCTCGAGATTCAGGCAATTGCAGATGATATAACTAGTAAATATGTTCCTCCCCATGTCAACATATTTTATTGTTTAG
GGGGAATTACGCTTACTTGTTTTTTAGTACAAGTAGCTACGGGGTTTGCTATGACTTTTTACTACCGTCCGACGGTTACT
GAGGCTTTTGCTTCTGTTCAATACATAATGACTGAAGCTAACTTTGGTTGGTTAATCCGCTCAGTTCATCGATGGTCGGC
AAGTATGATGGTTTTAATGATGATCCTGCACGTATTTCGTGTGTATCTCACTGGTGGCTTTAAAAAACCTCGTGAATTGA
CTTGGGTTACGGGCGTGGTTCTTGCTGTATTGACCGCATCTTTTGGTGTAACTGGTTATTCCTTACCTTGGGACCAAATT
GGTTATTGGGCGGTAAAAATTGTAACAGGCGTGCCGGAAGCTATTCCTGTAATAGGATCACCTTTGGTAGAGTTATTACG
CGGAAGTGCTAGTGTAGGACAATCCACTTTGACTCGTTTTTATAGTTTACACACTTTTGTATTACCTCTTCTTACTGCCG
TATTTATGTTAATGCACTTTCTAATGATACGTAAGCAAGGTATTTCAGGCCCTTTATAGATGGGAGTAACAAAAAAACCT
GACTTGAATGATCCTGTATTAAGAGCTAAATTGGCTAAGGGAATGGGTCATAATTATTACGGAGAACCTGCATGGCCCAA
TGATCTTTTATATATTTTTCCAGTAGTAATTCTAGGTACTATTGCATGTAATGTAGGATTAGCGGTTCTAGAACCATCAA
TGATTGGTGAACCTGCGGATCCATTTGCAACGCCTTTGGAAATATTGCCTGAATGGTATTTCTTTCCCGTATTTCAAATA
CTTCGTACAGTACCCAATAAGTTATTAGGTGTTCTTTTAATGGTTTCAGTACCTGCAGGATTATTAACAGTACCTTTTTT
GGAGAATGTTAATAAATTCCAAAATCCATTTCGTCGTCCAGTTGCGACAACCGTCTTTTTGATTGGTACTGCGGTAGCCC
TTTGGTTAGGTATTGGAGCAACATTACCTATTGATAAATCCCTAACTTTAGGTCTTTTTTAAATTGATTCAATTGTAAAA
TAATTACACGCGCCTTTTTTTAGGGGGTCGGCAGCCATTATGTGGCATAGGGGTTACATCCCGGACGAAACTTAATAGTA
TACCACTTCTGCGAATAGCTCTTAATGCCGCATCTCGTCCGAGACCAGGACCCTTTATCATGACTTCTGCTCGTTGCATA
CCTTGATCCACTACTGTCCGAATAGCATTTCCTGCTGCGGTTTGAGCAGCAAATGGCGTTCCTCTTCTTGTGCCCCTGAA
TCCACAAGTGCCAGCGGAGGACCAAGAAATCACTCGACCCCGTACATCTGTAATGGTCACAATAGTATTGTTGAAACTTG
CTTGAACATGAATAACGCCTTTTGGTATTTTACGTGAATTCTTACGTGAACCAATACGTCCATTTCTGCGTGAACTAATT
TTTGGTAAAGGTTTTGCCATTTATCCTTGTCTTTGTTTATGTCTCGGGTTGAAGCAAATTACTATAATTCGCCCCCGTCT
ACGTATCAGTCGACATTTTTCACAAATTTTACGAACAGAAGCTCTTATTTTCATTTACCATATATAACACAAGATTTCTC
CGCCTATTCTTTCGAGTCGAGCTTCTCGGTCTGTCATTATACCCCGAGAAGTAGAAAGAATTACAATGCCCATCCCGCCC
AAAATTCTAGGAATTTTTTGATAGTTAGAATAGATTCGTAGACCAGGTCGGCTGATCCGTTTTAAATTTAGACTAGTTCT
ATAGGGTCCTTTCCTCTTCCTTCTATGTCGTAGGGTTAAAACCAAAAATTTTTTGTTGCCCTCCTGATGTTTCCTGACAT
TTTCAATAAAACCTTCTCTTAAAAGTATTTTAATAATGTTTTCAGTGATGTTAGTAGATGCTATTCGAACGGTTCCTTTT
CTATTTATGTCAGCATTTCTTATAGAGGTTATTATGTCAGCAATAGGATCCCTACCCATTTATAACACTTCAGGTGCTAA
TGAAACTATTTTAGTAAAATTTAACTGTCTCAATTCCCGGGCGATTGCACCAAAAATTCGAGTTCCCTTTGGATTTCCTT
CTTGATCAATGACAACTGCAGCGTTGTCATCATATCGTATTATCATACCATTATCACGTTTGAGTTCTTTACAAGTACGT
ACAATTACAGCTCTGATTACTTCTGATCTTTCTAGAGGTGAATTTGGTGCTGCTTCCTTGATCACAGCAACAATAACGTC
ACCGATATGAGCATATCGGCGATTACTAGTCCCTATGATTCGAATACACATCAATTCTCGAGCTCCGCTGTTATCCGCTA
CATTCAAATGGGTCTGAGATTGGATCATCTATCCTGAAATAATGAATTGAGTTCGTATAGGCATTTTTGATGCTGCTATT
GAAATAGCTTTTCTCGCTATATTTTCGGCTACTCCGCCCATTTCATAAAGTATTCTACCTGGTTTAACGACAGCTACCCA
ATATTCGGGAGATCCTTTCCCCGAACCCATACGTGTTTCCGTAGGTCTTAAAGTAACTGGTTTGTCGGGAAATATACGTA
CCCATATTTTTCCACCGCGGCGTGCATTTCGTGTCATTGCTCGTCGCCCCGCTTCTATTTGTCTAGATGTAATCCAAGCG
GGTTCAAGTGCCTGAAGAGCATATCTGCCGAAACAAATACGATTACCTCGAAAAGCTATTCCTTTCATTCTTCCTCTATG
TTGTTTACGGAATCGGGTTCTTTTGGGACTAAGCATTTATTTCTTGTCTGGAAATGTCCAAATTTTTATGCCTAATACCC
CATAAATAGTTCTAACTGTATACGAACAATAATCAATTTTAGCTCCAATGGTTTGTAGAGGAACTCTACCTTCTCTAATC
CATTCGACGCGTGCAATTTCTTTTCCGTCAAGACGCCCAGCAATTTGCACTTGAATTCCTTTTGTATTGGCCTGTTCAGT
TAATTCAATAGCTTTTTTCATTGCTTTGCGAAATGAAACTCTATTTTTTAATTGTCCGGCTATAAATTCTCCAAGAATAT
TAGGGTGCCCGTAAGGGTTTGGAATTCTTGTAATAGCAATATTGAATTTTCGATTCACACAATTAAGTTCTTTTTGTACA
TTCATCTGTAATTCTTCGATTCGTTTAGGTCTACTTTCTATTAATAATTTTGGGAATCCCATATATATTATGACCTGAAT
CACATCAATTCGTTTTTGAATCTCTATACGTACAATTCCTTCAATACCAGAAGATATTTTCGCATTTTTTTTTACATAAT
TCTTGATACAGTTTCTTATTTTTTGATCTTCTTGTAGACCCTCAGAGTAATTTTTTGGTTGTGCAAACCAAAGAGAATGA
TGACTTTGGGTTGTACCAAGTCTGAAACCAAGTGGATTTATTTTTTGTCCCATTCATATATATATATATTCGTCATATTC
TTCATATAAGGATATATTTTTTAATACAATAGATATATGACAAGTTGATCTTTTTATCGGATAACCCCGTCCTCGAGCCT
GAGGTTTTAATTTTTTCACAGTAGTGCCTTCGTTGACTTCGGCTTTACTAATGATTAAATTGGCTTCGTTGAAACCCATA
TTGTGACTAGCATTTGCTGCTGCGGAATAAATCAATTTAAAAATGGGATAACATGCTCGATAAGGCATGAGCTCGAGTAT
CATAAGTGTTTCTTCGTAAGAACGTCCACGAATCTGATCAATTATTCTTCGTGCTTTGTGAGGGGACATACATATATGTT
GGCCTAAAGCATATACTTCATATGTGTTTCTCTTTCTTTTTTTTATCTTTATCATCTATTTACTACGGCGACGAAGAATC
AAATTATCACTATATTTATTCCTTTTTCTACTTCTTCTTCCAAGTGCAGGATAACCCCAAGGGGTTGCGGGTTTTTTTCT
ACCAATTGGGGCCCTCCCTTCACCACCCCCATGGGGGTGGTCTACAGGGTTCATAACTACTCCTCTTACTACAGGACGCT
TACCTAGCCAACATTTAGATCCGGCTCTACCCAAACTTTTCTGGTTCACCCCAGTATTCCCTACTTGTCCGACTGTTGCT
GAGCAGTTTTTGGATATTAAACGAACCTCCCCAGAAGGTAATTTTAATGTGGCTGATTTCCCCTCTTTTGCAATCAGTTT
CGCTACAGCACCTGCAGCTCTAGCTAATTGTCCACCCTTTCCAAGTGTGATTTCTATGTTATGTATGGCCGTGCCTAAGG
GCATATCGGTCAAAGGTAGGGCATTTCCCATTTTTATAGGAACTTCTGTACCAGAAATAATGGTATCTCCAATTATAGCC
CCTCTGGGATGTAAAATATATCTCTTCTCACCATCCCCATAGTGTATGAGACAAATGTATGCATTTCGATTAGGGTCGTA
TTCTATGGTTACGATTCTACCATATATGTCTTTTTCATTCCGTCGAAAATCGATTTTACGGTATAGACGCTTATGACCTC
CCCCTCTATGTCTTGCGGTAATGATTCCTCTGGCATTACGGCCTTTACCACAACGATGCTGTCCATAGATCAAATTCTTT
CGTGTATTTCGTGTATTGGATTTCGCTTGACTGTCTACGGCTCCATTGCGTGTGCTCGGGGTAGAAGTTTTGTATAAATG
TATCGCCATTTAAGTTCTTTTCTTTCTAAGAGGTGGAATAGAATAACCCGGTTGAAGCGTAATGATCATACGTCTGTAAT
GCATTGTATGTCCCATAATAGGTCTCATTCTTCTACCCTTTCCCGGGAGTCGATGGCTATTCATAGCTATTACCTTGACA
CCAAAGAAGAGTTCGACCCAATGCTTTATTTCTGTCCTAGTTAATCCTGATTCGACATTAAAAGTATATTGATTTTTCCC
CAATAACCGAATACTTTTGTCTGTAAATACTGCATATTTGATTCCATCCATTTAACGAAAATGTGCAAAAGCTCTATTTG
CCTCTGCCATTCTATGAGTCTCTTCCTTTTTGCGTATGGCATCACCACTCCCTTTGGCAGCATCCACTAATTCGGAACTT
AATTTGAAAGCCATATTTCGACCCGGACGTTTTCGGGATGCCCCTAATAACCAACGAATGGCAAGTGCTTTTCCTTGTGT
GGATCCTATTTCAATGGGAACTTGATGAGTCGATCCGCCTACACGTCTTGCTTTTACTGCTATATCGGGAGTTACTCCAC
GTATTGCTTGACGTAAAACAGATAGTGGATTTGTTTCTGTCTTTTGTTGAATCTTTTTCATGGCTCGATAGATAATTTGA
TAAGCCAATGATTTTTTTCCGTGTTTCAGAATACGGTTAACCAACATGTTAACTAATCGATTACGATAAATTGGATCGGA
TTTTGCAGTTTTTTCTTCTGCAGTACCTCGACGTGACATTTATTTTGGCTTTTTGACCCCATATTTAGAACGCCCTTGTT
GACGATCCTTTACTCCGACAGCATCTAGGGTTCCTCGAACAATGTGATATCTCACACCGGGTAAATCCTTAACCCTTCCC
CCTCTTACTAAGACTACAGAATGTTCTTGTAAATTATGGCCAATACCAGGTATATAAGCAGTGATTTCAAATCCAGAGGT
TAATCGTACTCTGGCAACTTTACGTAAGGCAGAGTTTGGTTTTTTGGGGGTGATAGTTCAATAAGCTAGACCCATGCTTC
GAGTTGTTTCATGCCATAAATAAACTCGAACACTCAAGAAATCTGTTGGACAGGCGGATTCACATCTCTTACAACCGACA
CAGTCCTCTGTTCTTGGAGCAGAAGCAATTTGCTTAGATTTACATCCATCCCAAGGTATCATTTCTAATACATCTGTGGG
GCAGGCTCGGACACATTGAGTACACCCTATACATGTATCATAAATCTTTACTGAATGTGACATCTACTTATTCAACAAAT
TCGATTGATTGATATGGATTGATTTTCTATTACGATAAATTGCCGAAACAATAGCTAGTCCAATAGCTGCTTCAGCGGCT
GCGATAGCTATAACAAAAATTGAAAAAATATTTCCTTTTAATTGGCGACTATCAAAAAAATCAGAAAATGTTACGAAATT
TAGATTAACTGCATTCAGTATAAGTTCAAGGCACATAAGGGCTCTAACCATATTTCGACTCGTGATCAATCCATAGATAC
CAATAGAAAATAAATAGGCACTCAAAACAAGTACATGTTCGAGCATCATTTACTGACGAGCCACAGCAATCGCACCTATC
AAAGCAACTAAAAGAATTATTGAAATGAATTCAAATGGAAGAAAAAAATCTGTTGATAAATGAATTCCAATTTGTTGGCC
ATTACTTATCAAATCTTGTTCTATAATCTGATTTGTTTTTGTAGTCCAAATAATTCCGTACCATGACGTATCTAGAATAA
TAGTAATTAGTGAAACAAAAATACTTGTACAAACTAAGGAAGTAACCCCGCTTCCAACAGTCCAAAGATTAAAATCTTTG
TAATATTCTGAACCATTCATGAACATCACGGCAAATATAATTAAAACATTTATAGCTCCCACATAAATAAGGAGCTGTGC
GGCAGCTACAAAATGAGAGTTTGATAAAATATAGAATAAAGATATACAAACAAGAACCAATCCCAACGAAAAGGCAGAAT
AAATTGGGTTGGTAAGTAATACTACTCCTAGACCTCCTAATATAAGACCTAACCCCAGAAAGACTAAAAGAAAATCATGA
ATTAGTCCAGGCAAATCCATCTATTTTTTTTGAGTTGAATTCAAAATTGTTCGAATTGTATAATCGTCAACTACTGACAT
TGGTAAACGACCTAAAGCAATTTGATTATAATTCAATTCGTGACGATCATAAGTAGAAAGCTCATATTCTTCAGTCATCG
ATAAACAATTTGTCGGACAATACTCAACACAGTTGCCACAAAATATACAGATTCCGAAATCAATACTGTAATTAAGCAAC
CGTTTCTTTCGAATGTCAGTTTCCAATTTCCAATCAACAACAGGTAGATCTATAGGACATACACGAACACATACTTCACA
AGCAATGCATTTATCAAATTCAAAATGAATTCGACCGCGGAAACGCTCCGATGTGATTAATTTTTCATAAGGATATTGAA
CAGTTACAGGTAAACGATTTGCATGAGATAAGGTAATCATGAAACCTTGACCAATGTACCTTGCAGCTCGTATGGTTTGT
TGCCCATAATTCATGAACCCAGTTACCATGGGAAACATTTATAGTGAAAGAAGTTCGAAAGAGGTTGTTAATAATAGATT
ACCGAGAGAAATAGGTAAAAGAAATTTCCATCCAAGATTTAAAAGTTGGTCCATTCTTAGTCTAGGTAAAGTCCATCTTG
TTGTGATAGAAATGAACAAGAACAAATAAGTTTTAACCAATGTAATAAAGATACCAATTGTTGTTCCAAAGACTCCGCTC
ATTTTTTTTATTTCAAAAAGCTCAGGAACGAATATATACGGAATAGAGATATTCCAACCGCCCAAGTAAAGAACTGTTAC
AAATAATGAAGAAACTAATAAGTTTAGATAGGAAGCAATATAAAATAAACCAAATTTGATGCCCGAATATTCGGTTTGAT
AACCTGCTACTAATTCTTCTTCTGCTTCTGGTAAATCAAAAGGTAATCTCTCACATTCTGCTAGAGAAGAAATAAAAAAA
ATGATAAATCCTATAGGTTGACGCCACAAATTCCACCCCCAAAAACCAGATTTTGATTGTGCCTCAACTATATCAACTGT
ACTTGAACTATTAGATAATAGAGATATGGATAACACACAAAGAGTTAATGGTATTTCATAACTAATCGATTGAGCAGCAG
CTCGTAAACCACCCAAAAAGGAATATTTATTATTTGATCCATATCCTGACATAAGAAGTCCGATGGGAGCAATACTTGAA
ATGGCAATCCATAAAAAAACACCAATATTTAGATCAGTTAAAACAAGGTGATAGCCAAAAGGAATTACCGAATAGCTTAA
TATAGTTGATATGACTGCTATGGATGGTCCGATACTGAATAAACGAATATCCCCCCTAGATGGAAAAAGATTCTCTTTGA
AAAGTAGTTTTGTCCCATCCGCTAGAGCTTGAAGAACTCCTAAAGGACCGGCATATTCAGGTCCAATACGTTGTTGTATC
CCTGCAGATATTTCTCTTTCTAACCATACAATTACTAGTATGCCTGTCGTGATTCCCAATACAAGAATAAAAATCGGGGC
AAACACCCATATAATTCCATAGACCTCGTTTAAGGATTCTAATCTAGAAAAAGAATTGATAGCTTGTACTTCTGTTGTAT
CAATTATCATTCAACGATCAACTTCTCCCATAATGATATCTATACTACCTAGTATTGTCATAATATCAGCCAATTTCATT
CTTTTAACTAATTCAGGAAGAATTTGCAAATTGATAAAACCTGGCGGACGAATTTTCCATCTCCAAGGAAAACCGCTCTG
ATCCCCTATCAGAAAAATTCCCAATTCTCCTTTTGGTGCTTCGACTCTCACATAAAGTTCTTGTTTCGGTAATTCAAAAG
TAGGAGAAGTTTTTTTACTAATGAATCGATATTCGAAATCGTTCCATTCCGAATCCCTTTCTCTATCAAAGCGTCGGGTT
TCTAAATTCTCATAGGGCCCCCCCGGAATTCCTTCCAGAGCCTGTTGAATAATTTTTATAGATTCCAGCATTTCACCAAT
CCGGACTAAATAACGAGCTAAGGAATCTCCTTCTTTTTGCCACTGGATTTCCCAATCAAATTCGTCGTAACACTCATAAT
GATCAACTTTACGAAGATCCCATTGTACTCCAGAAGCTCGTAGCATTGGTCCTGATAAACCCCAATTTATTGCTTCTTCT
GTACCAACAATACCTACCCCCTCAACTCGTTCTAAAAAAATAGGATTTCGCGTAATAAGTTTTTGATATTCAGTAACTCC
TGTTAAAAAATAATCGCAAAAATCCAAACATTTATCTATCCAACCATAAGGTAGATCAGACGCTACTCCTCCGATACGAA
AAAAATTATGCATCATTCTCATACCAGTGGCAGCTTCGAATAAATCATATACTAACTCTCTTTCTCTAAAGATATAGAAG
AAAGGAGTCTGTGCACCAATATCTGCCATAAAAGGGCCAAGCCATAACAAATGAGAAGCTATACGACTCAATTCCAACAT
AATTACTCTGATATAGCCAGCTCTTTTAGGCACTTGAATATTTCCTAACAGTTCTGGACCATTTACTGTTATTGCTTCTG
TGAACATAGTAGCCAAATAATCCCAACGTGTTACATAGGGCAAATATTGTATAATTGTTCGATTTTCCGCAATTTTTTCC
ATTCCTCTGTGTAAATAACCTAATATTGGTTCGCAGTCAATAACATCTTCCCCGTCTAGAGTAACGATGAGTCGAAGAAC
ACCATGCATTGATGGGTGGTGGGGACCCATATTAACTATCATAAGGTCTTTTCGTGTAGCTGGTACATTCATACTATCAC
CCCCAAAAAACCAAACTCTGCCTTACGTAAAGTTGCCAGAGTACGATTAACCTCTGGATTTGAAATCACTGCTTATATAC
CTGGTATTGGCCATAATTTACAAGAACATTCTGTAGTCTTAGTAAGAGGGGGAAGGGTTAAGGATTTACCCGGTGTGAGA
TATCACATTGTTCGAGGAACCCTAGATGCTGTCGGAGTAAAGGATCGTCAACAAGGGCGTTCTAAATATGGGGTCAAAAA
GCCAAAATAA
>Kenya_10_Local [organism=Manihot esculenta] [country: Kenya] [Collection date:May-2013] [Cultivar:Local]
ATACACCCTAGTACATGTTCCTCGGCGCTGAGGACATCCCCCAAGAGCGGGGGATTTGGTGACATTTCTGATTGGCTGTC
TTGTGTTTCTAATAAGTTGTTTAATAGTTGGCATTTATGCAACTGCTACAAGATCAACAATTCCATAAGCTTGGGCTTCG
GTTGCTGACATAAAAACATCTCTTTCCATGTCTTCGGATACAACCCATAAAGGTTTTCCCGTTCTTTGTGCATAAATCCT
TGTGAGGATTTCGCGCAGTTTCAGTAGTTCTTCCGCTTCCAGGACAAATTCTACTATTTGTGCCTCATAATAACCAGAAA
TAGGTTGATGAATCATTACCCTAGCATGAGGGAATGCTAAACGTTTGGTAATTTTTCCTCCGACCAGAATAAAAGATCCC
ATTGAAGCAGCTAATCCCATGCATACTGTTTGTACATCGGGTCGCACAAATTGCATAGTATCATAAATAGCTATTCCGGG
TATTACCCATCCGCCGGGAGAGTTTATAAACAAATACAAATCTTTTGTCGCGTTTTCTATACTGAGATATACCATAAGAC
CAATAAGTTGATTCGCGATCTCGCTATCAACATCTTGACCTAAAAAAAGTAATCTTTCTCGATAAAGTCGGTTTATGTCA
ATCCAAGTTGAATCGTCTTCCCCAGGATTTCGAAAAGGGACTTTTGGAACACCAATAGGCATATGGGTTTGCCTTGGTAT
CGTGTTCATACCGTCGTATTGAATGATCCCGGTCGTTTGCTGTCTGTCCATATAATGCATACAGCTTTGGTTGCTGGTTG
GGCCGGTTCGATGGCTCTATATGAATTAGCAGTTTTTGATCCCTCTGACCCCGTTCTCGATCCAATGTGGAGACAGGGTA
TGTTCGTTATACCTTTTATGACTCGTTTAGGAATAACCAATTCATGGGGTGGTTGGAGTATCACAGGAGGAACTATAACG
AATCCGGGTATTTGGAGTTATGAAGGCGTGGCTGGGGCGCATATTGTGTTTTCTGGCTTGTGCTTCTTGGCAGCTATTTG
GCATTGGGTGTATTGGGATCTAGAAATATTTTGCGATGAACGTACAGGAAAACCTTCTTTGGATTTGCCCAAGATCTTTG
GAATTCATTTATTTCTCTCCGGGGTGGCTTGCTTTGGGTTTGGCGCTTTTCATGTAACCGGATTGTATGGTCCTGGAATA
TGGGTGTCCGACCCTTATGGACTAACCGGAAAGGTACAACCTGTAAGTCCAGCATGGGGTGTGGAAGGTTTTGATCCTTT
TGTTCCGGGAGGAATAGCTTCTCATCATATTGCAGCGGGGACATTGGGCATATTAGCGGGCCTATTCCATCTTAGTGTCC
GCCCGCCCCAACGTTTATACAAAGGATTACGTATGGGAAATATTGAAACTGTCCTTTCCAGTAGTATCGCGGCTGTCTTT
TTTGCAGCTTTTGTTGTTGCTGGAACTATGTGGTATGGTTCAGCAACTACCCCGATTGAATTATTTGGTCCCACTCGTTA
TCAATGGGATCAAGGATACTTCCAGCAAGAAATATATCGAAGAGTTAGTGCTGGGCTAGCCGAAAATCAAAGTTTATCCG
AAGCTTGGTCTAAAATTCCCGAAAAATTAGCTTTTTATGATTACATCGGCAATAATCCGGCAAAAGGTGGGTTGTTCAGA
GCAGGCTCAATGGACAACGGGGATGGAATAGCTGTTGGGTGGTTAGGACATCCTATCTTTAGAGATAAAGAAGGGCGTGA
ACTTTTTGTACGTCGTATGCCTACTTTTTTTGAAACATTTCCGGTTGTTTTGGTAGACGGAGATGGAATTGTTAGAGCCG
ATGTTCCTTTTCGAAGGGCGGAGTCGAAGTATAGTGTCGAACAAGTAGGTGTAACTGTTGAGTTCTATGGTGGCGAACTA
AACGGAGTCAGTTATAGTGATCCTGTTACTGTGAAAAAATATGCTAGACGCGCTCAATTGGGTGAAATTTTTGAATTAGA
TCGTGCTACTTTGAAATCCGATGGTGTTTTTCGTAGCAGCCCAAGGGGTTGGTTTACTTTTGGACATGCTTCGTTCGCTC
TGCTCTTTTTCTTCGGACACATTTGGCATGGTGCTCGAACTTTGTTCAGAGATGTTTTTGCTGGTATTGATCCAGATTTA
GATGCTCAAGTGGAATTTGGAGCATTCCAAAAACTTGGAGATCCGACTACAAGAAGACAAGTAGTCTGAATGGAAGCATT
GGTTTATACATTCCTTTTAGTATCAACTTTAGGAATCATTTTTTTCGCTATCTTTTTTCGAGAACCGCCTAAAGTTCCAA
CTAAAAAGGTAAAATGACTAGTCCCCGTGTTCCTCGAATGGATCTCTTAGTTGTTGAGAGGGTTGCCCAAAAGCAGTATA
TAAGGCATACCCAGTAAAACTTACAAGTAAACCAGATATAGAGATGGCGACTAGGGTTGCTGTTTCCATATGGCTACACA
AAGCGTGGAGGGTAGTTCTAGATCTGGTCCAAGACGAACTATTGTAGGGGATTTATTGAAACCGTTGAATTCGGAATACG
GTAAAGTAGCTCCCGGATGGGGAACTACTCCTTTGATGGGTGTCGCAATGGCCCTATTTGCGATATTCCTATCTATTATT
TTGGAGATTTATAATTCTTCCGTTTTACTAGATGGAATTTCAATGAATTAGATGAGTAAAGTCTATGATTGGTTCGAAGA
ACGTCTCGAGATTCAGGCAATTGCAGATGATATAACTAGTAAATATGTTCCTCCCCATGTCAACATATTTTATTGTTTAG
GGGGAATTACGCTTACTTGTTTTTTAGTACAAGTAGCTACGGGGTTTGCTATGACTTTTTACTACCGTCCGACGGTTACT
GAGGCTTTTGCTTCTGTTCAATACATAATGACTGAAGCTAACTTTGGTTGGTTAATCCGCTCAGTTCATCGATGGTCGGC
AAGTATGATGGTTTTAATGATGATCCTGCACGTATTTCGTGTGTATCTCACTGGTGGCTTTAAAAAACCTCGTGAATTGA
CTTGGGTTACGGGCGTGGTTCTTGCTGTATTGACCGCATCTTTTGGTGTAACTGGTTATTCCTTACCTTGGGACCAAATT
GGTTATTGGGCGGTAAAAATTGTAACAGGCGTGCCGGAAGCTATTCCTGTAATAGGATCACCTTTGGTAGAGTTATTACG
CGGAAGTGCTAGTGTAGGACAATCCACTTTGACTCGTTTTTATAGTTTACACACTTTTGTATTACCTCTTCTTACTGCCG
TATTTATGTTAATGCACTTTCTAATGATACGTAAGCAAGGTATTTCAGGCCCTTTATAGATGGGAGTAACAAAAAAACCT
GACTTGAATGATCCTGTATTAAGAGCTAAATTGGCTAAGGGAATGGGTCATAATTATTACGGAGAACCTGCATGGCCCAA
TGATCTTTTATATATTTTTCCAGTAGTAATTCTAGGTACTATTGCATGTAATGTAGGATTAGCGGTTCTAGAACCATCAA
TGATTGGTGAACCTGCGGATCCATTTGCAACGCCTTTGGAAATATTGCCTGAATGGTATTTCTTTCCCGTATTTCAAATA
CTTCGTACAGTACCCAATAAGTTATTAGGTGTTCTTTTAATGGTTTCAGTACCTGCAGGATTATTAACAGTACCTTTTTT
GGAGAATGTTAATAAATTCCAAAATCCATTTCGTCGTCCAGTTGCGACAACCGTCTTTTTGATTGGTACTGCGGTAGCCC
TTTGGTTAGGTATTGGAGCAACATTACCTATTGATAAATCCCTAACTTTAGGTCTTTTTTAAATTGATTCAATTGTAAAA
TAATTACACGCGCCTTTTTTTAGGGGGTCGGCAGCCATTATGTGGCATAGGGGTTACATCCCGGACGAAACTTAATAGTA
TACCACTTCTGCGAATAGCTCTTAATGCCGCATCTCGTCCGAGACCAGGACCCTTTATCATGACTTCTGCTCGTTGCATA
CCTTGATCCACTACTGTCCGAATAGCATTTCCTGCTGCGGTTTGAGCAGCAAATGGCGTTCCTCTTCTTGTGCCCCTGAA
TCCACAAGTGCCAGCGGAGGACCAAGAAATCACTCGACCCCGTACATCTGTAATGGTCACAATAGTATTGTTGAAACTTG
CTTGAACATGAATAACGCCTTTTGGTATTTTACGTGAATTCTTACGTGAACCAATACGTCCATTTCTGCGTGAACTAATT
TTTGGTAAAGGTTTTGCCATTTATCCTTGTCTTTGTTTATGTCTCGGGTTGAAGCAAATTACTATAATTCGCCCCCGTCT
ACGTATCAGTCGACATTTTTCACAAATTTTACGAACAGAAGCTCTTATTTTCATTTACCATATATAACACAAGATTTCTC
CGCCTATTCTTTCGAGTCGAGCTTCTCGGTCTGTCATTATACCCCGAGAAGTAGAAAGAATTACAATGCCCATCCCGCCC
AAAATTCTAGGAATTTTTTGATAGTTAGAATAGATTCGTAGACCAGGTCGGCTGATCCGTTTTAAATTTAGACTAGTTCT
ATAGGGTCCTTTCCTCTTCCTTCTATGTCGTAGGGTTAAAACCAAAAATTTTTTGTTGCCCTCCTGATGTTTCCTGACAT
TTTCAATAAAACCTTCTCTTAAAAGTATTTTAATAATGTTTTCAGTGATGTTAGTAGATGCTATTCGAACGGTTCCTTTT
CTATTTATGTCAGCATTTCTTATAGAGGTTATTATGTCAGCAATAGGATCCCTACCCATTTATAACACTTCAGGTGCTAA
TGAAACTATTTTAGTAAAATTTAACTGTCTCAATTCCCGGGCGATTGCACCAAAAATTCGAGTTCCCTTTGGATTTCCTT
CTTGATCAATGACAACTGCAGCGTTGTCATCATATCGTATTATCATACCATTATCACGTTTGAGTTCTTTACAAGTACGT
ACAATTACAGCTCTGATTACTTCTGATCTTTCTAGAGGTGAATTTGGTGCTGCTTCCTTGATCACAGCAACAATAACGTC
ACCGATATGAGCATATCGGCGATTACTAGTCCCTATGATTCGAATACACATCAATTCTCGAGCTCCGCTGTTATCCGCTA
CATTCAAATGGGTCTGAGATTGGATCATCTATCCTGAAATAATGAATTGAGTTCGTATAGGCATTTTTGATGCTGCTATT
GAAATAGCTTTTCTCGCTATATTTTCGGCTACTCCGCCCATTTCATAAAGTATTCTACCTGGTTTAACGACAGCTACCCA
ATATTCGGGAGATCCTTTCCCCGAACCCATACGTGTTTCCGTAGGTCTTAAAGTAACTGGTTTGTCGGGAAATATACGTA
CCCATATTTTTCCACCGCGGCGTGCATTTCGTGTCATTGCTCGTCGCCCCGCTTCTATTTGTCTAGATGTAATCCAAGCG
GGTTCAAGTGCCTGAAGAGCATATCTGCCGAAACAAATACGATTACCTCGAAAAGCTATTCCTTTCATTCTTCCTCTATG
TTGTTTACGGAATCGGGTTCTTTTGGGACTAAGCATTTATTTCTTGTCTGGAAATGTCCAAATTTTTATGCCTAATACCC
CATAAATAGTTCTAACTGTATACGAACAATAATCAATTTTAGCTCCAATGGTTTGTAGAGGAACTCTACCTTCTCTAATC
CATTCGACGCGTGCAATTTCTTTTCCGTCAAGACGCCCAGCAATTTGCACTTGAATTCCTTTTGTATTGGCCTGTTCAGT
TAATTCAATAGCTTTTTTCATTGCTTTGCGAAATGAAACTCTATTTTTTAATTGTCCGGCTATAAATTCTCCAAGAATAT
TAGGGTGCCCGTAAGGGTTTGGAATTCTTGTAATAGCAATATTGAATTTTCGATTCACACAATTAAGTTCTTTTTGTACA
TTCATCTGTAATTCTTCGATTCGTTTAGGTCTACTTTCTATTAATAATTTTGGGAATCCCATATATATTATGACCTGAAT
CACATCAATTCGTTTTTGAATCTCTATACGTACAATTCCTTCAATACCAGAAGATATTTTCGCATTTTTTTTTACATAAT
TCTTGATACAGTTTCTTATTTTTTGATCTTCTTGTAGACCCTCAGAGTAATTTTTTGGTTGTGCAAACCAAAGAGAATGA
TGACTTTGGGTTGTACCAAGTCTGAAACCAAGTGGATTTATTTTTTGTCCCATTCATATATATATATATTCGTCATATTC
TTCATATAAGGATATATTTTTTAATACAATAGATATATGACAAGTTGATCTTTTTATCGGATAACCCCGTCCTCGAGCCT
GAGGTTTTAATTTTTTCACAGTAGTGCCTTCGTTGACTTCGGCTTTACTAATGATTAAATTGGCTTCGTTGAAACCCATA
TTGTGACTAGCATTTGCTGCTGCGGAATAAATCAATTTAAAAATGGGATAACATGCTCGATAAGGCATGAGCTCGAGTAT
CATAAGTGTTTCTTCGTAAGAACGTCCACGAATCTGATCAATTATTCTTCGTGCTTTGTGAGGGGACATACATATATGTT
GGCCTAAAGCATATACTTCATATGTGTTTCTCTTTCTTTTTTTTATCTTTATCATCTATTTACTACGGCGACGAAGAATC
AAATTATCACTATATTTATTCCTTTTTCTACTTCTTCTTCCAAGTGCAGGATAACCCCAAGGGGTTGCGGGTTTTTTTCT
ACCAATTGGGGCCCTCCCTTCACCACCCCCATGGGGGTGGTCTACAGGGTTCATAACTACTCCTCTTACTACAGGACGCT
TACCTAGCCAACATTTAGATCCGGCTCTACCCAAACTTTTCTGGTTCACCCCAGTATTCCCTACTTGTCCGACTGTTGCT
GAGCAGTTTTTGGATATTAAACGAACCTCCCCAGAAGGTAATTTTAATGTGGCTGATTTCCCCTCTTTTGCAATCAGTTT
CGCTACAGCACCTGCAGCTCTAGCTAATTGTCCACCCTTTCCAAGTGTGATTTCTATGTTATGTATGGCCGTGCCTAAGG
GCATATCGGTCAAAGGTAGGGCATTTCCCATTTTTATAGGAACTTCTGTACCAGAAATAATGGTATCTCCAATTATAGCC
CCTCTGGGATGTAAAATATATCTCTTCTCACCATCCCCATAGTGTATGAGACAAATGTATGCATTTCGATTAGGGTCGTA
TTCTATGGTTACGATTCTACCATATATGTCTTTTTCATTCCGTCGAAAATCGATTTTACGGTATAGACGCTTATGACCTC
CCCCTCTATGTCTTGCGGTAATGATTCCTCTGGCATTACGGCCTTTACCACAACGATGCTGTCCATAGATCAAATTCTTT
CGTGTATTTCGTGTATTGGATTTCGCTTGACTGTCTACGGCTCCATTGCGTGTGCTCGGGGTAGAAGTTTTGTATAAATG
TATCGCCATTTAAGTTCTTTTCTTTCTAAGAGGTGGAATAGAATAACCCGGTTGAAGCGTAATGATCATACGTCTGTAAT
GCATTGTATGTCCCATAATAGGTCTCATTCTTCTACCCTTTCCCGGGAGTCGATGGCTATTCATAGCTATTACCTTGACA
CCAAAGAAGAGTTCGACCCAATGCTTTATTTCTGTCCTAGTTAATCCTGATTCGACATTAAAAGTATATTGATTTTTCCC
CAATAACCGAATACTTTTGTCTGTAAATACTGCATATTTGATTCCATCCATTTAACGAAAATGTGCAAAAGCTCTATTTG
CCTCTGCCATTCTATGAGTCTCTTCCTTTTTGCGTATGGCATCACCACTCCCTTTGGCAGCATCCACTAATTCGGAACTT
AATTTGAAAGCCATATTTCGACCCGGACGTTTTCGGGATGCCCCTAATAACCAACGAATGGCAAGTGCTTTTCCTTGTGT
GGATCCTATTTCAATGGGAACTTGATGAGTCGATCCGCCTACACGTCTTGCTTTTACTGCTATATCGGGAGTTACTCCAC
GTATTGCTTGACGTAAAACAGATAGTGGATTTGTTTCTGTCTTTTGTTGAATCTTTTTCATGGCTCGATAGATAATTTGA
TAAGCCAATGATTTTTTTCCGTGTTTCAGAATACGGTTAACCAACATGTTAACTAATCGATTACGATAAATTGGATCGGA
TTTTGCAGTTTTTTCTTCTGCAGTACCTCGACGTGACATTTATTTTGGCTTTTTGACCCCATATTTAGAACGCCCTTGTT
GACGATCCTTTACTCCGACAGCATCTAGGGTTCCTCGAACAATGTGATATCTCACACCGGGTAAATCCTTAACCCTTCCC
CCTCTTACTAAGACTACAGAATGTTCTTGTAAATTATGGCCAATACCAGGTATATAAGCAGTGATTTCAAATCCAGAGGT
TAATCGTACTCTGGCAACTTTACGTAAGGCAGAGTTTGGTTTTTTGGGGGTGATAGTTCAATAAGCTAGACCCATGCTTC
GAGTTGTTTCATGCCATAAATAAACTCGAACACTCAAGAAATCTGTTGGACAGGCGGATTCACATCTCTTACAACCGACA
CAGTCCTCTGTTCTTGGAGCAGAAGCAATTTGCTTAGATTTACATCCATCCCAAGGTATCATTTCTAATACATCTGTGGG
GCAGGCTCGGACACATTGAGTACACCCTATACATGTATCATAAATCTTTACTGAATGTGACATCTACTTATTCAACAAAT
TCGATTGATTGATATGGATTGATTTTCTATTACGATAAATTGCCGAAACAATAGCTAGTCCAATAGCTGCTTCAGCGGCT
GCGATAGCTATAACAAAAATTGAAAAAATATTTCCTTTTAATTGGCGACTATCAAAAAAATCAGAAAATGTTACGAAATT
TAGATTAACTGCATTCAGTATAAGTTCAAGGCACATAAGGGCTCTAACCATATTTCGACTCGTGATCAATCCATAGATAC
CAATAGAAAATAAATAGGCACTCAAAACAAGTACATGTTCGAGCATCATTTACTGACGAGCCACAGCAATCGCACCTATC
AAAGCAACTAAAAGAATTATTGAAATGAATTCAAATGGAAGAAAAAAATCTGTTGATAAATGAATTCCAATTTGTTGGCC
ATTACTTATCAAATCTTGTTCTATAATCTGATTTGTTTTTGTAGTCCAAATAATTCCGTACCATGACGTATCTAGAATAA
TAGTAATTAGTGAAACAAAAATACTTGTACAAACTAAGGAAGTAACCCCGCTTCCAACAGTCCAAAGATTAAAATCTTTG
TAATATTCTGAACCATTCATGAACATCACGGCAAATATAATTAAAACATTTATAGCTCCCACATAAATAAGGAGCTGTGC
GGCAGCTACAAAATGAGAGTTTGATAAAATATAGAATAAAGATATACAAACAAGAACCAATCCCAACGAAAAGGCAGAAT
AAATTGGGTTGGTAAGTAATACTACTCCTAGACCTCCTAATATAAGACCTAACCCCAGAAAGACTAAAAGAAAATCATGA
ATTAGTCCAGGCAAATCCATCTATTTTTTTTGAGTTGAATTCAAAATTGTTCGAATTGTATAATCGTCAACTACTGACAT
TGGTAAACGACCTAAAGCAATTTGATTATAATTCAATTCGTGACGATCATAAGTAGAAAGCTCATATTCTTCAGTCATCG
ATAAACAATTTGTCGGACAATACTCAACACAGTTGCCACAAAATATACAGATTCCGAAATCAATACTGTAATTAAGCAAC
CGTTTCTTTCGAATGTCAGTTTCCAATTTCCAATCAACAACAGGTAGATCTATAGGACATACACGAACACATACTTCACA
AGCAATGCATTTATCAAATTCAAAATGAATTCGACCGCGGAAACGCTCCGATGTGATTAATTTTTCATAAGGATATTGAA
CAGTTACAGGTAAACGATTTGCATGAGATAAGGTAATCATGAAACCTTGACCAATGTACCTTGCAGCTCGTATGGTTTGT
TGCCCATAATTCATGAACCCAGTTACCATGGGAAACATTTATAGTGAAAGAAGTTCGAAAGAGGTTGTTAATAATAGATT
ACCGAGAGAAATAGGTAAAAGAAATTTCCATCCAAGATTTAAAAGTTGGTCCATTCTTAGTCTAGGTAAAGTCCATCTTG
TTGTGATAGAAATGAACAAGAACAAATAAGTTTTAACCAATGTAATAAAGATACCAATTGTTGTTCCAAAGACTCCGCTC
ATTTTTTTTATTTCAAAAAGCTCAGGAACGAATATATACGGAATAGAGATATTCCAACCGCCCAAGTAAAGAACTGTTAC
AAATAATGAAGAAACTAATAAGTTTAGATAGGAAGCAATATAAAATAAACCAAATTTGATGCCCGAATATTCGGTTTGAT
AACCTGCTACTAATTCTTCTTCTGCTTCTGGTAAATCAAAAGGTAATCTCTCACATTCTGCTAGAGAAGAAATAAAAAAA
ATGATAAATCCTATAGGTTGACGCCACAAATTCCACCCCCAAAAACCAGATTTTGATTGTGCCTCAACTATATCAACTGT
ACTTGAACTATTAGATAATAGAGATATGGATAACACACAAAGAGTTAATGGTATTTCATAACTAATCGATTGAGCAGCAG
CTCGTAAACCACCCAAAAAGGAATATTTATTATTTGATCCATATCCTGACATAAGAAGTCCGATGGGAGCAATACTTGAA
ATGGCAATCCATAAAAAAACACCAATATTTAGATCAGTTAAAACAAGGTGATAGCCAAAAGGAATTACCGAATAGCTTAA
TATAGTTGATATGACTGCTATGGATGGTCCGATACTGAATAAACGAATATCCCCCCTAGATGGAAAAAGATTCTCTTTGA
AAAGTAGTTTTGTCCCATCCGCTAGAGCTTGAAGAACTCCTAAAGGACCGGCATATTCAGGTCCAATACGTTGTTGTATC
CCTGCAGATATTTCTCTTTCTAACCATACAATTACTAGTATGCCTGTCGTGATTCCCAATACAAGAATAAAAATCGGGGC
AAACACCCATATAATTCCATAGACCTCGTTTAAGGATTCTAATCTAGAAAAAGAATTGATAGCTTGTACTTCTGTTGTAT
CAATTATCATTCAACGATCAACTTCTCCCATAATGATATCTATACTACCTAGTATTGTCATAATATCAGCCAATTTCATT
CTTTTAACTAATTCAGGAAGAATTTGCAAATTGATAAAACCTGGCGGACGAATTTTCCATCTCCAAGGAAAACCGCTCTG
ATCCCCTATCAGAAAAATTCCCAATTCTCCTTTTGGTGCTTCGACTCTCACATAAAGTTCTTGTTTCGGTAATTCAAAAG
TAGGAGAAGTTTTTTTACTAATGAATCGATATTCGAAATCGTTCCATTCCGAATCCCTTTCTCTATCAAAGCGTCGGGTT
TCTAAATTCTCATAGGGCCCCCCCGGAATTCCTTCCAGAGCCTGTTGAATAATTTTTATAGATTCCAGCATTTCACCAAT
CCGGACTAAATAACGAGCTAAGGAATCTCCTTCTTTTTGCCACTGGATTTCCCAATCAAATTCGTCGTAACACTCATAAT
GATCAACTTTACGAAGATCCCATTGTACTCCAGAAGCTCGTAGCATTGGTCCTGATAAACCCCAATTTATTGCTTCTTCT
GTACCAACAATACCTACCCCCTCAACTCGTTCTAAAAAAATAGGATTTCGCGTAATAAGTTTTTGATATTCAGTAACTCC
TGTTAAAAAATAATCGCAAAAATCCAAACATTTATCTATCCAACCATAAGGTAGATCAGACGCTACTCCTCCGATACGAA
AAAAATTATGCATCATTCTCATACCAGTGGCAGCTTCGAATAAATCATATACTAACTCTCTTTCTCTAAAGATATAGAAG
AAAGGAGTCTGTGCACCAATATCTGCCATAAAAGGGCCAAGCCATAACAAATGAGAAGCTATACGACTCAATTCCAACAT
AATTACTCTGATATAGCCAGCTCTTTTAGGCACTTGAATATTTCCTAACAGTTCTGGACCATTTACTGTTATTGCTTCTG
TGAACATAGTAGCCAAATAATCCCAACGTGTTACATAGGGCAAATATTGTATAATTGTTCGATTTTCCGCAATTTTTTCC
ATTCCTCTGTGTAAATAACCTAATATTGGTTCGCAGTCAATAACATCTTCCCCGTCTAGAGTAACGATGAGTCGAAGAAC
ACCATGCATTGATGGGTGGTGGGGACCCATATTAACTATCATAAGGTCTTTTCGTGTAGCTGGTACATTCATACTATCAC
CCCCAAAAAACCAAACTCTGCCTTACGTAAAGTTGCCAGAGTACGATTAACCTCTGGATTTGAAATCACTGCTTATATAC
CTGGTATTGGCCATAATTTACAAGAACATTCTGTAGTCTTAGTAAGAGGGGGAAGGGTTAAGGATTTACCCGGTGTGAGA
TATCACATTGTTCGAGGAACCCTAGATGCTGTCGGAGTAAAGGATCGTCAACAAGGGCGTTCTAAATATGGGGTCAAAAA
GCCAAAATAA
>Kenya_11_Kibandameno [organism=Manihot esculenta] [country: Kenya] [Collection date:May-2013] [Cultivar:Kibandameno]
ATACACCCTAGTACATGTTCCTCGGCGCTGAGGACATCCCCCAAGAGCGGGGGATTTGGTGACATTTCTGATTGGCTGTC
TTGTGTTTCTAATAAGTTGTTTAATAGTTGGCATTTATGCAACTGCTACAAGATCAACAATTCCATGAGCTTGGGCTTCG
GTTGCTGACATAAAAACATCTCTTTCCATGTCTTCGGATACAACCCATAAAGGTTTTCCCGTTCTTTGTGCATAAATCCT
TGTGAGGATTTCGCGCAGTTTCAGTAGTTCTTCCGCTTCCAGGACAAATTCTACTATTTGTGCCTCATAATAACCAGAAA
TAGGTTGATGAATCATTACCCTAGCATGAGGGAATGCTAAACGTTTGGTAATTTTTCCTCCGACCAGAATAAAAGATCCC
ATTGAAGCAGCTAATCCCATGCATACTGTTTGTACATCGGGTCGCACAAATTGCATAGTATCATAAATAGCTATTCCGGG
TATTACCCATCCGCCGGGAGAGTTTATAAACAAATACAAATCTTTTGTCGCGTTTTCTATACTGAGATATACCATAAGAC
CAATAAGTTGATTCGCGATCTCGCTATCAACATCTTGACCTAAAAAAAGTAATCTTTCTCGATAAAGTCGGTTTATGTCA
ATCCAAGTTGAATCGTCTTCCCCAGGATTTCGAAAAGGGACTTTTGGAACACCAATAGGCATATGGGTTTGCCTTGGTAT
CGTGTTCATACCGTCGTATTGAATGATCCCGGTCGTTTGCTGTCTGTCCATATAATGCATACAGCTTTGGTTGCTGGTTG
GGCCGGTTCGATGGCTCTATATGAATTAGCAGTTTTTGATCCCTCTGACCCCGTTCTCGATCCAATGTGGAGACAGGGTA
TGTTCGTTATACCTTTTATGACTCGTTTAGGAATAACCAATTCATGGGGTGGTTGGAGTATCACAGGAGGAACTATAACG
AATCCGGGTATTTGGAGTTATGAAGGCGTGGCTGGGGCGCATATTGTGTTTTCTGGCTTGTGCTTCTTGGCAGCTATTTG
GCATTGGGTGTATTGGGATCTAGAAATATTTTGCGATGAACGTACAGGAAAACCTTCTTTGGATTTGCCCAAGATCTTTG
GAATTCATTTATTTCTCTCCGGGGTGGCTTGCTTTGGGTTTGGCGCTTTTCATGTAACCGGATTGTATGGTCCTGGAATA
TGGGTGTCCGACCCTTATGGACTAACCGGAAAGGTACAACCTGTAAGTCCAGCATGGGGTGTGGAAGGTTTTGATCCTTT
TGTTCCGGGAGGAATAGCTTCTCATCATATTGCAGCGGGGACATTGGGCATATTAGCGGGCCTATTCCATCTTAGTGTCC
GCCCGCCCCAACGTTTATACAAAGGATTACGTATGGGAAATATTGAAACTGTCCTTTCCAGTAGTATCGCGGCTGTCTTT
TTTGCAGCTTTTGTTGTTGCTGGAACTATGTGGTATGGTTCAGCAACTACCCCGATTGAATTATTTGGTCCCACTCGTTA
TCAATGGGATCAAGGATACTTCCAGCAAGAAATATATCGAAGAGTTAGTGCTGGGCTAGCCGAAAATCAAAGTTTATCCG
AAGCTTGGTCTAAAATTCCCGAAAAATTAGCTTTTTATGATTACATCGGCAATAATCCGGCAAAAGGTGGGTTGTTCAGA
GCAGGCTCAATGGACAACGGGGATGGAATAGCTGTTGGGTGGTTAGGACATCCTATCTTTAGAGATAAAGAAGGGCGTGA
ACTTTTTGTACGTCGTATGCCTACTTTTTTTGAAACATTTCCGGTTGTTTTGGTAGACGGAGATGGAATTGTTAGAGCCG
ATGTTCCTTTTCGAAGGGCGGAGTCGAAGTATAGTGTCGAACAAGTAGGTGTAACTGTTGAGTTCTATGGTGGCGAACTA
AACGGAGTCAGTTATAGTGATCCTGTTACTGTGAAAAAATATGCTAGACGCGCTCAATTGGGTGAAATTTTTGAATTAGA
TCGTGCTACTTTGAAATCCGATGGTGTTTTTCGTAGCAGCCCAAGGGGTTGGTTTACTTTTGGACATGCTTCGTTCGCTC
TGCTCTTTTTCTTCGGACACATTTGGCATGGTGCTCGAACTTTGTTCAGAGATGTTTTTGCTGGTATTGATCCAGATTTA
GATGCTCAAGTGGAATTTGGAGCATTCCAAAAACTTGGAGATCCGACTACAAGAAGACAAGTAGTCTGAATGGAAGCATT
GGTTTATACATTCCTTTTAGTATCAACTTTAGGAATCATTTTTTTCGCTATCTTTTTTCGAGAACCGCCTAAAGTTCCAA
CTAAAAAGGTAAAATGACTAGTCCCCGTGTTCCTCGAATGGATCTCTTAGTTGTTGAGAGGGTTGCCCAAAAGCAGTATA
TAAGGCATACCCAGTAAAACTTACAAGTAAACCAGATATAGAGATGGCGACTAGGGTTGCTGTTTCCATATGGCTACACA
AAGCGTGGAGGGTAGTTCTAGATCTGGTCCAAGACGAACTATTGTAGGGGATTTATTGAAACCGTTGAATTCGGAATACG
GTAAAGTAGCTCCCGGATGGGGAACTACTCCTTTGATGGGTGTCGCAATGGCCCTATTTGCGATATTCCTATCTATTATT
TTGGAGATTTATAATTCTTCCGTTTTACTAGATGGAATTTCAATGAATTAGATGAGTAAAGTCTATGATTGGTTCGAAGA
ACGTCTCGAGATTCAGGCAATTGCAGATGATATAACTAGTAAATATGTTCCTCCCCATGTCAACATATTTTATTGTTTAG
GGGGAATTACGCTTACTTGTTTTTTAGTACAAGTAGCTACGGGGTTTGCTATGACTTTTTACTACCGTCCGACGGTTACT
GAGGCTTTTGCTTCTGTTCAATACATAATGACTGAAGCTAACTTTGGTTGGTTAATCCGCTCAGTTCATCGATGGTCGGC
AAGTATGATGGTTTTAATGATGATCCTGCACGTATTTCGTGTGTATCTCACTGGTGGCTTTAAAAAACCTCGTGAATTGA
CTTGGGTTACGGGCGTGGTTCTTGCTGTATTGACCGCATCTTTTGGTGTAACTGGTTATTCCTTACCTTGGGACCAAATT
GGTTATTGGGCGGTAAAAATTGTAACAGGCGTGCCGGAAGCTATTCCTGTAATAGGATCACCTTTGGTAGAGTTATTACG
CGGAAGTGCTAGTGTAGGACAATCCACTTTGACTCGTTTTTATAGTTTACACACTTTTGTATTACCTCTTCTTACTGCCG
TATTTATGTTAATGCACTTTCCAATGATACGTAAGCAAGGTATTTCAGGCCCTTTATAGATGGGAGTAACAAAAAAACCT
GACTTGAATGATCCTGTATTAAGAGCTAAATTGGCTAAGGGAATGGGTCATAATTATTACGGAGAACCTGCATGGCCCAA
TGATCTTTTATATATTTTTCCAGTAGTAATTCTAGGTACTATTGCATGTAATGTAGGATTAGCGGTTCTAGAACCATCAA
TGATTGGTGAACCTGCGGATCCATTTGCAACGCCTTTGGAAATATTGCCTGAATGGTATTTCTTTCCCGTATTTCAAATA
CTTCGTACAGTACCCAATAAGTTATTAGGTGTTCTTTTAATGGTTTCAGTACCTGCAGGATTATTAACAGTACCTTTTTT
GGAGAATGTTAATAAATTCCAAAATCCATTTCGTCGTCCAGTTGCGACAACCGTCTTTTTGATTGGTACTGCGGTAGCCC
TTTGGTTAGGTATTGGAGCAACATTACCTATTGATAAATCCCTAACTTTAGGTCTTTTTCAAATTGATTCAATTGTAAAA
TAATTACACGCGCCTTTTTTTAGGGGGTCGGCAGCCATTATGTGGCATAGGGGTTACATCCCGGACGAAACTTAATAGTA
TACCACTTCTGCGAATAGCTCTTAATGCCGCATCTCGTCCGAGACCAGGACCCTTTATCATGACTTCTGCTCGTTGCATA
CCTTGATCCACTACTGTCCGAATAGCATTTCCTGCTGCGGTTTGAGCAGCAAATGGCGTTCCTCTTCTTGTGCCCCTGAA
TCCACAAGTGCCAGCGGAGGACCAAGAAATCACTCGACCCCGTACATCTGTAATGGTCACAATAGTATTGTTGAAACTTG
CTTGAACATGAATAACGCCTTTTGGTATTTTACGTGAATTCTTACGTGAACCAATACGTCCATTTCTGCGTGAACTAATT
TTTGGTAAAGGTTTTGCCATTTATCCTTGTCTTTGTTTATGTCTCGGGTTGAAGCAAATTACTATAATTCGCCCCCGTCT
ACGTATCAGTCGACATTTTTCACAAATTTTACGAACAGAAGCTCTTATTTTCATTTACCATATATAACACAAGATTTCTC
CGCCTATTCTTTCGAGTCGAGCTTCTCGGTCTGTCATTATACCCCGAGAAGTAGAAAGAATTACAATGCCCATCCCGCCC
AAAATTCTAGGAATTTTTTGATAGTTAGAATAGATTCGTAGACCAGGTCGGCTGATCCGTTTTAAATTTAGACTAGTTCT
ATAGGGTCCTTTCCTCTTCCTTCTATGTCGTAGGGTTAAAACCAAAAATTTTTTGTTGCCCTCCTGATGTTTCCTGACAT
TTTCAATAAAACCTTCTCTTAAAAGTATTTTAATAATGTTTTCAGTGATGTTAGTAGATGCTATTCGAACGGTTCCTTTT
CTATTTATGTCAGCATTTCTTATAGAGGTTATTATGTCAGCAATAGGATCCCTACCCATTTATAACACTTCAGGTGCTAA
TGAAACTATTTTAGTAAAATTTAACTGTCTCAATTCCCGGGCGATTGCACCAAAAATTCGAGTTCCCTTTGGATTTCCTT
CTTGATCAATGACAACTGCAGCGTTGTCATCATATCGTATTATCATACCATTATCACGTTTGAGTTCTTTACAAGTACGT
ACAATTACAGCTCTGATTACTTCTGATCTTTCTAGAGGTGAATTTGGTGCTGCTTCCTTGATCACAGCAACAATAACGTC
ACCGATATGAGCATATCGGCGATTACTAGTCCCTATGATTCGAATACACATCAATTCTCGAGCTCCGCTGTTATCCGCTA
CATTCAAATGGGTCTGAGATTGGATCATCTATCCTGAAATAATGAATTGAGTTCGTATAGGCATTTTTGATGCTGCTATT
GAAATAGCTTTTCTCGCTATATTTTCGGCTACTCCGCCCATTTCATAAAGTATTCTACCTGGTTTAACGACAGCTACCCA
ATATTCGGGAGATCCTTTCCCCGAACCCATACGTGTTTCCGTAGGTCTTAAAGTAACTGGTTTGTCGGGAAATATACGTA
CCCATATTTTTCCACCGCGGCGTGCATTTCGTGTCATTGCTCGTCGCCCCGCTTCTATTTGTCTAGATGTAATCCAAGCG
GGTTCAAGTGCCTGAAGAGCATATCTGCCGAAACAAATACGATTACCTCGAAAAGCTATTCCTTTCATTCTTCCTCTATG
TTGTTTACGGAATCGGGTTCTTTTGGGACTAAGCATTTATTTCTTGTCTGGAAATGTCCAAATTTTTATGCCTAATACCC
CATAAATAGTTCTAACTGTATACGAACAATAATCAATTTTAGCTCCAATGGTTTGTAGAGGAACTCTACCTTCTCTAATC
CATTCGACGCGTGCAATTTCTTTTCCGTCAAGACGCCCAGCAATTTGCACTTGAATTCCTTTTGTATTGGCCTGTTCAGT
TAATTCAATAGCTTTTTTCATTGCTTTGCGAAATGAAACTCTATTTTTTAATTGTCCGGCTATAAATTCTCCAAGAATAT
TAGGGTGCCCGTAAGGGTTTGGAATTCTTGTAATAGCAATATTGAATTTTCGATTCACACAATTAAGTTCTTTTTGTACA
TTCATCTGTAATTCTTCGATTCGTTTAGGTCTACTTTCTATTAATAATTTTGGGAATCCCATATATATTATGACCTGAAT
CACATCAATTCGTTTTTGAATCTCTATACGTACAATTCCTTCAATACCAGAAGATATTTTCGCATTTTTTTTTACATAAT
TCTTGATACAGTTTCTTATTTTTTGATCTTCTTGTAGACCCTCAGAGTAATTTTTTGGTTGTGCAAACCAAAGAGAATGA
TGGCTTTGGGTTGTACCAAGTCTGAAACCAAGTGGATTTATTTTTTGTCCCATTCATATATATATATATTCGTCATATTC
TTCATATAAGGATATATTTTTTAATACAATAGATATATGACAAGTTGATCTTTTTATCGGATAACCCCGTCCTCGAGCCT
GAGGTTTTAATTTTTTCACAGTAGTGCCTTCGTTGACTTCGGCTTTACTAATGATTAAATTGGCTTCGTTGAAACCCATA
TTGTGACTAGCATTTGCTGCTGCAGAATAAATCAATTTAAAAATGGGATAACATGCTCGATAAGGCATGAGCTCGAGTAT
CATAAGTGTTTCTTCGTAAGAACGTCCACGAATCTGATCAATTATTCTTCGTGCTTTGTGAGGGGACATACATATATGTT
GGCCTAAAGCATATACTTCATATGTGTTTCTCTTTCTTTTTTTTATCTTTATCATCTATTTACTACGGCGACGAAGAATC
AAATTATCACTATATTTATTCCTTTTTCTACTTCTTCTTCCAAGTGCAGGATAACCCCAAGGGGTTGCGGGTTTTTTTCT
ACCAATTGGGGCCCTCCCTTCACCACCCCCATGGGGGTGGTCTACAGGGTTCATAACTACTCCTCTTACTACAGGACGCT
TACCTAGCCAACATTTAGATCCGGCTCTACCCAAACTTTTCTGGTTCACCCCAGTATTCCCTACTTGTCCGACTGTTGCT
GAGCAGTTTTTGGATATTAAACGAACCTCCCCAGAAGGTAATTTTAATGTGGCTGATTTCCCCTCTTTTGCAATCAGTTT
CGCTACAGCACCTGCAGCTCTAGCTAATTGTCCACCCTTTCCAAGTGTGATTTCTATGTTATGTATGGCCGTGCCTAAGG
GCATATCGGTCAAAGGTAGGGCATTTCCCATTTTTATAGGAACTTCTGTACCAGAAATAATGGTATCTCCAATTATAGCC
CCTCTGGGATGTAAAATATATCTCTTCTCACCATCCCCATAGTGTATGAGACAAATGTATGCATTTCGATTAGGGTCGTA
TTCTATGGTTACGATTCTACCATATATGTCTTTTTCATTCCGTCGAAAATCGATTTTACGGTATAGACGCTTATGACCTC
CCCCTCTATGTCTTGCGGTAATGATTCCTCTGGCATTACGGCCTTTACCACAACGATGCTGTCCATAGATCAAATTCTTT
CGTGTATTTCGTGTATTGGATTTCGCTTGACTGTCTACGGCTCCATTGCGTGTGCTCGGGGTAGAAGTTTTGTATAAATG
TATCGCCATTTAAGTTCTTTTCTTTCTAAGAGGTGGAATAGAATAACCCGGTTGAAGCGTAATGATCATACGTCTGTAAT
GCATTGTATGTCCCATAATAGGTCTCATTCTTCTACCCTTTCCCGGGAGTCGATGGCTATTCATAGCTATTACCTTGACA
CCAAAGAAGAGTTCGACCCAATGCTTTATTTCTGTCCTAGTTGATCCTGATTCGACATTAAAAGTATATTGATTTTTCCC
CAATAACCGAATACTTTTGTCTGTAAATACTGCATATTTGATTCCATCCATTTAACGAAAATGTGCAAAAGCTCTATTTG
CCTCTGCCATTCTATGAGTCTCTTCCTTTTTGCGTATGGCATCACCACTCCCTTTGGCAGCATCCACTAATTCGGAACTT
AATTTGAAAGCCATATTTCGACCCGGACGTTTTCGGGATGCCCCTAATAACCAACGAATGGCAAGTGCTTTTCCTTGTGT
GGATCCTATTTCAATGGGAACTTGATGAGTCGATCCGCCTACACGTCTTGCTTTTACTGCTATATCGGGAGTTACTCCAC
GTATTGCTTGACGTAAAACAGATAGTGGATTTGTTTCTGTCTTTTGTTGAATCTTTTTCATGGCTCGATAGATAATTTGA
TAAGCCAATGATTTTTTTCCGTGTTTCAGAATACGGTTAACCAACATGTTAACTAATCGATTACGATAAATTGGATCGGA
TTTTGCAGTTTTTTCTTCTGCAGTACCTCGACGTGACATTTATTTTGGCTTTTTGACCCCATATTTAGAACGCCCTTGTT
GACGATCCTTTACTCCGACAGCATCTAGGGTTCCTCGAACAATGTGATATCTCACACCGGGTAAATCCTTAACCCTTCCC
CCTCTTACTAAGACTACAGAATGTTCTTGTAAATTATGGCCAATACCAGGTATATAAGCAGTGATTTCAAATCCAGAGGT
TAATCGTACTCTGGCAACTTTACGTAAGGCAGAGTTTGGTTTTTTGGGGGTGATAGTTCAATAAGCTAGACCCATGCTTC
GAGTTGTTTCATGCCATAAATAAACTCGAACACTCAAGAAATCTGTTGGACAGGCGGATTCACATCTCTTACAACCGACA
CAGTCCTCTGTTCTTGGAGCAGAAGCAATTTGCTTAGATTTACATCCATCCCAAGGTATCATTTCTAATACATCTGTGGG
GCAGGCTCGGACACATTGAGTACACCCTATACATGTATCATAAATCTTTACTGAATGTGACATCTACTTATTCAACAAAT
TCGATTGATTGATATGGATTGATTTTCTATTACGATAAATTGCCGAAACAATAGCTGGTCCAATAGCTGCTTCAGCGGCT
GCGATAGCTATAACAAAAATTGAAAAAATATTTCCTTTTAATTGGCGACTATCAAAAAAATCAGAAAATGTTACGAAATT
TAGATTAACTGCATTCAGTATAAGTTCAAGGCACATAAGGGCTCTAACCATATTTCGACTCGTGATCAATCCATAGATAC
CAATAGAAAATAAATAGGCACTCAAAACAAGTACATGTTCGAGCATCATTTACTGACGAGCCACAGCAATCGCACCTATC
AAAGCAACTAAAAGAATTATTGAAATGAATTCAAATGGAAGAAAAAAATCTGTTGATAAATGAATTCCAATTTGTTGGCC
ATTACTTATCAAATCTTGTTCTATAATCTGATTTGTTTTTGTAGTCCAAATAATTCCGTACCATGACGTATCTGGAATAA
TAGTAATTAGTGAAACAAAAATACTTGTACAAACTAAGGAAGTAACCCCGCTTCCAACAGTCCAAAGATTAAAATCTTTG
TAATATTCTGAACCATTCATGAACATCACGGCAAATATAATTAAAACATTTATAGCTCCCACATAAATAAGGAGCTGTGC
GGCAGCTACAAAATGAGAGTTTGATAAAATATAGAATAAAGATATACAAACAAGAACCAATCCCAACGAAAAGGCAGAAT
AAATTGGGTTGGTAAGTAATACTACTCCTAGACCTCCTAATATAAGACCTAACCCCAGAAAGACTAAAAGAAAATCATGA
ATTAGTCCAGGCAAATCCATCTATTTTTTTTGAGTTGAATTCAAAATTGTTCGAATTGTATAATCGTCAACTACTGACAT
TGGTAAACGACCTAAAGCAATTTGATTATAATTCAATTCGTGACGATCATAAGTAGAAAGCTCATATTCTTCAGTCATCG
ATAAACAATTTGTCGGACAATACTCAACACAGTTGCCACAAAATATACAGATTCCGAAATCAATACTGTAATTAAGCAAC
CGTTTCTTTCGAATGTCAGTTTCCAATTTCCAATCAACAACAGGTAGATCTATAGGACATACACGAACACATACTTCACA
AGCAATGCATTTATCAAATTCAAAATGAATTCGACCGCGGAAACGCTCCGATGTGATTAATTTTTCATAAGGATATTGAA
CAGTTACAGGTAAACGATTTGCATGAGATAAGGTAATCATGAAACCTTGACCAATGTACCTTGCAGCTCGTATGGTTTGT
TGCCCATAATTCATGAACCCAGTTACCATGGGAAACATTTATAGTGAAAGAAGTTCGAAAGAGGTTGTTAATAATAGATT
ACCGAGAGAAATAGGTAAAAGAAATTTCCATCCAAGATTTAAAAGTTGGTCCATTCTTAGTCTAGGTAAAGTCCATCTTG
TTGTGATAGGAATGAACAAGAACAAATAAGTTTTAACCAATGTAATAAAGATACCAATTGTTGTTCCAAAGACTCCGCTC
ATTTTTTTTATTTCAAAAAGCTCAGGAACGAATATATACGGAATAGAGATATTCCAACCGCCCAAGTAAAGAACTGTTAC
AAATAATGAAGAAACTAATAAGTTTAGATAGGAAGCAATATAAAATAAACCAAATTTGATGCCCGAATATTCGGTTTGAT
AACCTGCTACTAATTCTTCTTCTGCTTCTGGTAAATCAAAAGGTAATCTCTCACATTCTGCTAGAGAAGAAATAAAAAAA
ATGATAAATCCTATAGGTTGACGCCACAAATTCCACCCCCAAAAACCAGATTTTGATTGTGCCTCAACTATATCAACTGT
ACTTGAACTATTAGATAATAGAGATATGGATAACACACAAAGAGTTAATGGTATTTCATAACTAATCGATTGAGCAGCAG
CTCGTAAACCACCCAAAAAGGAATATTTATTATTTGATCCATATCCTGACATAAGAAGTCCGATGGGAGCAATACTTGAA
ATGGCAATCCATAAAAAAACACCAATATTTAGATCAGTTAAAACAAGGTGATAGCCAAAAGGAATTACCGAATAGCTTAA
TATAGTTGATATGACTGCTATGGATGGTCCGATACTGAATAAACGAATATCCCCCCTAGATGGAAAAAGATTCTCTTTGA
AAAGTAGTTTTGTCCCATCCGCTAGAGCTTGAAGAACTCCTAAAGGACCGGCATATTCAGGTCCAATACGTTGTTGTATC
CCTGCAGATATTTCTCTTTCTAACCATACAATTACTAGTATGCCTGTCGTGATTCCCAATACAAGAATAAAAATCGGGGC
AAACACCCATATAATTCCATAGACCTCGTTTAAGGATTCTAATCTAGAAAAAGAATTGATAGCTTGTACTTCTGTTGTAT
CAATTATCATTCAACGATCAACTTCTCCCATAATGATATCTATACTACCTAGTATTGTCATAATATCAGCCAATTTCATT
CTTTTAACTAATTCAGGAAGAATTTGCAAATTGATAAAACCTGGCGGACGAATTTTCCATCTCCAAGGAAAACCGCTCTG
ATCCCCTATCAGAAAAATTCCCAATTCTCCTTTTGGTGCTTCGACTCTCACATAAAGTTCTTGTTTCGGTAATTCAAAAG
TAGGAGAAGTTTTTTTACTAATGAATCGATATTCGAAATCGTTCCATTCCGAATCCCTTTCTCTATCAAAGCGTCGGGTT
TCTAAATTCTCATAGGGCCCCCCCGGAATTCCTTCCAGAGCCTGTTGAATAATTTTTATAGATTCCAGCATTTCACCAAT
CCGGACTAAATAACGAGCTAAGGAATCTCCTTCTTTTTGCCACTGGATTTCCCAATCAAATTCGTCGTAACACTCATAAT
GATCAACTTTACGAAGATCCCATTGTACTCCAGAAGCTCGTAGCATTGGTCCTGATAAACCCCAATTTATTGCTTCTTCT
GTACCAACAATACCTACCCCCTCAACTCGTTCTAAAAAAATAGGATTTCGCGTAATAAGTTTTTGATATTCAGTAACTCC
TGTTAAAAAATAATCGCAAAAATCCAAACATTTATCTATCCAACCATGAGGTAGATCAGACGCTACTCCTCCGATACGAA
AAAAATTATGCATCATTCTCATACCAGTGGCAGCTTCGAATAAATCATATACTAACTCTCTTTCTCTAAAGATATAGAAG
AAAGGAGTCTGTGCACCAATATCTGCCATAAAAGGGCCAAGCCATAACAAATGAGAAGCTATACGACTCAATTCCAACAT
AATTACTCTGATATAGCCAGCTCTTTTAGGCACTTGAATATTTCCTAACAGTTCTGGACCATTTACTGTTATTGCTTCTG
TGAACATAGTAGCCAAATAATCCCAACGTGTTACATAGGGCAAATATTGTATAATTGTTCGATTTTCCGCAATTTTTTCC
ATTCCTCTGTGTAAATAACCTAATATTGGTTCGCAGTCAATAACATCTTCCCCGTCTAGAGTAACGATGAGTCGAAGAAC
ACCATGCATTGATGGGTGGTGGGGACCCATATTAACTATCATAAGGTCTTTTCGTGTAGCTGGTACATTCATACTATCAC
CCCCAAAAAACCAAACTCTGCCTTACGTAAAGTTGCCAGAGTACGATTAACCTCTGGATTTGAAATCACTGCTTATATAC
CTGGTATTGGCCATAATTTACAAGAACATTCTGTAGTCTTAGTAAGAGGGGGAAGGGTTAAGGATTTACCCGGTGTGAGA
TATCACATTGTTCGAGGAACCCTAGATGCTGTCGGAGTAAAGGATCGTCAACAAGGGCGTTCTAAATATGGGGTCAAAAA
GCCAAAATAA
>Kenya_12_Local [organism=Manihot esculenta] [country: Kenya] [Collection date:May-2013] [Cultivar:Local]
ATACACCCTAGTACATGTTCCTCGGCGCTGAGGACATCCCCCAAGAGCGGGGGATTTGGTGACATTTCTGATTGGCTGTC
TTGTGTTTCTAATAAGTTGTTTAATAGTTGGCATTTATGCAACTGCTACAAGATCAACAATTCCATGAGCTTGGGCTTCG
GTTGCTGACATAAAAACATCTCTTTCCATGTCTTCGGATACAACCCATAAAGGTTTTCCCGTTCTTTGTGCATAAATCCT
TGTGAGGATTTCGCGCAGTTTCAGTAGTTCTTCCGCTTCCAGGACAAATTCTACTATTTGTGCCTCATAATAACCAGAAA
TAGGTTGATGAATCATTACCCTAGCATGAGGGAATGCTAAACGTTTGGTAATTTTTCCTCCGACCAGAATAAAAGATCCC
ATTGAAGCAGCTAATCCCATGCATACTGTTTGTACATCGGGTCGCACAAATTGCATAGTATCATAAATAGCTATTCCGGG
TATTACCCATCCGCCGGGAGAGTTTATAAACAAATACAAATCTTTTGTCGCGTTTTCTATACTGAGATATACCATAAGAC
CAATAAGTTGATTCGCGATCTCGCTATCAACATCTTGACCTAAAAAAAGTAATCTTTCTCGATAAAGTCGGTTTATGTCA
ATCCAAGTTGAATCGTCTTCCCCAGGATTTCGAAAAGGGACTTTTGGAACACCAATAGGCATATGGGTTTGCCTTGGTAT
CGTGTTCATACCGTCGTATTGAATGATCCCGGTCGTTTGCTGTCTGTCCATATAATGCATACAGCTTTGGTTGCTGGTTG
GGCCGGTTCGATGGCTCTATATGAATTAGCAGTTTTTGATCCCTCTGACCCCGTTCTCGATCCAATGTGGAGACAGGGTA
TGTTCGTTATACCTTTTATGACTCGTTTAGGAATAACCAATTCATGGGGTGGTTGGAGTATCACAGGAGGAACTATAACG
AATCCGGGTATTTGGAGTTATGAAGGCGTGGCTGGGGCGCATATTGTGTTTTCTGGCTTGTGCTTCTTGGCAGCTATTTG
GCATTGGGTGTATTGGGATCTAGAAATATTTTGCGATGAACGTACAGGAAAACCTTCTTTGGATTTGCCCAAGATCTTTG
GAATTCATTTATTTCTCTCCGGGGTGGCTTGCTTTGGGTTTGGCGCTTTTCATGTAACCGGATTGTATGGTCCTGGAATA
TGGGTGTCCGACCCTTATGGACTAACCGGAAAGGTACAACCTGTAAGTCCAGCATGGGGTGTGGAAGGTTTTGATCCTTT
TGTTCCGGGAGGAATAGCTTCTCATCATATTGCAGCGGGGAGATCGGGCATATTAGCGGGCCTATTCCATCTTAGTGTCC
GCCCGCCCCAACGTTTATACAAAGGATTACGTATGGGAAATATTGAAACTGTCCTTTCCAGTAGTATCGCGGCTGTCTTT
TTTGCAGCTTTTGTTGTTGCTGGAACTATGTGGTATGGTTCAGCAACTACCCCGATTGAATTATTTGGTCCCACTCGTTA
TCAATGGGATCAAGGATACTTCCAGCAAGAAATATATCGAAGAGTTAGTGCTGGGCTAGCCGAAAATCAAAGTTTATCCG
AAGCTTGGTCTAAAATTCCCGAAAAATTAGCTTTTTATGATTACATCGGCAATAATCCGGCAAAAGGTGGGTTGTTCAGA
GCAGGCTCAATGGACAACGGGGATGGAATAGCTGTTGGGTGGTTAGGACATCCTATCTTTAGAGATAAAGAAGGGCGTGA
ACTTTTTGTACGTCGTATGCCTACTTTTTTTGAAACATTTCCGGTTGTTTTGGTAGACGGAGATGGAATTGTTAGAGCCG
ATGTTCCTTTTCGAAGGGCGGAGTCGAAGTATAGTGTCGAACAAGTAGGTGTAACTGTTGAGTTCTATGGTGGCGAACTA
AACGGAGTCAGTTATAGTGATCCTGTTACTGTGAAAAAATATGCTAGACGCGCTCAATTGGGTGAAATTTTTGAATTAGA
TCGTGCTACTTTGAAATCCGATGGTGTTTTTCGTAGCAGCCCAAGGGGTTGGTTTACTTTTGGACATGCTTCGTTCGCTC
TGCTCTTTTTCTTCGGACACATTTGGCATGGTGCTCGAACTTTGTTCAGAGATGTTTTTGCTGGTATTGATCCAGATTTA
GATGCTCAAGTGGAATTTGGAGCATTCCAAAAACTTGGAGATCCGACTACAAGAAGACAAGTAGTCTGAATGGAAGCATT
GGTTTATACATTCCTTTTAGTATCAACTTTAGGAATCATTTTTTTCGCTATCTTTTTTCGAGAACCGCCTAAAGTTCCAA
CTAAAAAGGTAAAATGACTAGTCCCCGTGTTCCTCGAATGGATCTCTTAGTTGTTGAGAGGGTTGCCCAAAAGCAGTATA
TAAGGCATACCCAGTAAAACTTACAAGTAAACCAGATATAGAGATGGCGACTAGGGTTGCTGTTTCCATATGGCTACACA
AAGCGTGGAGGGTAGTTCTAGATCTGGTCCAAGACGAACTATTGTAGGGGATTTATTGAAACCGTTGAATTCGGAATACG
GTAAAGTAGCTCCCGGATGGGGAACTACTCCTTTGATGGGTGTCGCAATGGCCCTATTTGCGATATTCCTATCTATTATT
TTGGAGATTTATAATTCTTCCGTTTTACTAGATGGAATTTCAATGAATTAGATGAGTAAAGTCTATGATTGGTTCGAAGA
ACGTCTCGAGATTCAGGCAATTGCAGATGATATAACTAGTAAATATGTTCCTCCCCATGTCAACATATTTTATTGTTTAG
GGGGAATTACGCTTACTTGTTTTTTAGTACAAGTAGCTACGGGGTTTGCTATGACTTTTTACTACCGTCCGACGGTTACT
GAGGCTTTTGCTTCTGTTCAATACATAATGACTGAAGCTAACTTTGGTTGGTTAATCCGCTCAGTTCATCGATGGTCGGC
AAGTATGATGGTTTTAATGATGATCCTGCACGTATTTCGTGTGTATCTCACTGGTGGCTTTAAAAAACCTCGTGAATTGA
CTTGGGTTACGGGCGTGGTTCTTGCTGTATTGACCGCATCTTTTGGTGTAACTGGTTATTCCTTACCTTGGGACCAAATT
GGTTATTGGGCGGTAAAAATTGTAACAGGCGTGCCGGAAGCTATTCCTGTAATAGGATCACCTTTGGTAGAGTTATTACG
CGGAAGTGCTAGTGTAGGACAATCCACTTTGACTCGTTTTTATAGTTTACACACTTTTGTATTACCTCTTCTTACTGCCG
TATTTATGTTAATGCACTTTCTAATGATACGTAAGCAAGGTATTTCAGGCCCTTTATAGATGGGAGTAACAAAAAAACCT
GACTTGAATGATCCTGTATTAAGAGCTAAATTGGCTAAGGGAATGGGTCATAATTATTACGGAGAACCTGCATGGCCCAA
TGATCTTTTATATATTTTTCCAGTAGTAATTCTAGGTACTATTGCATGTAATGTAGGATTAGCGGTTCTAGAACCATCAA
TGATTGGTGAACCTGCGGATCCATTTGCAACGCCTTTGGAAATATTGCCTGAATGGTATTTCTTTCCCGTATTTCAAATA
CTTCGTACAGTACCCAATAAGTTATTAGGTGTTCTTTTAATGGTTTCAGTACCTGCAGGATTATTAACAGTACCTTTTTT
GGAGAATGTTAATAAATTCCAAAATCCATTTCGTCGTCCAGTTGCGACAACCGTCTTTTTGATTGGTACTGCGGTAGCCC
TTTGGTTAGGTATTGGAGCAACATTACCTATTGATAAATCCCTAACTTTAGGTCTTTTTCAAATTGATTCAATTGTAAAA
TAATTACACGCGCCTTTTTTTAGGGGGTCGGCAGCCATTATGTGGCATAGGGGTTACATCCCGGACGAAACTTAATAGTA
TACCACTTCTGCGAATAGCTCTTAATGCCGCATCTCGTCCGAGACCAGGACCCTTTATCATGACTTCTGCTCGTTGCATA
CCTTGATCCACTACTGTCCGAATAGCATTTCCTGCTGCGGTTTGAGCAGCAAATGGCGTTCCTCTTCTTGTGCCCCTGAA
TCCACAAGTGCCAGCGGAGGACCAAGAAATCACTCGACCCCGTACATCTGTAATGGTCACAATAGTATTGTTGAAACTTG
CTTGAACATGAATAACGCCTTTTGGTATTTTACGTGAATTCTTACGTGAACCAATACGTCCATTTCTGCGTGAACTAATT
TTTGGTAAAGGTTTTGCCATTTATCCTTGTCTTTGTTTATGTCTCGGGTTGAAGCAAATTACTATAATTCGCCCCCGTCT
ACGTATCAGTCGACATTTTTCACAAATTTTACGAACAGAAGCTCTTATTTTCATTTACCATATATAACACAAGATTTCTC
CGCCTATTCTTTCGAGTCGAGCTTCTCGGTCTGTCATTATACCCCGAGAAGTAGAAAGAATTACAATGCCCATCCCGCCC
AAAATTCTAGGAATTTTTTGATAGTTAGAATAGATTCGTAGACCAGGTCGGCTGATCCGTTTTAAATTTAGACTAGTTCT
ATAGGGTCCTTTCCTCTTCCTTCTATGTCGTAGGGTTAAAACCAAAAATTTTTTGTTGCCCTCCTGATGTTTCCTGACAT
TTTCAATAAAACCTTCTCTTAAAAGTATTTTAATAATGTTTTCAGTGATGTTAGTAGATGCTATTCGAACGGTTCCTTTT
CTATTTATGTCAGCATTTCTTATAGAGGTTATTATGTCAGCAATAGGATCCCTACCCATTTATAACACTTCAGGTGCTAA
TGAAACTATTTTAGTAAAATTTAACTGTCTCAATTCCCGGGCGATTGCACCAAAAATTCGAGTTCCCTTTGGATTTCCTT
CTTGATCAATGACAACTGCAGCGTTGTCATCATATCGTATTATCATACCATTATCACGTTTGAGTTCTTTACAAGTACGT
ACAATTACAGCTCTGATTACTTCTGATCTTTCTAGAGGTGAATTTGGTGCTGCTTCCTTGATCACAGCAACAATAACGTC
ACCGATATGAGCATATCGGCGATTACTAGTCCCTATGATTCGAATACACATCAATTCTCGAGCTCCGCTGTTATCCGCTA
CATTCAAATGGGTCTGAGATTGGATCATCTATCCTGAAATAATGAATTGAGTTCGTATAGGCATTTTTGATGCTGCTATT
GAAATAGCTTTTCTCGCTATATTTTCGGCTACTCCGCCCATTTCATAAAGTATTCTACCTGGTTTAACGACAGCTACCCA
ATATTCGGGAGATCCTTTCCCCGAACCCATACGTGTTTCCGTAGGTCTTAAAGTAACTGGTTTGTCGGGAAATATACGTA
CCCATATTTTTCCACCGCGGCGTGCATTTCGTGTCATTGCTCGTCGCCCCGCTTCTATTTGTCTAGATGTAATCCAAGCG
GGTTCAAGTGCCTGAAGAGCATATCTGCCGAAACAAATACGATTACCTCGAAAAGCTATTCCTTTCATTCTTCCTCTATG
TTGTTTACGGAATCGGGTTCTTTTGGGACTAAGCATTTATTTCTTGTCTGGAAATGTCCAAATTTTTATGCCTAATACCC
CATAAATAGTTCTAACTGTATACGAACAATAATCAATTTTAGCTCCAATGGTTTGTAGAGGAACTCTACCTTCTCTAATC
CATTCGACGCGTGCAATTTCTTTTCCGTCAAGACGCCCAGCAATTTGCACTTGAATTCCTTTTGTATTGGCCTGTTCAGT
TAATTCAATAGCTTTTTTCATTGCTTTGCGAAATGAAACTCTATTTTTTAATTGTCCGGCTATAAATTCTCCAAGAATAT
TAGGGTGCCCGTAAGGGTTTGGAATTCTTGTAATAGCAATATTGAATTTTCGATTCACACAATTAAGTTCTTTTTGTACA
TTCATCTGTAATTCTTCGATTCGTTTAGGTCTACTTTCTATTAATAATTTTGGGAATCCCATATATATTATGACCTGAAT
CACATCAATTCGTTTTTGAATCTCTATACGTACAATTCCTTCAATACCAGAAGATATTTTCGCATTTTTTTTTACATAAT
TCTTGATACAGTTTCTTATTTTTTGATCTTCTTGTAGACCCTCAGAGTAATTTTTTGGTTGTGCAAACCAAAGAGAATGA
TGGCTTTGGGTTGTACCAAGTCTGAAACCAAGTGGATTTATTTTTTGTCCCATTCATATATATATATATTCGTCATATTC
TTCATATAAGGATATATTTTTTAATACAATAGATATATGACAAGTTGATCTTTTTATCGGATAACCCCGTCCTCGAGCCT
GAGGTTTTAATTTTTTCACAGTAGTGCCTTCGTTGACTTCGGCTTTACTAATGATTAAATTGGCTTCGTTGAAACCCATA
TTGTGACTAGCATTTGCTGCTGCAGAATAAATCAATTTAAAAATGGGATAACATGCTCGATAAGGCATGAGCTCGAGTAT
CATAAGTGTTTCTTCGTAAGAACGTCCACGAATCTGATCAATTATTCTTCGTGCTTTGTGAGGGGACATACATATATGTT
GGCCTAAAGCATATACTTCATATGTGTTTCTCTTTCTTTTTTTTATCTTTATCATCTATTTACTACGGCGACGAAGAATC
AAATTATCACTATATTTATTCCTTTTTCTACTTCTTCTTCCAAGTGCAGGATAACCCCAAGGGGTTGCGGGTTTTTTTCT
ACCAATTGGGGCCCTCCCTTCACCACCCCCATGGGGGTGGTCTACAGGGTTCATAACTACTCCTCTTACTACAGGACGCT
TACCTAGCCAACATTTAGATCCGGCTCTACCCAAACTTTTCTGGTTCACCCCAGTATTCCCTACTTGTCCGACTGTTGCT
GAGCAGTTTTTGGATATTAAACGAACCTCCCCAGAAGGTAATTTTAATGTGGCTGATTTCCCCTCTTTTGCAATCAGTTT
CGCTACAGCACCTGCAGCTCTAGCTAATTGTCCACCCTTTCCAAGTGTGATTTCTATGTTATGTATGGCCGTGCCTAAGG
GCATATCGGTCAAAGGTAGGGCATTTCCCATTTTTATAGGAACTTCTGTACCAGAAATAATGGTATCTCCAATTATAGCC
CCTCTGGGATGTAAAATATATCTCTTCTCACCATCCCCATAGTGTATGAGACAAATGTATGCATTTCGATTAGGGTCGTA
TTCTATGGTTACGATTCTACCATATATGTCTTTTTCATTCCGTCGAAAATCGATTTTACGGTATAGACGCTTATGACCTC
CCCCTCTATGTCTTGCGGTAATGATTCCTCTGGCATTACGGCCTTTACCACAACGATGCTGTCCATAGATCAAATTCTTT
CGTGTATTTCGTGTATTGGATTTCGCTTGACTGTCTACGGCTCCATTGCGTGTGCTCGGGGTAGAAGTTTTGTATAAATG
TATCGCCATTTAAGTTCTTTTCTTTCTAAGAGGTGGAATAGAATAACCCGGTTGAAGCGTAATGATCATACGTCTGTAAT
GCATTGTATGTCCCATAATAGGTCTCATTCTTCTACCCTTTCCCGGGAGTCGATGGCTATTCATAGCTATTACCTTGACA
CCAAAGAAGAGTTCGACCCAATGCTTTATTTCTGTCCTAGTTGATCCTGATTCGACATTAAAAGTATATTGATTTTTCCC
CAATAACCGAATACTTTTGTCTGTAAATACTGCATATTTGATTCCATCCATTTAACGAAAATGTGCAAAAGCTCTATTTG
CCTCTGCCATTCTATGAGTCTCTTCCTTTTTGCGTATGGCATCACCACTCCCTTTGGCAGCATCCACTAATTCGGAACTT
AATTTGAAAGCCATATTTCGACCCGGACGTTTTCGGGATGCCCCTAATAACCAACGAATGGCAAGTGCTTTTCCTTGTGT
GGATCCTATTTCAATGGGAACTTGATGAGTCGATCCGCCTACACGTCTTGCTTTTACTGCTATATCGGGAGTTACTCCAC
GTATTGCTTGACGTAAAACAGATAGTGGATTTGTTTCTGTCTTTTGTTGAATCTTTTTCATGGCTCGATAGATAATTTGA
TAAGCCAATGATTTTTTTCCGTGTTTCAGAATACGGTTAACCAACATGTTAACTAATCGATTACGATAAATTGGATCGGA
TTTTGCAGTTTTTTCTTCTGCAGTACCTCGACGTGACATTTATTTTGGCTTTTTGACCCCATATTTAGAACGCCCTTGTT
GACGATCCTTTACTCCGACAGCATCTAGGGTTCCTCGAACAATGTGATATCTCACACCGGGTAAATCCTTAACCCTTCCC
CCTCTTACTAAGACTACAGAATGTTCTTGTAAATTATGGCCAATACCAGGTATATAAGCAGTGATTTCAAATCCAGAGGT
TAATCGTACTCTGGCAACTTTACGTAAGGCAGAGTTTGGTTTTTTGGGGGTGATAGTTCAATAAGCTAGACCCATGCTTC
GAGTTGTTTCATGCCATAAATAAACTCGAACACTCAAGAAATCTGTTGGACAGGCGGATTCACATCTCTTACAACCGACA
CAGTCCTCTGTTCTTGGAGCAGAAGCAATTTGCTTAGATTTACATCCATCCCAAGGTATCATTTCTAATACATCTGTGGG
GCAGGCTCGGACACATTGAGTACACCCTATACATGTATCATAAATCTTTACTGAATGTGACATCTACTTATTCAACAAAT
TCGATTGATTGATATGGATTGATTTTCTATTACGATAAATTGCCGAAACAATAGCTGGTCCAATAGCTGCTTCAGCGGCT
GCGATAGCTATAACAAAAATTGAAAAAATATTTCCTTTTAATTGGCGACTATCAAAAAAATCAGAAAATGTTACGAAATT
TAGATTAACTGCATTCAGTATAAGTTCAAGGCACATAAGGGCTCTAACCATATTTCGACTCGTGATCAATCCATAGATAC
CAATAGAAAATAAATAGGCACTCAAAACAAGTACATGTTCGAGCATCATTTACTGACGAGCCACAGCAATCGCACCTATC
AAAGCAACTAAAAGAATTATTGAAATGAATTCAAATGGAAGAAAAAAATCTGTTGATAAATGAATTCCAATTTGTTGGCC
ATTACTTATCAAATCTTGTTCTATAATCTGATTTGTTTTTGTAGTCCAAATAATTCCGTACCATGACGTATCTGGAATAA
TAGTAATTAGTGAAACAAAAATACTTGTACAAACTAAGGAAGTAACCCCGCTTCCAACAGTCCAAAGATTAAAATCTTTG
TAATATTCTGAACCATTCATGAACATCACGGCAAATATAATTAAAACATTTATAGCTCCCACATAAATAAGGAGCTGTGC
GGCAGCTACAAAATGAGAGTTTGATAAAATATAGAATAAAGATATACAAACAAGAACCAATCCCAACGAAAAGGCAGAAT
AAATTGGGTTGGTAAGTAATACTACTCCTAGACCTCCTAATATAAGACCTAACCCCAGAAAGACTAAAAGAAAATCATGA
ATTAGTCCAGGCAAATCCATCTATTTTTTTTGAGTTGAATTCAAAATTGTTCGAATTGTATAATCGTCAACTACTGACAT
TGGTAAACGACCTAAAGCAATTTGATTATAATTCAATTCGTGACGATCATAAGTAGAAAGCTCATATTCTTCAGTCATCG
ATAAACAATTTGTCGGACAATACTCAACACAGTTGCCACAAAATATACAGATTCCGAAATCAATACTGTAATTAAGCAAC
CGTTTCTTTCGAATGTCAGTTTCCAATTTCCAATCAACAACAGGTAGATCTATAGGACATACACGAACACATACTTCACA
AGCAATGCATTTATCAAATTCAAAATGAATTCGACCGCGGAAACGCTCCGATGTGATTAATTTTTCATAAGGATATTGAA
CAGTTACAGGTAAACGATTTGCATGAGATAAGGTAATCATGAAACCTTGACCAATGTACCTTGCAGCTCGTATGGTTTGT
TGCCCATAATTCATGAACCCAGTTACCATGGGAAACATTTATAGTGAAAGAAGTTCGAAAGAGGTTGTTAATAATAGATT
ACCGAGAGAAATAGGTAAAAGAAATTTCCATCCAAGATTTAAAAGTTGGTCCATTCTTAGTCTAGGTAAAGTCCATCTTG
TTGTGATAGGAATGAACAAGAACAAATAAGTTTTAACCAATGTAATAAAGATACCAATTGTTGTTCCAAAGACTCCGCTC
ATTTTTTTTATTTCAAAAAGCTCAGGAACGAATATATACGGAATAGAGATATTCCAACCGCCCAAGTAAAGAACTGTTAC
AAATAATGAAGAAACTAATAAGTTTAGATAGGAAGCAATATAAAATAAACCAAATTTGATGCCCGAATATTCGGTTTGAT
AACCTGCTACTAATTCTTCTTCTGCTTCTGGTAAATCAAAAGGTAATCTCTCACATTCTGCTAGAGAAGAAATAAAAAAA
ATGATAAATCCTATAGGTTGACGCCACAAATTCCACCCCCAAAAACCAGATTTTGATTGTGCCTCAACTATATCAACTGT
ACTTGAACTATTAGATAATAGAGATATGGATAACACACAAAGAGTTAATGGTATTTCATAACTAATCGATTGAGCAGCAG
CTCGTAAACCACCCAAAAAGGAATATTTATTATTTGATCCATATCCTGACATAAGAAGTCCGATGGGAGCAATACTTGAA
ATGGCAATCCATAAAAAAACACCAATATTTAGATCAGTTAAAACAAGGTGATAGCCAAAAGGAATTACCGAATAGCTTAA
TATAGTTGATATGACTGCTATGGATGGTCCGATACTGAATAAACGAATATCCCCCCTAGATGGAAAAAGATTCTCTTTGA
AAAGTAGTTTTGTCCCATCCGCTAGAGCTTGAAGAACTCCTAAAGGACCGGCATATTCAGGTCCAATACGTTGTTGTATC
CCTGCAGATATTTCTCTTTCTAACCATACAATTACTAGTATGCCTGTCGTGATTCCCAATACAAGAATAAAAATCGGGGC
AAACACCCATATAATTCCATAGACCTCGTTTAAGGATTCTAATCTAGAAAAAGAATTGATAGCTTGTACTTCTGTTGTAT
CAATTATCATTCAACGATCAACTTCTCCCATAATGATATCTATACTACCTAGTATTGTCATAATATCAGCCAATTTCATT
CTTTTAACTAATTCAGGAAGAATTTGCAAATTGATAAAACCTGGCGGACGAATTTTCCATCTCCAAGGAAAACCGCTCTG
ATCCCCTATCAGAAAAATTCCCAATTCTCCTTTTGGTGCTTCGACTCTCACATAAAGTTCTTGTTTCGGTAATTCAAAAG
TAGGAGAAGTTTTTTTACTAATGAATCGATATTCGAAATCGTTCCATTCCGAATCCCTTTCTCTATCAAAGCGTCGGGTT
TCTAAATTCTCATAGGGCCCCCCCGGAATTCCTTCCAGAGCCTGTTGAATAATTTTTATAGATTCCAGCATTTCACCAAT
CCGGACTAAATAACGAGCTAAGGAATCTCCTTCTTTTTGCCACTGGATTTCCCAATCAAATTCGTCGTAACACTCATAAT
GATCAACTTTACGAAGATCCCATTGTACTCCAGAAGCTCGTAGCATTGGTCCTGATAAACCCCAATTTATTGCTTCTTCT
GTACCAACAATACCTACCCCCTCAACTCGTTCTAAAAAAATAGGATTTCGCGTAATAAGTTTTTGATATTCAGTAACTCC
TGTTAAAAAATAATCGCAAAAATCCAAACATTTATCTATCCAACCATGAGGTAGATCAGACGCTACTCCTCCGATACGAA
AAAAATTATGCATCATTCTCATACCAGTGGCAGCTTCGAATAAATCATATACTAACTCTCTTTCTCTAAAGATATAGAAG
AAAGGAGTCTGTGCACCAATATCTGCCATAAAAGGGCCAAGCCATAACAAATGAGAAGCTATACGACTCAATTCCAACAT
AATTACTCTGATATAGCCAGCTCTTTTAGGCACTTGAATATTTCCTAACAGTTCTGGACCATTTACTGTTATTGCTTCTG
TGAACATAGTAGCCAAATAATCCCAACGTGTTACATAGGGCAAATATTGTATAATTGTTCGATTTTCCGCAATTTTTTCC
ATTCCTCTGTGTAAATAACCTAATATTGGTTCGCAGTCAATAACATCTTCCCCGTCTAGAGTAACGATGAGTCGAAGAAC
ACCATGCATTGATGGGTGGTGGGGACCCATATTAACTATCATAAGGTCTTTTCGTGTAGCTGGTACATTCATACTATCAC
CCCCAAAAAACCAAACTCTGCCTTACGTAAAGTTGCCAGAGTACGATTAACCTCTGGATTTGAAATCACTGCTTATATAC
CTGGTATTGGCCATAATTTACAAGAACATTCTGTAGTCTTAGTAAGAGGGGGAAGGGTTAAGGATTTACCCGGTGTGAGA
TATCACATTGTTCGAGGAACCCTAGATGCTGTCGGAGTAAAGGATCGTCAACAAGGGCGTTCTAAATATGGGGTCAAAAA
GCCAAAATAA
>Kenya_13_Kibandameno [organism=Manihot esculenta] [country: Kenya] [Collection date:May-2013] [Cultivar:Kibandameno]
ATACACCCTAGTACATGTTCCTCGGCGCTGAGGACATCCCCCAAGAGCGGGGGATTTGGTGACATTTCTGATTGGCTGTC
TTGTGTTTCTAATAAGTTGTTTAATAGTTGGCATTTATGCAACTGCTACAAGATCAACAATTCCATAAGCTTGGGCTTCG
GTTGCTGACATAAAAACATCTCTTTCCATGTCTTCGGATACAACCCATAAAGGTTTTCCCGTTCTTTGTGCATAAATCCT
TGTGAGGATTTCGCGCAGTTTCAGTAGTTCTTCCGCTTCCAGGACAAATTCTACTATTTGTGCCTCATAATAACCAGAAA
TAGGTTGATGAATCATTACCCTAGCATGAGGGAATGCTAAACGTTTGGTAATTTTTCCTCCGACCAGAATAAAAGATCCC
ATTGAAGCAGCTAATCCCATGCATACTGTTTGTACATCGGGTCGCACAAATTGCATAGTATCATAAATAGCTATTCCGGG
TATTACCCATCCGCCGGGAGAGTTTATAAACAAATACAAATCTTTTGTCGCGTTTTCTATACTGAGATATACCATAAGAC
CAATAAGTTGATTCGCGATCTCGCTATCAACATCTTGACCTAAAAAAAGTAATCTTTCTCGATAAAGTCGGTTTATGTCA
ATCCAAGTTGAATCGTCTTCCCCAGGATTTCGAAAAGGGACTTTTGGAACACCAATAGGCATATGGGTTTGCCTTGGTAT
CGTGTTCATACCGTCGTATTGAATGATCCCGGTCGTTTGCTGTCTGTCCATATAATGCATACAGCTTTGGTTGCTGGTTG
GGCCGGTTCGATGGCTCTATATGAATTAGCAGTTTTTGATCCCTCTGACCCCGTTCTCGATCCAATGTGGAGACAGGGTA
TGTTCGTTATACCTTTTATGACTCGTTTAGGAATAACCAATTCATGGGGTGGTTGGAGTATCACAGGAGGAACTATAACG
AATCCGGGTATTTGGAGTTATGAAGGCGTGGCTGGGGCGCATATTGTGTTTTCTGGCTTGTGCTTCTTGGCAGCTATTTG
GCATTGGGTGTATTGGGATCTAGAAATATTTTGCGATGAACGTACAGGAAAACCTTCTTTGGATTTGCCCAAGATCTTTG
GAATTCATTTATTTCTCTCCGGGGTGGCTTGCTTTGGGTTTGGCGCTTTTCATGTAACCGGATTGTATGGTCCTGGAATA
TGGGTGTCCGACCCTTATGGACTAACCGGAAAGGTACAACCTGTAAGTCCAGCATGGGGTGTGGAAGGTTTTGATCCTTT
TGTTCCGGGAGGAATAGCTTCTCATCATATTGCAGCGGGGACATTGGGCATATTAGCGGGCCTATTCCATCTTAGTGTCC
GCCCGCCCCAACGTTTATACAAAGGATTACGTATGGGAAATATTGAAACTGTCCTTTCCAGTAGTATCGCGGCTGTCTTT
TTTGCAGCTTTTGTTGTTGCTGGAACTATGTGGTATGGTTCAGCAACTACCCCGATTGAATTATTTGGTCCCACTCGTTA
TCAATGGGATCAAGGATACTTCCAGCAAGAAATATATCGAAGAGTTAGTGCTGGGCTAGCCGAAAATCAAAGTTTATCCG
AAGCTTGGTCTAAAATTCCCGAAAAATTAGCTTTTTATGATTACATCGGCAATAATCCGGCAAAAGGTGGGTTGTTCAGA
GCAGGCTCAATGGACAACGGGGATGGAATAGCTGTTGGGTGGTTAGGACATCCTATCTTTAGAGATAAAGAAGGGCGTGA
ACTTTTTGTACGTCGTATGCCTACTTTTTTTGAAACATTTCCGGTTGTTTTGGTAGACGGAGATGGAATTGTTAGAGCCG
ATGTTCCTTTTCGAAGGGCGGAGTCGAAGTATAGTGTCGAACAAGTAGGTGTAACTGTTGAGTTCTATGGTGGCGAACTA
AACGGAGTCAGTTATAGTGATCCTGTTACTGTGAAAAAATATGCTAGACGCGCTCAATTGGGTGAAATTTTTGAATTAGA
TCGTGCTACTTTGAAATCCGATGGTGTTTTTCGTAGCAGCCCAAGGGGTTGGTTTACTTTTGGACATGCTTCGTTCGCTC
TGCTCTTTTTCTTCGGACACATTTGGCATGGTGCTCGAACTTTGTTCAGAGATGTTTTTGCTGGTATTGATCCAGATTTA
GATGCTCAAGTGGAATTTGGAGCATTCCAAAAACTTGGAGATCCGACTACAAGAAGACAAGTAGTCTGAATGGAAGCATT
GGTTTATACATTCCTTTTAGTATCAACTTTAGGAATCATTTTTTTCGCTATCTTTTTTCGAGAACCGCCTAAAGTTCCAA
CTAAAAAGGTAAAATGACTAGTCCCCGTGTTCCTCGAATGGATCTCTTAGTTGTTGAGAGGGTTGCCCAAAAGCAGTATA
TAAGGCATACCCAGTAAAACTTACAAGTAAACCAGATATAGAGATGGCGACTAGGGTTGCTGTTTCCATATGGCTACACA
AAGCGTGGAGGGTAGTTCTAGATCTGGTCCAAGACGAACTATTGTAGGGGATTTATTGAAACCGTTGAATTCGGAATACG
GTAAAGTAGCTCCCGGATGGGGAACTACTCCTTTGATGGGTGTCGCAATGGCCCTATTTGCGATATTCCTATCTATTATT
TTGGAGATTTATAATTCTTCCGTTTTACTAGATGGAATTTCAATGAATTAGATGAGTAAAGTCTATGATTGGTTCGAAGA
ACGTCTCGAGATTCAGGCAATTGCAGATGATATAACTAGTAAATATGTTCCTCCCCATGTCAACATATTTTATTGTTTAG
GGGGAATTACGCTTACTTGTTTTTTAGTACAAGTAGCTACGGGGTTTGCTATGACTTTTTACTACCGTCCGACGGTTACT
GAGGCTTTTGCTTCTGTTCAATACATAATGACTGAAGCTAACTTTGGTTGGTTAATCCGCTCAGTTCATCGATGGTCGGC
AAGTATGATGGTTTTAATGATGATCCTGCACGTATTTCGTGTGTATCTCACTGGTGGCTTTAAAAAACCTCGTGAATTGA
CTTGGGTTACGGGCGTGGTTCTTGCTGTATTGACCGCATCTTTTGGTGTAACTGGTTATTCCTTACCTTGGGACCAAATT
GGTTATTGGGCGGTAAAAATTGTAACAGGCGTGCCGGAAGCTATTCCTGTAATAGGATCACCTTTGGTAGAGTTATTACG
CGGAAGTGCTAGTGTAGGACAATCCACTTTGACTCGTTTTTATAGTTTACACACTTTTGTATTACCTCTTCTTACTGCCG
TATTTATGTTAATGCACTTTCTAATGATACGTAAGCAAGGTATTTCAGGCCCTTTATAGATGGGAGTAACAAAAAAACCT
GACTTGAATGATCCTGTATTAAGAGCTAAATTGGCTAAGGGAATGGGTCATAATTATTACGGAGAACCTGCATGGCCCAA
TGATCTTTTATATATTTTTCCAGTAGTAATTCTAGGTACTATTGCATGTAATGTAGGATTAGCGGTTCTAGAACCATCAA
TGATTGGTGAACCTGCGGATCCATTTGCAACGCCTTTGGAAATATTGCCTGAATGGTATTTCTTTCCCGTATTTCAAATA
CTTCGTACAGTACCCAATAAGTTATTAGGTGTTCTTTTAATGGTTTCAGTACCTGCAGGATTATTAACAGTACCTTTTTT
GGAGAATGTTAATAAATTCCAAAATCCATTTCGTCGTCCAGTTGCGACAACCGTCTTTTTGATTGGTACTGCGGTAGCCC
TTTGGTTAGGTATTGGAGCAACATTACCTATTGATAAATCCCTAACTTTAGGTCTTTTTTAAATTGATTCAATTGTAAAA
TAATTACACGCGCCTTTTTTTAGGGGGTCGGCAGCCATTATGTGGCATAGGGGTTACATCCCGGACGAAACTTAATAGTA
TACCACTTCTGCGAATAGCTCTTAATGCCGCATCTCGTCCGAGACCAGGACCCTTTATCATGACTTCTGCTCGTTGCATA
CCTTGATCCACTACTGTCCGAATAGCATTTCCTGCTGCGGTTTGAGCAGCAAATGGCGTTCCTCTTCTTGTGCCCCTGAA
TCCACAAGTGCCAGCGGAGGACCAAGAAATCACTCGACCCCGTACATCTGTAATGGTCACAATAGTATTGTTGAAACTTG
CTTGAACATGAATAACGCCTTTTGGTATTTTACGTGAATTCTTACGTGAACCAATACGTCCATTTCTGCGTGAACTAATT
TTTGGTAAAGGTTTTGCCATTTATCCTTGTCTTTGTTTATGTCTCGGGTTGAAGCAAATTACTATAATTCGCCCCCGTCT
ACGTATCAGTCGACATTTTTCACAAATTTTACGAACAGAAGCTCTTATTTTCATTTACCATATATAACACAAGATTTCTC
CGCCTATTCTTTCGAGTCGAGCTTCTCGGTCTGTCATTATACCCCGAGAAGTAGAAAGAATTACAATGCCCATCCCGCCC
AAAATTCTAGGAATTTTTTGATAGTTAGAATAGATTCGTAGACCAGGTCGGCTGATCCGTTTTAAATTTAGACTAGTTCT
ATAGGGTCCTTTCCTCTTCCTTCTATGTCGTAGGGTTAAAACCAAAAATTTTTTGTTGCCCTCCTGATGTTTCCTGACAT
TTTCAATAAAACCTTCTCTTAAAAGTATTTTAATAATGTTTTCAGTGATGTTAGTAGATGCTATTCGAACGGTTCCTTTT
CTATTTATGTCAGCATTTCTTATAGAGGTTATTATGTCAGCAATAGGATCCCTACCCATTTATAACACTTCAGGTGCTAA
TGAAACTATTTTAGTAAAATTTAACTGTCTCAATTCCCGGGCGATTGCACCAAAAATTCGAGTTCCCTTTGGATTTCCTT
CTTGATCAATGACAACTGCAGCGTTGTCATCATATCGTATTATCATACCATTATCACGTTTGAGTTCTTTACAAGTACGT
ACAATTACAGCTCTGATTACTTCTGATCTTTCTAGAGGTGAATTTGGTGCTGCTTCCTTGATCACAGCAACAATAACGTC
ACCGATATGAGCATATCGGCGATTACTAGTCCCTATGATTCGAATACACATCAATTCTCGAGCTCCGCTGTTATCCGCTA
CATTCAAATGGGTCTGAGATTGGATCATCTATCCTGAAATAATGAATTGAGTTCGTATAGGCATTTTTGATGCTGCTATT
GAAATAGCTTTTCTCGCTATATTTTCGGCTACTCCGCCCATTTCATAAAGTATTCTACCTGGTTTAACGACAGCTACCCA
ATATTCGGGAGATCCTTTCCCCGAACCCATACGTGTTTCCGTAGGTCTTAAAGTAACTGGTTTGTCGGGAAATATACGTA
CCCATATTTTTCCACCGCGGCGTGCATTTCGTGTCATTGCTCGTCGCCCCGCTTCTATTTGTCTAGATGTAATCCAAGCG
GGTTCAAGTGCCTGAAGAGCATATCTGCCGAAACAAATACGATTACCTCGAAAAGCTATTCCTTTCATTCTTCCTCTATG
TTGTTTACGGAATCGGGTTCTTTTGGGACTAAGCATTTATTTCTTGTCTGGAAATGTCCAAATTTTTATGCCTAATACCC
CATAAATAGTTCTAACTGTATACGAACAATAATCAATTTTAGCTCCAATGGTTTGTAGAGGAACTCTACCTTCTCTAATC
CATTCGACGCGTGCAATTTCTTTTCCGTCAAGACGCCCAGCAATTTGCACTTGAATTCCTTTTGTATTGGCCTGTTCAGT
TAATTCAATAGCTTTTTTCATTGCTTTGCGAAATGAAACTCTATTTTTTAATTGTCCGGCTATAAATTCTCCAAGAATAT
TAGGGTGCCCGTAAGGGTTTGGAATTCTTGTAATAGCAATATTGAATTTTCGATTCACACAATTAAGTTCTTTTTGTACA
TTCATCTGTAATTCTTCGATTCGTTTAGGTCTACTTTCTATTAATAATTTTGGGAATCCCATATATATTATGACCTGAAT
CACATCAATTCGTTTTTGAATCTCTATACGTACAATTCCTTCAATACCAGAAGATATTTTCGCATTTTTTTTTACATAAT
TCTTGATACAGTTTCTTATTTTTTGATCTTCTTGTAGACCCTCAGAGTAATTTTTTGGTTGTGCAAACCAAAGAGAATGA
TGGCTTTGGGTTGTACCAAGTCTGAAACCAAGTGGATTTATTTTTTGTCCCATTCATATATATATATATTCGTCATATTC
TTCATATAAGGATATATTTTTTAATACAATAGATATATGACAAGTTGATCTTTTTATCGGATAACCCCGTCCTCGAGCCT
GAGGTTTTAATTTTTTCACAGTAGTGCCTTCGTTGACTTCGGCTTTACTAATGATTAAATTGGCTTCGTTGAAACCCATA
TTGTGACTAGCATTTGCTGCTGCAGAATAAATCAATTTAAAAATGGGATAACATGCTCGATAAGGCATGAGCTCGAGTAT
CATAAGTGTTTCTTCGTAAGAACGTCCACGAATCTGATCAATTATTCTTCGTGCTTTGTGAGGGGACATACATATATGTT
GGCCTAAAGCATATACTTCATATGTGTTTCTCTTTCTTTTTTTTATCTTTATCATCTATTTACTACGGCGACGAAGAATC
AAATTATCACTATATTTATTCCTTTTTCTACTTCTTCTTCCAAGTGCAGGATAACCCCAAGGGGTTGCGGGTTTTTTTCT
ACCAATTGGGGCCCTCCCTTCACCACCCCCATGGGGGTGGTCTACAGGGTTCATAACTACTCCTCTTACTACAGGACGCT
TACCTAGCCAACATTTAGATCCGGCTCTACCCAAACTTTTCTGGTTCACCCCAGTATTCCCTACTTGTCCGACTGTTGCT
GAGCAGTTTTTGGATATTAAACGAACCTCCCCAGAAGGTAATTTTAATGTGGCTGATTTCCCCTCTTTTGCAATCAGTTT
CGCTACAGCACCTGCAGCTCTAGCTAATTGTCCACCCTTTCCAAGTGTGATTTCTATGTTATGTATGGCCGTGCCTAAGG
GCATATCGGTCAAAGGTAGGGCATTTCCCATTTTTATAGGAACTTCTGTACCAGAAATAATGGTATCTCCAATTATAGCC
CCTCTGGGATGTAAAATATATCTCTTCTCACCATCCCCATAGTGTATGAGACAAATGTATGCATTTCGATTAGGGTCGTA
TTCTATGGTTACGATTCTACCATATATGTCTTTTTCATTCCGTCGAAAATCGATTTTACGGTATAGACGCTTATGACCTC
CCCCTCTATGTCTTGCGGTAATGATTCCTCTGGCATTACGGCCTTTACCACAACGATGCTGTCCATAGATCAAATTCTTT
CGTGTATTTCGTGTATTGGATTTCGCTTGACTGTCTACGGCTCCATTGCGTGTGCTCGGGGTAGAAGTTTTGTATAAATG
TATCGCCATTTAAGTTCTTTTCTTTCTAAGAGGTGGAATAGAATAACCCGGTTGAAGCGTAATGATCATACGTCTGTAAT
GCATTGTATGTCCCATAATAGGTCTCATTCTTCTACCCTTTCCCGGGAGTCGATGGCTATTCATAGCTATTACCTTGACA
CCAAAGAAGAGTTCGACCCAATGCTTTATTTCTGTCCTAGTTAATCCTGATTCGACATTAAAAGTATATTGATTTTTCCC
CAATAACCGAATACTTTTGTCTGTAAATACTGCATATTTGATTCCATCCATTTAACGAAAATGTGCAAAAGCTCTATTTG
CCTCTGCCATTCTATGAGTCTCTTCCTTTTTGCGTATGGCATCACCACTCCCTTTGGCAGCATCCACTAATTCGGAACTT
AATTTGAAAGCCATATTTCGACCCGGACGTTTTCGGGATGCCCCTAATAACCAACGAATGGCAAGTGCTTTTCCTTGTGT
GGATCCTATTTCAATGGGAACTTGATGAGTCGATCCGCCTACACGTCTTGCTTTTACTGCTATATCGGGAGTTACTCCAC
GTATTGCTTGACGTAAAACAGATAGTGGATTTGTTTCTGTCTTTTGTTGAATCTTTTTCATGGCTCGATAGATAATTTGA
TAAGCCAATGATTTTTTTCCGTGTTTCAGAATACGGTTAACCAACATGTTAACTAATCGATTACGATAAATTGGATCGGA
TTTTGCAGTTTTTTCTTCTGCAGTACCTCGACGTGACATTTATTTTGGCTTTTTGACCCCATATTTAGAACGCCCTTGTT
GACGATCCTTTACTCCGACAGCATCTAGGGTTCCTCGAACAATGTGATATCTCACACCGGGTAAATCCTTAACCCTTCCC
CCTCTTACTAAGACTACAGAATGTTCTTGTAAATTATGGCCAATACCAGGTATATAAGCAGTGATTTCAAATCCAGAGGT
TAATCGTACTCTGGCAACTTTACGTAAGGCAGAGTTTGGTTTTTTGGGGGTGATAGTTCAATAAGCTAGACCCATGCTTC
GAGTTGTTTCATGCCATAAATAAACTCGAACACTCAAGAAATCTGTTGGACAGGCGGATTCACATCTCTTACAACCGACA
CAGTCCTCTGTTCTTGGAGCAGAAGCAATTTGCTTAGATTTACATCCATCCCAAGGTATCATTTCTAATACATCTGTGGG
GCAGGCTCGGACACATTGAGTACACCCTATACATGTATCATAAATCTTTACTGAATGTGACATCTACTTATTCAACAAAT
TCGATTGATTGATATGGATTGATTTTCTATTACGATAAATTGCCGAAACAATAGCTAGTCCAATAGCTGCTTCAGCGGCT
GCGATAGCTATAACAAAAATTGAAAAAATATTTCCTTTTAATTGGCGACTATCAAAAAAATCAGAAAATGTTACGAAATT
TAGATTAACTGCATTCAGTATAAGTTCAAGGCACATAAGGGCTCTAACCATATTTCGACTCGTGATCAATCCATAGATAC
CAATAGAAAATAAATAGGCACTCAAAACAAGTACATGTTCGAGCATCATTTACTGACGAGCCACAGCAATCGCACCTATC
AAAGCAACTAAAAGAATTATTGAAATGAATTCAAATGGAAGAAAAAAATCTGTTGATAAATGAATTCCAATTTGTTGGCC
ATTACTTATCAAATCTTGTTCTATAATCTGATTTGTTTTTGTAGTCCAAATAATTCCGTACCATGACGTATCTAGAATAA
TAGTAATTAGTGAAACAAAAATACTTGTACAAACTAAGGAAGTAACCCCGCTTCCAACAGTCCAAAGATTAAAATCTTTG
TAATATTCTGAACCATTCATGAACATCACGGCAAATATAATTAAAACATTTATAGCTCCCACATAAATAAGGAGCTGTGC
GGCAGCTACAAAATGAGAGTTTGATAAAATATAGAATAAAGATATACAAACAAGAACCAATCCCAACGAAAAGGCAGAAT
AAATTGGGTTGGTAAGTAATACTACTCCTAGACCTCCTAATATAAGACCTAACCCCAGAAAGACTAAAAGAAAATCATGA
ATTAGTCCAGGCAAATCCATCTATTTTTTTTGAGTTGAATTCAAAATTGTTCGAATTGTATAATCGTCAACTACTGACAT
TGGTAAACGACCTAAAGCAATTTGATTATAATTCAATTCGTGACGATCATAAGTAGAAAGCTCATATTCTTCAGTCATCG
ATAAACAATTTGTCGGACAATACTCAACACAGTTGCCACAAAATATACAGATTCCGAAATCAATACTGTAATTAAGCAAC
CGTTTCTTTCGAATGTCAGTTTCCAATTTCCAATCAACAACAGGTAGATCTATAGGACATACACGAACACATACTTCACA
AGCAATGCATTTATCAAATTCAAAATGAATTCGACCGCGGAAACGCTCCGATGTGATTAATTTTTCATAAGGATATTGAA
CAGTTACAGGTAAACGATTTGCATGAGATAAGGTAATCATGAAACCTTGACCAATGTACCTTGCAGCTCGTATGGTTTGT
TGCCCATAATTCATGAACCCAGTTACCATGGGAAACATTTATAGTGAAAGAAGTTCGAAAGAGGTTGTTAATAATAGATT
ACCGAGAGAAATAGGTAAAAGAAATTTCCATCCAAGATTTAAAAGTTGGTCCATTCTTAGTCTAGGTAAAGTCCATCTTG
TTGTGATAGAAATGAACAAGAACAAATAAGTTTTAACCAATGTAATAAAGATACCAATTGTTGTTCCAAAGACTCCGCTC
ATTTTTTTTATTTCAAAAAGCTCAGGAACGAATATATACGGAATAGAGATATTCCAACCGCCCAAGTAAAGAACTGTTAC
AAATAATGAAGAAACTAATAAGTTTAGATAGGAAGCAATATAAAATAAACCAAATTTGATGCCCGAATATTCGGTTTGAT
AACCTGCTACTAATTCTTCTTCTGCTTCTGGTAAATCAAAAGGTAATCTCTCACATTCTGCTAGAGAAGAAATAAAAAAA
ATGATAAATCCTATAGGTTGACGCCACAAATTCCACCCCCAAAAACCAGATTTTGATTGTGCCTCAACTATATCAACTGT
ACTTGAACTATTAGATAATAGAGATATGGATAACACACAAAGAGTTAATGGTATTTCATAACTAATCGATTGAGCAGCAG
CTCGTAAACCACCCAAAAAGGAATATTTATTATTTGATCCATATCCTGACATAAGAAGTCCGATGGGAGCAATACTTGAA
ATGGCAATCCATAAAAAAACACCAATATTTAGATCAGTTAAAACAAGGTGATAGCCAAAAGGAATTACCGAATAGCTTAA
TATAGTTGATATGACTGCTATGGATGGTCCGATACTGAATAAACGAATATCCCCCCTAGATGGAAAAAGATTCTCTTTGA
AAAGTAGTTTTGTCCCATCCGCTAGAGCTTGAAGAACTCCTAAAGGACCGGCATATTCAGGTCCAATACGTTGTTGTATC
CCTGCAGATATTTCTCTTTCTAACCATACAATTACTAGTATGCCTGTCGTGATTCCCAATACAAGAATAAAAATCGGGGC
AAACACCCATATAATTCCATAGACCTCGTTTAAGGATTCTAATCTAGAAAAAGAATTGATAGCTTGTACTTCTGTTGTAT
CAATTATCATTCAACGATCAACTTCTCCCATAATGATATCTATACTACCTAGTATTGTCATAATATCAGCCAATTTCATT
CTTTTAACTAATTCAGGAAGAATTTGCAAATTGATAAAACCTGGCGGACGAATTTTCCATCTCCAAGGAAAACCGCTCTG
ATCCCCTATCAGAAAAATTCCCAATTCTCCTTTTGGTGCTTCGACTCTCACATAAAGTTCTTGTTTCGGTAATTCAAAAG
TAGGAGAAGTTTTTTTACTAATGAATCGATATTCGAAATCGTTCCATTCCGAATCCCTTTCTCTATCAAAGCGTCGGGTT
TCTAAATTCTCATAGGGCCCCCCCGGAATTCCTTCCAGAGCCTGTTGAATAATTTTTATAGATTCCAGCATTTCACCAAT
CCGGACTAAATAACGAGCTAAGGAATCTCCTTCTTTTTGCCACTGGATTTCCCAATCAAATTCGTCGTAACACTCATAAT
GATCAACTTTACGAAGATCCCATTGTACTCCAGAAGCTCGTAGCATTGGTCCTGATAAACCCCAATTTATTGCTTCTTCT
GTACCAACAATACCTACCCCCTCAACTCGTTCTAAAAAAATAGGATTTCGCGTAATAAGTTTTTGATATTCAGTAACTCC
TGTTAAAAAATAATCGCAAAAATCCAAACATTTATCTATCCAACCATAAGGTAGATCAGACGCTACTCCTCCGATACGAA
AAAAATTATGCATCATTCTCATACCAGTGGCAGCTTCGAATAAATCATATACTAACTCTCTTTCTCTAAAGATATAGAAG
AAAGGAGTCTGTGCACCAATATCTGCCATAAAAGGGCCAAGCCATAACAAATGAGAAGCTATACGACTCAATTCCAACAT
AATTACTCTGATATAGCCAGCTCTTTTAGGCACTTGAATATTTCCTAACAGTTCTGGACCATTTACTGTTATTGCTTCTG
TGAACATAGTAGCCAAATAATCCCAACGTGTTACATAGGGCAAATATTGTATAATTGTTCGATTTTCCGCAATTTTTTCC
ATTCCTCTGTGTAAATAACCTAATATTGGTTCGCAGTCAATAACATCTTCCCCGTCTAGAGTAACGATGAGTCGAAGAAC
ACCATGCATTGATGGGTGGTGGGGACCCATATTAACTATCATAAGGTCTTTTCGTGTAGCTGGTACATTCATACTATCAC
CCCCAAAAAACCAAACTCTGCCTTACGTAAAGTTGCCAGAGTACGATTAACCTCTGGATTTGAAATCACTGCTTATATAC
CTGGTATTGGCCATAATTTACAAGAACATTCTGTAGTCTTAGTAAGAGGGGGAAGGGTTAAGGATTTACCCGGTGTGAGA
TATCACATTGTTCGAGGAACCCTAGATGCTGTCGGAGTAAAGGATCGTCAACAAGGGCGTTCTAAATATGGGGTCAAAAA
GCCAAAATAA
>Kenya_14_Kibandameno [organism=Manihot esculenta] [country: Kenya] [Collection date:May-2013] [Cultivar:Kibandameno]
ATACACCCTAGTACATGTTCCTCGGCGCTGAGGACATCCCCCAAGAGCGGGGGATTTGGTGACATTTCTGATTGGCTGTC
TTGTGTTTCTAATAAGTTGTTTAATAGTTGGCATTTATGCAACTGCTACAAGATCAACAATTCCATAAGCTTGGGCTTCG
GTTGCTGACATAAAAACATCTCTTTCCATGTCTTCGGATACAACCCATAAAGGTTTTCCCGTTCTTTGTGCATAAATCCT
TGTGAGGATTTCGCGCAGTTTCAGTAGTTCTTCCGCTTCCAGGACAAATTCTACTATTTGTGCCTCATAATAACCAGAAA
TAGGTTGATGAATCATTACCCTAGCATGAGGGAATGCTAAACGTTTGGTAATTTTTCCTCCGACCAGAATAAAAGATCCC
ATTGAAGCAGCTAATCCCATGCATACTGTTTGTACATCGGGTCGCACAAATTGCATAGTATCATAAATAGCTATTCCGGG
TATTACCCATCCGCCGGGAGAGTTTATAAACAAATACAAATCTTTTGTCGCGTTTTCTATACTGAGATATACCATAAGAC
CAATAAGTTGATTCGCGATCTCGCTATCAACATCTTGACCTAAAAAAAGTAATCTTTCTCGATAAAGTCGGTTTATGTCA
ATCCAAGTTGAATCGTCTTCCCCAGGATTTCGAAAAGGGACTTTTGGAACACCAATAGGCATATGGGTTTGCCTTGGTAT
CGTGTTCATACCGTCGTATTGAATGATCCCGGTCGTTTGCTGTCTGTCCATATAATGCATACAGCTTTGGTTGCTGGTTG
GGCCGGTTCGATGGCTCTATATGAATTAGCAGTTTTTGATCCCTCTGACCCCGTTCTCGATCCAATGTGGAGACAGGGTA
TGTTCGTTATACCTTTTATGACTCGTTTAGGAATAACCAATTCATGGGGTGGTTGGAGTATCACAGGAGGAACTATAACG
AATCCGGGTATTTGGAGTTATGAAGGCGTGGCTGGGGCGCATATTGTGTTTTCTGGCTTGTGCTTCTTGGCAGCTATTTG
GCATTGGGTGTATTGGGATCTAGAAATATTTTGCGATGAACGTACAGGAAAACCTTCTTTGGATTTGCCCAAGATCTTTG
GAATTCATTTATTTCTCTCCGGGGTGGCTTGCTTTGGGTTTGGCGCTTTTCATGTAACCGGATTGTATGGTCCTGGAATA
TGGGTGTCCGACCCTTATGGACTAACCGGAAAGGTACAACCTGTAAGTCCAGCATGGGGTGTGGAAGGTTTTGATCCTTT
TGTTCCGGGAGGAATAGCTTCTCATCATATTGCAGCGGGGACATTGGGCATATTAGCGGGCCTATTCCATCTTAGTGTCC
GCCCGCCCCAACGTTTATACAAAGGATTACGTATGGGAAATATTGAAACTGTCCTTTCCAGTAGTATCGCGGCTGTCTTT
TTTGCAGCTTTTGTTGTTGCTGGAACTATGTGGTATGGTTCAGCAACTACCCCGATTGAATTATTTGGTCCCACTCGTTA
TCAATGGGATCAAGGATACTTCCAGCAAGAAATATATCGAAGAGTTAGTGCTGGGCTAGCCGAAAATCAAAGTTTATCCG
AAGCTTGGTCTAAAATTCCCGAAAAATTAGCTTTTTATGATTACATCGGCAATAATCCGGCAAAAGGTGGGTTGTTCAGA
GCAGGCTCAATGGACAACGGGGATGGAATAGCTGTTGGGTGGTTAGGACATCCTATCTTTAGAGATAAAGAAGGGCGTGA
ACTTTTTGTACGTCGTATGCCTACTTTTTTTGAAACATTTCCGGTTGTTTTGGTAGACGGAGATGGAATTGTTAGAGCCG
ATGTTCCTTTTCGAAGGGCGGAGTCGAAGTATAGTGTCGAACAAGTAGGTGTAACTGTTGAGTTCTATGGTGGCGAACTA
AACGGAGTCAGTTATAGTGATCCTGTTACTGTGAAAAAATATGCTAGACGCGCTCAATTGGGTGAAATTTTTGAATTAGA
TCGTGCTACTTTGAAATCCGATGGTGTTTTTCGTAGCAGCCCAAGGGGTTGGTTTACTTTTGGACATGCTTCGTTCGCTC
TGCTCTTTTTCTTCGGACACATTTGGCATGGTGCTCGAACTTTGTTCAGAGATGTTTTTGCTGGTATTGATCCAGATTTA
GATGCTCAAGTGGAATTTGGAGCATTCCAAAAACTTGGAGATCCGACTACAAGAAGACAAGTAGTCTGAATGGAAGCATT
GGTTTATACATTCCTTTTAGTATCAACTTTAGGAATCATTTTTTTCGCTATCTTTTTTCGAGAACCGCCTAAAGTTCCAA
CTAAAAAGGTAAAATGACTAGTCCCCGTGTTCCTCGAATGGATCTCTTAGTTGTTGAGAGGGTTGCCCAAAAGCAGTATA
TAAGGCATACCCAGTAAAACTTACAAGTAAACCAGATATAAAGATGGCGACTAGGGTTGCTGTTTCCATATGGCTACACA
AAGCGTGGAGGGTAGTTCTAGATCTGGTCCAAGACGAACTATTGTAGGGGATTTATTGAAACCGTTGAATTCGGAATACG
GTAAAGTAGCTCCCGGATGGGGAACTACTCCTTTGATGGGTGTCGCAATGGCCCTATTTGCGATATTCCTATCTATTATT
TTGGAGATTTATAATTCTTCCGTTTTACTAGATGGAATTTCAATGAATTAGATGAGTAAAGTCTATGATTGGTTCGAAGA
ACGTCTCGAGATTCAGGCAATTGCAGATGATATAACTAGTAAATATGTTCCTCCCCATGTCAACATATTTTATTGTTTAG
GGGGAATTACGCTTACTTGTTTTTTAGTACAAGTAGCTACGGGGTTTGCTATGACTTTTTACTACCGTCCGACGGTTACT
GAGGCTTTTGCTTCTGTTCAATACATAATGACTGAAGCTAACTTTGGTTGGTTAATCCGCTCAGTTCATCGATGGTCGGC
AAGTATGATGGTTTTAATGATGATCCTGCACGTATTTCGTGTGTATCTCACTGGTGGCTTTAAAAAACCTCGTGAATTGA
CTTGGGTTACGGGCGTGGTTCTTGCTGTATTGACCGCATCTTTTGGTGTAACTGGTTATTCCTTACCTTGGGACCAAATT
GGTTATTGGGCGGTAAAAATTGTAACAGGCGTGCCGGAAGCTATTCCTGTAATAGGATCACCTTTGGTAGAGTTATTACG
CGGAAGTGCTAGTGTAGGACAATCCACTTTGACTCGTTTTTATAGTTTACACACTTTTGTATTACCTCTTCTTACTGCCG
TATTTATGTTAATGCACTTTCTAATGATACGTAAGCAAGGTATTTCAGGCCCTTTATAGATGGGAGTAACAAAAAAACCT
GACTTGAATGATCCTGTATTAAGAGCTAAATTGGCTAAGGGAATGGGTCATAATTATTACGGAGAACCTGCATGGCCCAA
TGATCTTTTATATATTTTTCCAGTAGTAATTCTAGGTACTATTGCATGTAATGTAGGATTAGCGGTTCTAGAACCATCAA
TGATTGGTGAACCTGCGGATCCATTTGCAACGCCTTTGGAAATATTGCCTGAATGGTATTTCTTTCCCGTATTTCAAATA
CTTCGTACAGTACCCAATAAGTTATTAGGTGTTCTTTTAATGGTTTCAGTACCTGCAGGATTATTAACAGTACCTTTTTT
GGAGAATGTTAATAAATTCCAAAATCCATTTCGTCGTCCAGTTGCGACAACCGTCTTTTTGATTGGTACTGCGGTAGCCC
TTTGGTTAGGTATTGGAGCAACATTACCTATTGATAAATCCCTAACTTTAGGTCTTTTTTAAATTGATTCAATTGTAAAA
TAATTACACGCGCCTTTTTTTAGGGGGTCGGCAGCCATTATGTGGCATAGGGGTTACATCCCGGACGAAACTTAATAGTA
TACCACTTCTGCGAATAGCTCTTAATGCCGCATCTCGTCCGAGACCAGGACCCTTTATCATGACTTCTGCTCGTTGCATA
CCTTGATCCACTACTGTCCGAATAGCATTTCCTGCTGCGGTTTGAGCAGCAAATGGCGTTCCTCTTCTTGTGCCCCTGAA
TCCACAAGTGCCAGCGGAGGACCAAGAAATCACTCGACCCCGTACATCTGTAATGGTCACAATAGTATTGTTGAAACTTG
CTTGAACATGAATAACGCCTTTTGGTATTTTACGTGAATTCTTACGTGAACCAATACGTCCATTTCTGCGTGAACTAATT
TTTGGTAAAGGTTTTGCCATTTATCCTTGTCTTTGTTTATGTCTCGGGTTGAAGCAAATTACTATAATTCGCCCCCGTCT
ACGTATCAGTCGACATTTTTCACAAATTTTACGAACAGAAGCTCTTATTTTCATTTACCATATATAACACAAGATTTCTC
CGCCTATTCTTTCGAGTCGAGCTTCTCGGTCTGTCATTATACCCCGAGAAGTAGAAAGAATTACAATGCCCATCCCGCCC
AAAATTCTAGGAATTTTTTGATAGTTAGAATAGATTCGTAGACCAGGTCGGCTGATCCGTTTTAAATTTAGACTAGTTCT
ATAGGGTCCTTTCCTCTTCCTTCTATGTCGTAGGGTTAAAACCAAAAATTTTTTGTTGCCCTCCTGATGTTTCCTGACAT
TTTCAATAAAACCTTCTCTTAAAAGTATTTTAATAATGTTTTCAGTGATGTTAGTAGATGCTATTCGAACGGTTCCTTTT
CTATTTATGTCAGCATTTCTTATAGAGGTTATTATGTCAGCAATAGGATCCCTACCCATTTATAACACTTCAGGTGCTAA
TGAAACTATTTTAGTAAAATTTAACTGTCTCAATTCCCGGGCGATTGCACCAAAAATTCGAGTTCCCTTTGGATTTCCTT
CTTGATCAATGACAACTGCAGCGTTGTCATCATATCGTATTATCATACCATTATCACGTTTGAGTTCTTTACAAGTACGT
ACAATTACAGCTCTGATTACTTCTGATCTTTCTAGAGGTGAATTTGGTGCTGCTTCCTTGATCACAGCAACAATAACGTC
ACCGATATGAGCATATCGGCGATTACTAGTCCCTATGATTCGAATACACATCAATTCTCGAGCTCCGCTGTTATCCGCTA
CATTCAAATGGGTCTGAGATTGGATCATCTATCCTGAAATAATGAATTGAGTTCGTATAGGCATTTTTGATGCTGCTATT
GAAATAGCTTTTCTCGCTATATTTTCGGCTACTCCGCCCATTTCATAAAGTATTCTACCTGGTTTAACGACAGCTACCCA
ATATTCGGGAGATCCTTTCCCCGAACCCATACGTGTTTCCGTAGGTCTTAAAGTAACTGGTTTGTCGGGAAATATACGTA
CCCATATTTTTCCACCGCGGCGTGCATTTCGTGTCATTGCTCGTCGCCCCGCTTCTATTTGTCTAGATGTAATCCAAGCG
GGTTCAAGTGCCTGAAGAGCATATCTGCCGAAACAAATACGATTACCTCGAAAAGCTATTCCTTTCATTCTTCCTCTATG
TTGTTTACGGAATCGGGTTCTTTTGGGACTAAGCATTTATTTCTTGTCTGGAAATGTCCAAATTTTTATGCCTAATACCC
CATAAATAGTTCTAACTGTATACGAACAATAATCAATTTTAGCTCCAATGGTTTGTAGAGGAACTCTACCTTCTCTAATC
CATTCGACGCGTGCAATTTCTTTTCCGTCAAGACGCCCAGCAATTTGCACTTGAATTCCTTTTGTATTGGCCTGTTCAGT
TAATTCAATAGCTTTTTTCATTGCTTTGCGAAATGAAACTCTATTTTTTAATTGTCCGGCTATAAATTCTCCAAGAATAT
TAGGGTGCCCGTAAGGGTTTGGAATTCTTGTAATAGCAATATTGAATTTTCGATTCACACAATTAAGTTCTTTTTGTACA
TTCATCTGTAATTCTTCGATTCGTTTAGGTCTACTTTCTATTAATAATTTTGGGAATCCCATATATATTATGACCTGAAT
CACATCAATTCGTTTTTGAATCTCTATACGTACAATTCCTTCAATACCAGAAGATATTTTCGCATTTTTTTTTACATAAT
TCTTGATACAGTTTCTTATTTTTTGATCTTCTTGTAGACCCTCAGAGTAATTTTTTGGTTGTGCAAACCAAAGAGAATGA
TGGCTTTGGGTTGTACCAAGTCTGAAACCAAGTGGATTTATTTTTTGTCCCATTCATATATATATATATTCGTCATATTC
TTCATATAAGGATATATTTTTTAATACAATAGATATATGACAAGTTGATCTTTTTATCGGATAACCCCGTCCTCGAGCCT
GAGGTTTTAATTTTTTCACAGTAGTGCCTTCGTTGACTTCGGCTTTACTAATGATTAAATTGGCTTCGTTGAAACCCATA
TTGTGACTAGCATTTGCTGCTGCAGAATAAATCAATTTAAAAATGGGATAACATGCTCGATAAGGCATGAGCTCGAGTAT
CATAAGTGTTTCTTCGTAAGAACGTCCACGAATCTGATCAATTATTCTTCGTGCTTTGTGAGGGGACATACATATATGTT
GGCCTAAAGCATATACTTCATATGTGTTTCTCTTTCTTTTTTTTATCTTTATCATCTATTTACTACGGCGACGAAGAATC
AAATTATCACTATATTTATTCCTTTTTCTACTTCTTCTTCCAAGTGCAGGATAACCCCAAGGGGTTGCGGGTTTTTTTCT
ACCAATTGGGGCCCTCCCTTCACCACCCCCATGGGGGTGGTCTACAGGGTTCATAACTACTCCTCTTACTACAGGACGCT
TACCTAGCCAACATTTAGATCCGGCTCTACCCAAACTTTTCTGGTTCACCCCAGTATTCCCTACTTGTCCGACTGTTGCT
GAGCAGTTTTTGGATATTAAACGAACCTCCCCAGAAGGTAATTTTAATGTGGCTGATTTCCCCTCTTTTGCAATCAGTTT
CGCTACAGCACCTGCAGCTCTAGCTAATTGTCCACCCTTTCCAAGTGTGATTTCTATGTTATGTATGGCCGTGCCTAAGG
GCATATCGGTCAAAGGTAGGGCATTTCCCATTTTTATAGGAACTTCTGTACCAGAAATAATGGTATCTCCAATTATAGCC
CCTCTGGGATGTAAAATATATCTCTTCTCACCATCCCCATAGTGTATGAGACAAATGTATGCATTTCGATTAGGGTCGTA
TTCTATGGTTACGATTCTACCATATATGTCTTTTTCATTCCGTCGAAAATCGATTTTACGGTATAGACGCTTATGACCTC
CCCCTCTATGTCTTGCGGTAATGATTCCTCTGGCATTACGGCCTTTACCACAACGATGCTGTCCATAGATCAAATTCTTT
CGTGTATTTCGTGTATTGGATTTCGCTTGACTGTCTACGGCTCCATTGCGTGTGCTCGGGGTAGAAGTTTTGTATAAATG
TATCGCCATTTAAGTTCTTTTCTTTCTAAGAGGTGGAATAGAATAACCCGGTTGAAGCGTAATGATCATACGTCTGTAAT
GCATTGTATGTCCCATAATAGGTCTCATTCTTCTACCCTTTCCCGGGAGTCGATGGCTATTCATAGCTATTACCTTGACA
CCAAAGAAGAGTTCGACCCAATGCTTTATTTCTGTCCTAGTTAATCCTGATTCGACATTAAAAGTATATTGATTTTTCCC
CAATAACCGAATACTTTTGTCTGTAAATACTGCATATTTGATTCCATCCATTTAACGAAAATGTGCAAAAGCTCTATTTG
CCTCTGCCATTCTATGAGTCTCTTCCTTTTTGCGTATGGCATCACCACTCCCTTTGGCAGCATCCACTAATTCGGAACTT
AATTTGAAAGCCATATTTCGACCCGGACGTTTTCGGGATGCCCCTAATAACCAACGAATGGCAAGTGCTTTTCCTTGTGT
GGATCCTATTTCAATGGGAACTTGATGAGTCGATCCGCCTACACGTCTTGCTTTTACTGCTATATCGGGAGTTACTCCAC
GTATTGCTTGACGTAAAACAGATAGTGGATTTGTTTCTGTCTTTTGTTGAATCTTTTTCATGGCTCGATAGATAATTTGA
TAAGCCAATGATTTTTTTCCGTGTTTCAGAATACGGTTAACCAACATGTTAACTAATCGATTACGATAAATTGGATCGGA
TTTTGCAGTTTTTTCTTCTGCAGTACCTCGACGTGACATTTATTTTGGCTTTTTGACCCCATATTTAGAACGCCCTTGTT
GACGATCCTTTACTCCGACAGCATCTAGGGTTCCTCGAACAATGTGATATCTCACACCGGGTAAATCCTTAACCCTTCCC
CCTCTTACTAAGACTACAGAATGTTCTTGTAAATTATGGCCAATACCAGGTATATAAGCAGTGATTTCAAATCCAGAGGT
TAATCGTACTCTGGCAACTTTACGTAAGGCAGAGTTTGGTTTTTTGGGGGTGATAGTTCAATAAGCTAGACCCATGCTTC
GAGTTGTTTCATGCCATAAATAAACTCGAACACTCAAGAAATCTGTTGGACAGGCGGATTCACATCTCTTACAACCGACA
CAGTCCTCTGTTCTTGGAGCAGAAGCAATTTGCTTAGATTTACATCCATCCCAAGGTATCATTTCTAATACATCTGTGGG
GCAGGCTCGGACACATTGAGTACACCCTATACATGTATCATAAATCTTTACTGAATGTGACATCTACTTATTCAACAAAT
TCGATTGATTGATATGGATTGATTTTCTATTACGATAAATTGCCGAAACAATAGCTAGTCCAATAGCTGCTTCAGCGGCT
GCGATAGCTATAACAAAAATTGAAAAAATATTTCCTTTTAATTGGCGACTATCAAAAAAATCAGAAAATGTTACGAAATT
TAGATTAACTGCATTCAGTATAAGTTCAAGGCACATAAGGGCTCTAACCATATTTCGACTCGTGATCAATCCATAGATAC
CAATAGAAAATAAATAGGCACTCAAAACAAGTACATGTTCGAGCATCATTTACTGACGAGCCACAGCAATCGCACCTATC
AAAGCAACTAAAAGAATTATTGAAATGAATTCAAATGGAAGAAAAAAATCTGTTGATAAATGAATTCCAATTTGTTGGCC
ATTACTTATCAAATCTTGTTCTATAATCTGATTTGTTTTTGTAGTCCAAATAATTCCGTACCATGACGTATCTAGAATAA
TAGTAATTAGTGAAACAAAAATACTTGTACAAACTAAGGAAGTAACCCCGCTTCCAACAGTCCAAAGATTAAAATCTTTG
TAATATTCTGAACCATTCATGAACATCACGGCAAATATAATTAAAACATTTATAGCTCCCACATAAATAAGGAGCTGTGC
GGCAGCTACAAAATGAGAGTTTGATAAAATATAGAATAAAGATATACAAACAAGAACCAATCCCAACGAAAAGGCAGAAT
AAATTGGGTTGGTAAGTAATACTACTCCTAGACCTCCTAATATAAGACCTAACCCCAGAAAGACTAAAAGAAAATCATGA
ATTAGTCCAGGCAAATCCATCTATTTTTTTTGAGTTGAATTCAAAATTGTTCGAATTGTATAATCGTCAACTACTGACAT
TGGTAAACGACCTAAAGCAATTTGATTATAATTCAATTCGTGACGATCATAAGTAGAAAGCTCATATTCTTCAGTCATCG
ATAAACAATTTGTCGGACAATACTCAACACAGTTGCCACAAAATATACAGATTCCGAAATCAATACTGTAATTAAGCAAC
CGTTTCTTTCGAATGTCAGTTTCCAATTTCCAATCAACAACAGGTAGATCTATAGGACATACACGAACACATACTTCACA
AGCAATGCATTTATCAAATTCAAAATGAATTCGACCGCGGAAACGCTCCGATGTGATTAATTTTTCATAAGGATATTGAA
CAGTTACAGGTAAACGATTTGCATGAGATAAGGTAATCATGAAACCTTGACCAATGTACCTTGCAGCTCGTATGGTTTGT
TGCCCATAATTCATGAACCCAGTTACCATGGGAAACATTTATAGTGAAAGAAGTTCGAAAGAGGTTGTTAATAATAGATT
ACCGAGAGAAATAGGTAAAAGAAATTTCCATCCAAGATTTAAAAGTTGGTCCATTCTTAGTCTAGGTAAAGTCCATCTTG
TTGTGATAGGAATGAACAAGAACAAATAAGTTTTAACCAATGTAATAAAGATACCAATTGTTGTTCCAAAGACTCCGCTC
ATTTTTTTTATTTCAAAAAGCTCAGGAACGAATATATACGGAATAGAGATATTCCAACCGCCCAAGTAAAGAACTGTTAC
AAATAATGAAGAAACTAATAAGTTTAGATAGGAAGCAATATAAAATAAACCAAATTTGATGCCCGAATATTCGGTTTGAT
AACCTGCTACTAATTCTTCTTCTGCTTCTGGTAAATCAAAAGGTAATCTCTCACATTCTGCTAGAGAAGAAATAAAAAAA
ATGATAAATCCTATAGGTTGACGCCACAAATTCCACCCCCAAAAACCAGATTTTGATTGTGCCTCAACTATATCAACTGT
ACTTGAACTATTAGATAATAGAGATATGGATAACACACAAAGAGTTAATGGTATTTCATAACTAATCGATTGAGCAGCAG
CTCGTAAACCACCCAAAAAGGAATATTTATTATTTGATCCATATCCTGACATAAGAAGTCCGATGGGAGCAATACTTGAA
ATGGCAATCCATAAAAAAACACCAATATTTAGATCAGTTAAAACAAGGTGATAGCCAAAAGGAATTACCGAATAGCTTAA
TATAGTTGATATGACTGCTATGGATGGTCCGATACTGAATAAACGAATATCCCCCCTAGATGGAAAAAGATTCTCTTTGA
AAAGTAGTTTTGTCCCATCCGCTAGAGCTTGAAGAACTCCTAAAGGACCGGCATATTCAGGTCCAATACGTTGTTGTATC
CCTGCAGATATTTCTCTTTCTAACCATACAATTACTAGTATGCCTGTCGTGATTCCCAATACAAGAATAAAAATCGGGGC
AAACACCCATATAATTCCATAGACCTCGTTTAAGGATTCTAATCTAGAAAAAGAATTGATAGCTTGTACTTCTGTTGTAT
CAATTATCATTCAACGATCAACTTCTCCCATAATGATATCTATACTACCTAGTATTGTCATAATATCAGCCAATTTCATT
CTTTTAACTAATTCAGGAAGAATTTGCAAATTGATAAAACCTGGCGGACGAATTTTCCATCTCCAAGGAAAACCGCTCTG
ATCCCCTATCAGAAAAATTCCCAATTCTCCTTTTGGTGCTTCGACTCTCACATAAAGTTCTTGTTTCGGTAATTCAAAAG
TAGGAGAAGTTTTTTTACTAATGAATCGATATTCGAAATCGTTCCATTCCGAATCCCTTTCTCTATCAAAGCGTCGGGTT
TCTAAATTCTCATAGGGCCCCCCCGGAATTCCTTCCAGAGCCTGTTGAATAATTTTTATAGATTCCAGCATTTCACCAAT
CCGGACTAAATAACGAGCTAAGGAATCTCCTTCTTTTTGCCACTGGATTTCCCAATCAAATTCGTCGTAACACTCATAAT
GATCAACTTTACGAAGATCCCATTGTACTCCAGAAGCTCGTAGCATTGGTCCTGATAAACCCCAATTTATTGCTTCTTCT
GTACCAACAATACCTACCCCCTCAACTCGTTCTAAAAAAATAGGATTTCGCGTAATAAGTTTTTGATATTCAGTAACTCC
TGTTAAAAAATAATCGCAAAAATCCAAACATTTATCTATCCAACCATAAGGTAGATCAGACGCTACTCCTCCGATACGAA
AAAAATTATGCATCATTCTCATACCAGTGGCAGCTTCGAATAAATCATATACTAACTCTCTTTCTCTAAAGATATAGAAG
AAAGGAGTCTGTGCACCAATATCTGCCATAAAAGGGCCAAGCCATAACAAATGAGAAGCTATACGACTCAATTCCAACAT
AATTACTCTGATATAGCCAGCTCTTTTAGGCACTTGAATATTTCCTAACAGTTCTGGACCATTTACTGTTATTGCTTCTG
TGAACATAGTAGCCAAATAATCCCAACGTGTTACATAGGGCAAATATTGTATAATTGTTCGATTTTCCGCAATTTTTTCC
ATTCCTCTGTGTAAATAACCTAATATTGGTTCGCAGTCAATAACATCTTCCCCGTCTAGAGTAACGATGAGTCGAAGAAC
ACCATGCATTGATGGGTGGTGGGGACCCATATTAACTATCATAAGGTCTTTTCGTGTAGCTGGTACATTCATACTATCAC
CCCCAAAAAACCAAACTCTGCCTTACGTAAAGTTGCCAGAGTACGATTAACCTCTGGATTTGAAATCACTGCTTATATAC
CTGGTATTGGCCATAATTTACAAGAACATTCTGTAGTCTTAGTAAGAGGGGGAAGGGTTAAGGATTTACCCGGTGTGAGA
TATCACATTGTTCGAGGAACCCTAGATGCTGTCGGAGTAAAGGATCGTCAACAAGGGCGTTCTAAATATGGGGTCAAAAA
GCCAAAATAA
>Kenya_15_Kibandameno [organism=Manihot esculenta] [country: Kenya] [Collection date:May-2013] [Cultivar:Kibandameno]
ATACACCCTAGTACATGTTCCTCGGCGCTGAGGACATCCCCCAAGAGCGGGGGATTTGGTGACATTTCTGATTGGCTGTC
TTGTGTTTCTAATAAGTTGTTTAATAGTTGGCATTTATGCAACTGCTACAAGATCAACAATTCCATAAGCTTGGGCTTCG
GTTGCTGACATAAAAACATCTCTTTCCATGTCTTCGGATACAACCCATAAAGGTTTTCCCGTTCTTTGTGCATAAATCCT
TGTGAGGATTTCGCGCAGTTTCAGTAGTTCTTCCGCTTCCAGGACAAATTCTACTATTTGTGCCTCATAATAACCAGAAA
TAGGTTGATGAATCATTACCCTAGCATGAGGGAATGCTAAACGTTTGGTAATTTTTCCTCCGACCAGAATAAAAGATCCC
ATTGAAGCAGCTAATCCCATGCATACTGTTTGTACATCGGGTCGCACAAATTGCATAGTATCATAAATAGCTATTCCGGG
TATTACCCATCCGCCGGGAGAGTTTATAAACAAATACAAATCTTTTGTCGCGTTTTCTATACTGAGATATACCATAAGAC
CAATAAGTTGATTCGCGATCTCGCTATCAACATCTTGACCTAAAAAAAGTAATCTTTCTCGATAAAGTCGGTTTATGTCA
ATCCAAGTTGAATCGTCTTCCCCAGGATTTCGAAAAGGGACTTTTGGAACACCAATAGGCATATGGGTTTGCCTTGGTAT
CGTGTTCATACCGTCGTATTGAATGATCCCGGTCGTTTGCTGTCTGTCCATATAATGCATACAGCTTTGGTTGCTGGTTG
GGCCGGTTCGATGGCTCTATATGAATTAGCAGTTTTTGATCCCTCTGACCCCGTTCTCGATCCAATGTGGAGACAGGGTA
TGTTCGTTATACCTTTTATGACTCGTTTAGGAATAACCAATTCATGGGGTGGTTGGAGTATCACAGGAGGAACTATAACG
AATCCGGGTATTTGGAGTTATGAAGGCGTGGCTGGGGCGCATATTGTGTTTTCTGGCTTGTGCTTCTTGGCAGCTATTTG
GCATTGGGTGTATTGGGATCTAGAAATATTTTGCGATGAACGTACAGGAAAACCTTCTTTGGATTTGCCCAAGATCTTTG
GAATTCATTTATTTCTCTCCGGGGTGGCTTGCTTTGGGTTTGGCGCTTTTCATGTAACCGGATTGTATGGTCCTGGAATA
TGGGTGTCCGACCCTTATGGACTAACCGGAAAGGTACAACCTGTAAGTCCAGCATGGGGTGTGGAAGGTTTTGATCCTTT
TGTTCCGGGAGGAATAGCTTCTCATCATATTGCAGCGGGGACATTGGGCATATTAGCGGGCCTATTCCATCTTAGTGTCC
GCCCGCCCCAACGTTTATACAAAGGATTACGTATGGGAAATATTGAAACTGTCCTTTCCAGTAGTATCGCGGCTGTCTTT
TTTGCAGCTTTTGTTGTTGCTGGAACTATGTGGTATGGTTCAGCAACTACCCCGATTGAATTATTTGGTCCCACTCGTTA
TCAATGGGATCAAGGATACTTCCAGCAAGAAATATATCGAAGAGTTAGTGCTGGGCTAGCCGAAAATCAAAGTTTATCCG
AAGCTTGGTCTAAAATTCCCGAAAAATTAGCTTTTTATGATTACATCGGCAATAATCCGGCAAAAGGTGGGTTGTTCAGA
GCAGGCTCAATGGACAACGGGGATGGAATAGCTGTTGGGTGGTTAGGACATCCTATCTTTAGAGATAAAGAAGGGCGTGA
ACTTTTTGTACGTCGTATGCCTACTTTTTTTGAAACATTTCCGGTTGTTTTGGTAGACGGAGATGGAATTGTTAGAGCCG
ATGTTCCTTTTCGAAGGGCGGAGTCGAAGTATAGTGTCGAACAAGTAGGTGTAACTGTTGAGTTCTATGGTGGCGAACTA
AACGGAGTCAGTTATAGTGATCCTGTTACTGTGAAAAAATATGCTAGACGCGCTCAATTGGGTGAAATTTTTGAATTAGA
TCGTGCTACTTTGAAATCCGATGGTGTTTTTCGTAGCAGCCCAAGGGGTTGGTTTACTTTTGGACATGCTTCGTTCGCTC
TGCTCTTTTTCTTCGGACACATTTGGCATGGTGCTCGAACTTTGTTCAGAGATGTTTTTGCTGGTATTGATCCAGATTTA
GATGCTCAAGTGGAATTTGGAGCATTCCAAAAACTTGGAGATCCGACTACAAGAAGACAAGTAGTCTGAATGGAAGCATT
GGTTTATACATTCCTTTTAGTATCAACTTTAGGAATCATTTTTTTCGCTATCTTTTTTCGAGAACCGCCTAAAGTTCCAA
CTAAAAAGGTAAAATGACTAGTCCCCGTGTTCCTCGAATGGATCTCTTAGTTGTTGAGAGGGTTGCCCAAAAGCAGTATA
TAAGGCATACCCAGTAAAACTTACAAGTAAACCAGATATAGAGATGGCGACTAGGGTTGCTGTTTCCATATGGCTACACA
AAGCGTGGAGGGTAGTTCTAGATCTGGTCCAAGACGAACTATTGTAGGGGATTTATTGAAACCGTTGAATTCGGAATACG
GTAAAGTAGCTCCCGGATGGGGAACTACTCCTTTGATGGGTGTCGCAATGGCCCTATTTGCGATATTCCTATCTATTATT
TTGGAGATTTATAATTCTTCCGTTTTACTAGATGGAATTTCAATGAATTAGATGAGTAAAGTCTATGATTGGTTCGAAGA
ACGTCTCGAGATTCAGGCAATTGCAGATGATATAACTAGTAAATATGTTCCTCCCCATGTCAACATATTTTATTGTTTAG
GGGGAATTACGCTTACTTGTTTTTTAGTACAAGTAGCTACGGGGTTTGCTATGACTTTTTACTACCGTCCGACGGTTACT
GAGGCTTTTGCTTCTGTTCAATACATAATGACTGAAGCTAACTTTGGTTGGTTAATCCGCTCAGTTCATCGATGGTCGGC
AAGTATGATGGTTTTAATGATGATCCTGCACGTATTTCGTGTGTATCTCACTGGTGGCTTTAAAAAACCTCGTGAATTGA
CTTGGGTTACGGGCGTGGTTCTTGCTGTATTGACCGCATCTTTTGGTGTAACTGGTTATTCCTTACCTTGGGACCAAATT
GGTTATTGGGCGGTAAAAATTGTAACAGGCGTGCCGGAAGCTATTCCTGTAATAGGATCACCTTTGGTAGAGTTATTACG
CGGAAGTGCTAGTGTAGGACAATCCACTTTGACTCGTTTTTATAGTTTACACACTTTTGTATTACCTCTTCTTACTGCCG
TATTTATGTTAATGCACTTTCTAATGATACGTAAGCAAGGTATTTCAGGCCCTTTATAGATGGGAGTAACAAAAAAACCT
GACTTGAATGATCCTGTATTAAGAGCTAAATTGGCTAAGGGAATGGGTCATAATTATTACGGAGAACCTGCATGGCCCAA
TGATCTTTTATATATTTTTCCAGTAGTAATTCTAGGTACTATTGCATGTAATGTAGGATTAGCGGTTCTAGAACCATCAA
TGATTGGTGAACCTGCGGATCCATTTGCAACGCCTTTGGAAATATTGCCTGAATGGTATTTCTTTCCCGTATTTCAAATA
CTTCGTACAGTACCCAATAAGTTATTAGGTGTTCTTTTAATGGTTTCAGTACCTGCAGGATTATTAACAGTACCTTTTTT
GGAGAATGTTAATAAATTCCAAAATCCATTTCGTCGTCCAGTTGCGACAACCGTCTTTTTGATTGGTACTGCGGTAGCCC
TTTGGTTAGGTATTGGAGCAACATTACCTATTGATAAATCCCTAACTTTAGGTCTTTTTTAAATTGATTCAATTGTAAAA
TAATTACACGCGCCTTTTTTTAGGGGGTCGGCAGCCATTATGTGGCATAGGGGTTACATCCCGGACGAAACTTAATAGTA
TACCACTTCTGCGAATAGCTCTTAATGCCGCATCTCGTCCGAGACCAGGACCCTTTATCATGACTTCTGCTCGTTGCATA
CCTTGATCCACTACTGTCCGAATAGCATTTCCTGCTGCGGTTTGAGCAGCAAATGGCGTTCCTCTTCTTGTGCCCCTGAA
TCCACAAGTGCCAGCGGAGGACCAAGAAATCACTCGACCCCGTACATCTGTAATGGTCACAATAGTATTGTTGAAACTTG
CTTGAACATGAATAACGCCTTTTGGTATTTTACGTGAATTCTTACGTGAACCAATACGTCCATTTCTGCGTGAACTAATT
TTTGGTAAAGGTTTTGCCATTTATCCTTGTCTTTGTTTATGTCTCGGGTTGAAGCAAATTACTATAATTCGCCCCCGTCT
ACGTATCAGTCGACATTTTTCACAAATTTTACGAACAGAAGCTCTTATTTTCATTTACCATATATAACACAAGATTTCTC
CGCCTATTCTTTCGAGTCGAGCTTCTCGGTCTGTCATTATACCCCGAGAAGTAGAAAGAATTACAATGCCCATCCCGCCC
AAAATTCTAGGAATTTTTTGATAGTTAGAATAGATTCGTAGACCAGGTCGGCTGATCCGTTTTAAATTTAGACTAGTTCT
ATAGGGTCCTTTCCTCTTCCTTCTATGTCGTAGGGTTAAAACCAAAAATTTTTTGTTGCCCTCCTGATGTTTCCTGACAT
TTTCAATAAAACCTTCTCTTAAAAGTATTTTAATAATGTTTTCAGTGATGTTAGTAGATGCTATTCGAACGGTTCCTTTT
CTATTTATGTCAGCATTTCTTATAGAGGTTATTATGTCAGCAATAGGATCCCTACCCATTTATAACACTTCAGGTGCTAA
TGAAACTATTTTAGTAAAATTTAACTGTCTCAATTCCCGGGCGATTGCACCAAAAATTCGAGTTCCCTTTGGATTTCCTT
CTTGATCAATGACAACTGCAGCGTTGTCATCATATCGTATTATCATACCATTATCACGTTTGAGTTCTTTACAAGTACGT
ACAATTACAGCTCTGATTACTTCTGATCTTTCTAGAGGTGAATTTGGTGCTGCTTCCTTGATCACAGCAACAATAACGTC
ACCGATATGAGCATATCGGCGATTACTAGTCCCTATGATTCGAATACACATCAATTCTCGAGCTCCGCTGTTATCCGCTA
CATTCAAATGGGTCTGAGATTGGATCATCTATCCTGAAATAATGAATTGAGTTCGTATAGGCATTTTTGATGCTGCTATT
GAAATAGCTTTTCTCGCTATATTTTCGGCTACTCCGCCCATTTCATAAAGTATTCTACCTGGTTTAACGACAGCTACCCA
ATATTCGGGAGATCCTTTCCCCGAACCCATACGTGTTTCCGTAGGTCTTAAAGTAACTGGTTTGTCGGGAAATATACGTA
CCCATATTTTTCCACCGCGGCGTGCATTTCGTGTCATTGCTCGTCGCCCCGCTTCTATTTGTCTAGATGTAATCCAAGCG
GGTTCAAGTGCCTGAAGAGCATATCTGCCGAAACAAATACGATTACCTCGAAAAGCTATTCCTTTCATTCTTCCTCTATG
TTGTTTACGGAATCGGGTTCTTTTGGGACTAAGCATTTATTTCTTGTCTGGAAATGTCCAAATTTTTATGCCTAATACCC
CATAAATAGTTCTAACTGTATACGAACAATAATCAATTTTAGCTCCAATGGTTTGTAGAGGAACTCTACCTTCTCTAATC
CATTCGACGCGTGCAATTTCTTTTCCGTCAAGACGCCCAGCAATTTGCACTTGAATTCCTTTTGTATTGGCCTGTTCAGT
TAATTCAATAGCTTTTTTCATTGCTTTGCGAAATGAAACTCTATTTTTTAATTGTCCGGCTATAAATTCTCCAAGAATAT
TAGGGTGCCCGTAAGGGTTTGGAATTCTTGTAATAGCAATATTGAATTTTCGATTCACACAATTAAGTTCTTTTTGTACA
TTCATCTGTAATTCTTCGATTCGTTTAGGTCTACTTTCTATTAATAATTTTGGGAATCCCATATATATTATGACCTGAAT
CACATCAATTCGTTTTTGAATCTCTATACGTACAATTCCTTCAATACCAGAAGATATTTTCGCATTTTTTTTTACATAAT
TCTTGATACAGTTTCTTATTTTTTGATCTTCTTGTAGACCCTCAGAGTAATTTTTTGGTTGTGCAAACCAAAGAGAATGA
TGACTTTGGGTTGTACCAAGTCTGAAACCAAGTGGATTTATTTTTTGTCCCATTCATATATATATATATTCGTCATATTC
TTCATATAAGGATATATTTTTTAATACAATAGATATATGACAAGTTGATCTTTTTATCGGATAACCCCGTCCTCGAGCCT
GAGGTTTTAATTTTTTCACAGTAGTGCCTTCGTTGACTTCGGCTTTACTAATGATTAAATTGGCTTCGTTGAAACCCATA
TTGTGACTAGCATTTGCTGCTGCGGAATAAATCAATTTAAAAATGGGATAACATGCTCGATAAGGCATGAGCTCGAGTAT
CATAAGTGTTTCTTCGTAAGAACGTCCACGAATCTGATCAATTATTCTTCGTGCTTTGTGAGGGGACATACATATATGTT
GGCCTAAAGCATATACTTCATATGTGTTTCTCTTTCTTTTTTTTATCTTTATCATCTATTTACTACGGCGACGAAGAATC
AAATTATCACTATATTTATTCCTTTTTCTACTTCTTCTTCCAAGTGCAGGATAACCCCAAGGGGTTGCGGGTTTTTTTCT
ACCAATTGGGGCCCTCCCTTCACCACCCCCATGGGGGTGGTCTACAGGGTTCATAACTACTCCTCTTACTACAGGACGCT
TACCTAGCCAACATTTAGATCCGGCTCTACCCAAACTTTTCTGGTTCACCCCAGTATTCCCTACTTGTCCGACTGTTGCT
GAGCAGTTTTTGGATATTAAACGAACCTCCCCAGAAGGTAATTTTAATGTGGCTGATTTCCCCTCTTTTGCAATCAGTTT
CGCTACAGCACCTGCAGCTCTAGCTAATTGTCCACCCTTTCCAAGTGTGATTTCTATGTTATGTATGGCCGTGCCTAAGG
GCATATCGGTCAAAGGTAGGGCATTTCCCATTTTTATAGGAACTTCTGTACCAGAAATAATGGTATCTCCAATTATAGCC
CCTCTGGGATGTAAAATATATCTCTTCTCACCATCCCCATAGTGTATGAGACAAATGTATGCATTTCGATTAGGGTCGTA
TTCTATGGTTACGATTCTACCATATATGTCTTTTTCATTCCGTCGAAAATCGATTTTACGGTATAGACGCTTATGACCTC
CCCCTCTATGTCTTGCGGTAATGATTCCTCTGGCATTACGGCCTTTACCACAACGATGCTGTCCATAGATCAAATTCTTT
CGTGTATTTCGTGTATTGGATTTCGCTTGACTGTCTACGGCTCCATTGCGTGTGCTCGGGGTAGAAGTTTTGTATAAATG
TATCGCCATTTAAGTTCTTTTCTTTCTAAGAGGTGGAATAGAATAACCCGGTTGAAGCGTAATGATCATACGTCTGTAAT
GCATTGTATGTCCCATAATAGGTCTCATTCTTCTACCCTTTCCCGGGAGTCGATGGCTATTCATAGCTATTACCTTGACA
CCAAAGAAGAGTTCGACCCAATGCTTTATTTCTGTCCTAGTTAATCCTGATTCGACATTAAAAGTATATTGATTTTTCCC
CAATAACCGAATACTTTTGTCTGTAAATACTGCATATTTGATTCCATCCATTTAACGAAAATGTGCAAAAGCTCTATTTG
CCTCTGCCATTCTATGAGTCTCTTCCTTTTTGCGTATGGCATCACCACTCCCTTTGGCAGCATCCACTAATTCGGAACTT
AATTTGAAAGCCATATTTCGACCCGGACGTTTTCGGGATGCCCCTAATAACCAACGAATGGCAAGTGCTTTTCCTTGTGT
GGATCCTATTTCAATGGGAACTTGATGAGTCGATCCGCCTACACGTCTTGCTTTTACTGCTATATCGGGAGTTACTCCAC
GTATTGCTTGACGTAAAACAGATAGTGGATTTGTTTCTGTCTTTTGTTGAATCTTTTTCATGGCTCGATAGATAATTTGA
TAAGCCAATGATTTTTTTCCGTGTTTCAGAATACGGTTAACCAACATGTTAACTAATCGATTACGATAAATTGGATCGGA
TTTTGCAGTTTTTTCTTCTGCAGTACCTCGACGTGACATTTATTTTGGCTTTTTGACCCCATATTTAGAACGCCCTTGTT
GACGATCCTTTACTCCGACAGCATCTAGGGTTCCTCGAACAATGTGATATCTCACACCGGGTAAATCCTTAACCCTTCCC
CCTCTTACTAAGACTACAGAATGTTCTTGTAAATTATGGCCAATACCAGGTATATAAGCAGTGATTTCAAATCCAGAGGT
TAATCGTACTCTGGCAACTTTACGTAAGGCAGAGTTTGGTTTTTTGGGGGTGATAGTTCAATAAGCTAGACCCATGCTTC
GAGTTGTTTCATGCCATAAATAAACTCGAACACTCAAGAAATCTGTTGGACAGGCGGATTCACATCTCTTACAACCGACA
CAGTCCTCTGTTCTTGGAGCAGAAGCAATTTGCTTAGATTTACATCCATCCCAAGGTATCATTTCTAATACATCTGTGGG
GCAGGCTCGGACACATTGAGTACACCCTATACATGTATCATAAATCTTTACTGAATGTGACATCTACTTATTCAACAAAT
TCGATTGATTGATATGGATTGATTTTCTATTACGATAAATTGCCGAAACAATAGCTAGTCCAATAGCTGCTTCAGCGGCT
GCGATAGCTATAACAAAAATTGAAAAAATATTTCCTTTTAATTGGCGACTATCAAAAAAATCAGAAAATGTTACGAAATT
TAGATTAACTGCATTCAGTATAAGTTCAAGGCACATAAGGGCTCTAACCATATTTCGACTCGTGATCAATCCATAGATAC
CAATAGAAAATAAATAGGCACTCAAAACAAGTACATGTTCGAGCATCATCACAGCAATCGCACCTATCAAAGCAACTAAA
AGAATTATTGAAATGAATTCAAATGGAAGAAAAAAATCTGTTGATAAATGAATTCCAATTTGTTGGCCATTACTTATCAA
ATCTTGTTCTATAATCTGATTTGTTTTTGTAGTCCAAATAATTCCGTACCATGACGTATCTAGAATAATAGTAATTAGTG
AAACAAAAATACTTGTACAAACTAAGGAAGTAACCCCGCTTCCAACAGTCCAAAGATTAAAATCTTTGTAATATTCTGAA
CCATTCATGAACATCACGGCAAATATAATTAAAACATTTATAGCTCCCACATAAATAAGGAGCTGTGCGGCAGCTACAAA
ATGAGAGTTTGATAAAATATAGAATAAAGATATACAAACAAGAACCAATCCCAACGAAAAGGCAGAATAAATTGGGTTGG
TAAGTAATACTACTCCTAGACCTCCTAATATAAGACCTAACCCCAGAAAGACTAAAAGAAAATCATGAATTAGTCCAGGC
AAATCCATCTATTTTTTTTGAGTTGAATTCAAAATTGTTCGAATTGTATAATCGTCAACTACTGACATTGGTAAACGACC
TAAAGCAATTTGATTATAATTCAATTCGTGACGATCATAAGTAGAAAGCTCATATTCTTCAGTCATCGATAAACAATTTG
TCGGACAATACTCAACACAGTTGCCACAAAATATACAGATTCCGAAATCAATACTGTAATTAAGCAACCGTTTCTTTCGA
ATGTCAGTTTCCAATTTCCAATCAACAACAGGTAGATCTATAGGACATACACGAACACATACTTCACAAGCAATGCATTT
ATCAAATTCAAAATGAATTCGACCGCGGAAACGCTCCGATGTGATTAATTTTTCATAAGGATATTGAACAGTTACAGGTA
AACGATTTGCATGAGATAAGGTAATCATGAAACCTTGACCAATGTACCTTGCAGCTCGTATGGTTTGTTGCCCATAATTC
ATGAACCCAGTTACCATGGGAAACATTTATAGTGAAAGAAGTTCGAAAGAGGTTGTTAATAATAGATTACCGAGAGAAAT
AGGTAAAAGAAATTTCCATCCAAGATTTAAAAGTTGGTCCATTCTTAGTCTAGGTAAAGTCCATCTTGTTGTGATAGAAA
TGAACAAGAACAAATAAGTTTTAACCAATGTAATAAAGATACCAATTGTTGTTCCAAAGACTCCGCTCATTTTTTTTATT
TCAAAAAGCTCAGGAACGAATATATACGGAATAGAGATATTCCAACCGCCCAAGTAAAGAACTGTTACAAATAATGAAGA
AACTAATAAGTTTAGATAGGAAGCAATATAAAATAAACCAAATTTGATGCCCGAATATTCGGTTTGATAACCTGCTACTA
ATTCTTCTTCTGCTTCTGGTAAATCAAAAGGTAATCTCTCACATTCTGCTAGAGAAGAAATAAAAAAAATGATAAATCCT
ATAGGTTGACGCCACAAATTCCACCCCCAAAAACCAGATTTTGATTGTGCCTCAACTATATCAACTGTACTTGAACTATT
AGATAATAGAGATATGGATAACACACAAAGAGTTAATGGTATTTCATAACTAATCGATTGAGCAGCAGCTCGTAAACCAC
CCAAAAAGGAATATTTATTATTTGATCCATATCCTGACATAAGAAGTCCGATGGGAGCAATACTTGAAATGGCAATCCAT
AAAAAAACACCAATATTTAGATCAGTTAAAACAAGGTGATAGCCAAAAGGAATTACCGAATAGCTTAATATAGTTGATAT
GACTGCTATGGATGGTCCGATACTGAATAAACGAATATCCCCCCTAGATGGAAAAAGATTCTCTTTGAAAAGTAGTTTTG
TCCCATCCGCTAGAGCTTGAAGAACTCCTAAAGGACCGGCATATTCAGGTCCAATACGTTGTTGTATCCCTGCAGATATT
TCTCTTTCTAACCATACAATTACTAGTATGCCTGTCGTGATTCCCAATACAAGAATAAAAATCGGGGCAAACACCCATAT
AATTCCATAGACCTCGTTTAAGGATTCTAATCTAGAAAAAGAATTGATAGCTTGTACTTCTGTTGTATCAATTATCATTC
AACGATCAACTTCTCCCATAATGATATCTATACTACCTAGTATTGTCATAATATCAGCCAATTTCATTCTTTTAACTAAT
TCAGGAAGAATTTGCAAATTGATAAAACCTGGCGGACGAATTTTCCATCTCCAAGGAAAACCGCTCTGATCCCCTATCAG
AAAAATTCCCAATTCTCCTTTTGGTGCTTCGACTCTCACATAAAGTTCTTGTTTCGGTAATTCAAAAGTAGGAGAAGTTT
TTTTACTAATGAATCGATATTCGAAATCGTTCCATTCCGAATCCCTTTCTCTATCAAAGCGTCGGGTTTCTAAATTCTCA
TAGGGCCCCCCCGGAATTCCTTCCAGAGCCTGTTGAATAATTTTTATAGATTCCAGCATTTCACCAATCCGGACTAAATA
ACGAGCTAAGGAATCTCCTTCTTTTTGCCACTGGATTTCCCAATCAAATTCGTCGTAACACTCATAATGATCAACTTTAC
GAAGATCCCATTGTACTCCAGAAGCTCGTAGCATTGGTCCTGATAAACCCCAATTTATTGCTTCTTCTGTACCAACAATA
CCTACCCCCTCAACTCGTTCTAAAAAAATAGGATTTCGCGTAATAAGTTTTTGATATTCAGTAACTCCTGTTAAAAAATA
ATCGCAAAAATCCAAACATTTATCTATCCAACCATAAGGTAGATCAGACGCTACTCCTCCGATACGAAAAAAATTATGCA
TCATTCTCATACCAGTGGCAGCTTCGAATAAATCATATACTAACTCTCTTTCTCTAAAGATATAGAAGAAAGGAGTCTGT
GCACCAATATCTGCCATAAAAGGGCCAAGCCATAACAAATGAGAAGCTATACGACTCAATTCCAACATAATTACTCTGAT
ATAGCCAGCTCTTTTAGGCACTTGAATATTTCCTAACAGTTCTGGACCATTTACTGTTATTGCTTCTGTGAACATAGTAG
CCAAATAATCCCAACGTGTTACATAGGGCAAATATTGTATAATTGTTCGATTTTCCGCAATTTTTTCCATTCCTCTGTGT
AAATAACCTAATATTGGTTCGCAGTCAATAACATCTTCCCCGTCTAGAGTAACGATGAGTCGAAGAACACCATGCATTGA
TGGGTGGTGGGGACCCATATTAACTATCATAAGGTCTTTTCGTGTAGCTGGTACATTCATACTATCACCCCCAAAAAACC
AAACTCTGCCTTACGTAAAGTTGCCAGAGTACGATTAACCTCTGGATTTGAAATCACTGCTTATATACCTGGTATTGGCC
ATAATTTACAAGAACATTCTGTAGTCTTAGTAAGAGGGGGAAGGGTTAAGGATTTACCCGGTGTGAGATATCACATTGTT
CGAGGAACCCTAGATGCTGTCGGAGTAAAGGATCGTCAACAAGGGCGTTCTAAATATGGGGTCAAAAAGCCAAAATAA
>Mozambique_4_Ezalamalithi [organism=Manihot esculenta] [country: Mozambique] [Collection date:May-2014] [Cultivar:Ezalamalithi]
ATACACCCTAGTACATGTTCCTCGGCGCTGAGGACATCCCCCAAGAGCGGGGGATTTGGTGACATTTCTGATTGGCTGTC
TTGTGTTTCTAATAAGTTGTTTAATAGTTGGCATTTATGCAACTGCTACAAGATCAACAATTCCATAAGCTTGGGCTTCG
GTTGCTGACATAAAAACATCTCTTTCCATGTCTTCGGATACAACCCATAAAGGTTTTCCCGTTCTTTGTGCATAAATCCT
TGTGAGGATTTCGCGCAGTTTCAGTAGTTCTTCCGCTTCCAGGACAAATTCTACTATTTGTGCCTCATAATAACCAGAAA
TAGGTTGATGAATCATTACCCTAGCATGAGGGAATGCTAAACGTTTGGTAATTTTTCCTCCGACCAGAATAAAAGATCCC
ATTGAAGCAGCTAATCCCATGCATACTGTTTGTACATCGGGTCGCACAAATTGCATAGTATCATAAATAGCTATTCCGGG
TATTACCCATCCGCCGGGAGAGTTTATAAACAAATACAAATCTTTTGTCGCGTTTTCTATACTGAGATATACCATAAGAC
CAATAAGTTGATTCGCGATCTCGCTATCAACATCTTGACCTAAAAAAAGTAATCTTTCTCGATAAAGTCGGTTTATGTCA
ATCCAAGTTGAATCGTCTTCCCCAGGATTTCGAAAAGGGACTTTTGGAACACCAATAGGCATATGGGTTTGCCTTGGTAT
CGTGTTCATACCGTCGTATTGAATGATCCCGGTCGTTTGCTGTCTGTCCATATAATGCATACAGCTTTGGTTGCTGGTTG
GGCCGGTTCGATGGCTCTATATGAATTAGCAGTTTTTGATCCCTCTGACCCCGTTCTCGATCCAATGTGGAGACAGGGTA
TGTTCGTTATACCTTTTATGACTCGTTTAGGAATAACCAATTCATGGGGTGGTTGGAGTATCACAGGAGGAACTATAACG
AATCCGGGTATTTGGAGTTATGAAGGCGTGGCTGGGGCGCATATTGTGTTTTCTGGCTTGTGCTTCTTGGCAGCTATTTG
GCATTGGGTGTATTGGGATCTAGAAATATTTTGCGATGAACGTACAGGAAAACCTTCTTTGGATTTGCCCAAGATCTTTG
GAATTCATTTATTTCTCTCCGGGGTGGCTTGCTTTGGGTTTGGCGCTTTTCATGTAACCGGATTGTATGGTCCTGGAATA
TGGGTGTCCGACCCTTATGGACTAACCGGAAAGGTACAACCTGTAAGTCCAGCATGGGGTGTGGAAGGTTTTGATCCTTT
TGTTCCGGGAGGAATAGCTTCTCATCATATTGCAGCGGGGACATTGGGCATATTAGCGGGCCTATTCCATCTTAGTGTCC
GCCCGCCCCAACGTTTATACAAAGGATTACGTATGGGAAATATTGAAACTGTCCTTTCCAGTAGTATCGCGGCTGTCTTT
TTTGCAGCTTTTGTTGTTGCTGGAACTATGTGGTATGGTTCAGCAACTACCCCGATTGAATTATTTGGTCCCACTCGTTA
TCAATGGGATCAAGGATACTTCCAGCAAGAAATATATCGAAGAGTTAGTGCTGGGCTAGCCGAAAATCAAAGTTTATCCG
AAGCTTGGTCTAAAATTCCCGAAAAATTAGCTTTTTATGATTACATCGGCAATAATCCGGCAAAAGGTGGGTTGTTCAGA
GCAGGCTCAATGGACAACGGGGATGGAATAGCTGTTGGGTGGTTAGGACATCCTATCTTTAGAGATAAAGAAGGGCGTGA
ACTTTTTGTACGTCGTATGCCTACTTTTTTTGAAACATTTCCGGTTGTTTTGGTAGACGGAGATGGAATTGTTAGAGCCG
ATGTTCCTTTTCGAAGGGCGGAGTCGAAGTATAGTGTCGAACAAGTAGGTGTAACTGTTGAGTTCTATGGTGGCGAACTA
AACGGAGTCAGTTATAGTGATCCTGTTACTGTGAAAAAATATGCTAGACGCGCTCAATTGGGTGAAATTTTTGAATTAGA
TCGTGCTACTTTGAAATCCGATGGTGTTTTTCGTAGCAGCCCAAGGGGTTGGTTTACTTTTGGACATGCTTCGTTCGCTC
TGCTCTTTTTCTTCGGACACATTTGGCATGGTGCTCGAACTTTGTTCAGAGATGTTTTTGCTGGTATTGATCCAGATTTA
GATGCTCAAGTGGAATTTGGAGCATTCCAAAAACTTGGAGATCCGACTACAAGAAGACAAGTAGTCTGAATGGAAGCATT
GGTTTATACATTCCTTTTAGTATCAACTTTAGGAATCATTTTTTTCGCTATCTTTTTTCGAGAACCGCCTAAAGTTCCAA
CTAAAAAGGTAAAATGACTAGTCCCCGTGTTCCTCGAATGGATCTCTTAGTTGTTGAGAGGGTTGCCCAAAAGCAGTATA
TAAGGCATACCCAGTAAAACTTACAAGTAAACCAGATATAGAGATGGCGACTAGGGTTGCTGTTTCCATATGGCTACACA
AAGCGTGGAGGGTAGTTCTAGATCTGGTCCAAGACGAACTATTGTAGGGGATTTATTGAAACCGTTGAATTCGGAATACG
GTAAAGTAGCTCCCGGATGGGGAACTACTCCTTTGATGGGTGTCGCAATGGCCCTATTTGCGATATTCCTATCTATTATT
TTGGAGATTTATAATTCTTCCGTTTTACTAGATGGAATTTCAATGAATTAGATGAGTAAAGTCTATGATTGGTTCGAAGA
ACGTCTCGAGATTCAGGCAATTGCAGATGATATAACTAGTAAATATGTTCCTCCCCATGTCAACATATTTTATTGTTTAG
GGGGAATTACGCTTACTTGTTTTTTAGTACAAGTAGCTACGGGGTTTGCTATGACTTTTTACTACCGTCCGACGGTTACT
GAGGCTTTTGCTTCTGTTCAATACATAATGACTGAAGCTAACTTTGGTTGGTTAATCCGCTCAGTTCATCGATGGTCGGC
AAGTATGATGGTTTTAATGATGATCCTGCACGTATTTCGTGTGTATCTCACTGGTGGCTTTAAAAAACCTCGTGAATTGA
CTTGGGTTACGGGCGTGGTTCTTGCTGTATTGACCGCATCTTTTGGTGTAACTGGTTATTCCTTACCTTGGGACCAAATT
GGTTATTGGGCGGTAAAAATTGTAACAGGCGTGCCGGAAGCTATTCCTGTAATAGGATCACCTTTGGTAGAGTTATTACG
CGGAAGTGCTAGTGTAGGACAATCCACTTTGACTCGTTTTTATAGTTTACACACTTTTGTATTACCTCTTCTTACTGCCG
TATTTATGTTAATGCACTTTCTAATGATACGTAAGCAAGGTATTTCAGGCCCTTTATAGATGGGAGTAACAAAAAAACCT
GACTTGAATGATCCTGTATTAAGAGCTAAATTGGCTAAGGGAATGGGTCATAATTATTACGGAGAACCTGCATGGCCCAA
TGATCTTTTATATATTTTTCCAGTAGTAATTCTAGGTACTATTGCATGTAATGTAGGATTAGCGGTTCTAGAACCATCAA
TGATTGGTGAACCTGCGGATCCATTTGCAACGCCTTTGGAAATATTGCCTGAATGGTATTTCTTTCCCGTATTTCAAATA
CTTCGTACAGTACCCAATAAGTTATTAGGTGTTCTTTTAATGGTTTCAGTACCTGCAGGATTATTAACAGTACCTTTTTT
GGAGAATGTTAATAAATTCCAAAATCCATTTCGTCGTCCAGTTGCGACAACCGTCTTTTTGATTGGTACTGCGGTAGCCC
TTTGGTTAGGTATTGGAGCAACATTACCTATTGATAAATCCCTAACTTTAGGTCTTTTTTAAATTGATTCAATTGTAAAA
TAATTACACGCGCCTTTTTTTAGGGGGTCGGCAGCCATTATGTGGCATAGGGGTTACATCCCGGACGAAACTTAATAGTA
TACCACTTCTGCGAATAGCTCTTAATGCCGCATCTCGTCCGAGACCAGGACCCTTTATCATGACTTCTGCTCGTTGCATA
CCTTGATCCACTACTGTCCGAATAGCATTTCCTGCTGCGGTTTGAGCAGCAAATGGCGTTCCTCTTCTTGTGCCCCTGAA
TCCACAAGTGCCAGCGGAGGACCAAGAAATCACTCGACCCCGTACATCTGTAATGGTCACAATAGTATTGTTGAAACTTG
CTTGAACATGAATAACGCCTTTTGGTATTTTACGTGAATTCTTACGTGAACCAATACGTCCATTTCTGCGTGAACTAATT
TTTGGTAAAGGTTTTGCCATTTATCCTTGTCTTTGTTTATGTCTCGGGTTGAAGCAAATTACTATAATTCGCCCCCGTCT
ACGTATCAGTCGACATTTTTCACAAATTTTACGAACAGAAGCTCTTATTTTCATTTACCATATATAACACAAGATTTCTC
CGCCTATTCTTTCGAGTCGAGCTTCTCGGTCTGTCATTATACCCCGAGAAGTAGAAAGAATTACAATGCCCATCCCGCCC
AAAATTCTAGGAATTTTTTGATAGTTAGAATAGATTCGTAGACCAGGTCGGCTGATCCGTTTTAAATTTAGACTAGTTCT
ATAGGGTCCTTTCCTCTTCCTTCTATGTCGTAGGGTTAAAACCAAAAATTTTTTGTTGCCCTCCTGATGTTTCCTGACAT
TTTCAATAAAACCTTCTCTTAAAAGTATTTTAATAATGTTTTCAGTGATGTTAGTAGATGCTATTCGAACGGTTCCTTTT
CTATTTATGTCAGCATTTCTTATAGAGGTTATTATGTCAGCAATAGGATCCCTACCCATTTATAACACTTCAGGTGCTAA
TGAAACTATTTTAGTAAAATTTAACTGTCTCAATTCCCGGGCGATTGCACCAAAAATTCGAGTTCCCTTTGGATTTCCTT
CTTGATCAATGACAACTGCAGCGTTGTCATCATATCGTATTATCATACCATTATCACGTTTGAGTTCTTTACAAGTACGT
ACAATTACAGCTCTGATTACTTCTGATCTTTCTAGAGGTGAATTTGGTGCTGCTTCCTTGATCACAGCAACAATAACGTC
ACCGATATGAGCATATCGGCGATTACTAGTCCCTATGATTCGAATACACATCAATTCTCGAGCTCCGCTGTTATCCGCTA
CATTCAAATGGGTCTGAGATTGGATCATCTATCCTGAAATAATGAATTGAGTTCGTATAGGCATTTTTGATGCTGCTATT
GAAATAGCTTTTCTCGCTATATTTTCGGCTACTCCGCCCATTTCATAAAGTATTCTACCTGGTTTAACGACAGCTACCCA
ATATTCGGGAGATCCTTTCCCCGAACCCATACGTGTTTCCGTAGGTCTTAAAGTAACTGGTTTGTCGGGAAATATACGTA
CCCATATTTTTCCACCGCGGCGTGCATTTCGTGTCATTGCTCGTCGCCCCGCTTCTATTTGTCTAGATGTAATCCAAGCG
GGTTCAAGTGCCTGAAGAGCATATCTGCCGAAACAAATACGATTACCTCGAAAAGCTATTCCTTTCATTCTTCCTCTATG
TTGTTTACGGAATCGGGTTCTTTTGGGACTAAGCATTTATTTCTTGTCTGGAAATGTCCAAATTTTTATGCCTAATACCC
CATAAATAGTTCTAACTGTATACGAACAATAATCAATTTTAGCTCCAATGGTTTGTAGAGGAACTCTACCTTCTCTAATC
CATTCGACGCGTGCAATTTCTTTTCCGTCAAGACGCCCAGCAATTTGCACTTGAATTCCTTTTGTATTGGCCTGTTCAGT
TAATTCAATAGCTTTTTTCATTGCTTTGCGAAATGAAACTCTATTTTTTAATTGTCCGGCTATAAATTCTCCAAGAATAT
TAGGGTGCCCGTAAGGGTTTGGAATTCTTGTAATAGCAATATTGAATTTTCGATTCACACAATTAAGTTCTTTTTGTACA
TTCATCTGTAATTCTTCGATTCGTTTAGGTCTACTTTCTATTAATAATTTTGGGAATCCCATATATATTATGACCTGAAT
CACATCAATTCGTTTTTGAATCTCTATACGTACAATTCCTTCAATACCAGAAGATATTTTCGCATTTTTTTTTACATAAT
TCTTGATACAGTTTCTTATTTTTTGATCTTCTTGTAGACCCTCAGAGTAATTTTTTGGTTGTGCAAACCAAAGAGAATGA
TGACTTTGGGTTGTACCAAGTCTGAAACCAAGTGGATTTATTTTTTGTCCCATTCATATATATATATATTCGTCATATTC
TTCATATAAGGATATATTTTTTAATACAATAGATATATGACAAGTTGATCTTTTTATCGGATAACCCCGTCCTCGAGCCT
GAGGTTTTAATTTTTTCACAGTAGTGCCTTCGTTGACTTCGGCTTTACTAATGATTAAATTGGCTTCGTTGAAACCCATA
TTGTGACTAGCATTTGCTGCTGCGGAATAAATCAATTTAAAAATGGGATAACATGCTCGATAAGGCATGAGCTCGAGTAT
CATAAGTGTTTCTTCGTAAGAACGTCCACGAATCTGATCAATTATTCTTCGTGCTTTGTGAGGGGACATACATATATGTT
GGCCTAAAGCATATACTTCATATGTGTTTCTCTTTCTTTTTTTTATCTTTATCATCTATTTACTACGGCGACGAAGAATC
AAATTATCACTATATTTATTCCTTTTTCTACTTCTTCTTCCAAGTGCAGGATAACCCCAAGGGGTTGCGGGTTTTTTTCT
ACCAATTGGGGCCCTCCCTTCACCACCCCCATGGGGGTGGTCTACAGGGTTCATAACTACTCCTCTTACTACAGGACGCT
TACCTAGCCAACATTTAGATCCGGCTCTACCCAAACTTTTCTGGTTCACCCCAGTATTCCCTACTTGTCCGACTGTTGCT
GAGCAGTTTTTGGATATTAAACGAACCTCCCCAGAAGGTAATTTTAATGTGGCTGATTTCCCCTCTTTTGCAATCAGTTT
CGCTACAGCACCTGCAGCTCTAGCTAATTGTCCACCCTTTCCAAGTGTGATTTCTATGTTATGTATGGCCGTGCCTAAGG
GCATATCGGTCAAAGGTAGGGCATTTCCCATTTTTATAGGAACTTCTGTACCAGAAATAATGGTATCTCCAATTATAGCC
CCTCTGGGATGTAAAATATATCTCTTCTCACCATCCCCATAGTGTATGAGACAAATGTATGCATTTCGATTAGGGTCGTA
TTCTATGGTTACGATTCTACCATATATGTCTTTTTCATTCCGTCGAAAATCGATTTTACGGTATAGACGCTTATGACCTC
CCCCTCTATGTCTTGCGGTAATGATTCCTCTGGCATTACGGCCTTTACCACAACGATGCTGTCCATAGATCAAATTCTTT
CGTGTATTTCGTGTATTGGATTTCGCTTGACTGTCTACGGCTCCATTGCGTGTGCTCGGGGTAGAAGTTTTGTATAAATG
TATCGCCATTTAAGTTCTTTTCTTTCTAAGAGGTGGAATAGAATAACCCGGTTGAAGCGTAATGATCATACGTCTGTAAT
GCATTGTATGTCCCATAATAGGTCTCATTCTTCTACCCTTTCCCGGGAGTCGATGGCTATTCATAGCTATTACCTTGACA
CCAAAGAAGAGTTCGACCCAATGCTTTATTTCTGTCCTAGTTAATCCTGATTCGACATTAAAAGTATATTGATTTTTCCC
CAATAACCGAATACTTTTGTCTGTAAATACTGCATATTTGATTCCATCCATTTAACGAAAATGTGCAAAAGCTCTATTTG
CCTCTGCCATTCTATGAGTCTCTTCCTTTTTGCGTATGGCATCACCACTCCCTTTGGCAGCATCCACTAATTCGGAACTT
AATTTGAAAGCCATATTTCGACCCGGACGTTTTCGGGATGCCCCTAATAACCAACGAATGGCAAGTGCTTTTCCTTGTGT
GGATCCTATTTCAATGGGAACTTGATGAGTCGATCCGCCTACACGTCTTGCTTTTACTGCTATATCGGGAGTTACTCCAC
GTATTGCTTGACGTAAAACAGATAGTGGATTTGTTTCTGTCTTTTGTTGAATCTTTTTCATGGCTCGATAGATAATTTGA
TAAGCCAATGATTTTTTTCCGTGTTTCAGAATACGGTTAACCAACATGTTAACTAATCGATTACGATAAATTGGATCGGA
TTTTGCAGTTTTTTCTTCTGCAGTACCTCGACGTGACATTTATTTTGGCTTTTTGACCCCATATTTAGAACGCCCTTGTT
GACGATCCTTTACTCCGACAGCATCTAGGGTTCCTCGAACAATGTGATATCTCACACCGGGTAAATCCTTAACCCTTCCC
CCTCTTACTAAGACTACAGAATGTTCTTGTAAATTATGGCCAATACCAGGTATATAAGCAGTGATTTCAAATCCAGAGGT
TAATCGTACTCTGGCAACTTTACGTAAGGCAGAGTTTGGTTTTTTGGGGGTGATAGTTCAATAAGCTAGACCCATGCTTC
GAGTTGTTTCATGCCATAAATAAACTCGAACACTCAAGAAATCTGTTGGACAGGCGGATTCACATCTCTTACAACCGACA
CAGTCCTCTGTTCTTGGAGCAGAAGCAATTTGCTTAGATTTACATCCATCCCAAGGTATCATTTCTAATACATCTGTGGG
GCAGGCTCGGACACATTGAGTACACCCTATACATGTATCATAAATCTTTACTGAATGTGACATCTACTTATTCAACAAAT
TCGATTGATTGATATGGATTGATTTTCTATTACGATAAATTGCCGAAACAATAGCTAGTCCAATAGCTGCTTCAGCGGCT
GCGATAGCTATAACAAAAATTGAAAAAATATTTCCTTTTAATTGGCGACTATCAAAAAAATCAGAAAATGTTACGAAATT
TAGATTAACTGCATTCAGTATAAGTTCAAGGCACATAAGGGCTCTAACCATATTTCGACTCGTGATCAATCCATAGATAC
CAATAGAAAATAAATAGGCACTCAAAACAAGTACATGTTCGAGCATCATTTACTGACGAGCCACAGCAATCGCACCTATC
AAAGCAACTAAAAGAATTATTGAAATGAATTCAAATGGAAGAAAAAAATCTGTTGATAAATGAATTCCAATTTGTTGGCC
ATTACTTATCAAATCTTGTTCTATAATCTGATTTGTTTTTGTAGTCCAAATAATTCCGTACCATGACGTATCTAGAATAA
TAGTAATTAGTGAAACAAAAATACTTGTACAAACTAAGGAAGTAACCCCGCTTCCAACAGTCCAAAGATTAAAATCTTTG
TAATATTCTGAACCATTCATGAACATCACGGCAAATATAATTAAAACATTTATAGCTCCCACATAAATAAGGAGCTGTGC
GGCAGCTACAAAATGAGAGTTTGATAAAATATAGAATAAAGATATACAAACAAGAACCAATCCCAACGAAAAGGCAGAAT
AAATTGGGTTGGTAAGTAATACTACTCCTAGACCTCCTAATATAAGACCTAACCCCAGAAAGACTAAAAGAAAATCATGA
ATTAGTCCAGGCAAATCCATCTATTTTTTTTGAGTTGAATTCAAAATTGTTCGAATTGTATAATCGTCAACTACTGACAT
TGGTAAACGACCTAAAGCAATTTGATTATAATTCAATTCGTGACGATCATAAGTAGAAAGCTCATATTCTTCAGTCATCG
ATAAACAATTTGTCGGACAATACTCAACACAGTTGCCACAAAATATACAGATTCCGAAATCAATACTGTAATTAAGCAAC
CGTTTCTTTCGAATGTCAGTTTCCAATTTCCAATCAACAACAGGTAGATCTATAGGACATACACGAACACATACTTCACA
AGCAATGCATTTATCAAATTCAAAATGAATTCGACCGCGGAAACGCTCCGATGTGATTAATTTTTCATAAGGATATTGAA
CAGTTACAGGTAAACGATTTGCATGAGATAAGGTAATCATGAAACCTTGACCAATGTACCTTGCAGCTCGTATGGTTTGT
TGCCCATAATTCATGAACCCAGTTACCATGGGAAACATTTATAGTGAAAGAAGTTCGAAAGAGGTTGTTAATAATAGATT
ACCGAGAGAAATAGGTAAAAGAAATTTCCATCCAAGATTTAAAAGTTGGTCCATTCTTAGTCTAGGTAAAGTCCATCTTG
TTGTGATAGAAATGAACAAGAACAAATAAGTTTTAACCAATGTAATAAAGATACCAATTGTTGTTCCAAAGACTCCGCTC
ATTTTTTTTATTTCAAAAAGCTCAGGAACGAATATATACGGAATAGAGATATTCCAACCGCCCAAGTAAAGAACTGTTAC
AAATAATGAAGAAACTAATAAGTTTAGATAGGAAGCAATATAAAATAAACCAAATTTGATGCCCGAATATTCGGTTTGAT
AACCTGCTACTAATTCTTCTTCTGCTTCTGGTAAATCAAAAGGTAATCTCTCACATTCTGCTAGAGAAGAAATAAAAAAA
ATGATAAATCCTATAGGTTGACGCCACAAATTCCACCCCCAAAAACCAGATTTTGATTGTGCCTCAACTATATCAACTGT
ACTTGAACTATTAGATAATAGAGATATGGATAACACACAAAGAGTTAATGGTATTTCATAACTAATCGATTGAGCAGCAG
CTCGTAAACCACCCAAAAAGGAATATTTATTATTTGATCCATATCCTGACATAAGAAGTCCGATGGGAGCAATACTTGAA
ATGGCAATCCATAAAAAAACACCAATATTTAGATCAGTTAAAACAAGGTGATAGCCAAAAGGAATTACCGAATAGCTTAA
TATAGTTGATATGACTGCTATGGATGGTCCGATACTGAATAAACGAATATCCCCCCTAGATGGAAAAAGATTCTCTTTGA
AAAGTAGTTTTGTCCCATCCGCTAGAGCTTGAAGAACTCCTAAAGGACCGGCATATTCAGGTCCAATACGTTGTTGTATC
CCTGCAGATATTTCTCTTTCTAACCATACAATTACTAGTATGCCTGTCGTGATTCCCAATACAAGAATAAAAATCGGGGC
AAACACCCATATAATTCCATAGACCTCGTTTAAGGATTCTAATCTAGAAAAAGAATTGATAGCTTGTACTTCTGTTGTAT
CAATTATCATTCAACGATCAACTTCTCCCATAATGATATCTATACTACCTAGTATTGTCATAATATCAGCCAATTTCATT
CTTTTAACTAATTCAGGAAGAATTTGCAAATTGATAAAACCTGGCGGACGAATTTTCCATCTCCAAGGAAAACCGCTCTG
ATCCCCTATCAGAAAAATTCCCAATTCTCCTTTTGGTGCTTCGACTCTCACATAAAGTTCTTGTTTCGGTAATTCAAAAG
TAGGAGAAGTTTTTTTACTAATGAATCGATATTCGAAATCGTTCCATTCCGAATCCCTTTCTCTATCAAAGCGTCGGGTT
TCTAAATTCTCATAGGGCCCCCCCGGAATTCCTTCCAGAGCCTGTTGAATAATTTTTATAGATTCCAGCATTTCACCAAT
CCGGACTAAATAACGAGCTAAGGAATCTCCTTCTTTTTGCCACTGGATTTCCCAATCAAATTCGTCGTAACACTCATAAT
GATCAACTTTACGAAGATCCCATTGTACTCCAGAAGCTCGTAGCATTGGTCCTGATAAACCCCAATTTATTGCTTCTTCT
GTACCAACAATACCTACCCCCTCAACTCGTTCTAAAAAAATAGGATTTCGCGTAATAAGTTTTTGATATTCAGTAACTCC
TGTTAAAAAATAATCGCAAAAATCCAAACATTTATCTATCCAACCATGAGGTAGATCAGACGCTACTCCTCCGATACGAA
AAAAATTATGCATCATTCTCATACCAGTGGCAGCTTCGAATAAATCATATACTAACTCTCTTTCTCTAAAGATATAGAAG
AAAGGAGTCTGTGCACCAATATCTGCCATAAAAGGGCCAAGCCATAACAAATGAGAAGCTATACGACTCAATTCCAACAT
AATTACTCTGATATAGCCAGCTCTTTTAGGCACTTGAATATTTCCTAACAGTTCTGGACCATTTACTGTTATTGCTTCTG
TGAACATAGTAGCCAAATAATCCCAACGTGTTACATAGGGCAAATATTGTATAATTGTTCGATTTTCCGCAATTTTTTCC
ATTCCTCTGTGTAAATAACCTAATATTGGTTCGCAGTCAATAACATCTTCCCCGTCTAGAGTAACGATGAGTCGAAGAAC
ACCATGCATTGATGGGTGGTGGGGACCCATATTAACTATCATAAGGTCTTTTCGTGTAGCTGGTACATTCATACTATCAC
CCCCAAAAAACCAAACTCTGCCTTACGTAAAGTTGCCAGAGTACGATTAACCTCTGGATTTGAAATCACTGCTTATATAC
CTGGTATTGGCCATAATTTACAAGAACATTCTGTAGTCTTAGTAAGAGGGGGAAGGGTTAAGGATTTACCCGGTGTGAGA
TATCACATTGTTCGAGGAACCCTAGATGCTGTCGGAGTAAAGGATCGTCAACAAGGGCGTTCTAAATATGGGGTCAAAAA
GCCAAAATAA
>Mozambique_5_Calamidade [organism=Manihot esculenta] [country: Mozambique] [Collection date:] [Cultivar:Calamidade]
ATACACCCTAGTACATGTTCCTCGGCGCTGAGGACATCCCCCAAGAGCGGGGGATTTGGTGACATTTCTGATTGGCTGTC
TTGTGTTTCTAATAAGTTGTTTAATAGTTGGCATTTATGCAACTGCTACAAGATCAACAATTCCATAAGCTTGGGCTTCG
GTTGCTGACATAAAAACATCTCTTTCCATGTCTTCGGATACAACCCATAAAGGTTTTCCCGTTCTTTGTGCATAAATCCT
TGTGAGGATTTCGCGCAGTTTCAGTAGTTCTTCCGCTTCCAGGACAAATTCTACTATTTGTGCCTCATAATAACCAGAAA
TAGGTTGATGAATCATTACCCTAGCATGAGGGAATGCTAAACGTTTGGTAATTTTTCCTCCGACCAGAATAAAAGATCCC
ATTGAAGCAGCTAATCCCATGCATACTGTTTGTACATCGGGTCGCACAAATTGCATAGTATCATAAATAGCTATTCCGGG
TATTACCCATCCGCCGGGAGAGTTTATAAACAAATACAAATCTTTTGTCGCGTTTTCTATACTGAGATATACCATAAGAC
CAATAAGTTGATTCGCGATCTCGCTATCAACATCTTGACCTAAAAAAAGTAATCTTTCTCGATAAAGTCGGTTTATGTCA
ATCCAAGTTGAATCGTCTTCCCCAGGATTTCGAAAAGGGACTTTTGGAACACCAATAGGCATATGGGTTTGCCTTGGTAT
CGTGTTCATACCGTCGTATTGAATGATCCCGGTCGTTTGCTGTCTGTCCATATAATGCATACAGCTTTGGTTGCTGGTTG
GGCCGGTTCGATGGCTCTATATGAATTAGCAGTTTTTGATCCCTCTGACCCCGTTCTCGATCCAATGTGGAGACAGGGTA
TGTTCGTTATACCTTTTATGACTCGTTTAGGAATAACCAATTCATGGGGTGGTTGGAGTATCACAGGAGGAACTATAACG
AATCCGGGTATTTGGAGTTATGAAGGCGTGGCTGGGGCGCATATTGTGTTTTCTGGCTTGTGCTTCTTGGCAGCTATTTG
GCATTGGGTGTATTGGGATCTAGAAATATTTTGCGATGAACGTACAGGAAAACCTTCTTTGGATTTGCCCAAGATCTTTG
GAATTCATTTATTTCTCTCCGGGGTGGCTTGCTTTGGGTTTGGCGCTTTTCATGTAACCGGATTGTATGGTCCTGGAATA
TGGGTGTCCGACCCTTATGGACTAACCGGAAAGGTACAACCTGTAAGTCCAGCATGGGGTGTGGAAGGTTTTGATCCTTT
TGTTCCGGGAGGAATAGCTTCTCATCATATTGCAGCGGGGACATTGGGCATATTAGCGGGCCTATTCCATCTTAGTGTCC
GCCCGCCCCAACGTTTATACAAAGGATTACGTATGGGAAATATTGAAACTGTCCTTTCCAGTAGTATCGCGGCTGTCTTT
TTTGCAGCTTTTGTTGTTGCTGGAACTATGTGGTATGGTTCAGCAACTACCCCGATTGAATTATTTGGTCCCACTCGTTA
TCAATGGGATCAAGGATACTTCCAGCAAGAAATATATCGAAGAGTTAGTGCTGGGCTAGCCGAAAATCAAAGTTTATCCG
AAGCTTGGTCTAAAATTCCCGAAAAATTAGCTTTTTATGATTACATCGGCAATAATCCGGCAAAAGGTGGGTTGTTCAGA
GCAGGCTCAATGGACAACGGGGATGGAATAGCTGTTGGGTGGTTAGGACATCCTATCTTTAGAGATAAAGAAGGGCGTGA
ACTTTTTGTACGTCGTATGCCTACTTTTTTTGAAACATTTCCGGTTGTTTTGGTAGACGGAGATGGAATTGTTAGAGCCG
ATGTTCCTTTTCGAAGGGCGGAGTCGAAGTATAGTGTCGAACAAGTAGGTGTAACTGTTGAGTTCTATGGTGGCGAACTA
AACGGAGTCAGTTATAGTGATCCTGTTACTGTGAAAAAATATGCTAGACGCGCTCAATTGGGTGAAATTTTTGAATTAGA
TCGTGCTACTTTGAAATCCGATGGTGTTTTTCGTAGCAGCCCAAGGGGTTGGTTTACTTTTGGACATGCTTCGTTCGCTC
TGCTCTTTTTCTTCGGACACATTTGGCATGGTGCTCGAACTTTGTTCAGAGATGTTTTTGCTGGTATTGATCCAGATTTA
GATGCTCAAGTGGAATTTGGAGCATTCCAAAAACTTGGAGATCCGACTACAAGAAGACAAGTAGTCTGAATGGAAGCATT
GGTTTATACATTCCTTTTAGTATCAACTTTAGGAATCATTTTTTTCGCTATCTTTTTTCGAGAACCGCCTAAAGTTCCAA
CTAAAAAGGTAAAATGACTAGTCCCCGTGTTCCTCGAATGGATCTCTTAGTTGTTGAGAGGGTTGCCCAAAAGCAGTATA
TAAGGCATACCCAGTAAAACTTACAAGTAAACCAGATATAGAGATGGCGACTAGGGTTGCTGTTTCCATATGGCTACACA
AAGCGTGGAGGGTAGTTCTAGATCTGGTCCAAGACGAACTATTGTAGGGGATTTATTGAAACCGTTGAATTCGGAATACG
GTAAAGTAGCTCCCGGATGGGGAACTACTCCTTTGATGGGTGTCGCAATGGCCCTATTTGCGATATTCCTATCTATTATT
TTGGAGATTTATAATTCTTCCGTTTTACTAGATGGAATTTCAATGAATTAGATGAGTAAAGTCTATGATTGGTTCGAAGA
ACGTCTCGAGATTCAGGCAATTGCAGATGATATAACTAGTAAATATGTTCCTCCCCATGTCAACATATTTTATTGTTTAG
GGGGAATTACGCTTACTTGTTTTTTAGTACAAGTAGCTACGGGGTTTGCTATGACTTTTTACTACCGTCCGACGGTTACT
GAGGCTTTTGCTTCTGTTCAATACATAATGACTGAAGCTAACTTTGGTTGGTTAATCCGCTCAGTTCATCGATGGTCGGC
AAGTATGATGGTTTTAATGATGATCCTGCACGTATTTCGTGTGTATCTCACTGGTGGCTTTAAAAAACCTCGTGAATTGA
CTTGGGTTACGGGCGTGGTTCTTGCTGTATTGACCGCATCTTTTGGTGTAACTGGTTATTCCTTACCTTGGGACCAAATT
GGTTATTGGGCGGTAAAAATTGTAACAGGCGTGCCGGAAGCTATTCCTGTAATAGGATCACCTTTGGTAGAGTTATTACG
CGGAAGTGCTAGTGTAGGACAATCCACTTTGACTCGTTTTTATAGTTTACACACTTTTGTATTACCTCTTCTTACTGCCG
TATTTATGTTAATGCACTTTCTAATGATACGTAAGCAAGGTATTTCAGGCCCTTTATAGATGGGAGTAACAAAAAAACCT
GACTTGAATGATCCTGTATTAAGAGCTAAATTGGCTAAGGGAATGGGTCATAATTATTACGGAGAACCTGCATGGCCCAA
TGATCTTTTATATATTTTTCCAGTAGTAATTCTAGGTACTATTGCATGTAATGTAGGATTAGCGGTTCTAGAACCATCAA
TGATTGGTGAACCTGCGGATCCATTTGCAACGCCTTTGGAAATATTGCCTGAATGGTATTTCTTTCCCGTATTTCAAATA
CTTCGTACAGTACCCAATAAGTTATTAGGTGTTCTTTTAATGGTTTCAGTACCTGCAGGATTATTAACAGTACCTTTTTT
GGAGAATGTTAATAAATTCCAAAATCCATTTCGTCGTCCAGTTGCGACAACCGTCTTTTTGATTGGTACTGCGGTAGCCC
TTTGGTTAGGTATTGGAGCAACATTACCTATTGATAAATCCCTAACTTTAGGTCTTTTTTAAATTGATTCAATTGTAAAA
TAATTACACGCGCCTTTTTTTAGGGGGTCGGCAGCCATTATGTGGCATAGGGGTTACATCCCGGACGAAACTTAATAGTA
TACCACTTCTGCGAATAGCTCTTAATGCCGCATCTCGTCCGAGACCAGGACCCTTTATCATGACTTCTGCTCGTTGCATA
CCTTGATCCACTACTGTCCGAATAGCATTTCCTGCTGCGGTTTGAGCAGCAAATGGCGTTCCTCTTCTTGTGCCCCTGAA
TCCACAAGTGCCAGCGGAGGACCAAGAAATCACTCGACCCCGTACATCTGTAATGGTCACAATAGTATTGTTGAAACTTG
CTTGAACATGAATAACGCCTTTTGGTATTTTACGTGAATTCTTACGTGAACCAATACGTCCATTTCTGCGTGAACTAATT
TTTGGTAAAGGTTTTGCCATTTATCCTTGTCTTTGTTTATGTCTCGGGTTGAAGCAAATTACTATAATTCGCCCCCGTCT
ACGTATCAGTCGACATTTTTCACAAATTTTACGAACAGAAGCTCTTATTTTCATTTACCATATATAACACAAGATTTCTC
CGCCTATTCTTTCGAGTCGAGCTTCTCGGTCTGTCATTATACCCCGAGAAGTAGAAAGAATTACAATGCCCATCCCGCCC
AAAATTCTAGGAATTTTTTGATAGTTAGAATAGATTCGTAGACCAGGTCGGCTGATCCGTTTTAAATTTAGACTAGTTCT
ATAGGGTCCTTTCCTCTTCCTTCTATGTCGTAGGGTTAAAACCAAAAATTTTTTGTTGCCCTCCTGATGTTTCCTGACAT
TTTCAATAAAACCTTCTCTTAAAAGTATTTTAATAATGTTTTCAGTGATGTTAGTAGATGCTATTCGAACGGTTCCTTTT
CTATTTATGTCAGCATTTCTTATAGAGGTTATTATGTCAGCAATAGGATCCCTACCCATTTATAACACTTCAGGTGCTAA
TGAAACTATTTTAGTAAAATTTAACTGTCTCAATTCCCGGGCGATTGCACCAAAAATTCGAGTTCCCTTTGGATTTCCTT
CTTGATCAATGACAACTGCAGCGTTGTCATCATATCGTATTATCATACCATTATCACGTTTGAGTTCTTTACAAGTACGT
ACAATTACAGCTCTGATTACTTCTGATCTTTCTAGAGGTGAATTTGGTGCTGCTTCCTTGATCACAGCAACAATAACGTC
ACCGATATGAGCATATCGGCGATTACTAGTCCCTATGATTCGAATACACATCAATTCTCGAGCTCCGCTGTTATCCGCTA
CATTCAAATGGGTCTGAGATTGGATCATCTATCCTGAAATAATGAATTGAGTTCGTATAGGCATTTTTGATGCTGCTATT
GAAATAGCTTTTCTCGCTATATTTTCGGCTACTCCGCCCATTTCATAAAGTATTCTACCTGGTTTAACGACAGCTACCCA
ATATTCGGGAGATCCTTTCCCCGAACCCATACGTGTTTCCGTAGGTCTTAAAGTAACTGGTTTGTCGGGAAATATACGTA
CCCATATTTTTCCACCGCGGCGTGCATTTCGTGTCATTGCTCGTCGCCCCGCTTCTATTTGTCTAGATGTAATCCAAGCG
GGTTCAAGTGCCTGAAGAGCATATCTGCCGAAACAAATACGATTACCTCGAAAAGCTATTCCTTTCATTCTTCCTCTATG
TTGTTTACGGAATCGGGTTCTTTTGGGACTAAGCATTTATTTCTTGTCTGGAAATGTCCAAATTTTTATGCCTAATACCC
CATAAATAGTTCTAACTGTATACGAACAATAATCAATTTTAGCTCCAATGGTTTGTAGAGGAACTCTACCTTCTCTAATC
CATTCGACGCGTGCAATTTCTTTTCCGTCAAGACGCCCAGCAATTTGCACTTGAATTCCTTTTGTATTGGCCTGTTCAGT
TAATTCAATAGCTTTTTTCATTGCTTTGCGAAATGAAACTCTATTTTTTAATTGTCCGGCTATAAATTCTCCAAGAATAT
TAGGGTGCCCGTAAGGGTTTGGAATTCTTGTAATAGCAATATTGAATTTTCGATTCACACAATTAAGTTCTTTTTGTACA
TTCATCTGTAATTCTTCGATTCGTTTAGGTCTACTTTCTATTAATAATTTTGGGAATCCCATATATATTATGACCTGAAT
CACATCAATTCGTTTTTGAATCTCTATACGTACAATTCCTTCAATACCAGAAGATATTTTCGCATTTTTTTTTACATAAT
TCTTGATACAGTTTCTTATTTTTTGATCTTCTTGTAGACCCTCAGAGTAATTTTTTGGTTGTGCAAACCAAAGAGAATGA
TGACTTTGGGTTGTACCAAGTCTGAAACCAAGTGGATTTATTTTTTGTCCCATTCATATATATATATATTCGTCATATTC
TTCATATAAGGATATATTTTTTAATACAATAGATATATGACAAGTTGATCTTTTTATCGGATAACCCCGTCCTCGAGCCT
GAGGTTTTAATTTTTTCACAGTAGTGCCTTCGTTGACTTCGGCTTTACTAATGATTAAATTGGCTTCGTTGAAACCCATA
TTGTGACTAGCATTTGCTGCTGCGGAATAAATCAATTTAAAAATGGGATAACATGCTCGATAAGGCATGAGCTCGAGTAT
CATAAGTGTTTCTTCGTAAGAACGTCCACGAATCTGATCAATTATTCTTCGTGCTTTGTGAGGGGACATACATATATGTT
GGCCTAAAGCATATACTTCATATGTGTTTCTCTTTCTTTTTTTTATCTTTATCATCTATTTACTACGGCGACGAAGAATC
AAATTATCACTATATTTATTCCTTTTTCTACTTCTTCTTCCAAGTGCAGGATAACCCCAAGGGGTTGCGGGTTTTTTTCT
ACCAATTGGGGCCCTCCCTTCACCACCCCCATGGGGGTGGTCTACAGGGTTCATAACTACTCCTCTTACTACAGGACGCT
TACCTAGCCAACATTTAGATCCGGCTCTACCCAAACTTTTCTGGTTCACCCCAGTATTCCCTACTTGTCCGACTGTTGCT
GAGCAGTTTTTGGATATTAAACGAACCTCCCCAGAAGGTAATTTTAATGTGGCTGATTTCCCCTCTTTTGCAATCAGTTT
CGCTACAGCACCTGCAGCTCTAGCTAATTGTCCACCCTTTCCAAGTGTGATTTCTATGTTATGTATGGCCGTGCCTAAGG
GCATATCGGTCAAAGGTAGGGCATTTCCCATTTTTATAGGAACTTCTGTACCAGAAATAATGGTATCTCCAATTATAGCC
CCTCTGGGATGTAAAATATATCTCTTCTCACCATCCCCATAGTGTATGAGACAAATGTATGCATTTCGATTAGGGTCGTA
TTCTATGGTTACGATTCTACCATATATGTCTTTTTCATTCCGTCGAAAATCGATTTTACGGTATAGACGCTTATGACCTC
CCCCTCTATGTCTTGCGGTAATGATTCCTCTGGCATTACGGCCTTTACCACAACGATGCTGTCCATAGATCAAATTCTTT
CGTGTATTTCGTGTATTGGATTTCGCTTGACTGTCTACGGCTCCATTGCGTGTGCTCGGGGTAGAAGTTTTGTATAAATG
TATCGCCATTTAAGTTCTTTTCTTTCTAAGAGGTGGAATAGAATAACCCGGTTGAAGCGTAATGATCATACGTCTGTAAT
GCATTGTATGTCCCATAATAGGTCTCATTCTTCTACCCTTTCCCGGGAGTCGATGGCTATTCATAGCTATTACCTTGACA
CCAAAGAAGAGTTCGACCCAATGCTTTATTTCTGTCCTAGTTAATCCTGATTCGACATTAAAAGTATATTGATTTTTCCC
CAATAACCGAATACTTTTGTCTGTAAATACTGCATATTTGATTCCATCCATTTAACGAAAATGTGCAAAAGCTCTATTTG
CCTCTGCCATTCTATGAGTCTCTTCCTTTTTGCGTATGGCATCACCACTCCCTTTGGCAGCATCCACTAATTCGGAACTT
AATTTGAAAGCCATATTTCGACCCGGACGTTTTCGGGATGCCCCTAATAACCAACGAATGGCAAGTGCTTTTCCTTGTGT
GGATCCTATTTCAATGGGAACTTGATGAGTCGATCCGCCTACACGTCTTGCTTTTACTGCTATATCGGGAGTTACTCCAC
GTATTGCTTGACGTAAAACAGATAGTGGATTTGTTTCTGTCTTTTGTTGAATCTTTTTCATGGCTCGATAGATAATTTGA
TAAGCCAATGATTTTTTTCCGTGTTTCAGAATACGGTTAACCAACATGTTAACTAATCGATTACGATAAATTGGATCGGA
TTTTGCAGTTTTTTCTTCTGCAGTACCTCGACGTGACATTTATTTTGGCTTTTTGACCCCATATTTAGAACGCCCTTGTT
GACGATCCTTTACTCCGACAGCATCTAGGGTTCCTCGAACAATGTGATATCTCACACCGGGTAAATCCTTAACCCTTCCC
CCTCTTACTAAGACTACAGAATGTTCTTGTAAATTATGGCCAATACCAGGTATATAAGCAGTGATTTCAAATCCAGAGGT
TAATCGTACTCTGGCAACTTTACGTAAGGCAGAGTTTGGTTTTTTGGGGGTGATAGTTCAATAAGCTAGACCCATGCTTC
GAGTTGTTTCATGCCATAAATAAACTCGAACACTCAAGAAATCTGTTGGACAGGCGGATTCACATCTCTTACAACCGACA
CAGTCCTCTGTTCTTGGAGCAGAAGCAATTTGCTTAGATTTACATCCATCCCAAGGTATCATTTCTAATACATCTGTGGG
GCAGGCTCGGACACATTGAGTACACCCTATACATGTATCATAAATCTTTACTGAATGTGACATCTACTTATTCAACAAAT
TCGATTGATTGATATGGATTGATTTTCTATTACGATAAATTGCCGAAACAATAGCTAGTCCAATAGCTGCTTCAGCGGCT
GCGATAGCTATAACAAAAATTGAAAAAATATTTCCTTTTAATTGGCGACTATCAAAAAAATCAGAAAATGTTACGAAATT
TAGATTAACTGCATTCAGTATAAGTTCAAGGCACATAAGGGCTCTAACCATATTTCGACTCGTGATCAATCCATAGATAC
CAATAGAAAATAAATAGGCACTCAAAACAAGTACATGTTCGAGCATCATTTACTGACGAGCCACAGCAATCGCACCTATC
AAAGCAACTAAAAGAATTATTGAAATGAATTCAAATGGAAGAAAAAAATCTGTTGATAAATGAATTCCAATTTGTTGGCC
ATTACTTATCAAATCTTGTTCTATAATCTGATTTGTTTTTGTAGTCCAAATAATTCCGTACCATGACGTATCTAGAATAA
TAGTAATTAGTGAAACAAAAATACTTGTACAAACTAAGGAAGTAACCCCGCTTCCAACAGTCCAAAGATTAAAATCTTTG
TAATATTCTGAACCATTCATGAACATCACGGCAAATATAATTAAAACATTTATAGCTCCCACATAAATAAGGAGCTGTGC
GGCAGCTACAAAATGAGAGTTTGATAAAATATAGAATAAAGATATACAAACAAGAACCAATCCCAACGAAAAGGCAGAAT
AAATTGGGTTGGTAAGTAATACTACTCCTAGACCTCCTAATATAAGACCTAACCCCAGAAAGACTAAAAGAAAATCATGA
ATTAGTCCAGGCAAATCCATCTATTTTTTTTGAGTTGAATTCAAAATTGTTCGAATTGTATAATCGTCAACTACTGACAT
TGGTAAACGACCTAAAGCAATTTGATTATAATTCAATTCGTGACGATCATAAGTAGAAAGCTCATATTCTTCAGTCATCG
ATAAACAATTTGTCGGACAATACTCAACACAGTTGCCACAAAATATACAGATTCCGAAATCAATACTGTAATTAAGCAAC
CGTTTCTTTCGAATGTCAGTTTCCAATTTCCAATCAACAACAGGTAGATCTATAGGACATACACGAACACATACTTCACA
AGCAATGCATTTATCAAATTCAAAATGAATTCGACCGCGGAAACGCTCCGATGTGATTAATTTTTCATAAGGATATTGAA
CAGTTACAGGTAAACGATTTGCATGAGATAAGGTAATCATGAAACCTTGACCAATGTACCTTGCAGCTCGTATGGTTTGT
TGCCCATAATTCATGAACCCAGTTACCATGGGAAACATTTATAGTGAAAGAAGTTCGAAAGAGGTTGTTAATAATAGATT
ACCGAGAGAAATAGGTAAAAGAAATTTCCATCCAAGATTTAAAAGTTGGTCCATTCTTAGTCTAGGTAAAGTCCATCTTG
TTGTGATAGAAATGAACAAGAACAAATAAGTTTTAACCAATGTAATAAAGATACCAATTGTTGTTCCAAAGACTCCGCTC
ATTTTTTTTATTTCAAAAAGCTCAGGAACGAATATATACGGAATAGAGATATTCCAACCGCCCAAGTAAAGAACTGTTAC
AAATAATGAAGAAACTAATAAGTTTAGATAGGAAGCAATATAAAATAAACCAAATTTGATGCCCGAATATTCGGTTTGAT
AACCTGCTACTAATTCTTCTTCTGCTTCTGGTAAATCAAAAGGTAATCTCTCACATTCTGCTAGAGAAGAAATAAAAAAA
ATGATAAATCCTATAGGTTGACGCCACAAATTCCACCCCCAAAAACCAGATTTTGATTGTGCCTCAACTATATCAACTGT
ACTTGAACTATTAGATAATAGAGATATGGATAACACACAAAGAGTTAATGGTATTTCATAACTAATCGATTGAGCAGCAG
CTCGTAAACCACCCAAAAAGGAATATTTATTATTTGATCCATATCCTGACATAAGAAGTCCGATGGGAGCAATACTTGAA
ATGGCAATCCATAAAAAAACACCAATATTTAGATCAGTTAAAACAAGGTGATAGCCAAAAGGAATTACCGAATAGCTTAA
TATAGTTGATATGACTGCTATGGATGGTCCGATACTGAATAAACGAATATCCCCCCTAGATGGAAAAAGATTCTCTTTGA
AAAGTAGTTTTGTCCCATCCGCTAGAGCTTGAAGAACTCCTAAAGGACCGGCATATTCAGGTCCAATACGTTGTTGTATC
CCTGCAGATATTTCTCTTTCTAACCATACAATTACTAGTATGCCTGTCGTGATTCCCAATACAAGAATAAAAATCGGGGC
AAACACCCATATAATTCCATAGACCTCGTTTAAGGATTCTAATCTAGAAAAAGAATTGATAGCTTGTACTTCTGTTGTAT
CAATTATCATTCAACGATCAACTTCTCCCATAATGATATCTATACTACCTAGTATTGTCATAATATCAGCCAATTTCATT
CTTTTAACTAATTCAGGAAGAATTTGCAAATTGATAAAACCTGGCGGACGAATTTTCCATCTCCAAGGAAAACCGCTCTG
ATCCCCTATCAGAAAAATTCCCAATTCTCCTTTTGGTGCTTCGACTCTCACATAAAGTTCTTGTTTCGGTAATTCAAAAG
TAGGAGAAGTTTTTTTACTAATGAATCGATATTCGAAATCGTTCCATTCCGAATCCCTTTCTCTATCAAAGCGTCGGGTT
TCTAAATTCTCATAGGGCCCCCCCGGAATTCCTTCCAGAGCCTGTTGAATAATTTTTATAGATTCCAGCATTTCACCAAT
CCGGACTAAATAACGAGCTAAGGAATCTCCTTCTTTTTGCCACTGGATTTCCCAATCAAATTCGTCGTAACACTCATAAT
GATCAACTTTACGAAGATCCCATTGTACTCCAGAAGCTCGTAGCATTGGTCCTGATAAACCCCAATTTATTGCTTCTTCT
GTACCAACAATACCTACCCCCTCAACTCGTTCTAAAAAAATAGGATTTCGCGTAATAAGTTTTTGATATTCAGTAACTCC
TGTTAAAAAATAATCGCAAAAATCCAAACATTTATCTATCCAACCATAAGGTAGATCAGACGCTACTCCTCCGATACGAA
AAAAATTATGCATCATTCTCATACCAGTGGCAGCTTCGAATAAATCATATACTAACTCTCTTTCTCTAAAGATATAGAAG
AAAGGAGTCTGTGCACCAATATCTGCCATAAAAGGGCCAAGCCATAACAAATGAGAAGCTATACGACTCAATTCCAACAT
AATTACTCTGATATAGCCAGCTCTTTTAGGCACTTGAATATTTCCTAACAGTTCTGGACCATTTACTGTTATTGCTTCTG
TGAACATAGTAGCCAAATAATCCCAACGTGTTACATAGGGCAAATATTGTATAATTGTTCGATTTTCCGCAATTTTTTCC
ATTCCTCTGTGTAAATAACCTAATATTGGTTCGCAGTCAATAACATCTTCCCCGTCTAGAGTAACGATGAGTCGAAGAAC
ACCATGCATTGATGGGTGGTGGGGACCCATATTAACTATCATAAGGTCTTTTCGTGTAGCTGGTACATTCATACTATCAC
CCCCAAAAAACCAAACTCTGCCTTACGTAAAGTTGCCAGAGTACGATTAACCTCTGGATTTGAAATCACTGCTTATATAC
CTGGTATTGGCCATAATTTACAAGAACATTCTGTAGTCTTAGTAAGAGGGGGAAGGGTTAAGGATTTACCCGGTGTGAGA
TATCACATTGTTCGAGGAACCCTAGATGCTGTCGGAGTAAAGGATCGTCAACAAGGGCGTTCTAAATATGGGGTCAAAAA
GCCAAAATAA
>Mozambique_8_Calamidade [organism=Manihot esculenta] [country: Mozambique] [Collection date:May-2014] [Cultivar:Calamidade]
ATACACCCTAGTACATGTTCCTCGGCGCTGAGGACATCCCCCAAGAGCGGGGGATTTGGTGACATTTCTGATTGGCTGTC
TTGTGTTTCTAATAAGTTGTTTAATAGTTGGCATTTATGCAACTGCTACAAGATCAACAATTCCATAAGCTTGGGCTTCG
GTTGCTGACATAAAAACATCTCTTTCCATGTCTTCGGATACAACCCATAAAGGTTTTCCCGTTCTTTGTGCATAAATCCT
TGTGAGGATTTCGCGCAGTTTCAGTAGTTCTTCCGCTTCCAGGACAAATTCTACTATTTGTGCCTCATAATAACCAGAAA
TAGGTTGATGAATCATTACCCTAGCATGAGGGAATGCTAAACGTTTGGTAATTTTTCCTCCGACCAGAATAAAAGATCCC
ATTGAAGCAGCTAATCCCATGCATACTGTTTGTACATCGGGTCGCACAAATTGCATAGTATCATAAATAGCTATTCCGGG
TATTACCCATCCGCCGGGAGAGTTTATAAACAAATACAAATCTTTTGTCGCGTTTTCTATACTGAGATATACCATAAGAC
CAATAAGTTGATTCGCGATCTCGCTATCAACATCTTGACCTAAAAAAAGTAATCTTTCTCGATAAAGTCGGTTTATGTCA
ATCCAAGTTGAATCGTCTTCCCCAGGATTTCGAAAAGGGACTTTTGGAACACCAATAGGCATATGGGTTTGCCTTGGTAT
CGTGTTCATACCGTCGTATTGAATGATCCCGGTCGTTTGCTGTCTGTCCATATAATGCATACAGCTTTGGTTGCTGGTTG
GGCCGGTTCGATGGCTCTATATGAATTAGCAGTTTTTGATCCCTCTGACCCCGTTCTCGATCCAATGTGGAGACAGGGTA
TGTTCGTTATACCTTTTATGACTCGTTTAGGAATAACCAATTCATGGGGTGGTTGGAGTATCACAGGAGGAACTATAACG
AATCCGGGTATTTGGAGTTATGAAGGCGTGGCTGGGGCGCATATTGTGTTTTCTGGCTTGTGCTTCTTGGCAGCTATTTG
GCATTGGGTGTATTGGGATCTAGAAATATTTTGCGATGAACGTACAGGAAAACCTTCTTTGGATTTGCCCAAGATCTTTG
GAATTCATTTATTTCTCTCCGGGGTGGCTTGCTTTGGGTTTGGCGCTTTTCATGTAACCGGATTGTATGGTCCTGGAATA
TGGGTGTCCGACCCTTATGGACTAACCGGAAAGGTACAACCTGTAAGTCCAGCATGGGGTGTGGAAGGTTTTGATCCTTT
TGTTCCGGGAGGAATAGCTTCTCATCATATTGCAGCGGGGACATTGGGCATATTAGCGGGCCTATTCCATCTTAGTGTCC
GCCCGCCCCAACGTTTATACAAAGGATTACGTATGGGAAATATTGAAACTGTCCTTTCCAGTAGTATCGCGGCTGTCTTT
TTTGCAGCTTTTGTTGTTGCTGGAACTATGTGGTATGGTTCAGCAACTACCCCGATTGAATTATTTGGTCCCACTCGTTA
TCAATGGGATCAAGGATACTTCCAGCAAGAAATATATCGAAGAGTTAGTGCTGGGCTAGCCGAAAATCAAAGTTTATCCG
AAGCTTGGTCTAAAATTCCCGAAAAATTAGCTTTTTATGATTACATCGGCAATAATCCGGCAAAAGGTGGGTTGTTCAGA
GCAGGCTCAATGGACAACGGGGATGGAATAGCTGTTGGGTGGTTAGGACATCCTATCTTTAGAGATAAAGAAGGGCGTGA
ACTTTTTGTACGTCGTATGCCTACTTTTTTTGAAACATTTCCGGTTGTTTTGGTAGACGGAGATGGAATTGTTAGAGCCG
ATGTTCCTTTTCGAAGGGCGGAGTCGAAGTATAGTGTCGAACAAGTAGGTGTAACTGTTGAGTTCTATGGTGGCGAACTA
AACGGAGTCAGTTATAGTGATCCTGTTACTGTGAAAAAATATGCTAGACGCGCTCAATTGGGTGAAATTTTTGAATTAGA
TCGTGCTACTTTGAAATCCGATGGTGTTTTTCGTAGCAGCCCAAGGGGTTGGTTTACTTTTGGACATGCTTCGTTCGCTC
TGCTCTTTTTCTTCGGACACATTTGGCATGGTGCTCGAACTTTGTTCAGAGATGTTTTTGCTGGTATTGATCCAGATTTA
GATGCTCAAGTGGAATTTGGAGCATTCCAAAAACTTGGAGATCCGACTACAAGAAGACAAGTAGTCTGAATGGAAGCATT
GGTTTATACATTCCTTTTAGTATCAACTTTAGGAATCATTTTTTTCGCTATCTTTTTTCGAGAACCGCCTAAAGTTCCAA
CTAAAAAGGTAAAATGACTAGTCCCCGTGTTCCTCGAATGGATCTCTTAGTTGTTGAGAGGGTTGCCCAAAAGCAGTATA
TAAGGCATACCCAGTAAAACTTACAAGTAAACCAGATATAGAGATGGCGACTAGGGTTGCTGTTTCCATATGGCTACACA
AAGCGTGGAGGGTAGTTCTAGATCTGGTCCAAGACGAACTATTGTAGGGGATTTATTGAAACCGTTGAATTCGGAATACG
GTAAAGTAGCTCCCGGATGGGGAACTACTCCTTTGATGGGTGTCGCAATGGCCCTATTTGCGATATTCCTATCTATTATT
TTGGAGATTTATAATTCTTCCGTTTTACTAGATGGAATTTCAATGAATTAGATGAGTAAAGTCTATGATTGGTTCGAAGA
ACGTCTCGAGATTCAGGCAATTGCAGATGATATAACTAGTAAATATGTTCCTCCCCATGTCAACATATTTTATTGTTTAG
GGGGAATTACGCTTACTTGTTTTTTAGTACAAGTAGCTACGGGGTTTGCTATGACTTTTTACTACCGTCCGACGGTTACT
GAGGCTTTTGCTTCTGTTCAATACATAATGACTGAAGCTAACTTTGGTTGGTTAATCCGCTCAGTTCATCGATGGTCGGC
AAGTATGATGGTTTTAATGATGATCCTGCACGTATTTCGTGTGTATCTCACTGGTGGCTTTAAAAAACCTCGTGAATTGA
CTTGGGTTACGGGCGTGGTTCTTGCTGTATTGACCGCATCTTTTGGTGTAACTGGTTATTCCTTACCTTGGGACCAAATT
GGTTATTGGGCGGTAAAAATTGTAACAGGCGTGCCGGAAGCTATTCCTGTAATAGGATCACCTTTGGTAGAGTTATTACG
CGGAAGTGCTAGTGTAGGACAATCCACTTTGACTCGTTTTTATAGTTTACACACTTTTGTATTACCTCTTCTTACTGCCG
TATTTATGTTAATGCACTTTCTAATGATACGTAAGCAAGGTATTTCAGGCCCTTTATAGATGGGAGTAACAAAAAAACCT
GACTTGAATGATCCTGTATTAAGAGCTAAATTGGCTAAGGGAATGGGTCATAATTATTACGGAGAACCTGCATGGCCCAA
TGATCTTTTATATATTTTTCCAGTAGTAATTCTAGGTACTATTGCATGTAATGTAGGATTAGCGGTTCTAGAACCATCAA
TGATTGGTGAACCTGCGGATCCATTTGCAACGCCTTTGGAAATATTGCCTGAATGGTATTTCTTTCCCGTATTTCAAATA
CTTCGTACAGTACCCAATAAGTTATTAGGTGTTCTTTTAATGGTTTCAGTACCTGCAGGATTATTAACAGTACCTTTTTT
GGAGAATGTTAATAAATTCCAAAATCCATTTCGTCGTCCAGTTGCGACAACCGTCTTTTTGATTGGTACTGCGGTAGCCC
TTTGGTTAGGTATTGGAGCAACATTACCTATTGATAAATCCCTAACTTTAGGTCTTTTTTAAATTGATTCAATTGTAAAA
TAATTACACGCGCCTTTTTTTAGGGGGTCGGCAGCCATTATGTGGCATAGGGGTTACATCCCGGACGAAACTTAATAGTA
TACCACTTCTGCGAATAGCTCTTAATGCCGCATCTCGTCCGAGACCAGGACCCTTTATCATGACTTCTGCTCGTTGCATA
CCTTGATCCACTACTGTCCGAATAGCATTTCCTGCTGCGGTTTGAGCAGCAAATGGCGTTCCTCTTCTTGTGCCCCTGAA
TCCACAAGTGCCAGCGGAGGACCAAGAAATCACTCGACCCCGTACATCTGTAATGGTCACAATAGTATTGTTGAAACTTG
CTTGAACATGAATAACGCCTTTTGGTATTTTACGTGAATTCTTACGTGAACCAATACGTCCATTTCTGCGTGAACTAATT
TTTGGTAAAGGTTTTGCCATTTATCCTTGTCTTTGTTTATGTCTCGGGTTGAAGCAAATTACTATAATTCGCCCCCGTCT
ACGTATCAGTCGACATTTTTCACAAATTTTACGAACAGAAGCTCTTATTTTCATTTACCATATATAACACAAGATTTCTC
CGCCTATTCTTTCGAGTCGAGCTTCTCGGTCTGTCATTATACCCCGAGAAGTAGAAAGAATTACAATGCCCATCCCGCCC
AAAATTCTAGGAATTTTTTGATAGTTAGAATAGATTCGTAGACCAGGTCGGCTGATCCGTTTTAAATTTAGACTAGTTCT
ATAGGGTCCTTTCCTCTTCCTTCTATGTCGTAGGGTTAAAACCAAAAATTTTTTGTTGCCCTCCTGATGTTTCCTGACAT
TTTCAATAAAACCTTCTCTTAAAAGTATTTTAATAATGTTTTCAGTGATGTTAGTAGATGCTATTCGAACGGTTCCTTTT
CTATTTATGTCAGCATTTCTTATAGAGGTTATTATGTCAGCAATAGGATCCCTACCCATTTATAACACTTCAGGTGCTAA
TGAAACTATTTTAGTAAAATTTAACTGTCTCAATTCCCGGGCGATTGCACCAAAAATTCGAGTTCCCTTTGGATTTCCTT
CTTGATCAATGACAACTGCAGCGTTGTCATCATATCGTATTATCATACCATTATCACGTTTGAGTTCTTTACAAGTACGT
ACAATTACAGCTCTGATTACTTCTGATCTTTCTAGAGGTGAATTTGGTGCTGCTTCCTTGATCACAGCAACAATAACGTC
ACCGATATGAGCATATCGGCGATTACTAGTCCCTATGATTCGAATACACATCAATTCTCGAGCTCCGCTGTTATCCGCTA
CATTCAAATGGGTCTGAGATTGGATCATCTATCCTGAAATAATGAATTGAGTTCGTATAGGCATTTTTGATGCTGCTATT
GAAATAGCTTTTCTCGCTATATTTTCGGCTACTCCGCCCATTTCATAAAGTATTCTACCTGGTTTAACGACAGCTACCCA
ATATTCGGGAGATCCTTTCCCCGAACCCATACGTGTTTCCGTAGGTCTTAAAGTAACTGGTTTGTCGGGAAATATACGTA
CCCATATTTTTCCACCGCGGCGTGCATTTCGTGTCATTGCTCGTCGCCCCGCTTCTATTTGTCTAGATGTAATCCAAGCG
GGTTCAAGTGCCTGAAGAGCATATCTGCCGAAACAAATACGATTACCTCGAAAAGCTATTCCTTTCATTCTTCCTCTATG
TTGTTTACGGAATCGGGTTCTTTTGGGACTAAGCATTTATTTCTTGTCTGGAAATGTCCAAATTTTTATGCCTAATACCC
CATAAATAGTTCTAACTGTATACGAACAATAATCAATTTTAGCTCCAATGGTTTGTAGAGGAACTCTACCTTCTCTAATC
CATTCGACGCGTGCAATTTCTTTTCCGTCAAGACGCCCAGCAATTTGCACTTGAATTCCTTTTGTATTGGCCTGTTCAGT
TAATTCAATAGCTTTTTTCATTGCTTTGCGAAATGAAACTCTATTTTTTAATTGTCCGGCTATAAATTCTCCAAGAATAT
TAGGGTGCCCGTAAGGGTTTGGAATTCTTGTAATAGCAATATTGAATTTTCGATTCACACAATTAAGTTCTTTTTGTACA
TTCATCTGTAATTCTTCGATTCGTTTAGGTCTACTTTCTATTAATAATTTTGGGAATCCCATATATATTATGACCTGAAT
CACATCAATTCGTTTTTGAATCTCTATACGTACAATTCCTTCAATACCAGAAGATATTTTCGCATTTTTTTTTACATAAT
TCTTGATACAGTTTCTTATTTTTTGATCTTCTTGTAGACCCTCAGAGTAATTTTTTGGTTGTGCAAACCAAAGAGAATGA
TGACTTTGGGTTGTACCAAGTCTGAAACCAAGTGGATTTATTTTTTGTCCCATTCATATATATATATATTCGTCATATTC
TTCATATAAGGATATATTTTTTAATACAATAGATATATGACAAGTTGATCTTTTTATCGGATAACCCCGTCCTCGAGCCT
GAGGTTTTAATTTTTTCACAGTAGTGCCTTCGTTGACTTCGGCTTTACTAATGATTAAATTGGCTTCGTTGAAACCCATA
TTGTGACTAGCATTTGCTGCTGCGGAATAAATCAATTTAAAAATGGGATAACATGCTCGATAAGGCATGAGCTCGAGTAT
CATAAGTGTTTCTTCGTAAGAACGTCCACGAATCTGATCAATTATTCTTCGTGCTTTGTGAGGGGACATACATATATGTT
GGCCTAAAGCATATACTTCATATGTGTTTCTCTTTCTTTTTTTTATCTTTATCATCTATTTACTACGGCGACGAAGAATC
AAATTATCACTATATTTATTCCTTTTTCTACTTCTTCTTCCAAGTGCAGGATAACCCCAAGGGGTTGCGGGTTTTTTTCT
ACCAATTGGGGCCCTCCCTTCACCACCCCCATGGGGGTGGTCTACAGGGTTCATAACTACTCCTCTTACTACAGGACGCT
TACCTAGCCAACATTTAGATCCGGCTCTACCCAAACTTTTCTGGTTCACCCCAGTATTCCCTACTTGTCCGACTGTTGCT
GAGCAGTTTTTGGATATTAAACGAACCTCCCCAGAAGGTAATTTTAATGTGGCTGATTTCCCCTCTTTTGCAATCAGTTT
CGCTACAGCACCTGCAGCTCTAGCTAATTGTCCACCCTTTCCAAGTGTGATTTCTATGTTATGTATGGCCGTGCCTAAGG
GCATATCGGTCAAAGGTAGGGCATTTCCCATTTTTATAGGAACTTCTGTACCAGAAATAATGGTATCTCCAATTATAGCC
CCTCTGGGATGTAAAATATATCTCTTCTCACCATCCCCATAGTGTATGAGACAAATGTATGCATTTCGATTAGGGTCGTA
TTCTATGGTTACGATTCTACCATATATGTCTTTTTCATTCCGTCGAAAATCGATTTTACGGTATAGACGCTTATGACCTC
CCCCTCTATGTCTTGCGGTAATGATTCCTCTGGCATTACGGCCTTTACCACAACGATGCTGTCCATAGATCAAATTCTTT
CGTGTATTTCGTGTATTGGATTTCGCTTGACTGTCTACGGCTCCATTGCGTGTGCTCGGGGTAGAAGTTTTGTATAAATG
TATCGCCATTTAAGTTCTTTTCTTTCTAAGAGGTGGAATAGAATAACCCGGTTGAAGCGTAATGATCATACGTCTGTAAT
GCATTGTATGTCCCATAATAGGTCTCATTCTTCTACCCTTTCCCGGGAGTCGATGGCTATTCATAGCTATTACCTTGACA
CCAAAGAAGAGTTCGACCCAATGCTTTATTTCTGTCCTAGTTAATCCTGATTCGACATTAAAAGTATATTGATTTTTCCC
CAATAACCGAATACTTTTGTCTGTAAATACTGCATATTTGATTCCATCCATTTAACGAAAATGTGCAAAAGCTCTATTTG
CCTCTGCCATTCTATGAGTCTCTTCCTTTTTGCGTATGGCATCACCACTCCCTTTGGCAGCATCCACTAATTCGGAACTT
AATTTGAAAGCCATATTTCGACCCGGACGTTTTCGGGATGCCCCTAATAACCAACGAATGGCAAGTGCTTTTCCTTGTGT
GGATCCTATTTCAATGGGAACTTGATGAGTCGATCCGCCTACACGTCTTGCTTTTACTGCTATATCGGGAGTTACTCCAC
GTATTGCTTGACGTAAAACAGATAGTGGATTTGTTTCTGTCTTTTGTTGAATCTTTTTCATGGCTCGATAGATAATTTGA
TAAGCCAATGATTTTTTTCCGTGTTTCAGAATACGGTTAACCAACATGTTAACTAATCGATTACGATAAATTGGATCGGA
TTTTGCAGTTTTTTCTTCTGCAGTACCTCGACGTGACATTTATTTTGGCTTTTTGACCCCATATTTAGAACGCCCTTGTT
GACGATCCTTTACTCCGACAGCATCTAGGGTTCCTCGAACAATGTGATATCTCACACCGGGTAAATCCTTAACCCTTCCC
CCTCTTACTAAGACTACAGAATGTTCTTGTAAATTATGGCCAATACCAGGTATATAAGCAGTGATTTCAAATCCAGAGGT
TAATCGTACTCTGGCAACTTTACGTAAGGCAGAGTTTGGTTTTTTGGGGGTGATAGTTCAATAAGCTAGACCCATGCTTC
GAGTTGTTTCATGCCATAAATAAACTCGAACACTCAAGAAATCTGTTGGACAGGCGGATTCACATCTCTTACAACCGACA
CAGTCCTCTGTTCTTGGAGCAGAAGCAATTTGCTTAGATTTACATCCATCCCAAGGTATCATTTCTAATACATCTGTGGG
GCAGGCTCGGACACATTGAGTACACCCTATACATGTATCATAAATCTTTACTGAATGTGACATCTACTTATTCAACAAAT
TCGATTGATTGATATGGATTGATTTTCTATTACGATAAATTGCCGAAACAATAGCTAGTCCAATAGCTGCTTCAGCGGCT
GCGATAGCTATAACAAAAATTGAAAAAATATTTCCTTTTAATTGGCGACTATCAAAAAAATCAGAAAATGTTACGAAATT
TAGATTAACTGCATTCAGTATAAGTTCAAGGCACATAAGGGCTCTAACCATATTTCGACTCGTGATCAATCCATAGATAC
CAATAGAAAATAAATAGGCACTCAAAACAAGTACATGTTCGAGCATCATTTACTGACGAGCCACAGCAATCGCACCTATC
AAAGCAACTAAAAGAATTATTGAAATGAATTCAAATGGAAGAAAAAAATCTGTTGATAAATGAATTCCAATTTGTTGGCC
ATTACTTATCAAATCTTGTTCTATAATCTGATTTGTTTTTGTAGTCCAAATAATTCCGTACCATGACGTATCTAGAATAA
TAGTAATTAGTGAAACAAAAATACTTGTACAAACTAAGGAAGTAACCCCGCTTCCAACAGTCCAAAGATTAAAATCTTTG
TAATATTCTGAACCATTCATGAACATCACGGCAAATATAATTAAAACATTTATAGCTCCCACATAAATAAGGAGCTGTGC
GGCAGCTACAAAATGAGAGTTTGATAAAATATAGAATAAAGATATACAAACAAGAACCAATCCCAACGAAAAGGCAGAAT
AAATTGGGTTGGTAAGTAATACTACTCCTAGACCTCCTAATATAAGACCTAACCCCAGAAAGACTAAAAGAAAATCATGA
ATTAGTCCAGGCAAATCCATCTATTTTTTTTGAGTTGAATTCAAAATTGTTCGAATTGTATAATCGTCAACTACTGACAT
TGGTAAACGACCTAAAGCAATTTGATTATAATTCAATTCGTGACGATCATAAGTAGAAAGCTCATATTCTTCAGTCATCG
ATAAACAATTTGTCGGACAATACTCAACACAGTTGCCACAAAATATACAGATTCCGAAATCAATACTGTAATTAAGCAAC
CGTTTCTTTCGAATGTCAGTTTCCAATTTCCAATCAACAACAGGTAGATCTATAGGACATACACGAACACATACTTCACA
AGCAATGCATTTATCAAATTCAAAATGAATTCGACCGCGGAAACGCTCCGATGTGATTAATTTTTCATAAGGATATTGAA
CAGTTACAGGTAAACGATTTGCATGAGATAAGGTAATCATGAAACCTTGACCAATGTACCTTGCAGCTCGTATGGTTTGT
TGCCCATAATTCATGAACCCAGTTACCATGGGAAACATTTATAGTGAAAGAAGTTCGAAAGAGGTTGTTAATAATAGATT
ACCGAGAGAAATAGGTAAAAGAAATTTCCATCCAAGATTTAAAAGTTGGTCCATTCTTAGTCTAGGTAAAGTCCATCTTG
TTGTGATAGAAATGAACAAGAACAAATAAGTTTTAACCAATGTAATAAAGATACCAATTGTTGTTCCAAAGACTCCGCTC
ATTTTTTTTATTTCAAAAAGCTCAGGAACGAATATATACGGAATAGAGATATTCCAACCGCCCAAGTAAAGAACTGTTAC
AAATAATGAAGAAACTAATAAGTTTAGATAGGAAGCAATATAAAATAAACCAAATTTGATGCCCGAATATTCGGTTTGAT
AACCTGCTACTAATTCTTCTTCTGCTTCTGGTAAATCAAAAGGTAATCTCTCACATTCTGCTAGAGAAGAAATAAAAAAA
ATGATAAATCCTATAGGTTGACGCCACAAATTCCACCCCCAAAAACCAGATTTTGATTGTGCCTCAACTATATCAACTGT
ACTTGAACTATTAGATAATAGAGATATGGATAACACACAAAGAGTTAATGGTATTTCATAACTAATCGATTGAGCAGCAG
CTCGTAAACCACCCAAAAAGGAATATTTATTATTTGATCCATATCCTGACATAAGAAGTCCGATGGGAGCAATACTTGAA
ATGGCAATCCATAAAAAAACACCAATATTTAGATCAGTTAAAACAAGGTGATAGCCAAAAGGAATTACCGAATAGCTTAA
TATAGTTGATATGACTGCTATGGATGGTCCGATACTGAATAAACGAATATCCCCCCTAGATGGAAAAAGATTCTCTTTGA
AAAGTAGTTTTGTCCCATCCGCTAGAGCTTGAAGAACTCCTAAAGGACCGGCATATTCAGGTCCAATACGTTGTTGTATC
CCTGCAGATATTTCTCTTTCTAACCATACAATTACTAGTATGCCTGTCGTGATTCCCAATACAAGAATAAAAATCGGGGC
AAACACCCATATAATTCCATAGACCTCGTTTAAGGATTCTAATCTAGAAAAAGAATTGATAGCTTGTACTTCTGTTGTAT
CAATTATCATTCAACGATCAACTTCTCCCATAATGATATCTATACTACCTAGTATTGTCATAATATCAGCCAATTTCATT
CTTTTAACTAATTCAGGAAGAATTTGCAAATTGATAAAACCTGGCGGACGAATTTTCCATCTCCAAGGAAAACCGCTCTG
ATCCCCTATCAGAAAAATTCCCAATTCTCCTTTTGGTGCTTCGACTCTCACATAAAGTTCTTGTTTCGGTAATTCAAAAG
TAGGAGAAGTTTTTTTACTAATGAATCGATATTCGAAATCGTTCCATTCCGAATCCCTTTCTCTATCAAAGCGTCGGGTT
TCTAAATTCTCATAGGGCCCCCCCGGAATTCCTTCCAGAGCCTGTTGAATAATTTTTATAGATTCCAGCATTTCACCAAT
CCGGACTAAATAACGAGCTAAGGAATCTCCTTCTTTTTGCCACTGGATTTCCCAATCAAATTCGTCGTAACACTCATAAT
GATCAACTTTACGAAGATCCCATTGTACTCCAGAAGCTCGTAGCATTGGTCCTGATAAACCCCAATTTATTGCTTCTTCT
GTACCAACAATACCTACCCCCTCAACTCGTTCTAAAAAAATAGGATTTCGCGTAATAAGTTTTTGATATTCAGTAACTCC
TGTTAAAAAATAATCGCAAAAATCCAAACATTTATCTATCCAACCATAAGGTAGATCAGACGCTACTCCTCCGATACGAA
AAAAATTATGCATCATTCTCATACCAGTGGCAGCTTCGAATAAATCATATACTAACTCTCTTTCTCTAAAGATATAGAAG
AAAGGAGTCTGTGCACCAATATCTGCCATAAAAGGGCCAAGCCATAACAAATGAGAAGCTATACGACTCAATTCCAACAT
AATTACTCTGATATAGCCAGCTCTTTTAGGCACTTGAATATTTCCTAACAGTTCTGGACCATTTACTGTTATTGCTTCTG
TGAACATAGTAGCCAAATAATCCCAACGTGTTACATAGGGCAAATATTGTATAATTGTTCGATTTTCCGCAATTTTTTCC
ATTCCTCTGTGTAAATAACCTAATATTGGTTCGCAGTCAATAACATCTTCCCCGTCTAGAGTAACGATGAGTCGAAGAAC
ACCATGCATTGATGGGTGGTGGGGACCCATATTAACTATCATAAGGTCTTTTCGTGTAGCTGGTACATTCATACTATCAC
CCCCAAAAAACCAAACTCTGCCTTACGTAAAGTTGCCAGAGTACGATTAACCTCTGGATTTGAAATCACTGCTTATATAC
CTGGTATTGGCCATAATTTACAAGAACATTCTGTAGTCTTAGTAAGAGGGGGAAGGGTTAAGGATTTACCCGGTGTGAGA
TATCACATTGTTCGAGGAACCCTAGATGCTGTCGGAGTAAAGGATCGTCAACAAGGGCGTTCTAAATATGGGGTCAAAAA
GCCAAAATAA
>Mozambique_10_Bwana [organism=Manihot esculenta] [country: Mozambique] [Collection date:May-2014] [Cultivar:Bwana]
ATACACCCTAGTACATGTTCCTCGGCGCTGAGGACATCCCCCAAGAGCGGGGGATTTGGTGACATTTCTGATTGGCTGTC
TTGTGTTTCTAATAAGTTGTTTAATAGTTGGCATTTATGCAACTGCTACAAGATCAACAATTCCATAAGCTTGGGCTTCG
GTTGCTGACATAAAAACATCTCTTTCCATGTCTTCGGATACAACCCATAAAGGTTTTCCCGTTCTTTGTGCATAAATCCT
TGTGAGGATTTCGCGCAGTTTCAGTAGTTCTTCCGCTTCCAGGACAAATTCTACTATTTGTGCCTCATAATAACCAGAAA
TAGGTTGATGAATCATTACCCTAGCATGAGGGAATGCTAAACGTTTGGTAATTTTTCCTCCGACCAGAATAAAAGATCCC
ATTGAAGCAGCTAATCCCATGCATACTGTTTGTACATCGGGTCGCACAAATTGCATAGTATCATAAATAGCTATTCCGGG
TATTACCCATCCGCCGGGAGAGTTTATAAACAAATACAAATCTTTTGTCGCGTTTTCTATACTGAGATATACCATAAGAC
CAATAAGTTGATTCGCGATCTCGCTATCAACATCTTGACCTAAAAAAAGTAATCTTTCTCGATAAAGTCGGTTTATGTCA
ATCCAAGTTGAATCGTCTTCCCCAGGATTTCGAAAAGGGACTTTTGGAACACCAATAGGCATATGGGTTTGCCTTGGTAT
CGTGTTCATACCGTCGTATTGAATGATCCCGGTCGTTTGCTGTCTGTCCATATAATGCATACAGCTTTGGTTGCTGGTTG
GGCCGGTTCGATGGCTCTATATGAATTAGCAGTTTTTGATCCCTCTGACCCCGTTCTCGATCCAATGTGGAGACAGGGTA
TGTTCGTTATACCTTTTATGACTCGTTTAGGAATAACCAATTCATGGGGTGGTTGGAGTATCACAGGAGGAACTATAACG
AATCCGGGTATTTGGAGTTATGAAGGCGTGGCTGGGGCGCATATTGTGTTTTCTGGCTTGTGCTTCTTGGCAGCTATTTG
GCATTGGGTGTATTGGGATCTAGAAATATTTTGCGATGAACGTACAGGAAAACCTTCTTTGGATTTGCCCAAGATCTTTG
GAATTCATTTATTTCTCTCCGGGGTGGCTTGCTTTGGGTTTGGCGCTTTTCATGTAACCGGATTGTATGGTCCTGGAATA
TGGGTGTCCGACCCTTATGGACTAACCGGAAAGGTACAACCTGTAAGTCCAGCATGGGGTGTGGAAGGTTTTGATCCTTT
TGTTCCGGGAGGAATAGCTTCTCATCATATTGCAGCGGGGACATTGGGCATATTAGCGGGCCTATTCCATCTTAGTGTCC
GCCCGCCCCAACGTTTATACAAAGGATTACGTATGGGAAATATTGAAACTGTCCTTTCCAGTAGTATCGCGGCTGTCTTT
TTTGCAGCTTTTGTTGTTGCTGGAACTATGTGGTATGGTTCAGCAACTACCCCGATTGAATTATTTGGTCCCACTCGTTA
TCAATGGGATCAAGGATACTTCCAGCAAGAAATATATCGAAGAGTTAGTGCTGGGCTAGCCGAAAATCAAAGTTTATCCG
AAGCTTGGTCTAAAATTCCCGAAAAATTAGCTTTTTATGATTACATCGGCAATAATCCGGCAAAAGGTGGGTTGTTCAGA
GCAGGCTCAATGGACAACGGGGATGGAATAGCTGTTGGGTGGTTAGGACATCCTATCTTTAGAGATAAAGAAGGGCGTGA
ACTTTTTGTACGTCGTATGCCTACTTTTTTTGAAACATTTCCGGTTGTTTTGGTAGACGGAGATGGAATTGTTAGAGCCG
ATGTTCCTTTTCGAAGGGCGGAGTCGAAGTATAGTGTCGAACAAGTAGGTGTAACTGTTGAGTTCTATGGTGGCGAACTA
AACGGAGTCAGTTATAGTGATCCTGTTACTGTGAAAAAATATGCTAGACGCGCTCAATTGGGTGAAATTTTTGAATTAGA
TCGTGCTACTTTGAAATCCGATGGTGTTTTTCGTAGCAGCCCAAGGGGTTGGTTTACTTTTGGACATGCTTCGTTCGCTC
TGCTCTTTTTCTTCGGACACATTTGGCATGGTGCTCGAACTTTGTTCAGAGATGTTTTTGCTGGTATTGATCCAGATTTA
GATGCTCAAGTGGAATTTGGAGCATTCCAAAAACTTGGAGATCCGACTACAAGAAGACAAGTAGTCTGAATGGAAGCATT
GGTTTATACATTCCTTTTAGTATCAACTTTAGGAATCATTTTTTTCGCTATCTTTTTTCGAGAACCGCCTAAAGTTCCAA
CTAAAAAGGTAAAATGACTAGTCCCCGTGTTCCTCGAATGGATCTCTTAGTTGTTGAGAGGGTTGCCCAAAAGCAGTATA
TAAGGCATACCCAGTAAAACTTACAAGTAAACCAGATATAGAGATGGCGACTAGGGTTGCTGTTTCCATATGGCTACACA
AAGCGTGGAGGGTAGTTCTAGATCTGGTCCAAGACGAACTATTGTAGGGGATTTATTGAAACCGTTGAATTCGGAATACG
GTAAAGTAGCTCCCGGATGGGGAACTACTCCTTTGATGGGTGTCGCAATGGCCCTATTTGCGATATTCCTATCTATTATT
TTGGAGATTTATAATTCTTCCGTTTTACTAGATGGAATTTCAATGAATTAGATGAGTAAAGTCTATGATTGGTTCGAAGA
ACGTCTCGAGATTCAGGCAATTGCAGATGATATAACTAGTAAATATGTTCCTCCCCATGTCAACATATTTTATTGTTTAG
GGGGAATTACGCTTACTTGTTTTTTAGTACAAGTAGCTACGGGGTTTGCTATGACTTTTTACTACCGTCCGACGGTTACT
GAGGCTTTTGCTTCTGTTCAATACATAATGACTGAAGCTAACTTTGGTTGGTTAATCCGCTCAGTTCATCGATGGTCGGC
AAGTATGATGGTTTTAATGATGATCCTGCACGTATTTCGTGTGTATCTCACTGGTGGCTTTAAAAAACCTCGTGAATTGA
CTTGGGTTACGGGCGTGGTTCTTGCTGTATTGACCGCATCTTTTGGTGTAACTGGTTATTCCTTACCTTGGGACCAAATT
GGTTATTGGGCGGTAAAAATTGTAACAGGCGTGCCGGAAGCTATTCCTGTAATAGGATCACCTTTGGTAGAGTTATTACG
CGGAAGTGCTAGTGTAGGACAATCCACTTTGACTCGTTTTTATAGTTTACACACTTTTGTATTACCTCTTCTTACTGCCG
TATTTATGTTAATGCACTTTCTAATGATACGTAAGCAAGGTATTTCAGGCCCTTTATAGATGGGAGTAACAAAAAAACCT
GACTTGAATGATCCTGTATTAAGAGCTAAATTGGCTAAGGGAATGGGTCATAATTATTACGGAGAACCTGCATGGCCCAA
TGATCTTTTATATATTTTTCCAGTAGTAATTCTAGGTACTATTGCATGTAATGTAGGATTAGCGGTTCTAGAACCATCAA
TGATTGGTGAACCTGCGGATCCATTTGCAACGCCTTTGGAAATATTGCCTGAATGGTATTTCTTTCCCGTATTTCAAATA
CTTCGTACAGTACCCAATAAGTTATTAGGTGTTCTTTTAATGGTTTCAGTACCTGCAGGATTATTAACAGTACCTTTTTT
GGAGAATGTTAATAAATTCCAAAATCCATTTCGTCGTCCAGTTGCGACAACCGTCTTTTTGATTGGTACTGCGGTAGCCC
TTTGGTTAGGTATTGGAGCAACATTACCTATTGATAAATCCCTAACTTTAGGTCTTTTTTAAATTGATTCAATTGTAAAA
TAATTACACGCGCCTTTTTTTAGGGGGTCGGCAGCCATTATGTGGCATAGGGGTTACATCCCGGACGAAACTTAATAGTA
TACCACTTCTGCGAATAGCTCTTAATGCCGCATCTCGTCCGAGACCAGGACCCTTTATCATGACTTCTGCTCGTTGCATA
CCTTGATCCACTACTGTCCGAATAGCATTTCCTGCTGCGGTTTGAGCAGCAAATGGCGTTCCTCTTCTTGTGCCCCTGAA
TCCACAAGTGCCAGCGGAGGACCAAGAAATCACTCGACCCCGTACATCTGTAATGGTCACAATAGTATTGTTGAAACTTG
CTTGAACATGAATAACGCCTTTTGGTATTTTACGTGAATTCTTACGTGAACCAATACGTCCATTTCTGCGTGAACTAATT
TTTGGTAAAGGTTTTGCCATTTATCCTTGTCTTTGTTTATGTCTCGGGTTGAAGCAAATTACTATAATTCGCCCCCGTCT
ACGTATCAGTCGACATTTTTCACAAATTTTACGAACAGAAGCTCTTATTTTCATTTACCATATATAACACAAGATTTCTC
CGCCTATTCTTTCGAGTCGAGCTTCTCGGTCTGTCATTATACCCCGAGAAGTAGAAAGAATTACAATGCCCATCCCGCCC
AAAATTCTAGGAATTTTTTGATAGTTAGAATAGATTCGTAGACCAGGTCGGCTGATCCGTTTTAAATTTAGACTAGTTCT
ATAGGGTCCTTTCCTCTTCCTTCTATGTCGTAGGGTTAAAACCAAAAATTTTTTGTTGCCCTCCTGATGTTTCCTGACAT
TTTCAATAAAACCTTCTCTTAAAAGTATTTTAATAATGTTTTCAGTGATGTTAGTAGATGCTATTCGAACGGTTCCTTTT
CTATTTATGTCAGCATTTCTTATAGAGGTTATTATGTCAGCAATAGGATCCCTACCCATTTATAACACTTCAGGTGCTAA
TGAAACTATTTTAGTAAAATTTAACTGTCTCAATTCCCGGGCGATTGCACCAAAAATTCGAGTTCCCTTTGGATTTCCTT
CTTGATCAATGACAACTGCAGCGTTGTCATCATATCGTATTATCATACCATTATCACGTTTGAGTTCTTTACAAGTACGT
ACAATTACAGCTCTGATTACTTCTGATCTTTCTAGAGGTGAATTTGGTGCTGCTTCCTTGATCACAGCAACAATAACGTC
ACCGATATGAGCATATCGGCGATTACTAGTCCCTATGATTCGAATACACATCAATTCTCGAGCTCCGCTGTTATCCGCTA
CATTCAAATGGGTCTGAGATTGGATCATCTATCCTGAAATAATGAATTGAGTTCGTATAGGCATTTTTGATGCTGCTATT
GAAATAGCTTTTCTCGCTATATTTTCGGCTACTCCGCCCATTTCATAAAGTATTCTACCTGGTTTAACGACAGCTACCCA
ATATTCGGGAGATCCTTTCCCCGAACCCATACGTGTTTCCGTAGGTCTTAAAGTAACTGGTTTGTCGGGAAATATACGTA
CCCATATTTTTCCACCGCGGCGTGCATTTCGTGTCATTGCTCGTCGCCCCGCTTCTATTTGTCTAGATGTAATCCAAGCG
GGTTCAAGTGCCTGAAGAGCATATCTGCCGAAACAAATACGATTACCTCGAAAAGCTATTCCTTTCATTCTTCCTCTATG
TTGTTTACGGAATCGGGTTCTTTTGGGACTAAGCATTTATTTCTTGTCTGGAAATGTCCAAATTTTTATGCCTAATACCC
CATAAATAGTTCTAACTGTATACGAACAATAATCAATTTTAGCTCCAATGGTTTGTAGAGGAACTCTACCTTCTCTAATC
CATTCGACGCGTGCAATTTCTTTTCCGTCAAGACGCCCAGCAATTTGCACTTGAATTCCTTTTGTATTGGCCTGTTCAGT
TAATTCAATAGCTTTTTTCATTGCTTTGCGAAATGAAACTCTATTTTTTAATTGTCCGGCTATAAATTCTCCAAGAATAT
TAGGGTGCCCGTAAGGGTTTGGAATTCTTGTAATAGCAATATTGAATTTTCGATTCACACAATTAAGTTCTTTTTGTACA
TTCATCTGTAATTCTTCGATTCGTTTAGGTCTACTTTCTATTAATAATTTTGGGAATCCCATATATATTATGACCTGAAT
CACATCAATTCGTTTTTGAATCTCTATACGTACAATTCCTTCAATACCAGAAGATATTTTCGCATTTTTTTTTACATAAT
TCTTGATACAGTTTCTTATTTTTTGATCTTCTTGTAGACCCTCAGAGTAATTTTTTGGTTGTGCAAACCAAAGAGAATGA
TGACTTTGGGTTGTACCAAGTCTGAAACCAAGTGGATTTATTTTTTGTCCCATTCATATATATATATATTCGTCATATTC
TTCATATAAGGATATATTTTTTAATACAATAGATATATGACAAGTTGATCTTTTTATCGGATAACCCCGTCCTCGAGCCT
GAGGTTTTAATTTTTTCACAGTAGTGCCTTCGTTGACTTCGGCTTTACTAATGATTAAATTGGCTTCGTTGAAACCCATA
TTGTGACTAGCATTTGCTGCTGCGGAATAAATCAATTTAAAAATGGGATAACATGCTCGATAAGGCATGAGCTCGAGTAT
CATAAGTGTTTCTTCGTAAGAACGTCCACGAATCTGATCAATTATTCTTCGTGCTTTGTGAGGGGACATACATATATGTT
GGCCTAAAGCATATACTTCATATGTGTTTCTCTTTCTTTTTTTTATCTTTATCATCTATTTACTACGGCGACGAAGAATC
AAATTATCACTATATTTATTCCTTTTTCTACTTCTTCTTCCAAGTGCAGGATAACCCCAAGGGGTTGCGGGTTTTTTTCT
ACCAATTGGGGCCCTCCCTTCACCACCCCCATGGGGGTGGTCTACAGGGTTCATAACTACTCCTCTTACTACAGGACGCT
TACCTAGCCAACATTTAGATCCGGCTCTACCCAAACTTTTCTGGTTCACCCCAGTATTCCCTACTTGTCCGACTGTTGCT
GAGCAGTTTTTGGATATTAAACGAACCTCCCCAGAAGGTAATTTTAATGTGGCTGATTTCCCCTCTTTTGCAATCAGTTT
CGCTACAGCACCTGCAGCTCTAGCTAATTGTCCACCCTTTCCAAGTGTGATTTCTATGTTATGTATGGCCGTGCCTAAGG
GCATATCGGTCAAAGGTAGGGCATTTCCCATTTTTATAGGAACTTCTGTACCAGAAATAATGGTATCTCCAATTATAGCC
CCTCTGGGATGTAAAATATATCTCTTCTCACCATCCCCATAGTGTATGAGACAAATGTATGCATTTCGATTAGGGTCGTA
TTCTATGGTTACGATTCTACCATATATGTCTTTTTCATTCCGTCGAAAATCGATTTTACGGTATAGACGCTTATGACCTC
CCCCTCTATGTCTTGCGGTAATGATTCCTCTGGCATTACGGCCTTTACCACAACGATGCTGTCCATAGATCAAATTCTTT
CGTGTATTTCGTGTATTGGATTTCGCTTGACTGTCTACGGCTCCATTGCGTGTGCTCGGGGTAGAAGTTTTGTATAAATG
TATCGCCATTTAAGTTCTTTTCTTTCTAAGAGGTGGAATAGAATAACCCGGTTGAAGCGTAATGATCATACGTCTGTAAT
GCATTGTATGTCCCATAATAGGTCTCATTCTTCTACCCTTTCCCGGGAGTCGATGGCTATTCATAGCTATTACCTTGACA
CCAAAGAAGAGTTCGACCCAATGCTTTATTTCTGTCCTAGTTAATCCTGATTCGACATTAAAAGTATATTGATTTTTCCC
CAATAACCGAATACTTTTGTCTGTAAATACTGCATATTTGATTCCATCCATTTAACGAAAATGTGCAAAAGCTCTATTTG
CCTCTGCCATTCTATGAGTCTCTTCCTTTTTGCGTATGGCATCACCACTCCCTTTGGCAGCATCCACTAATTCGGAACTT
AATTTGAAAGCCATATTTCGACCCGGACGTTTTCGGGATGCCCCTAATAACCAACGAATGGCAAGTGCTTTTCCTTGTGT
GGATCCTATTTCAATGGGAACTTGATGAGTCGATCCGCCTACACGTCTTGCTTTTACTGCTATATCGGGAGTTACTCCAC
GTATTGCTTGACGTAAAACAGATAGTGGATTTGTTTCTGTCTTTTGTTGAATCTTTTTCATGGCTCGATAGATAATTTGA
TAAGCCAATGATTTTTTTCCGTGTTTCAGAATACGGTTAACCAACATGTTAACTAATCGATTACGATAAATTGGATCGGA
TTTTGCAGTTTTTTCTTCTGCAGTACCTCGACGTGACATTTATTTTGGCTTTTTGACCCCATATTTAGAACGCCCTTGTT
GACGATCCTTTACTCCGACAGCATCTAGGGTTCCTCGAACAATGTGATATCTCACACCGGGTAAATCCTTAACCCTTCCC
CCTCTTACTAAGACTACAGAATGTTCTTGTAAATTATGGCCAATACCAGGTATATAAGCAGTGATTTCAAATCCAGAGGT
TAATCGTACTCTGGCAACTTTACGTAAGGCAGAGTTTGGTTTTTTGGGGGTGATAGTTCAATAAGCTAGACCCATGCTTC
GAGTTGTTTCATGCCATAAATAAACTCGAACACTCAAGAAATCTGTTGGACAGGCGGATTCACATCTCTTACAACCGACA
CAGTCCTCTGTTCTTGGAGCAGAAGCAATTTGCTTAGATTTACATCCATCCCAAGGTATCATTTCTAATACATCTGTGGG
GCAGGCTCGGACACATTGAGTACACCCTATACATGTATCATAAATCTTTACTGAATGTGACATCTACTTATTCAACAAAT
TCGATTGATTGATATGGATTGATTTTCTATTACGATAAATTGCCGAAACAATAGCTAGTCCAATAGCTGCTTCAGCGGCT
GCGATAGCTATAACAAAAATTGAAAAAATATTTCCTTTTAATTGGCGACTATCAAAAAAATCAGAAAATGTTACGAAATT
TAGATTAACTGCATTCAGTATAAGTTCAAGGCACATAAGGGCTCTAACCATATTTCGACTCGTGATCAATCCATAGATAC
CAATAGAAAATAAATAGGCACTCAAAACAAGTACATGTTCGAGCATCATTTACTGACGAGCCACAGCAATCGCACCTATC
AAAGCAACTAAAAGAATTATTGAAATGAATTCAAATGGAAGAAAAAAATCTGTTGATAAATGAATTCCAATTTGTTGGCC
ATTACTTATCAAATCTTGTTCTATAATCTGATTTGTTTTTGTAGTCCAAATAATTCCGTACCATGACGTATCTAGAATAA
TAGTAATTAGTGAAACAAAAATACTTGTACAAACTAAGGAAGTAACCCCGCTTCCAACAGTCCAAAGATTAAAATCTTTG
TAATATTCTGAACCATTCATGAACATCACGGCAAATATAATTAAAACATTTATAGCTCCCACATAAATAAGGAGCTGTGC
GGCAGCTACAAAATGAGAGTTTGATAAAATATAGAATAAAGATATACAAACAAGAACCAATCCCAACGAAAAGGCAGAAT
AAATTGGGTTGGTAAGTAATACTACTCCTAGACCTCCTAATATAAGACCTAACCCCAGAAAGACTAAAAGAAAATCATGA
ATTAGTCCAGGCAAATCCATCTATTTTTTTTGAGTTGAATTCAAAATTGTTCGAATTGTATAATCGTCAACTACTGACAT
TGGTAAACGACCTAAAGCAATTTGATTATAATTCAATTCGTGACGATCATAAGTAGAAAGCTCATATTCTTCAGTCATCG
ATAAACAATTTGTCGGACAATACTCAACACAGTTGCCACAAAATATACAGATTCCGAAATCAATACTGTAATTAAGCAAC
CGTTTCTTTCGAATGTCAGTTTCCAATTTCCAATCAACAACAGGTAGATCTATAGGACATACACGAACACATACTTCACA
AGCAATGCATTTATCAAATTCAAAATGAATTCGACCGCGGAAACGCTCCGATGTGATTAATTTTTCATAAGGATATTGAA
CAGTTACAGGTAAACGATTTGCATGAGATAAGGTAATCATGAAACCTTGACCAATGTACCTTGCAGCTCGTATGGTTTGT
TGCCCATAATTCATGAACCCAGTTACCATGGGAAACATTTATAGTGAAAGAAGTTCGAAAGAGGTTGTTAATAATAGATT
ACCGAGAGAAATAGGTAAAAGAAATTTCCATCCAAGATTTAAAAGTTGGTCCATTCTTAGTCTAGGTAAAGTCCATCTTG
TTGTGATAGAAATGAACAAGAACAAATAAGTTTTAACCAATGTAATAAAGATACCAATTGTTGTTCCAAAGACTCCGCTC
ATTTTTTTTATTTCAAAAAGCTCAGGAACGAATATATACGGAATAGAGATATTCCAACCGCCCAAGTAAAGAACTGTTAC
AAATAATGAAGAAACTAATAAGTTTAGATAGGAAGCAATATAAAATAAACCAAATTTGATGCCCGAATATTCGGTTTGAT
AACCTGCTACTAATTCTTCTTCTGCTTCTGGTAAATCAAAAGGTAATCTCTCACATTCTGCTAGAGAAGAAATAAAAAAA
ATGATAAATCCTATAGGTTGACGCCACAAATTCCACCCCCAAAAACCAGATTTTGATTGTGCCTCAACTATATCAACTGT
ACTTGAACTATTAGATAATAGAGATATGGATAACACACAAAGAGTTAATGGTATTTCATAACTAATCGATTGAGCAGCAG
CTCGTAAACCACCCAAAAAGGAATATTTATTATTTGATCCATATCCTGACATAAGAAGTCCGATGGGAGCAATACTTGAA
ATGGCAATCCATAAAAAAACACCAATATTTAGATCAGTTAAAACAAGGTGATAGCCAAAAGGAATTACCGAATAGCTTAA
TATAGTTGATATGACTGCTATGGATGGTCCGATACTGAATAAACGAATATCCCCCCTAGATGGAAAAAGATTCTCTTTGA
AAAGTAGTTTTGTCCCATCCGCTAGAGCTTGAAGAACTCCTAAAGGACCGGCATATTCAGGTCCAATACGTTGTTGTATC
CCTGCAGATATTTCTCTTTCTAACCATACAATTACTAGTATGCCTGTCGTGATTCCCAATACAAGAATAAAAATCGGGGC
AAACACCCATATAATTCCATAGACCTCGTTTAAGGATTCTAATCTAGAAAAAGAATTGATAGCTTGTACTTCTGTTGTAT
CAATTATCATTCAACGATCAACTTCTCCCATAATGATATCTATACTACCTAGTATTGTCATAATATCAGCCAATTTCATT
CTTTTAACTAATTCAGGAAGAATTTGCAAATTGATAAAACCTGGCGGACGAATTTTCCATCTCCAAGGAAAACCGCTCTG
ATCCCCTATCAGAAAAATTCCCAATTCTCCTTTTGGTGCTTCGACTCTCACATAAAGTTCTTGTTTCGGTAATTCAAAAG
TAGGAGAAGTTTTTTTACTAATGAATCGATATTCGAAATCGTTCCATTCCGAATCCCTTTCTCTATCAAAGCGTCGGGTT
TCTAAATTCTCATAGGGCCCCCCCGGAATTCCTTCCAGAGCCTGTTGAATAATTTTTATAGATTCCAGCATTTCACCAAT
CCGGACTAAATAACGAGCTAAGGAATCTCCTTCTTTTTGCCACTGGATTTCCCAATCAAATTCGTCGTAACACTCATAAT
GATCAACTTTACGAAGATCCCATTGTACTCCAGAAGCTCGTAGCATTGGTCCTGATAAACCCCAATTTATTGCTTCTTCT
GTACCAACAATACCTACCCCCTCAACTCGTTCTAAAAAAATAGGATTTCGCGTAATAAGTTTTTGATATTCAGTAACTCC
TGTTAAAAAATAATCGCAAAAATCCAAACATTTATCTATCCAACCATGAGGTAGATCAGACGCTACTCCTCCGATACGAA
AAAAATTATGCATCATTCTCATACCAGTGGCAGCTTCGAATAAATCATATACTAACTCTCTTTCTCTAAAGATATAGAAG
AAAGGAGTCTGTGCACCAATATCTGCCATAAAAGGGCCAAGCCATAACAAATGAGAAGCTATACGACTCAATTCCAACAT
AATTACTCTGATATAGCCAGCTCTTTTAGGCACTTGAATATTTCCTAACAGTTCTGGACCATTTACTGTTATTGCTTCTG
TGAACATAGTAGCCAAATAATCCCAACGTGTTACATAGGGCAAATATTGTATAATTGTTCGATTTTCCGCAATTTTTTCC
ATTCCTCTGTGTAAATAACCTAATATTGGTTCGCAGTCAATAACATCTTCCCCGTCTAGAGTAACGATGAGTCGAAGAAC
ACCATGCATTGATGGGTGGTGGGGACCCATATTAACTATCATAAGGTCTTTTCGTGTAGCTGGTACATTCATACTATCAC
CCCCAAAAAACCAAACTCTGCCTTACGTAAAGTTGCCAGAGTACGATTAACCTCTGGATTTGAAATCACTGCTTATATAC
CTGGTATTGGCCATAATTTACAAGAACATTCTGTAGTCTTAGTAAGAGGGGGAAGGGTTAAGGATTTACCCGGTGTGAGA
TATCACATTGTTCGAGGAACCCTAGATGCTGTCGGAGTAAAGGATCGTCAACAAGGGCGTTCTAAATATGGGGTCAAAAA
GCCAAAATAA
>Mozambique_11_Fernando [organism=Manihot esculenta] [country: Mozambique] [Collection date:May-2014] [Cultivar:Fernando]
ATACACCCTAGTACATGTTCCTCGGCGCTGAGGACATCCCCCAAGAGCGGGGGATTTGGTGACATTTCTGATTGGCTGTC
TTGTGTTTCTAATAAGTTGTTTAATAGTTGGCATTTATGCAACTGCTACAAGATCAACAATTCCATAAGCTTGGGCTTCG
GTTGCTGACATAAAAACATCTCTTTCCATGTCTTCGGATACAACCCATAAAGGTTTTCCCGTTCTTTGTGCATAAATCCT
TGTGAGGATTTCGCGCAGTTTCAGTAGTTCTTCCGCTTCCAGGACAAATTCTACTATTTGTGCCTCATAATAACCAGAAA
TAGGTTGATGAATCATTACCCTAGCATGAGGGAATGCTAAACGTTTGGTAATTTTTCCTCCGACCAGAATAAAAGATCCC
ATTGAAGCAGCTAATCCCATGCATACTGTTTGTACATCGGGTCGCACAAATTGCATAGTATCATAAATAGCTATTCCGGG
TATTACCCATCCGCCGGGAGAGTTTATAAACAAATACAAATCTTTTGTCGCGTTTTCTATACTGAGATATACCATAAGAC
CAATAAGTTGATTCGCGATCTCGCTATCAACATCTTGACCTAAAAAAAGTAATCTTTCTCGATAAAGTCGGTTTATGTCA
ATCCAAGTTGAATCGTCTTCCCCAGGATTTCGAAAAGGGACTTTTGGAACACCAATAGGCATATGGGTTTGCCTTGGTAT
CGTGTTCATACCGTCGTATTGAATGATCCCGGTCGTTTGCTGTCTGTCCATATAATGCATACAGCTTTGGTTGCTGGTTG
GGCCGGTTCGATGGCTCTATATGAATTAGCAGTTTTTGATCCCTCTGACCCCGTTCTCGATCCAATGTGGAGACAGGGTA
TGTTCGTTATACCTTTTATGACTCGTTTAGGAATAACCAATTCATGGGGTGGTTGGAGTATCACAGGAGGAACTATAACG
AATCCGGGTATTTGGAGTTATGAAGGCGTGGCTGGGGCGCATATTGTGTTTTCTGGCTTGTGCTTCTTGGCAGCTATTTG
GCATTGGGTGTATTGGGATCTAGAAATATTTTGCGATGAACGTACAGGAAAACCTTCTTTGGATTTGCCCAAGATCTTTG
GAATTCATTTATTTCTCTCCGGGGTGGCTTGCTTTGGGTTTGGCGCTTTTCATGTAACCGGATTGTATGGTCCTGGAATA
TGGGTGTCCGACCCTTATGGACTAACCGGAAAGGTACAACCTGTAAGTCCAGCATGGGGTGTGGAAGGTTTTGATCCTTT
TGTTCCGGGAGGAATAGCTTCTCATCATATTGCAGCGGGGACATTGGGCATATTAGCGGGCCTATTCCATCTTAGTGTCC
GCCCGCCCCAACGTTTATACAAAGGATTACGTATGGGAAATATTGAAACTGTCCTTTCCAGTAGTATCGCGGCTGTCTTT
TTTGCAGCTTTTGTTGTTGCTGGAACTATGTGGTATGGTTCAGCAACTACCCCGATTGAATTATTTGGTCCCACTCGTTA
TCAATGGGATCAAGGATACTTCCAGCAAGAAATATATCGAAGAGTTAGTGCTGGGCTAGCCGAAAATCAAAGTTTATCCG
AAGCTTGGTCTAAAATTCCCGAAAAATTAGCTTTTTATGATTACATCGGCAATAATCCGGCAAAAGGTGGGTTGTTCAGA
GCAGGCTCAATGGACAACGGGGATGGAATAGCTGTTGGGTGGTTAGGACATCCTATCTTTAGAGATAAAGAAGGGCGTGA
ACTTTTTGTACGTCGTATGCCTACTTTTTTTGAAACATTTCCGGTTGTTTTGGTAGACGGAGATGGAATTGTTAGAGCCG
ATGTTCCTTTTCGAAGGGCGGAGTCGAAGTATAGTGTCGAACAAGTAGGTGTAACTGTTGAGTTCTATGGTGGCGAACTA
AACGGAGTCAGTTATAGTGATCCTGTTACTGTGAAAAAATATGCTAGACGCGCTCAATTGGGTGAAATTTTTGAATTAGA
TCGTGCTACTTTGAAATCCGATGGTGTTTTTCGTAGCAGCCCAAGGGGTTGGTTTACTTTTGGACATGCTTCGTTCGCTC
TGCTCTTTTTCTTCGGACACATTTGGCATGGTGCTCGAACTTTGTTCAGAGATGTTTTTGCTGGTATTGATCCAGATTTA
GATGCTCAAGTGGAATTTGGAGCATTCCAAAAACTTGGAGATCCGACTACAAGAAGACAAGTAGTCTGAATGGAAGCATT
GGTTTATACATTCCTTTTAGTATCAACTTTAGGAATCATTTTTTTCGCTATCTTTTTTCGAGAACCGCCTAAAGTTCCAA
CTAAAAAGGTAAAATGACTAGTCCCCGTGTTCCTCGAATGGATCTCTTAGTTGTTGAGAGGGTTGCCCAAAAGCAGTATA
TAAGGCATACCCAGTAAAACTTACAAGTAAACCAGATATAAAGATGGCGACTAGGGTTGCTGTTTCCATATGGCTACACA
AAGCGTGGAGGGTAGTTCTAGATCTGGTCCAAGACGAACTATTGTAGGGGATTTATTGAAACCGTTGAATTCGGAATACG
GTAAAGTAGCTCCCGGATGGGGAACTACTCCTTTGATGGGTGTCGCAATGGCCCTATTTGCGATATTCCTATCTATTATT
TTGGAGATTTATAATTCTTCCGTTTTACTAGATGGAATTTCAATGAATTAGATGAGTAAAGTCTATGATTGGTTCGAAGA
ACGTCTCGAGATTCAGGCAATTGCAGATGATATAACTAGTAAATATGTTCCTCCCCATGTCAACATATTTTATTGTTTAG
GGGGAATTACGCTTACTTGTTTTTTAGTACAAGTAGCTACGGGGTTTGCTATGACTTTTTACTACCGTCCGACGGTTACT
GAGGCTTTTGCTTCTGTTCAATACATAATGACTGAAGCTAACTTTGGTTGGTTAATCCGCTCAGTTCATCGATGGTCGGC
AAGTATGATGGTTTTAATGATGATCCTGCACGTATTTCGTGTGTATCTCACTGGTGGCTTTAAAAAACCTCGTGAATTGA
CTTGGGTTACGGGCGTGGTTCTTGCTGTATTGACCGCATCTTTTGGTGTAACTGGTTATTCCTTACCTTGGGACCAAATT
GGTTATTGGGCGGTAAAAATTGTAACAGGCGTGCCGGAAGCTATTCCTGTAATAGGATCACCTTTGGTAGAGTTATTACG
CGGAAGTGCTAGTGTAGGACAATCCACTTTGACTCGTTTTTATAGTTTACACACTTTTGTATTACCTCTTCTTACTGCCG
TATTTATGTTAATGCACTTTCTAATGATACGTAAGCAAGGTATTTCAGGCCCTTTATAGATGGGAGTAACAAAAAAACCT
GACTTGAATGATCCTGTATTAAGAGCTAAATTGGCTAAGGGAATGGGTCATAATTATTACGGAGAACCTGCATGGCCCAA
TGATCTTTTATATATTTTTCCAGTAGTAATTCTAGGTACTATTGCATGTAATGTAGGATTAGCGGTTCTAGAACCATCAA
TGATTGGTGAACCTGCGGATCCATTTGCAACGCCTTTGGAAATATTGCCTGAATGGTATTTCTTTCCCGTATTTCAAATA
CTTCGTACAGTACCCAATAAGTTATTAGGTGTTCTTTTAATGGTTTCAGTACCTGCAGGATTATTAACAGTACCTTTTTT
GGAGAATGTTAATAAATTCCAAAATCCATTTCGTCGTCCAGTTGCGACAACCGTCTTTTTGATTGGTACTGCGGTAGCCC
TTTGGTTAGGTATTGGAGCAACATTACCTATTGATAAATCCCTAACTTTAGGTCTTTTTTAAATTGATTCAATTGTAAAA
TAATTACACGCGCCTTTTTTTAGGGGGTCGGCAGCCATTATGTGGCATAGGGGTTACATCCCGGACGAAACTTAATAGTA
TACCACTTCTGCGAATAGCTCTTAATGCCGCATCTCGTCCGAGACCAGGACCCTTTATCATGACTTCTGCTCGTTGCATA
CCTTGATCCACTACTGTCCGAATAGCATTTCCTGCTGCGGTTTGAGCAGCAAATGGCGTTCCTCTTCTTGTGCCCCTGAA
TCCACAAGTGCCAGCGGAGGACCAAGAAATCACTCGACCCCGTACATCTGTAATGGTCACAATAGTATTGTTGAAACTTG
CTTGAACATGAATAACGCCTTTTGGTATTTTACGTGAATTCTTACGTGAACCAATACGTCCATTTCTGCGTGAACTAATT
TTTGGTAAAGGTTTTGCCATTTATCCTTGTCTTTGTTTATGTCTCGGGTTGAAGCAAATTACTATAATTCGCCCCCGTCT
ACGTATCAGTCGACATTTTTCACAAATTTTACGAACAGAAGCTCTTATTTTCATTTACCATATATAACACAAGATTTCTC
CGCCTATTCTTTCGAGTCGAGCTTCTCGGTCTGTCATTATACCCCGAGAAGTAGAAAGAATTACAATGCCCATCCCGCCC
AAAATTCTAGGAATTTTTTGATAGTTAGAATAGATTCGTAGACCAGGTCGGCTGATCCGTTTTAAATTTAGACTAGTTCT
ATAGGGTCCTTTCCTCTTCCTTCTATGTCGTAGGGTTAAAACCAAAAATTTTTTGTTGCCCTCCTGATGTTTCCTGACAT
TTTCAATAAAACCTTCTCTTAAAAGTATTTTAATAATGTTTTCAGTGATGTTAGTAGATGCTATTCGAACGGTTCCTTTT
CTATTTATGTCAGCATTTCTTATAGAGGTTATTATGTCAGCAATAGGATCCCTACCCATTTATAACACTTCAGGTGCTAA
TGAAACTATTTTAGTAAAATTTAACTGTCTCAATTCCCGGGCGATTGCACCAAAAATTCGAGTTCCCTTTGGATTTCCTT
CTTGATCAATGACAACTGCAGCGTTGTCATCATATCGTATTATCATACCATTATCACGTTTGAGTTCTTTACAAGTACGT
ACAATTACAGCTCTGATTACTTCTGATCTTTCTAGAGGTGAATTTGGTGCTGCTTCCTTGATCACAGCAACAATAACGTC
ACCGATATGAGCATATCGGCGATTACTAGTCCCTATGATTCGAATACACATCAATTCTCGAGCTCCGCTGTTATCCGCTA
CATTCAAATGGGTCTGAGATTGGATCATCTATCCTGAAATAATGAATTGAGTTCGTATAGGCATTTTTGATGCTGCTATT
GAAATAGCTTTTCTCGCTATATTTTCGGCTACTCCGCCCATTTCATAAAGTATTCTACCTGGTTTAACGACAGCTACCCA
ATATTCGGGAGATCCTTTCCCCGAACCCATACGTGTTTCCGTAGGTCTTAAAGTAACTGGTTTGTCGGGAAATATACGTA
CCCATATTTTTCCACCGCGGCGTGCATTTCGTGTCATTGCTCGTCGCCCCGCTTCTATTTGTCTAGATGTAATCCAAGCG
GGTTCAAGTGCCTGAAGAGCATATCTGCCGAAACAAATACGATTACCTCGAAAAGCTATTCCTTTCATTCTTCCTCTATG
TTGTTTACGGAATCGGGTTCTTTTGGGACTAAGCATTTATTTCTTGTCTGGAAATGTCCAAATTTTTATGCCTAATACCC
CATAAATAGTTCTAACTGTATACGAACAATAATCAATTTTAGCTCCAATGGTTTGTAGAGGAACTCTACCTTCTCTAATC
CATTCGACGCGTGCAATTTCTTTTCCGTCAAGACGCCCAGCAATTTGCACTTGAATTCCTTTTGTATTGGCCTGTTCAGT
TAATTCAATAGCTTTTTTCATTGCTTTGCGAAATGAAACTCTATTTTTTAATTGTCCGGCTATAAATTCTCCAAGAATAT
TAGGGTGCCCGTAAGGGTTTGGAATTCTTGTAATAGCAATATTGAATTTTCGATTCACACAATTAAGTTCTTTTTGTACA
TTCATCTGTAATTCTTCGATTCGTTTAGGTCTACTTTCTATTAATAATTTTGGGAATCCCATATATATTATGACCTGAAT
CACATCAATTCGTTTTTGAATCTCTATACGTACAATTCCTTCAATACCAGAAGATATTTTCGCATTTTTTTTTACATAAT
TCTTGATACAGTTTCTTATTTTTTGATCTTCTTGTAGACCCTCAGAGTAATTTTTTGGTTGTGCAAACCAAAGAGAATGA
TGACTTTGGGTTGTACCAAGTCTGAAACCAAGTGGATTTATTTTTTGTCCCATTCATATATATATATATTCGTCATATTC
TTCATATAAGGATATATTTTTTAATACAATAGATATATGACAAGTTGATCTTTTTATCGGATAACCCCGTCCTCGAGCCT
GAGGTTTTAATTTTTTCACAGTAGTGCCTTCGTTGACTTCGGCTTTACTAATGATTAAATTGGCTTCGTTGAAACCCATA
TTGTGACTAGCATTTGCTGCTGCGGAATAAATCAATTTAAAAATGGGATAACATGCTCGATAAGGCATGAGCTCGAGTAT
CATAAGTGTTTCTTCGTAAGAACGTCCACGAATCTGATCAATTATTCTTCGTGCTTTGTGAGGGGACATACATATATGTT
GGCCTAAAGCATATACTTCATATGTGTTTCTCTTTCTTTTTTTTATCTTTATCATCTATTTACTACGGCGACGAAGAATC
AAATTATCACTATATTTATTCCTTTTTCTACTTCTTCTTCCAAGTGCAGGATAACCCCAAGGGGTTGCGGGTTTTTTTCT
ACCAATTGGGGCCCTCCCTTCACCACCCCCATGGGGGTGGTCTACAGGGTTCATAACTACTCCTCTTACTACAGGACGCT
TACCTAGCCAACATTTAGATCCGGCTCTACCCAAACTTTTCTGGTTCACCCCAGTATTCCCTACTTGTCCGACTGTTGCT
GAGCAGTTTTTGGATATTAAACGAACCTCCCCAGAAGGTAATTTTAATGTGGCTGATTTCCCCTCTTTTGCAATCAGTTT
CGCTACAGCACCTGCAGCTCTAGCTAATTGTCCACCCTTTCCAAGTGTGATTTCTATGTTATGTATGGCCGTGCCTAAGG
GCATATCGGTCAAAGGTAGGGCATTTCCCATTTTTATAGGAACTTCTGTACCAGAAATAATGGTATCTCCAATTATAGCC
CCTCTGGGATGTAAAATATATCTCTTCTCACCATCCCCATAGTGTATGAGACAAATGTATGCATTTCGATTAGGGTCGTA
TTCTATGGTTACGATTCTACCATATATGTCTTTTTCATTCCGTCGAAAATCGATTTTACGGTATAGACGCTTATGACCTC
CCCCTCTATGTCTTGCGGTAATGATTCCTCTGGCATTACGGCCTTTACCACAACGATGCTGTCCATAGATCAAATTCTTT
CGTGTATTTCGTGTATTGGATTTCGCTTGACTGTCTACGGCTCCATTGCGTGTGCTCGGGGTAGAAGTTTTGTATAAATG
TATCGCCATTTAAGTTCTTTTCTTTCTAAGAGGTGGAATAGAATAACCCGGTTGAAGCGTAATGATCATACGTCTGTAAT
GCATTGTATGTCCCATAATAGGTCTCATTCTTCTACCCTTTCCCGGGAGTCGATGGCTATTCATAGCTATTACCTTGACA
CCAAAGAAGAGTTCGACCCAATGCTTTATTTCTGTCCTAGTTAATCCTGATTCGACATTAAAAGTATATTGATTTTTCCC
CAATAACCGAATACTTTTGTCTGTAAATACTGCATATTTGATTCCATCCATTTAACGAAAATGTGCAAAAGCTCTATTTG
CCTCTGCCATTCTATGAGTCTCTTCCTTTTTGCGTATGGCATCACCACTCCCTTTGGCAGCATCCACTAATTCGGAACTT
AATTTGAAAGCCATATTTCGACCCGGACGTTTTCGGGATGCCCCTAATAACCAACGAATGGCAAGTGCTTTTCCTTGTGT
GGATCCTATTTCAATGGGAACTTGATGAGTCGATCCGCCTACACGTCTTGCTTTTACTGCTATATCGGGAGTTACTCCAC
GTATTGCTTGACGTAAAACAGATAGTGGATTTGTTTCTGTCTTTTGTTGAATCTTTTTCATGGCTCGATAGATAATTTGA
TAAGCCAATGATTTTTTTCCGTGTTTCAGAATACGGTTAACCAACATGTTAACTAATCGATTACGATAAATTGGATCGGA
TTTTGCAGTTTTTTCTTCTGCAGTACCTCGACGTGACATTTATTTTGGCTTTTTGACCCCATATTTAGAACGCCCTTGTT
GACGATCCTTTACTCCGACAGCATCTAGGGTTCCTCGAACAATGTGATATCTCACACCGGGTAAATCCTTAACCCTTCCC
CCTCTTACTAAGACTACAGAATGTTCTTGTAAATTATGGCCAATACCAGGTATATAAGCAGTGATTTCAAATCCAGAGGT
TAATCGTACTCTGGCAACTTTACGTAAGGCAGAGTTTGGTTTTTTGGGGGTGATAGTTCAATAAGCTAGACCCATGCTTC
GAGTTGTTTCATGCCATAAATAAACTCGAACACTCAAGAAATCTGTTGGACAGGCGGATTCACATCTCTTACAACCGACA
CAGTCCTCTGTTCTTGGAGCAGAAGCAATTTGCTTAGATTTACATCCATCCCAAGGTATCATTTCTAATACATCTGTGGG
GCAGGCTCGGACACATTGAGTACACCCTATACATGTATCATAAATCTTTACTGAATGTGACATCTACTTATTCAACAAAT
TCGATTGATTGATATGGATTGATTTTCTATTACGATAAATTGCCGAAACAATAGCTAGTCCAATAGCTGCTTCAGCGGCT
GCGATAGCTATAACAAAAATTGAAAAAATATTTCCTTTTAATTGGCGACTATCAAAAAAATCAGAAAATGTTACGAAATT
TAGATTAACTGCATTCAGTATAAGTTCAAGGCACATAAGGGCTCTAACCATATTTCGACTCGTGATCAATCCATAGATAC
CAATAGAAAATAAATAGGCACTCAAAACAAGTACATGTTCGAGCATCATTTACTGACGAGCCACAGCAATCGCACCTATC
AAAGCAACTAAAAGAATTATTGAAATGAATTCAAATGGAAGAAAAAAATCTGTTGATAAATGAATTCCAATTTGTTGGCC
ATTACTTATCAAATCTTGTTCTATAATCTGATTTGTTTTTGTAGTCCAAATAATTCCGTACCATGACGTATCTAGAATAA
TAGTAATTAGTGAAACAAAAATACTTGTACAAACTAAGGAAGTAACCCCGCTTCCAACAGTCCAAAGATTAAAATCTTTG
TAATATTCTGAACCATTCATGAACATCACGGCAAATATAATTAAAACATTTATAGCTCCCACATAAATAAGGAGCTGTGC
GGCAGCTACAAAATGAGAGTTTGATAAAATATAGAATAAAGATATACAAACAAGAACCAATCCCAACGAAAAGGCAGAAT
AAATTGGGTTGGTAAGTAATACTACTCCTAGACCTCCTAATATAAGACCTAACCCCAGAAAGACTAAAAGAAAATCATGA
ATTAGTCCAGGCAAATCCATCTATTTTTTTTGAGTTGAATTCAAAATTGTTCGAATTGTATAATCGTCAACTACTGACAT
TGGTAAACGACCTAAAGCAATTTGATTATAATTCAATTCGTGACGATCATAAGTAGAAAGCTCATATTCTTCAGTCATCG
ATAAACAATTTGTCGGACAATACTCAACACAGTTGCCACAAAATATACAGATTCCGAAATCAATACTGTAATTAAGCAAC
CGTTTCTTTCGAATGTCAGTTTCCAATTTCCAATCAACAACAGGTAGATCTATAGGACATACACGAACACATACTTCACA
AGCAATGCATTTATCAAATTCAAAATGAATTCGACCGCGGAAACGCTCCGATGTGATTAATTTTTCATAAGGATATTGAA
CAGTTACAGGTAAACGATTTGCATGAGATAAGGTAATCATGAAACCTTGACCAATGTACCTTGCAGCTCGTATGGTTTGT
TGCCCATAATTCATGAACCCAGTTACCATGGGAAACATTTATAGTGAAAGAAGTTCGAAAGAGGTTGTTAATAATAGATT
ACCGAGAGAAATAGGTAAAAGAAATTTCCATCCAAGATTTAAAAGTTGGTCCATTCTTAGTCTAGGTAAAGTCCATCTTG
TTGTGATAGAAATGAACAAGAACAAATAAGTTTTAACCAATGTAATAAAGATACCAATTGTTGTTCCAAAGACTCCGCTC
ATTTTTTTTATTTCAAAAAGCTCAGGAACGAATATATACGGAATAGAGATATTCCAACCGCCCAAGTAAAGAACTGTTAC
AAATAATGAAGAAACTAATAAGTTTAGATAGGAAGCAATATAAAATAAACCAAATTTGATGCCCGAATATTCGGTTTGAT
AACCTGCTACTAATTCTTCTTCTGCTTCTGGTAAATCAAAAGGTAATCTCTCACATTCTGCTAGAGAAGAAATAAAAAAA
ATGATAAATCCTATAGGTTGACGCCACAAATTCCACCCCCAAAAACCAGATTTTGATTGTGCCTCAACTATATCAACTGT
ACTTGAACTATTAGATAATAGAGATATGGATAACACACAAAGAGTTAATGGTATTTCATAACTAATCGATTGAGCAGCAG
CTCGTAAACCACCCAAAAAGGAATATTTATTATTTGATCCATATCCTGACATAAGAAGTCCGATGGGAGCAATACTTGAA
ATGGCAATCCATAAAAAAACACCAATATTTAGATCAGTTAAAACAAGGTGATAGCCAAAAGGAATTACCGAATAGCTTAA
TATAGTTGATATGACTGCTATGGATGGTCCGATACTGAATAAACGAATATCCCCCCTAGATGGAAAAAGATTCTCTTTGA
AAAGTAGTTTTGTCCCATCCGCTAGAGCTTGAAGAACTCCTAAAGGACCGGCATATTCAGGTCCAATACGTTGTTGTATC
CCTGCAGATATTTCTCTTTCTAACCATACAATTACTAGTATGCCTGTCGTGATTCCCAATACAAGAATAAAAATCGGGGC
AAACACCCATATAATTCCATAGACCTCGTTTAAGGATTCTAATCTAGAAAAAGAATTGATAGCTTGTACTTCTGTTGTAT
CAATTATCATTCAACGATCAACTTCTCCCATAATGATATCTATACTACCTAGTATTGTCATAATATCAGCCAATTTCATT
CTTTTAACTAATTCAGGAAGAATTTGCAAATTGATAAAACCTGGCGGACGAATTTTCCATCTCCAAGGAAAACCGCTCTG
ATCCCCTATCAGAAAAATTCCCAATTCTCCTTTTGGTGCTTCGACTCTCACATAAAGTTCTTGTTTCGGTAATTCAAAAG
TAGGAGAAGTTTTTTTACTAATGAATCGATATTCGAAATCGTTCCATTCCGAATCCCTTTCTCTATCAAAGCGTCGGGTT
TCTAAATTCTCATAGGGCCCCCCCGGAATTCCTTCCAGAGCCTGTTGAATAATTTTTATAGATTCCAGCATTTCACCAAT
CCGGACTAAATAACGAGCTAAGGAATCTCCTTCTTTTTGCCACTGGATTTCCCAATCAAATTCGTCGTAACACTCATAAT
GATCAACTTTACGAAGATCCCATTGTACTCCAGAAGCTCGTAGCATTGGTCCTGATAAACCCCAATTTATTGCTTCTTCT
GTACCAACAATACCTACCCCCTCAACTCGTTCTAAAAAAATAGGATTTCGCGTAATAAGTTTTTGATATTCAGTAACTCC
TGTTAAAAAATAATCGCAAAAATCCAAACATTTATCTATCCAACCATGAGGTAGATCAGACGCTACTCCTCCGATACGAA
AAAAATTATGCATCATTCTCATACCAGTGGCAGCTTCGAATAAATCATATACTAACTCTCTTTCTCTAAAGATATAGAAG
AAAGGAGTCTGTGCACCAATATCTGCCATAAAAGGGCCAAGCCATAACAAATGAGAAGCTATACGACTCAATTCCAACAT
AATTACTCTGATATAGCCAGCTCTTTTAGGCACTTGAATATTTCCTAACAGTTCTGGACCATTTACTGTTATTGCTTCTG
TGAACATAGTAGCCAAATAATCCCAACGTGTTACATAGGGCAAATATTGTATAATTGTTCGATTTTCCGCAATTTTTTCC
ATTCCTCTGTGTAAATAACCTAATATTGGTTCGCAGTCAATAACATCTTCCCCGTCTAGAGTAACGATGAGTCGAAGAAC
ACCATGCATTGATGGGTGGTGGGGACCCATATTAACTATCATAAGGTCTTTTCGTGTAGCTGGTACATTCATACTATCAC
CCCCAAAAAACCAAACTCTGCCTTACGTAAAGTTGCCAGAGTACGATTAACCTCTGGATTTGAAATCACTGCTTATATAC
CTGGTATTGGCCATAATTTACAAGAACATTCTGTAGTCTTAGTAAGAGGGGGAAGGGTTAAGGATTTACCCGGTGTGAGA
TATCACATTGTTCGAGGAACCCTAGATGCTGTCGGAGTAAAGGATCGTCAACAAGGGCGTTCTAAATATGGGGTCAAAAA
GCCAAAATAA
>Mozambique_16_Bwana [organism=Manihot esculenta] [country: Mozambique] [Collection date:May-2014] [Cultivar:Bwana]
ATACACCCTAGTACATGTTCCTCGGCGCTGAGGACATCCCCCAAGAGCGGGGGATTTGGTGACATTTCTGATTGGCTGTC
TTGTGTTTCTAATAAGTTGTTTAATAGTTGGCATTTATGCAACTGCTACAAGATCAACAATTCCATAAGCTTGGGCTTCG
GTTGCTGACATAAAAACATCTCTTTCCATGTCTTCGGATACAACCCATAAAGGTTTTCCCGTTCTTTGTGCATAAATCCT
TGTGAGGATTTCGCGCAGTTTCAGTAGTTCTTCCGCTTCCAGGACAAATTCTACTATTTGTGCCTCATAATAACCAGAAA
TAGGTTGATGAATCATTACCCTAGCATGAGGGAATGCTAAACGTTTGGTAATTTTTCCTCCGACCAGAATAAAAGATCCC
ATTGAAGCAGCTAATCCCATGCATACTGTTTGTACATCGGGTCGCACAAATTGCATAGTATCATAAATAGCTATTCCGGG
TATTACCCATCCGCCGGGAGAGTTTATAAACAAATACAAATCTTTTGTCGCGTTTTCTATACTGAGATATACCATAAGAC
CAATAAGTTGATTCGCGATCTCGCTATCAACATCTTGACCTAAAAAAAGTAATCTTTCTCGATAAAGTCGGTTTATGTCA
ATCCAAGTTGAATCGTCTTCCCCAGGATTTCGAAAAGGGACTTTTGGAACACCAATAGGCATATGGGTTTGCCTTGGTAT
CGTGTTCATACCGTCGTATTGAATGATCCCGGTCGTTTGCTGTCTGTCCATATAATGCATACAGCTTTGGTTGCTGGTTG
GGCCGGTTCGATGGCTCTATATGAATTAGCAGTTTTTGATCCCTCTGACCCCGTTCTCGATCCAATGTGGAGACAGGGTA
TGTTCGTTATACCTTTTATGACTCGTTTAGGAATAACCAATTCATGGGGTGGTTGGAGTATCACAGGAGGAACTATAACG
AATCCGGGTATTTGGAGTTATGAAGGCGTGGCTGGGGCGCATATTGTGTTTTCTGGCTTGTGCTTCTTGGCAGCTATTTG
GCATTGGGTGTATTGGGATCTAGAAATATTTTGCGATGAACGTACAGGAAAACCTTCTTTGGATTTGCCCAAGATCTTTG
GAATTCATTTATTTCTCTCCGGGGTGGCTTGCTTTGGGTTTGGCGCTTTTCATGTAACCGGATTGTATGGTCCTGGAATA
TGGGTGTCCGACCCTTATGGACTAACCGGAAAGGTACAACCTGTAAGTCCAGCATGGGGTGTGGAAGGTTTTGATCCTTT
TGTTCCGGGAGGAATAGCTTCTCATCATATTGCAGCGGGGACATTGGGCATATTAGCGGGCCTATTCCATCTTAGTGTCC
GCCCGCCCCAACGTTTATACAAAGGATTACGTATGGGAAATATTGAAACTGTCCTTTCCAGTAGTATCGCGGCTGTCTTT
TTTGCAGCTTTTGTTGTTGCTGGAACTATGTGGTATGGTTCAGCAACTACCCCGATTGAATTATTTGGTCCCACTCGTTA
TCAATGGGATCAAGGATACTTCCAGCAAGAAATATATCGAAGAGTTAGTGCTGGGCTAGCCGAAAATCAAAGTTTATCCG
AAGCTTGGTCTAAAATTCCCGAAAAATTAGCTTTTTATGATTACATCGGCAATAATCCGGCAAAAGGTGGGTTGTTCAGA
GCAGGCTCAATGGACAACGGGGATGGAATAGCTGTTGGGTGGTTAGGACATCCTATCTTTAGAGATAAAGAAGGGCGTGA
ACTTTTTGTACGTCGTATGCCTACTTTTTTTGAAACATTTCCGGTTGTTTTGGTAGACGGAGATGGAATTGTTAGAGCCG
ATGTTCCTTTTCGAAGGGCGGAGTCGAAGTATAGTGTCGAACAAGTAGGTGTAACTGTTGAGTTCTATGGTGGCGAACTA
AACGGAGTCAGTTATAGTGATCCTGTTACTGTGAAAAAATATGCTAGACGCGCTCAATTGGGTGAAATTTTTGAATTAGA
TCGTGCTACTTTGAAATCCGATGGTGTTTTTCGTAGCAGCCCAAGGGGTTGGTTTACTTTTGGACATGCTTCGTTCGCTC
TGCTCTTTTTCTTCGGACACATTTGGCATGGTGCTCGAACTTTGTTCAGAGATGTTTTTGCTGGTATTGATCCAGATTTA
GATGCTCAAGTGGAATTTGGAGCATTCCAAAAACTTGGAGATCCGACTACAAGAAGACAAGTAGTCTGAATGGAAGCATT
GGTTTATACATTCCTTTTAGTATCAACTTTAGGAATCATTTTTTTCGCTATCTTTTTTCGAGAACCGCCTAAAGTTCCAA
CTAAAAAGGTAAAATGACTAGTCCCCGTGTTCCTCGAATGGATCTCTTAGTTGTTGAGAGGGTTGCCCAAAAGCAGTATA
TAAGGCATACCCAGTAAAACTTACAAGTAAACCAGATATAGAGATGGCGACTAGGGTTGCTGTTTCCATATGGCTACACA
AAGCGTGGAGGGTAGTTCTAGATCTGGTCCAAGACGAACTATTGTAGGGGATTTATTGAAACCGTTGAATTCGGAATACG
GTAAAGTAGCTCCCGGATGGGGAACTACTCCTTTGATGGGTGTCGCAATGGCCCTATTTGCGATATTCCTATCTATTATT
TTGGAGATTTATAATTCTTCCGTTTTACTAGATGGAATTTCAATGAATTAGATGAGTAAAGTCTATGATTGGTTCGAAGA
ACGTCTCGAGATTCAGGCAATTGCAGATGATATAACTAGTAAATATGTTCCTCCCCATGTCAACATATTTTATTGTTTAG
GGGGAATTACGCTTACTTGTTTTTTAGTACAAGTAGCTACGGGGTTTGCTATGACTTTTTACTACCGTCCGACGGTTACT
GAGGCTTTTGCTTCTGTTCAATACATAATGACTGAAGCTAACTTTGGTTGGTTAATCCGCTCAGTTCATCGATGGTCGGC
AAGTATGATGGTTTTAATGATGATCCTGCACGTATTTCGTGTGTATCTCACTGGTGGCTTTAAAAAACCTCGTGAATTGA
CTTGGGTTACGGGCGTGGTTCTTGCTGTATTGACCGCATCTTTTGGTGTAACTGGTTATTCCTTACCTTGGGACCAAATT
GGTTATTGGGCGGTAAAAATTGTAACAGGCGTGCCGGAAGCTATTCCTGTAATAGGATCACCTTTGGTAGAGTTATTACG
CGGAAGTGCTAGTGTAGGACAATCCACTTTGACTCGTTTTTATAGTTTACACACTTTTGTATTACCTCTTCTTACTGCCG
TATTTATGTTAATGCACTTTCTAATGATACGTAAGCAAGGTATTTCAGGCCCTTTATAGATGGGAGTAACAAAAAAACCT
GACTTGAATGATCCTGTATTAAGAGCTAAATTGGCTAAGGGAATGGGTCATAATTATTACGGAGAACCTGCATGGCCCAA
TGATCTTTTATATATTTTTCCAGTAGTAATTCTAGGTACTATTGCATGTAATGTAGGATTAGCGGTTCTAGAACCATCAA
TGATTGGTGAACCTGCGGATCCATTTGCAACGCCTTTGGAAATATTGCCTGAATGGTATTTCTTTCCCGTATTTCAAATA
CTTCGTACAGTACCCAATAAGTTATTAGGTGTTCTTTTAATGGTTTCAGTACCTGCAGGATTATTAACAGTACCTTTTTT
GGAGAATGTTAATAAATTCCAAAATCCATTTCGTCGTCCAGTTGCGACAACCGTCTTTTTGATTGGTACTGCGGTAGCCC
TTTGGTTAGGTATTGGAGCAACATTACCTATTGATAAATCCCTAACTTTAGGTCTTTTTTAAATTGATTCAATTGTAAAA
TAATTACACGCGCCTTTTTTTAGGGGGTCGGCAGCCATTATGTGGCATAGGGGTTACATCCCGGACGAAACTTAATAGTA
TACCACTTCTGCGAATAGCTCTTAATGCCGCATCTCGTCCGAGACCAGGACCCTTTATCATGACTTCTGCTCGTTGCATA
CCTTGATCCACTACTGTCCGAATAGCATTTCCTGCTGCGGTTTGAGCAGCAAATGGCGTTCCTCTTCTTGTGCCCCTGAA
TCCACAAGTGCCAGCGGAGGACCAAGAAATCACTCGACCCCGTACATCTGTAATGGTCACAATAGTATTGTTGAAACTTG
CTTGAACATGAATAACGCCTTTTGGTATTTTACGTGAATTCTTACGTGAACCAATACGTCCATTTCTGCGTGAACTAATT
TTTGGTAAAGGTTTTGCCATTTATCCTTGTCTTTGTTTATGTCTCGGGTTGAAGCAAATTACTATAATTCGCCCCCGTCT
ACGTATCAGTCGACATTTTTCACAAATTTTACGAACAGAAGCTCTTATTTTCATTTACCATATATAACACAAGATTTCTC
CGCCTATTCTTTCGAGTCGAGCTTCTCGGTCTGTCATTATACCCCGAGAAGTAGAAAGAATTACAATGCCCATCCCGCCC
AAAATTCTAGGAATTTTTTGATAGTTAGAATAGATTCGTAGACCAGGTCGGCTGATCCGTTTTAAATTTAGACTAGTTCT
ATAGGGTCCTTTCCTCTTCCTTCTATGTCGTAGGGTTAAAACCAAAAATTTTTTGTTGCCCTCCTGATGTTTCCTGACAT
TTTCAATAAAACCTTCTCTTAAAAGTATTTTAATAATGTTTTCAGTGATGTTAGTAGATGCTATTCGAACGGTTCCTTTT
CTATTTATGTCAGCATTTCTTATAGAGGTTATTATGTCAGCAATAGGATCCCTACCCATTTATAACACTTCAGGTGCTAA
TGAAACTATTTTAGTAAAATTTAACTGTCTCAATTCCCGGGCGATTGCACCAAAAATTCGAGTTCCCTTTGGATTTCCTT
CTTGATCAATGACAACTGCAGCGTTGTCATCATATCGTATTATCATACCATTATCACGTTTGAGTTCTTTACAAGTACGT
ACAATTACAGCTCTGATTACTTCTGATCTTTCTAGAGGTGAATTTGGTGCTGCTTCCTTGATCACAGCAACAATAACGTC
ACCGATATGAGCATATCGGCGATTACTAGTCCCTATGATTCGAATACACATCAATTCTCGAGCTCCGCTGTTATCCGCTA
CATTCAAATGGGTCTGAGATTGGATCATCTATCCTGAAATAATGAATTGAGTTCGTATAGGCATTTTTGATGCTGCTATT
GAAATAGCTTTTCTCGCTATATTTTCGGCTACTCCGCCCATTTCATAAAGTATTCTACCTGGTTTAACGACAGCTACCCA
ATATTCGGGAGATCCTTTCCCCGAACCCATACGTGTTTCCGTAGGTCTTAAAGTAACTGGTTTGTCGGGAAATATACGTA
CCCATATTTTTCCACCGCGGCGTGCATTTCGTGTCATTGCTCGTCGCCCCGCTTCTATTTGTCTAGATGTAATCCAAGCG
GGTTCAAGTGCCTGAAGAGCATATCTGCCGAAACAAATACGATTACCTCGAAAAGCTATTCCTTTCATTCTTCCTCTATG
TTGTTTACGGAATCGGGTTCTTTTGGGACTAAGCATTTATTTCTTGTCTGGAAATGTCCAAATTTTTATGCCTAATACCC
CATAAATAGTTCTAACTGTATACGAACAATAATCAATTTTAGCTCCAATGGTTTGTAGAGGAACTCTACCTTCTCTAATC
CATTCGACGCGTGCAATTTCTTTTCCGTCAAGACGCCCAGCAATTTGCACTTGAATTCCTTTTGTATTGGCCTGTTCAGT
TAATTCAATAGCTTTTTTCATTGCTTTGCGAAATGAAACTCTATTTTTTAATTGTCCGGCTATAAATTCTCCAAGAATAT
TAGGGTGCCCGTAAGGGTTTGGAATTCTTGTAATAGCAATATTGAATTTTCGATTCACACAATTAAGTTCTTTTTGTACA
TTCATCTGTAATTCTTCGATTCGTTTAGGTCTACTTTCTATTAATAATTTTGGGAATCCCATATATATTATGACCTGAAT
CACATCAATTCGTTTTTGAATCTCTATACGTACAATTCCTTCAATACCAGAAGATATTTTCGCATTTTTTTTTACATAAT
TCTTGATACAGTTTCTTATTTTTTGATCTTCTTGTAGACCCTCAGAGTAATTTTTTGGTTGTGCAAACCAAAGAGAATGA
TGGCTTTGGGTTGTACCAAGTCTGAAACCAAGTGGATTTATTTTTTGTCCCATTCATATATATATATATTCGTCATATTC
TTCATATAAGGATATATTTTTTAATACAATAGATATATGACAAGTTGATCTTTTTATCGGATAACCCCGTCCTCGAGCCT
GAGGTTTTAATTTTTTCACAGTAGTGCCTTCGTTGACTTCGGCTTTACTAATGATTAAATTGGCTTCGTTGAAACCCATA
TTGTGACTAGCATTTGCTGCTGCAGAATAAATCAATTTAAAAATGGGATAACATGCTCGATAAGGCATGAGCTCGAGTAT
CATAAGTGTTTCTTCGTAAGAACGTCCACGAATCTGATCAATTATTCTTCGTGCTTTGTGAGGGGACATACATATATGTT
GGCCTAAAGCATATACTTCATATGTGTTTCTCTTTCTTTTTTTTATCTTTATCATCTATTTACTACGGCGACGAAGAATC
AAATTATCACTATATTTATTCCTTTTTCTACTTCTTCTTCCAAGTGCAGGATAACCCCAAGGGGTTGCGGGTTTTTTTCT
ACCAATTGGGGCCCTCCCTTCACCACCCCCATGGGGGTGGTCTACAGGGTTCATAACTACTCCTCTTACTACAGGACGCT
TACCTAGCCAACATTTAGATCCGGCTCTACCCAAACTTTTCTGGTTCACCCCAGTATTCCCTACTTGTCCGACTGTTGCT
GAGCAGTTTTTGGATATTAAACGAACCTCCCCAGAAGGTAATTTTAATGTGGCTGATTTCCCCTCTTTTGCAATCAGTTT
CGCTACAGCACCTGCAGCTCTAGCTAATTGTCCACCCTTTCCAAGTGTGATTTCTATGTTATGTATGGCCGTGCCTAAGG
GCATATCGGTCAAAGGTAGGGCATTTCCCATTTTTATAGGAACTTCTGTACCAGAAATAATGGTATCTCCAATTATAGCC
CCTCTGGGATGTAAAATATATCTCTTCTCACCATCCCCATAGTGTATGAGACAAATGTATGCATTTCGATTAGGGTCGTA
TTCTATGGTTACGATTCTACCATATATGTCTTTTTCATTCCGTCGAAAATCGATTTTACGGTATAGACGCTTATGACCTC
CCCCTCTATGTCTTGCGGTAATGATTCCTCTGGCATTACGGCCTTTACCACAACGATGCTGTCCATAGATCAAATTCTTT
CGTGTATTTCGTGTATTGGATTTCGCTTGACTGTCTACGGCTCCATTGCGTGTGCTCGGGGTAGAAGTTTTGTATAAATG
TATCGCCATTTAAGTTCTTTTCTTTCTAAGAGGTGGAATAGAATAACCCGGTTGAAGCGTAATGATCATACGTCTGTAAT
GCATTGTATGTCCCATAATAGGTCTCATTCTTCTACCCTTTCCCGGGAGTCGATGGCTATTCATAGCTATTACCTTGACA
CCAAAGAAGAGTTCGACCCAATGCTTTATTTCTGTCCTAGTTGATCCTGATTCGACATTAAAAGTATATTGATTTTTCCC
CAATAACCGAATACTTTTGTCTGTAAATACTGCATATTTGATTCCATCCATTTAACGAAAATGTGCAAAAGCTCTATTTG
CCTCTGCCATTCTATGAGTCTCTTCCTTTTTGCGTATGGCATCACCACTCCCTTTGGCAGCATCCACTAATTCGGAACTT
AATTTGAAAGCCATATTTCGACCCGGACGTTTTCGGGATGCCCCTAATAACCAACGAATGGCAAGTGCTTTTCCTTGTGT
GGATCCTATTTCAATGGGAACTTGATGAGTCGATCCGCCTACACGTCTTGCTTTTACTGCTATATCGGGAGTTACTCCAC
GTATTGCTTGACGTAAAACAGATAGTGGATTTGTTTCTGTCTTTTGTTGAATCTTTTTCATGGCTCGATAGATAATTTGA
TAAGCCAATGATTTTTTTCCGTGTTTCAGAATACGGTTAACCAACATGTTAACTAATCGATTACGATAAATTGGATCGGA
TTTTGCAGTTTTTTCTTCTGCAGTACCTCGACGTGACATTTATTTTGGCTTTTTGACCCCATATTTAGAACGCCCTTGTT
GACGATCCTTTACTCCGACAGCATCTAGGGTTCCTCGAACAATGTGATATCTCACACCGGGTAAATCCTTAACCCTTCCC
CCTCTTACTAAGACTACAGAATGTTCTTGTAAATTATGGCCAATACCAGGTATATAAGCAGTGATTTCAAATCCAGAGGT
TAATCGTACTCTGGCAACTTTACGTAAGGCAGAGTTTGGTTTTTTGGGGGTGATAGTTCAATAAGCTAGACCCATGCTTC
GAGTTGTTTCATGCCATAAATAAACTCGAACACTCAAGAAATCTGTTGGACAGGCGGATTCACATCTCTTACAACCGACA
CAGTCCTCTGTTCTTGGAGCAGAAGCAATTTGCTTAGATTTACATCCATCCCAAGGTATCATTTCTAATACATCTGTGGG
GCAGGCTCGGACACATTGAGTACACCCTATACATGTATCATAAATCTTTACTGAATGTGACATCTACTTATTCAACAAAT
TCGATTGATTGATATGGATTGATTTTCTATTACGATAAATTGCCGAAACAATAGCTGGTCCAATAGCTGCTTCAGCGGCT
GCGATAGCTATAACAAAAATTGAAAAAATATTTCCTTTTAATTGGCGACTATCAAAAAAATCAGAAAATGTTACGAAATT
TAGATTAACTGCATTCAGTATAAGTTCAAGGCACATAAGGGCTCTAACCATATTTCGACTCGTGATCAATCCATAGATAC
CAATAGAAAATAAATAGGCACTCAAAACAAGTACATGTTCGAGCATCATTTACTGACGAGCCACAGCAATCGCACCTATC
AAAGCAACTAAAAGAATTATTGAAATGAATTCAAATGGAAGAAAAAAATCTGTTGATAAATGAATTCCAATTTGTTGGCC
ATTACTTATCAAATCTTGTTCTATAATCTGATTTGTTTTTGTAGTCCAAATAATTCCGTACCATGACGTATCTAGAATAA
TAGTAATTAGTGAAACAAAAATACTTGTACAAACTAAGGAAGTAACCCCGCTTCCAACAGTCCAAAGATTAAAATCTTTG
TAATATTCTGAACCATTCATGAACATCACGGCAAATATAATTAAAACATTTATAGCTCCCACATAAATAAGGAGCTGTGC
GGCAGCTACAAAATGAGAGTTTGATAAAATATAGAATAAAGATATACAAACAAGAACCAATCCCAACGAAAAGGCAGAAT
AAATTGGGTTGGTAAGTAATACTACTCCTAGACCTCCTAATATAAGACCTAACCCCAGAAAGACTAAAAGAAAATCATGA
ATTAGTCCAGGCAAATCCATCTATTTTTTTTGAGTTGAATTCAAAATTGTTCGAATTGTATAATCGTCAACTACTGACAT
TGGTAAACGACCTAAAGCAATTTGATTATAATTCAATTCGTGACGATCATAAGTAGAAAGCTCATATTCTTCAGTCATCG
ATAAACAATTTGTCGGACAATACTCAACACAGTTGCCACAAAATATACAGATTCCGAAATCAATACTGTAATTAAGCAAC
CGTTTCTTTCGAATGTCAGTTTCCAATTTCCAATCAACAACAGGTAGATCTATAGGACATACACGAACACATACTTCACA
AGCAATGCATTTATCAAATTCAAAATGAATTCGACCGCGGAAACGCTCCGATGTGATTAATTTTTCATAAGGATATTGAA
CAGTTACAGGTAAACGATTTGCATGAGATAAGGTAATCATGAAACCTTGACCAATGTACCTTGCAGCTCGTATGGTTTGT
TGCCCATAATTCATGAACCCAGTTACCATGGGAAACATTTATAGTGAAAGAAGTTCGAAAGAGGTTGTTAATAATAGATT
ACCGAGAGAAATAGGTAAAAGAAATTTCCATCCAAGATTTAAAAGTTGGTCCATTCTTAGTCTAGGTAAAGTCCATCTTG
TTGTGATAGGAATGAACAAGAACAAATAAGTTTTAACCAATGTAATAAAGATACCAATTGTTGTTCCAAAGACTCCGCTC
ATTTTTTTTATTTCAAAAAGCTCAGGAACGAATATATACGGAATAGAGATATTCCAACCGCCCAAGTAAAGAACTGTTAC
AAATAATGAAGAAACTAATAAGTTTAGATAGGAAGCAATATAAAATAAACCAAATTTGATGCCCGAATATTCGGTTTGAT
AACCTGCTACTAATTCTTCTTCTGCTTCTGGTAAATCAAAAGGTAATCTCTCACATTCTGCTAGAGAAGAAATAAAAAAA
ATGATAAATCCTATAGGTTGACGCCACAAATTCCACCCCCAAAAACCAGATTTTGATTGTGCCTCAACTATATCAACTGT
ACTTGAACTATTAGATAATAGAGATATGGATAACACACAAAGAGTTAATGGTATTTCATAACTAATCGATTGAGCAGCAG
CTCGTAAACCACCCAAAAAGGAATATTTATTATTTGATCCATATCCTGACATAAGAAGTCCGATGGGAGCAATACTTGAA
ATGGCAATCCATAAAAAAACACCAATATTTAGATCAGTTAAAACAAGGTGATAGCCAAAAGGAATTACCGAATAGCTTAA
TATAGTTGATATGACTGCTATGGATGGTCCGATACTGAATAAACGAATATCCCCCCTAGATGGAAAAAGATTCTCTTTGA
AAAGTAGTTTTGTCCCATCCGCTAGAGCTTGAAGAACTCCTAAAGGACCGGCATATTCAGGTCCAATACGTTGTTGTATC
CCTGCAGATATTTCTCTTTCTAACCATACAATTACTAGTATGCCTGTCGTGATTCCCAATACAAGAATAAAAATCGGGGC
AAACACCCATATAATTCCATAGACCTCGTTTAAGGATTCTAATCTAGAAAAAGAATTGATAGCTTGTACTTCTGTTGTAT
CAATTATCATTCAACGATCAACTTCTCCCATAATGATATCTATACTACCTAGTATTGTCATAATATCAGCCAATTTCATT
CTTTTAACTAATTCAGGAAGAATTTGCAAATTGATAAAACCTGGCGGACGAATTTTCCATCTCCAAGGAAAACCGCTCTG
ATCCCCTATCAGAAAAATTCCCAATTCTCCTTTTGGTGCTTCGACTCTCACATAAAGTTCTTGTTTCGGTAATTCAAAAG
TAGGAGAAGTTTTTTTACTAATGAATCGATATTCGAAATCGTTCCATTCCGAATCCCTTTCTCTATCAAAGCGTCGGGTT
TCTAAATTCTCATAGGGCCCCCCCGGAATTCCTTCCAGAGCCTGTTGAATAATTTTTATAGATTCCAGCATTTCACCAAT
CCGGACTAAATAACGAGCTAAGGAATCTCCTTCTTTTTGCCACTGGATTTCCCAATCAAATTCGTCGTAACACTCATAAT
GATCAACTTTACGAAGATCCCATTGTACTCCAGAAGCTCGTAGCATTGGTCCTGATAAACCCCAATTTATTGCTTCTTCT
GTACCAACAATACCTACCCCCTCAACTCGTTCTAAAAAAATAGGATTTCGCGTAATAAGTTTTTGATATTCAGTAACTCC
TGTTAAAAAATAATCGCAAAAATCCAAACATTTATCTATCCAACCATGAGGTAGATCAGACGCTACTCCTCCGATACGAA
AAAAATTATGCATCATTCTCATACCAGTGGCAGCTTCGAATAAATCATATACTAACTCTCTTTCTCTAAAGATATAGAAG
AAAGGAGTCTGTGCACCAATATCTGCCATAAAAGGGCCAAGCCATAACAAATGAGAAGCTATACGACTCAATTCCAACAT
AATTACTCTGATATAGCCAGCTCTTTTAGGCACTTGAATATTTCCTAACAGTTCTGGACCATTTACTGTTATTGCTTCTG
TGAACATAGTAGCCAAATAATCCCAACGTGTTACATAGGGCAAATATTGTATAATTGTTCGATTTTCCGCAATTTTTTCC
ATTCCTCTGTGTAAATAACCTAATATTGGTTCGCAGTCAATAACATCTTCCCCGTCTAGAGTAACGATGAGTCGAAGAAC
ACCATGCATTGATGGGTGGTGGGGACCCATATTAACTATCATAAGGTCTTTTCGTGTAGCTGGTACATTCATACTATCAC
CCCCAAAAAACCAAACTCTGCCTTACGTAAAGTTGCCAGAGTACGATTAACCTCTGGATTTGAAATCACTGCTTATATAC
CTGGTATTGGCCATAATTTACAAGAACATTCTGTAGTCTTAGTAAGAGGGGGAAGGGTTAAGGATTTACCCGGTGTGAGA
TATCACATTGTTCGAGGAACCCTAGATGCTGTCGGAGTAAAGGATCGTCAACAAGGGCGTTCTAAATATGGGGTCAAAAA
GCCAAAATAA
>Mozambique_17_Mulaleia [organism=Manihot esculenta] [country: Mozambique] [Collection date:May-2014] [Cultivar:Mulaleia]
ATACACCCTAGTACATGTTCCTCGGCGCTGAGGACATCCCCCAAGAGCGGGGGATTTGGTGACATTTCTGATTGGCTGTC
TTGTGTTTCTAATAAGTTGTTTAATAGTTGGCATTTATGCAACTGCTACAAGATCAACAATTCCATGAGCTTGGGCTTCG
GTTGCTGACATAAAAACATCTCTTTCCATGTCTTCGGATACAACCCATAAAGGTTTTCCCGTTCTTTGTGCATAAATCCT
TGTGAGGATTTCGCGCAGTTTCAGTAGTTCTTCCGCTTCCAGGACAAATTCTACTATTTGTGCCTCATAATAACCAGAAA
TAGGTTGATGAATCATTACCCTAGCATGAGGGAATGCTAAACGTTTGGTAATTTTTCCTCCGACCAGAATAAAAGATCCC
ATTGAAGCAGCTAATCCCATGCATACTGTTTGTACATCGGGTCGCACAAATTGCATAGTATCATAAATAGCTATTCCGGG
TATTACCCATCCGCCGGGAGAGTTTATAAACAAATACAAATCTTTTGTCGCGTTTTCTATACTGAGATATACCATAAGAC
CAATAAGTTGATTCGCGATCTCGCTATCAACATCTTGACCTAAAAAAAGTAATCTTTCTCGATAAAGTCGGTTTATGTCA
ATCCAAGTTGAATCGTCTTCCCCAGGATTTCGAAAAGGGACTTTTGGAACACCAATAGGCATATGGGTTTGCCTTGGTAT
CGTGTTCATACCGTCGTATTGAATGATCCCGGTCGTTTGCTGTCTGTCCATATAATGCATACAGCTTTGGTTGCTGGTTG
GGCCGGTTCGATGGCTCTATATGAATTAGCAGTTTTTGATCCCTCTGACCCCGTTCTCGATCCAATGTGGAGACAGGGTA
TGTTCGTTATACCTTTTATGACTCGTTTAGGAATAACCAATTCATGGGGTGGTTGGAGTATCACAGGAGGAACTATAACG
AATCCGGGTATTTGGAGTTATGAAGGCGTGGCTGGGGCGCATATTGTGTTTTCTGGCTTGTGCTTCTTGGCAGCTATTTG
GCATTGGGTGTATTGGGATCTAGAAATATTTTGCGATGAACGTACAGGAAAACCTTCTTTGGATTTGCCCAAGATCTTTG
GAATTCATTTATTTCTCTCCGGGGTGGCTTGCTTTGGGTTTGGCGCTTTTCATGTAACCGGATTGTATGGTCCTGGAATA
TGGGTGTCCGACCCTTATGGACTAACCGGAAAGGTACAACCTGTAAGTCCAGCATGGGGTGTGGAAGGTTTTGATCCTTT
TGTTCCGGGAGGAATAGCTTCTCATCATATTGCAGCGGGGACATTGGGCATATTAGCGGGCCTATTCCATCTTAGTGTCC
GCCCGCCCCAACGTTTATACAAAGGATTACGTATGGGAAATATTGAAACTGTCCTTTCCAGTAGTATCGCGGCTGTCTTT
TTTGCAGCTTTTGTTGTTGCTGGAACTATGTGGTATGGTTCAGCAACTACCCCGATTGAATTATTTGGTCCCACTCGTTA
TCAATGGGATCAAGGATACTTCCAGCAAGAAATATATCGAAGAGTTAGTGCTGGGCTAGCCGAAAATCAAAGTTTATCCG
AAGCTTGGTCTAAAATTCCCGAAAAATTAGCTTTTTATGATTACATCGGCAATAATCCGGCAAAAGGTGGGTTGTTCAGA
GCAGGCTCAATGGACAACGGGGATGGAATAGCTGTTGGGTGGTTAGGACATCCTATCTTTAGAGATAAAGAAGGGCGTGA
ACTTTTTGTACGTCGTATGCCTACTTTTTTTGAAACATTTCCGGTTGTTTTGGTAGACGGAGATGGAATTGTTAGAGCCG
ATGTTCCTTTTCGAAGGGCGGAGTCGAAGTATAGTGTCGAACAAGTAGGTGTAACTGTTGAGTTCTATGGTGGCGAACTA
AACGGAGTCAGTTATAGTGATCCTGTTACTGTGAAAAAATATGCTAGACGCGCTCAATTGGGTGAAATTTTTGAATTAGA
TCGTGCTACTTTGAAATCCGATGGTGTTTTTCGTAGCAGCCCAAGGGGTTGGTTTACTTTTGGACATGCTTCGTTCGCTC
TGCTCTTTTTCTTCGGACACATTTGGCATGGTGCTCGAACTTTGTTCAGAGATGTTTTTGCTGGTATTGATCCAGATTTA
GATGCTCAAGTGGAATTTGGAGCATTCCAAAAACTTGGAGATCCGACTACAAGAAGACAAGTAGTCTGAATGGAAGCATT
GGTTTATACATTCCTTTTAGTATCAACTTTAGGAATCATTTTTTTCGCTATCTTTTTTCGAGAACCGCCTAAAGTTCCAA
CTAAAAAGGTAAAATGACTAGTCCCCGTGTTCCTCGAATGGATCTCTTAGTTGTTGAGAGGGTTGCCCAAAAGCAGTATA
TAAGGCATACCCAGTAAAACTTACAAGTAAACCAGATATAGAGATGGCGACTAGGGTTGCTGTTTCCATATGGCTACACA
AAGCGTGGAGGGTAGTTCTAGATCTGGTCCAAGACGAACTATTGTAGGGGATTTATTGAAACCGTTGAATTCGGAATACG
GTAAAGTAGCTCCCGGATGGGGAACTACTCCTTTGATGGGTGTCGCAATGGCCCTATTTGCGATATTCCTATCTATTATT
TTGGAGATTTATAATTCTTCCGTTTTACTAGATGGAATTTCAATGAATTAGATGAGTAAAGTCTATGATTGGTTCGAAGA
ACGTCTCGAGATTCAGGCAATTGCAGATGATATAACTAGTAAATATGTTCCTCCCCATGTCAACATATTTTATTGTTTAG
GGGGAATTACGCTTACTTGTTTTTTAGTACAAGTAGCTACGGGGTTTGCTATGACTTTTTACTACCGTCCGACGGTTACT
GAGGCTTTTGCTTCTGTTCAATACATAATGACTGAAGCTAACTTTGGTTGGTTAATCCGCTCAGTTCATCGATGGTCGGC
AAGTATGATGGTTTTAATGATGATCCTGCACGTATTTCGTGTGTATCTCACTGGTGGCTTTAAAAAACCTCGTGAATTGA
CTTGGGTTACGGGCGTGGTTCTTGCTGTATTGACCGCATCTTTTGGTGTAACTGGTTATTCCTTACCTTGGGACCAAATT
GGTTATTGGGCGGTAAAAATTGTAACAGGCGTGCCGGAAGCTATTCCTGTAATAGGATCACCTTTGGTAGAGTTATTACG
CGGAAGTGCTAGTGTAGGACAATCCACTTTGACTCGTTTTTATAGTTTACACACTTTTGTATTACCTCTTCTTACTGCCG
TATTTATGTTAATGCACTTTCTAATGATACGTAAGCAAGGTATTTCAGGCCCTTTATAGATGGGAGTAACAAAAAAACCT
GACTTGAATGATCCTGTATTAAGAGCTAAATTGGCTAAGGGAATGGGTCATAATTATTACGGAGAACCTGCATGGCCCAA
TGATCTTTTATATATTTTTCCAGTAGTAATTCTAGGTACTATTGCATGTAATGTAGGATTAGCGGTTCTAGAACCATCAA
TGATTGGTGAACCTGCGGATCCATTTGCAACGCCTTTGGAAATATTGCCTGAATGGTATTTCTTTCCCGTATTTCAAATA
CTTCGTACAGTACCCAATAAGTTATTAGGTGTTCTTTTAATGGTTTCAGTACCTGCAGGATTATTAACAGTACCTTTTTT
GGAGAATGTTAATAAATTCCAAAATCCATTTCGTCGTCCAGTTGCGACAACCGTCTTTTTGATTGGTACTGCGGTAGCCC
TTTGGTTAGGTATTGGAGCAACATTACCTATTGATAAATCCCTAACTTTAGGTCTTTTTTAAATTGATTCAATTGTAAAA
TAATTACACGCGCCTTTTTTTAGGGGGTCGGCAGCCATTATGTGGCATAGGGGTTACATCCCGGACGAAACTTAATAGTA
TACCACTTCTGCGAATAGCTCTTAATGCCGCATCTCGTCCGAGACCAGGACCCTTTATCATGACTTCTGCTCGTTGCATA
CCTTGATCCACTACTGTCCGAATAGCATTTCCTGCTGCGGTTTGAGCAGCAAATGGCGTTCCTCTTCTTGTGCCCCTGAA
TCCACAAGTGCCAGCGGAGGACCAAGAAATCACTCGACCCCGTACATCTGTAATGGTCACAATAGTATTGTTGAAACTTG
CTTGAACATGAATAACGCCTTTTGGTATTTTACGTGAATTCTTACGTGAACCAATACGTCCATTTCTGCGTGAACTAATT
TTTGGTAAAGGTTTTGCCATTTATCCTTGTCTTTGTTTATGTCTCGGGTTGAAGCAAATTACTATAATTCGCCCCCGTCT
ACGTATCAGTCGACATTTTTCACAAATTTTACGAACAGAAGCTCTTATTTTCATTTACCATATATAACACAAGATTTCTC
CGCCTATTCTTTCGAGTCGAGCTTCTCGGTCTGTCATTATACCCCGAGAAGTAGAAAGAATTACAATGCCCATCCCGCCC
AAAATTCTAGGAATTTTTTGATAGTTAGAATAGATTCGTAGACCAGGTCGGCTGATCCGTTTTAAATTTAGACTAGTTCT
ATAGGGTCCTTTCCTCTTCCTTCTATGTCGTAGGGTTAAAACCAAAAATTTTTTGTTGCCCTCCTGATGTTTCCTGACAT
TTTCAATAAAACCTTCTCTTAAAAGTATTTTAATAATGTTTTCAGTGATGTTAGTAGATGCTATTCGAACGGTTCCTTTT
CTATTTATGTCAGCATTTCTTATAGAGGTTATTATGTCAGCAATAGGATCCCTACCCATTTATAACACTTCAGGTGCTAA
TGAAACTATTTTAGTAAAATTTAACTGTCTCAATTCCCGGGCGATTGCACCAAAAATTCGAGTTCCCTTTGGATTTCCTT
CTTGATCAATGACAACTGCAGCGTTGTCATCATATCGTATTATCATACCATTATCACGTTTGAGTTCTTTACAAGTACGT
ACAATTACAGCTCTGATTACTTCTGATCTTTCTAGAGGTGAATTTGGTGCTGCTTCCTTGATCACAGCAACAATAACGTC
ACCGATATGAGCATATCGGCGATTACTAGTCCCTATGATTCGAATACACATCAATTCTCGAGCTCCGCTGTTATCCGCTA
CATTCAAATGGGTCTGAGATTGGATCATCTATCCTGAAATAATGAATTGAGTTCGTATAGGCATTTTTGATGCTGCTATT
GAAATAGCTTTTCTCGCTATATTTTCGGCTACTCCGCCCATTTCATAAAGTATTCTACCTGGTTTAACGACAGCTACCCA
ATATTCGGGAGATCCTTTCCCCGAACCCATACGTGTTTCCGTAGGTCTTAAAGTAACTGGTTTGTCGGGAAATATACGTA
CCCATATTTTTCCACCGCGGCGTGCATTTCGTGTCATTGCTCGTCGCCCCGCTTCTATTTGTCTAGATGTAATCCAAGCG
GGTTCAAGTGCCTGAAGAGCATATCTGCCGAAACAAATACGATTACCTCGAAAAGCTATTCCTTTCATTCTTCCTCTATG
TTGTTTACGGAATCGGGTTCTTTTGGGACTAAGCATTTAWTTCTTGTCTGGAAATGTCCAAATTTTTATGCCTAATACCC
CATAAATAGTTCTAACTGTATACGAACAATAATCAATTTTAGCTCCAATGGTTTGTAGAGGAACTCTACCTTCTCTAATC
CATTCGACGCGTGCAATTTCTTTTCCGTCAAGACGCCCAGCAATTTGCACTTGAATTCCTTTTGTATTGGCCTGTTCAGT
TAATTCAATAGCTTTTTTCATTGCTTTGCGAAATGAAACTCTATTTTTTAATTGTCCGGCTATAAATTCTCCAAGAATAT
TAGGGTGCCCGTAAGGGTTTGGAATTCTTGTAATAGCAATATTGAATTTTCGATTCACACAATTAAGTTCTTTTTGTACA
TTCATCTGTAATTCTTCGATTCGTTTAGGTCTACTTTCTATTAATAATTTTGGGAATCCCATATATATTATGACCTGAAT
CACATCAATTCGTTTTTGAATCTCTATACGTACAATTCCTTCAATACCAGAAGATATTTTCGCATTTTTTTTTACATAAT
TCTTGATACAGTTTCTTATTTTTTGATCTTCTTGTAGACCCTCAGAGTAATTTTTTGGTTGTGCAAACCAAAGAGAATGA
TGGCTTTGGGTTGTACCAAGTCTGAAACCAAGTGGATTTATTTTTTGTCCCATTCATATATATATATATTCGTCATATTC
TTCATATAAGGATATATTTTTTAATACAATAGATATATGACAAGTTGATCTTTTTATCGGATAACCCCGTCCTCGAGCCT
GAGGTTTTAATTTTTTCACAGTAGTGCCTTCGTTGACTTCGGCTTTACTAATGATTAAATTGGCTTCGTTGAAACCCATA
TTGTGACTAGCATTTGCTGCTGCAGAATAAATCAATTTAAAAATGGGATAACATGCTCGATAAGGCATGAGCTCGAGTAT
CATAAGTGTTTCTTCGTAAGAACGTCCACGAATCTGATCAATTATTCTTCGTGCTTTGTGAGGGGACATACATATATGTT
GGCCTAAAGCATATACTTCATATGTGTTTCTCTTTCTTTTTTTTATCTTTATCATCTATTTACTACGGCGACGAAGAATC
AAATTATCACTATATTTATTCCTTTTTCTACTTCTTCTTCCAAGTGCAGGATAACCCCAAGGGGTTGCGGGTTTTTTTCT
ACCAATTGGGGCCCTCCCTTCACCACCCCCATGGGGGTGGTCTACAGGGTTCATAACTACTCCTCTTACTACAGGACGCT
TACCTAGCCAACATTTAGATCCGGCTCTACCCAAACTTTTCTGGTTCACCCCAGTATTCCCTACTTGTCCGACTGTTGCT
GAGCAGTTTTTGGATATTAAACGAACCTCCCCAGAAGGTAATTTTAATGTGGCTGATTTCCCCTCTTTTGCAATCAGTTT
CGCTACAGCACCTGCAGCTCTAGCTAATTGTCCACCCTTTCCAAGTGTGATTTCTATGTTATGTATGGCCGTGCCTAAGG
GCATATCGGTCAAAGGTAGGGCATTTCCCATTTTTATAGGAACTTCTGTACCAGAAATAATGGTATCTCCAATTATAGCC
CCTCTGGGATGTAAAATATATCTCTTCTCACCATCCCCATAGTGTATGAGACAAATGTATGCATTTCGATTAGGGTCGTA
TTCTATGGTTACGATTCTACCATATATGTCTTTTTCATTCCGTCGAAAATCGATTTTACGGTATAGACGCTTATGACCTC
CCCCTCTATGTCTTGCGGTAATGATTCCTCTGGCATTACGGCCTTTACCACAACGATGCTGTCCATAGATCAAATTCTTT
CGTGTATTTCGTGTATTGGATTTCGCTTGACTGTCTACGGCTCCATTGCGTGTGCTCGGGGTAGAAGTTTTGTATAAATG
TATCGCCATTTAAGTTCTTTTCTTTCTAAGAGGTGGAATAGAATAACCCGGTTGAAGCGTAATGATCATACGTCTGTAAT
GCATTGTATGTCCCATAATAGGTCTCATTCTTCTACCCTTTCCCGGGAGTCGATGGCTATTCATAGCTATTACCTTGACA
CCAAAGAAGAGTTCGACCCAATGCTTTATTTCTGTCCTAGTTGATCCTGATTCGACATTAAAAGTATATTGATTTTTCCC
CAATAACCGAATACTTTTGTCTGTAAATACTGCATATTTGATTCCATCCATTTAACGAAAATGTGCAAAAGCTCTATTTG
CCTCTGCCATTCTATGAGTCTCTTCCTTTTTGCGTATGGCATCACCACTCCCTTTGGCAGCATCCACTAATTCGGAACTT
AATTTGAAAGCCATATTTCGACCCGGACGTTTTCGGGATGCCCCTAATAACCAACGAATGGCAAGTGCTTTTCCTTGTGT
GGATCCTATTTCAATGGGAACTTGATGAGTCGATCCGCCTACACGTCTTGCTTTTACTGCTATATCGGGAGTTACTCCAC
GTATTGCTTGACGTAAAACAGATAGTGGATTTGTTTCTGTCTTTTGTTGAATCTTTTTCATGGCTCGATAGATAATTTGA
TAAGCCAATGATTTTTTTCCGTGTTTCAGAATACGGTTAACCAACATGTTAACTAATCGATTACGATAAATTGGATCGGA
TTTTGCAGTTTTTTCTTCTGCAGTACCTCGACGTGACATTTATTTTGGCTTTTTGACCCCATATTTAGAACGCCCTTGTT
GACGATCCTTTACTCCGACAGCATCTAGGGTTCCTCGAACAATGTGATATCTCACACCGGGTAAATCCTTAACCCTTCCC
CCTCTTACTAAGACTACAGAATGTTCTTGTAAATTATGGCCAATACCAGGTATATAAGCAGTGATTTCAAATCCAGAGGT
TAATCGTACTCTGGCAACTTTACGTAAGGCAGAGTTTGGTTTTTTGGGGGTGATAGTTCAATAAGCTAGACCCATGCTTC
GAGTTGTTTCATGCCATAAATAAACTCGAACACTCAAGAAATCTGTTGGACAGGCGGATTCACATCTCTTACAACCGACA
CAGTCCTCTGTTCTTGGAGCAGAAGCAATTTGCTTAGATTTACATCCATCCCAAGGTATCATTTCTAATACATCTGTGGG
GCAGGCTCGGACACATTGAGTACACCCTATACATGTATCATAAATCTTTACTGAATGTGACATCTACTTATTCAACAAAT
TCGATTGATTGATATGGATTGATTTTCTATTACGATAAATTGCCGAAACAATAGCTGGTCCAATAGCTGCTTCAGCGGCT
GCGATAGCTATAACAAAAATTGAAAAAATATTTCCTTTTAATTGGCGACTATCAAAAAAATCAGAAAATGTTACGAAATT
TAGATTAACTGCATTCAGTATAAGTTCAAGGCACATAAGGGCTCTAACCATATTTCGACTCGTGATCAATCCATAGATAC
CAATAGAAAATAAATAGGCACTCAAAACAAGTACATGTTCGAGCATCATTTACTGACGAGCCACAGCAATCGCACCTATC
AAAGCAACTAAAAGAATTATTGAAATGAATTCAAATGGAAGAAAAAAATCTGTTGATAAATGAATTCCAATTTGTTGGCC
ATTACTTATCAAATCTTGTTCTATAATCTGATTTGTTTTTGTAGTCCAAATAATTCCGTACCATGACGTATCTAGAATAA
TAGTAATTAGTGAAACAAAAATACTTGTACAAACTAAGGAAGTAACCCCGCTTCCAACAGTCCAAAGATTAAAATCTTTG
TAATATTCTGAACCATTCATGAACATCACGGCAAATATAATTAAAACATTTATAGCTCCCACATAAATAAGGAGCTGTGC
GGCAGCTACAAAATGAGAGTTTGATAAAATATAGAATAAAGATATACAAACAAGAACCAATCCCAACGAAAAGGCAGAAT
AAATTGGGTTGGTAAGTAATACTACTCCTAGACCTCCTAATATAAGACCTAACCCCAGAAAGACTAAAAGAAAATCATGA
ATTAGTCCAGGCAAATCCATCTATTTTTTTTGAGTTGAATTCAAAATTGTTCGAATTGTATAATCGTCAACTACTGACAT
TGGTAAACGACCTAAAGCAATTTGATTATAATTCAATTCGTGACGATCATAAGTAGAAAGCTCATATTCTTCAGTCATCG
ATAAACAATTTGTCGGACAATACTCAACACAGTTGCCACAAAATATACAGATTCCGAAATCAATACTGTAATTAAGCAAC
CGTTTCTTTCGAATGTCAGTTTCCAATTTCCAATCAACAACAGGTAGATCTATAGGACATACACGAACACATACTTCACA
AGCAATGCATTTATCAAATTCAAAATGAATTCGACCGCGGAAACGCTCCGATGTGATTAATTTTTCATAAGGATATTGAA
CAGTTACAGGTAAACGATTTGCATGAGATAAGGTAATCATGAAACCTTGACCAATGTACCTTGCAGCTCGTATGGTTTGT
TGCCCATAATTCATGAACCCAGTTACCATGGGAAACATTTATAGTGAAAGAAGTTCGAAAGAGGTTGTTAATAATAGATT
ACCGAGAGAAATAGGTAAAAGAAATTTCCATCCAAGATTTAAAAGTTGGTCCATTCTTAGTCTAGGTAAAGTCCATCTTG
TTGTGATAGGAATGAACAAGAACAAATAAGTTTTAACCAATGTAATAAAGATACCAATTGTTGTTCCAAAGACTCCGCTC
ATTTTTTTTATTTCAAAAAGCTCAGGAACGAATATATACGGAATAGAGATATTCCAACCGCCCAAGTAAAGAACTGTTAC
AAATAATGAAGAAACTAATAAGTTTAGATAGGAAGCAATATAAAATAAACCAAATTTGATGCCCGAATATTCGGTTTGAT
AACCTGCTACTAATTCTTCTTCTGCTTCTGGTAAATCAAAAGGTAATCTCTCACATTCTGCTAGAGAAGAAATAAAAAAA
ATGATAAATCCTATAGGTTGACGCCACAAATTCCACCCCCAAAAACCAGATTTTGATTGTGCCTCAACTATATCAACTGT
ACTTGAACTATTAGATAATAGAGATATGGATAACACACAAAGAGTTAATGGTATTTCATAACTAATCGATTGAGCAGCAG
CTCGTAAACCACCCAAAAAGGAATATTTATTATTTGATCCATATCCTGACATAAGAAGTCCGATGGGAGCAATACTTGAA
ATGGCAATCCATAAAAAAACACCAATATTTAGATCAGTTAAAACAAGGTGATAGCCAAAAGGAATTACCGAATAGCTTAA
TATAGTTGATATGACTGCTATGGATGGTCCGATACTGAATAAACGAATATCCCCCCTAGATGGAAAAAGATTCTCTTTGA
AAAGTAGTTTTGTCCCATCCGCTAGAGCTTGAAGAACTCCTAAAGGACCGGCATATTCAGGTCCAATACGTTGTTGTATC
CCTGCAGATATTTCTCTTTCTAACCATACAATTACTAGTATGCCTGTCGTGATTCCCAATACAAGAATAAAAATCGGGGC
AAACACCCATATAATTCCATAGACCTCGTTTAAGGATTCTAATCTAGAAAAAGAATTGATAGCTTGTACTTCTGTTGTAT
CAATTATCATTCAACGATCAACTTCTCCCATAATGATATCTATACTACCTAGTATTGTCATAATATCAGCCAATTTCATT
CTTTTAACTAATTCAGGAAGAATTTGCAAATTGATAAAACCTGGCGGACGAATTTTCCATCTCCAAGGAAAACCGCTCTG
ATCCCCTATCAGAAAAATTCCCAATTCTCCTTTTGGTGCTTCGACTCTCACATAAAGTTCTTGTTTCGGTAATTCAAAAG
TAGGAGAAGTTTTTTTACTAATGAATCGATATTCGAAATCGTTCCATTCCGAATCCCTTTCTCTATCAAAGCGTCGGGTT
TCTAAATTCTCATAGGGCCCCCCCGGAATTCCTTCCAGAGCCTGTTGAATAATTTTTATAGATTCCAGCATTTCACCAAT
CCGGACTAAATAACGAGCTAAGGAATCTCCTTCTTTTTGCCACTGGATTTCCCAATCAAATTCGTCGTAACACTCATAAT
GATCAACTTTACGAAGATCCCATTGTACTCCAGAAGCTCGTAGCATTGGTCCTGATAAACCCCAATTTATTGCTTCTTCT
GTACCAACAATACCTACCCCCTCAACTCGTTCTAAAAAAATAGGATTTCGCGTAATAAGTTTTTGATATTCAGTAACTCC
TGTTAAAAAATAATCGCAAAAATCCAAACATTTATCTATCCAACCATGAGGTAGATCAGACGCTACTCCTCCGATACGAA
AAAAATTATGCATCATTCTCATACCAGTGGCAGCTTCGAATAAATCATATACTAACTCTCTTTCTCTAAAGATATAGAAG
AAAGGAGTCTGTGCACCAATATCTGCCATAAAAGGGCCAAGCCATAACAAATGAGAAGCTATACGACTCAATTCCAACAT
AATTACTCTGATATAGCCAGCTCTTTTAGGCACTTGAATATTTCCTAACAGTTCTGGACCATTTACTGTTATTGCTTCTG
TGAACATAGTAGCCAAATAATCCCAACGTGTTACATAGGGCAAATATTGTATAATTGTTCGATTTTCCGCAATTTTTTCC
ATTCCTCTGTGTAAATAACCTAATATTGGTTCGCAGTCAATAACATCTTCCCCGTCTAGAGTAACGATGAGTCGAAGAAC
ACCATGCATTGATGGGTGGTGGGGACCCATATTAACTATCATAAGGTCTTTTCGTGTAGCTGGTACATTCATACTATCAC
CCCCAAAAAACCAAACTCTGCCTTACGTAAAGTTGCCAGAGTACGATTAACCTCTGGATTTGAAATCACTGCTTATATAC
CTGGTATTGGCCATAATTTACAAGAACATTCTGTAGTCTTAGTAAGAGGGGGAAGGGTTAAGGATTTACCCGGTGTGAGA
TATCACATTGTTCGAGGAACCCTAGATGCTGTCGGAGTAAAGGATCGTCAACAAGGGCGTTCTAAATATGGGGTCAAAAA
GCCAAAATAA
>Mozambique_20_Cadri [organism=Manihot esculenta] [country: Mozambique] [Collection date:May-2014] [Cultivar:Cadri]
ATACACCCTAGTACATGTTCCTCGGCGCTGAGGACATCCCCCAAGAGCGGGGGATTTGGTGACATTTCTGATTGGCTGTC
TTGTGTTTCTAATAAGTTGTTTAATAGTTGGCATTTATGCAACTGCTACAAGATCAACAATTCCATAAGCTTGGGCTTCG
GTTGCTGACATAAAAACATCTCTTTCCATGTCTTCGGATACAACCCATAAAGGTTTTCCCGTTCTTTGTGCATAAATCCT
TGTGAGGATTTCGCGCAGTTTCAGTAGTTCTTCCGCTTCCAGGACAAATTCTACTATTTGTGCCTCATAATAACCAGAAA
TAGGTTGATGAATCATTACCCTAGCATGAGGGAATGCTAAACGTTTGGTAATTTTTCCTCCGACCAGAATAAAAGATCCC
ATTGAAGCAGCTAATCCCATGCATACTGTTTGTACATCGGGTCGCACAAATTGCATAGTATCATAAATAGCTATTCCGGG
TATTACCCATCCGCCGGGAGAGTTTATAAACAAATACAAATCTTTTGTCGCGTTTTCTATACTGAGATATACCATAAGAC
CAATAAGTTGATTCGCGATCTCGCTATCAACATCTTGACCTAAAAAAAGTAATCTTTCTCGATAAAGTCGGTTTATGTCA
ATCCAAGTTGAATCGTCTTCCCCAGGATTTCGAAAAGGGACTTTTGGAACACCAATAGGCATATGGGTTTGCCTTGGTAT
CGTGTTCATACCGTCGTATTGAATGATCCCGGTCGTTTGCTGTCTGTCCATATAATGCATACAGCTTTGGTTGCTGGTTG
GGCCGGTTCGATGGCTCTATATGAATTAGCAGTTTTTGATCCCTCTGACCCCGTTCTCGATCCAATGTGGAGACAGGGTA
TGTTCGTTATACCTTTTATGACTCGTTTAGGAATAACCAATTCATGGGGTGGTTGGAGTATCACAGGAGGAACTATAACG
AATCCGGGTATTTGGAGTTATGAAGGCGTGGCTGGGGCGCATATTGTGTTTTCTGGCTTGTGCTTCTTGGCAGCTATTTG
GCATTGGGTGTATTGGGATCTAGAAATATTTTGCGATGAACGTACAGGAAAACCTTCTTTGGATTTGCCCAAGATCTTTG
GAATTCATTTATTTCTCTCCGGGGTGGCTTGCTTTGGGTTTGGCGCTTTTCATGTAACCGGATTGTATGGTCCTGGAATA
TGGGTGTCCGACCCTTATGGACTAACCGGAAAGGTACAACCTGTAAGTCCAGCATGGGGTGTGGAAGGTTTTGATCCTTT
TGTTCCGGGAGGAATAGCTTCTCATCATATTGCAGCGGGGACATTGGGCATATTAGCGGGCCTATTCCATCTTAGTGTCC
GCCCGCCCCAACGTTTATACAAAGGATTACGTATGGGAAATATTGAAACTGTCCTTTCCAGTAGTATCGCGGCTGTCTTT
TTTGCAGCTTTTGTTGTTGCTGGAACTATGTGGTATGGTTCAGCAACTACCCCGATTGAATTATTTGGTCCCACTCGTTA
TCAATGGGATCAAGGATACTTCCAGCAAGAAATATATCGAAGAGTTAGTGCTGGGCTAGCCGAAAATCAAAGTTTATCCG
AAGCTTGGTCTAAAATTCCCGAAAAATTAGCTTTTTATGATTACATCGGCAATAATCCGGCAAAAGGTGGGTTGTTCAGA
GCAGGCTCAATGGACAACGGGGATGGAATAGCTGTTGGGTGGTTAGGACATCCTATCTTTAGAGATAAAGAAGGGCGTGA
ACTTTTTGTACGTCGTATGCCTACTTTTTTTGAAACATTTCCGGTTGTTTTGGTAGACGGAGATGGAATTGTTAGAGCCG
ATGTTCCTTTTCGAAGGGCGGAGTCGAAGTATAGTGTCGAACAAGTAGGTGTAACTGTTGAGTTCTATGGTGGCGAACTA
AACGGAGTCAGTTATAGTGATCCTGTTACTGTGAAAAAATATGCTAGACGCGCTCAATTGGGTGAAATTTTTGAATTAGA
TCGTGCTACTTTGAAATCCGATGGTGTTTTTCGTAGCAGCCCAAGGGGTTGGTTTACTTTTGGACATGCTTCGTTCGCTC
TGCTCTTTTTCTTCGGACACATTTGGCATGGTGCTCGAACTTTGTTCAGAGATGTTTTTGCTGGTATTGATCCAGATTTA
GATGCTCAAGTGGAATTTGGAGCATTCCAAAAACTTGGAGATCCGACTACAAGAAGACAAGTAGTCTGAATGGAAGCATT
GGTTTATACATTCCTTTTAGTATCAACTTTAGGAATCATTTTTTTCGCTATCTTTTTTCGAGAACCGCCTAAAGTTCCAA
CTAAAAAGGTAAAATGACTAGTCCCCGTGTTCCTCGAATGGATCTCTTAGTTGTTGAGAGGGTTGCCCAAAAGCAGTATA
TAAGGCATACCCAGTAAAACTTACAAGTAAACCAGATATAGAGATGGCGACTAGGGTTGCTGTTTCCATATGGCTACACA
AAGCGTGGAGGGTAGTTCTAGATCTGGTCCAAGACGAACTATTGTAGGGGATTTATTGAAACCGTTGAATTCGGAATACG
GTAAAGTAGCTCCCGGATGGGGAACTACTCCTTTGATGGGTGTCGCAATGGCCCTATTTGCGATATTCCTATCTATTATT
TTGGAGATTTATAATTCTTCCGTTTTACTAGATGGAATTTCAATGAATTAGATGAGTAAAGTCTATGATTGGTTCGAAGA
ACGTCTCGAGATTCAGGCAATTGCAGATGATATAACTAGTAAATATGTTCCTCCCCATGTCAACATATTTTATTGTTTAG
GGGGAATTACGCTTACTTGTTTTTTAGTACAAGTAGCTACGGGGTTTGCTATGACTTTTTACTACCGTCCGACGGTTACT
GAGGCTTTTGCTTCTGTTCAATACATAATGACTGAAGCTAACTTTGGTTGGTTAATCCGCTCAGTTCATCGATGGTCGGC
AAGTATGATGGTTTTAATGATGATCCTGCACGTATTTCGTGTGTATCTCACTGGTGGCTTTAAAAAACCTCGTGAATTGA
CTTGGGTTACGGGCGTGGTTCTTGCTGTATTGACCGCATCTTTTGGTGTAACTGGTTATTCCTTACCTTGGGACCAAATT
GGTTATTGGGCGGTAAAAATTGTAACAGGCGTGCCGGAAGCTATTCCTGTAATAGGATCACCTTTGGTAGAGTTATTACG
CGGAAGTGCTAGTGTAGGACAATCCACTTTGACTCGTTTTTATAGTTTACACACTTTTGTATTACCTCTTCTTACTGCCG
TATTTATGTTAATGCACTTTCTAATGATACGTAAGCAAGGTATTTCAGGCCCTTTATAGATGGGAGTAACAAAAAAACCT
GACTTGAATGATCCTGTATTAAGAGCTAAATTGGCTAAGGGAATGGGTCATAATTATTACGGAGAACCTGCATGGCCCAA
TGATCTTTTATATATTTTTCCAGTAGTAATTCTAGGTACTATTGCATGTAATGTAGGATTAGCGGTTCTAGAACCATCAA
TGATTGGTGAACCTGCGGATCCATTTGCAACGCCTTTGGAAATATTGCCTGAATGGTATTTCTTTCCCGTATTTCAAATA
CTTCGTACAGTACCCAATAAGTTATTAGGTGTTCTTTTAATGGTTTCAGTACCTGCAGGATTATTAACAGTACCTTTTTT
GGAGAATGTTAATAAATTCCAAAATCCATTTCGTCGTCCAGTTGCGACAACCGTCTTTTTGATTGGTACTGCGGTAGCCC
TTTGGTTAGGTATTGGAGCAACATTACCTATTGATAAATCCCTAACTTTAGGTCTTTTTTAAATTGATTCAATTGTAAAA
TAATTACACGCGCCTTTTTTTAGGGGGTCGGCAGCCATTATGTGGCATAGGGGTTACATCCCGGACGAAACTTAATAGTA
TACCACTTCTGCGAATAGCTCTTAATGCCGCATCTCGTCCGAGACCAGGACCCTTTATCATGACTTCTGCTCGTTGCATA
CCTTGATCCACTACTGTCCGAATAGCATTTCCTGCTGCGGTTTGAGCAGCAAATGGCGTTCCTCTTCTTGTGCCCCTGAA
TCCACAAGTGCCAGCGGAGGACCAAGAAATCACTCGACCCCGTACATCTGTAATGGTCACAATAGTATTGTTGAAACTTG
CTTGAACATGAATAACGCCTTTTGGTATTTTACGTGAATTCTTACGTGAACCAATACGTCCATTTCTGCGTGAACTAATT
TTTGGTAAAGGTTTTGCCATTTATCCTTGTCTTTGTTTATGTCTCGGGTTGAAGCAAATTACTATAATTCGCCCCCGTCT
ACGTATCAGTCGACATTTTTCACAAATTTTACGAACAGAAGCTCTTATTTTCATTTACCATATATAACACAAGATTTCTC
CGCCTATTCTTTCGAGTCGAGCTTCTCGGTCTGTCATTATACCCCGAGAAGTAGAAAGAATTACAATGCCCATCCCGCCC
AAAATTCTAGGAATTTTTTGATAGTTAGAATAGATTCGTAGACCAGGTCGGCTGATCCGTTTTAAATTTAGACTAGTTCT
ATAGGGTCCTTTCCTCTTCCTTCTATGTCGTAGGGTTAAAACCAAAAATTTTTTGTTGCCCTCCTGATGTTTCCTGACAT
TTTCAATAAAACCTTCTCTTAAAAGTATTTTAATAATGTTTTCAGTGATGTTAGTAGATGCTATTCGAACGGTTCCTTTT
CTATTTATGTCAGCATTTCTTATAGAGGTTATTATGTCAGCAATAGGATCCCTACCCATTTATAACACTTCAGGTGCTAA
TGAAACTATTTTAGTAAAATTTAACTGTCTCAATTCCCGGGCGATTGCACCAAAAATTCGAGTTCCCTTTGGATTTCCTT
CTTGATCAATGACAACTGCAGCGTTGTCATCATATCGTATTATCATACCATTATCACGTTTGAGTTCTTTACAAGTACGT
ACAATTACAGCTCTGATTACTTCTGATCTTTCTAGAGGTGAATTTGGTGCTGCTTCCTTGATCACAGCAACAATAACGTC
ACCGATATGAGCATATCGGCGATTACTAGTCCCTATGATTCGAATACACATCAATTCTCGAGCTCCGCTGTTATCCGCTA
CATTCAAATGGGTCTGAGATTGGATCATCTATCCTGAAATAATGAATTGAGTTCGTATAGGCATTTTTGATGCTGCTATT
GAAATAGCTTTTCTCGCTATATTTTCGGCTACTCCGCCCATTTCATAAAGTATTCTACCTGGTTTAACGACAGCTACCCA
ATATTCGGGAGATCCTTTCCCCGAACCCATACGTGTTTCCGTAGGTCTTAAAGTAACTGGTTTGTCGGGAAATATACGTA
CCCATATTTTTCCACCGCGGCGTGCATTTCGTGTCATTGCTCGTCGCCCCGCTTCTATTTGTCTAGATGTAATCCAAGCG
GGTTCAAGTGCCTGAAGAGCATATCTGCCGAAACAAATACGATTACCTCGAAAAGCTATTCCTTTCATTCTTCCTCTATG
TTGTTTACGGAATCGGGTTCTTTTGGGACTAAGCATTTATTTCTTGTCTGGAAATGTCCAAATTTTTATGCCTAATACCC
CATAAATAGTTCTAACTGTATACGAACAATAATCAATTTTAGCTCCAATGGTTTGTAGAGGAACTCTACCTTCTCTAATC
CATTCGACGCGTGCAATTTCTTTTCCGTCAAGACGCCCAGCAATTTGCACTTGAATTCCTTTTGTATTGGCCTGTTCAGT
TAATTCAATAGCTTTTTTCATTGCTTTGCGAAATGAAACTCTATTTTTTAATTGTCCGGCTATAAATTCTCCAAGAATAT
TAGGGTGCCCGTAAGGGTTTGGAATTCTTGTAATAGCAATATTGAATTTTCGATTCACACAATTAAGTTCTTTTTGTACA
TTCATCTGTAATTCTTCGATTCGTTTAGGTCTACTTTCTATTAATAATTTTGGGAATCCCATATATATTATGACCTGAAT
CACATCAATTCGTTTTTGAATCTCTATACGTACAATTCCTTCAATACCAGAAGATATTTTCGCATTTTTTTTTACATAAT
TCTTGATACAGTTTCTTATTTTTTGATCTTCTTGTAGACCCTCAGAGTAATTTTTTGGTTGTGCAAACCAAAGAGAATGA
TGGCTTTGGGTTGTACCAAGTCTGAAACCAAGTGGATTTATTTTTTGTCCCATTCATATATATATATATTCGTCATATTC
TTCATATAAGGATATATTTTTTAATACAATAGATATATGACAAGTTGATCTTTTTATCGGATAACCCCGTCCTCGAGCCT
GAGGTTTTAATTTTTTCACAGTAGTGCCTTCGTTGACTTCGGCTTTACTAATGATTAAATTGGCTTCGTTGAAACCCATA
TTGTGACTAGCATTTGCTGCTGCAGAATAAATCAATTTAAAAATGGGATAACATGCTCGATAAGGCATGAGCTCGAGTAT
CATAAGTGTTTCTTCGTAAGAACGTCCACGAATCTGATCAATTATTCTTCGTGCTTTGTGAGGGGACATACATATATGTT
GGCCTAAAGCATATACTTCATATGTGTTTCTCTTTCTTTTTTTTATCTTTATCATCTATTTACTACGGCGACGAAGAATC
AAATTATCACTATATTTATTCCTTTTTCTACTTCTTCTTCCAAGTGCAGGATAACCCCAAGGGGTTGCGGGTTTTTTTCT
ACCAATTGGGGCCCTCCCTTCACCACCCCCATGGGGGTGGTCTACAGGGTTCATAACTACTCCTCTTACTACAGGACGCT
TACCTAGCCAACATTTAGATCCGGCTCTACCCAAACTTTTCTGGTTCACCCCAGTATTCCCTACTTGTCCGACTGTTGCT
GAGCAGTTTTTGGATATTAAACGAACCTCCCCAGAAGGTAATTTTAATGTGGCTGATTTCCCCTCTTTTGCAATCAGTTT
CGCTACAGCACCTGCAGCTCTAGCTAATTGTCCACCCTTTCCAAGTGTGATTTCTATGTTATGTATGGCCGTGCCTAAGG
GCATATCGGTCAAAGGTAGGGCATTTCCCATTTTTATAGGAACTTCTGTACCAGAAATAATGGTATCTCCAATTATAGCC
CCTCTGGGATGTAAAATATATCTCTTCTCACCATCCCCATAGTGTATGAGACAAATGTATGCATTTCGATTAGGGTCGTA
TTCTATGGTTACGATTCTACCATATATGTCTTTTTCATTCCGTCGAAAATCGATTTTACGGTATAGACGCTTATGACCTC
CCCCTCTATGTCTTGCGGTAATGATTCCTCTGGCATTACGGCCTTTACCACAACGATGCTGTCCATAGATCAAATTCTTT
CGTGTATTTCGTGTATTGGATTTCGCTTGACTGTCTACGGCTCCATTGCGTGTGCTCGGGGTAGAAGTTTTGTATAAATG
TATCGCCATTTAAGTTCTTTTCTTTCTAAGAGGTGGAATAGAATAACCCGGTTGAAGCGTAATGATCATACGTCTGTAAT
GCATTGTATGTCCCATAATAGGTCTCATTCTTCTACCCTTTCCCGGGAGTCGATGGCTATTCATAGCTATTACCTTGACA
CCAAAGAAGAGTTCGACCCAATGCTTTATTTCTGTCCTAGTTAATCCTGATTCGACATTAAAAGTATATTGATTTTTCCC
CAATAACCGAATACTTTTGTCTGTAAATACTGCATATTTGATTCCATCCATTTAACGAAAATGTGCAAAAGCTCTATTTG
CCTCTGCCATTCTATGAGTCTCTTCCTTTTTGCGTATGGCATCACCACTCCCTTTGGCAGCATCCACTAATTCGGAACTT
AATTTGAAAGCCATATTTCGACCCGGACGTTTTCGGGATGCCCCTAATAACCAACGAATGGCAAGTGCTTTTCCTTGTGT
GGATCCTATTTCAATGGGAACTTGATGAGTCGATCCGCCTACACGTCTTGCTTTTACTGCTATATCGGGAGTTACTCCAC
GTATTGCTTGACGTAAAACAGATAGTGGATTTGTTTCTGTCTTTTGTTGAATCTTTTTCATGGCTCGATAGATAATTTGA
TAAGCCAATGATTTTTTTCCGTGTTTCAGAATACGGTTAACCAACATGTTAACTAATCGATTACGATAAATTGGATCGGA
TTTTGCAGTTTTTTCTTCTGCAGTACCTCGACGTGACATTTATTTTGGCTTTTTGACCCCATATTTAGAACGCCCTTGTT
GACGATCCTTTACTCCGACAGCATCTAGGGTTCCTCGAACAATGTGATATCTCACACCGGGTAAATCCTTAACCCTTCCC
CCTCTTACTAAGACTACAGAATGTTCTTGTAAATTATGGCCAATACCAGGTATATAAGCAGTGATTTCAAATCCAGAGGT
TAATCGTACTCTGGCAACTTTACGTAAGGCAGAGTTTGGTTTTTTGGGGGTGATAGTTCAATAAGCTAGACCCATGCTTC
GAGTTGTTTCATGCCATAAATAAACTCGAACACTCAAGAAATCTGTTGGACAGGCGGATTCACATCTCTTACAACCGACA
CAGTCCTCTGTTCTTGGAGCAGAAGCAATTTGCTTAGATTTACATCCATCCCAAGGTATCATTTCTAATACATCTGTGGG
GCAGGCTCGGACACATTGAGTACACCCTATACATGTATCATAAATCTTTACTGAATGTGACATCTACTTATTCAACAAAT
TCGATTGATTGATATGGATTGATTTTCTATTACGATAAATTGCCGAAACAATAGCTAGTCCAATAGCTGCTTCAGCGGCT
GCGATAGCTATAACAAAAATTGAAAAAATATTTCCTTTTAATTGGCGACTATCAAAAAAATCAGAAAATGTTACGAAATT
TAGATTAACTGCATTCAGTATAAGTTCAAGGCACATAAGGGCTCTAACCATATTTCGACTCGTGATCAATCCATAGATAC
CAATAGAAAATAAATAGGCACTCAAAACAAGTACATGTTCGAGCATCATTTACTGACGAGCCACAGCAATCGCACCTATC
AAAGCAACTAAAAGAATTATTGAAATGAATTCAAATGGAAGAAAAAAATCTGTTGATAAATGAATTCCAATTTGTTGGCC
ATTACTTATCAAATCTTGTTCTATAATCTGATTTGTTTTTGTAGTCCAAATAATTCCGTACCATGACGTATCTAGAATAA
TAGTAATTAGTGAAACAAAAATACTTGTACAAACTAAGGAAGTAACCCCGCTTCCAACAGTCCAAAGATTAAAATCTTTG
TAATATTCTGAACCATTCATGAACATCACGGCAAATATAATTAAAACATTTATAGCTCCCACATAAATAAGGAGCTGTGC
GGCAGCTACAAAATGAGAGTTTGATAAAATATAGAATAAAGATATACAAACAAGAACCAATCCCAACGAAAAGGCAGAAT
AAATTGGGTTGGTAAGTAATACTACTCCTAGACCTCCTAATATAAGACCTAACCCCAGAAAGACTAAAAGAAAATCATGA
ATTAGTCCAGGCAAATCCATCTATTTTTTTTGAGTTGAATTCAAAATTGTTCGAATTGTATAATCGTCAACTACTGACAT
TGGTAAACGACCTAAAGCAATTTGATTATAATTCAATTCGTGACGATCATAAGTAGAAAGCTCATATTCTTCAGTCATCG
ATAAACAATTTGTCGGACAATACTCAACACAGTTGCCACAAAATATACAGATTCCGAAATCAATACTGTAATTAAGCAAC
CGTTTCTTTCGAATGTCAGTTTCCAATTTCCAATCAACAACAGGTAGATCTATAGGACATACACGAACACATACTTCACA
AGCAATGCATTTATCAAATTCAAAATGAATTCGACCGCGGAAACGCTCCGATGTGATTAATTTTTCATAAGGATATTGAA
CAGTTACAGGTAAACGATTTGCATGAGATAAGGTAATCATGAAACCTTGACCAATGTACCTTGCAGCTCGTATGGTTTGT
TGCCCATAATTCATGAACCCAGTTACCATGGGAAACATTTATAGTGAAAGAAGTTCGAAAGAGGTTGTTAATAATAGATT
ACCGAGAGAAATAGGTAAAAGAAATTTCCATCCAAGATTTAAAAGTTGGTCCATTCTTAGTCTAGGTAAAGTCCATCTTG
TTGTGATAGAAATGAACAAGAACAAATAAGTTTTAACCAATGTAATAAAGATACCAATTGTTGTTCCAAAGACTCCGCTC
ATTTTTTTTATTTCAAAAAGCTCAGGAACGAATATATACGGAATAGAGATATTCCAACCGCCCAAGTAAAGAACTGTTAC
AAATAATGAAGAAACTAATAAGTTTAGATAGGAAGCAATATAAAATAAACCAAATTTGATGCCCGAATATTCGGTTTGAT
AACCTGCTACTAATTCTTCTTCTGCTTCTGGTAAATCAAAAGGTAATCTCTCACATTCTGCTAGAGAAGAAATAAAAAAA
ATGATAAATCCTATAGGTTGACGCCACAAATTCCACCCCCAAAAACCAGATTTTGATTGTGCCTCAACTATATCAACTGT
ACTTGAACTATTAGATAATAGAGATATGGATAACACACAAAGAGTTAATGGTATTTCATAACTAATCGATTGAGCAGCAG
CTCGTAAACCACCCAAAAAGGAATATTTATTATTTGATCCATATCCTGACATAAGAAGTCCGATGGGAGCAATACTTGAA
ATGGCAATCCATAAAAAAACACCAATATTTAGATCAGTTAAAACAAGGTGATAGCCAAAAGGAATTACCGAATAGCTTAA
TATAGTTGATATGACTGCTATGGATGGTCCGATACTGAATAAACGAATATCCCCCCTAGATGGAAAAAGATTCTCTTTGA
AAAGTAGTTTTGTCCCATCCGCTAGAGCTTGAAGAACTCCTAAAGGACCGGCATATTCAGGTCCAATACGTTGTTGTATC
CCTGCAGATATTTCTCTTTCTAACCATACAATTACTAGTATGCCTGTCGTGATTCCCAATACAAGAATAAAAATCGGGGC
AAACACCCATATAATTCCATAGACCTCGTTTAAGGATTCTAATCTAGAAAAAGAATTGATAGCTTGTACTTCTGTTGTAT
CAATTATCATTCAACGATCAACTTCTCCCATAATGATATCTATACTACCTAGTATTGTCATAATATCAGCCAATTTCATT
CTTTTAACTAATTCAGGAAGAATTTGCAAATTGATAAAACCTGGCGGACGAATTTTCCATCTCCAAGGAAAACCGCTCTG
ATCCCCTATCAGAAAAATTCCCAATTCTCCTTTTGGTGCTTCGACTCTCACATAAAGTTCTTGTTTCGGTAATTCAAAAG
TAGGAGAAGTTTTTTTACTAATGAATCGATATTCGAAATCGTTCCATTCCGAATCCCTTTCTCTATCAAAGCGTCGGGTT
TCTAAATTCTCATAGGGCCCCCCCGGAATTCCTTCCAGAGCCTGTTGAATAATTTTTATAGATTCCAGCATTTCACCAAT
CCGGACTAAATAACGAGCTAAGGAATCTCCTTCTTTTTGCCACTGGATTTCCCAATCAAATTCGTCGTAACACTCATAAT
GATCAACTTTACGAAGATCCCATTGTACTCCAGAAGCTCGTAGCATTGGTCCTGATAAACCCCAATTTATTGCTTCTTCT
GTACCAACAATACCTACCCCCTCAACTCGTTCTAAAAAAATAGGATTTCGCGTAATAAGTTTTTGATATTCAGTAACTCC
TGTTAAAAAATAATCGCAAAAATCCAAACATTTATCTATCCAACCATAAGGTAGATCAGACGCTACTCCTCCGATACGAA
AAAAATTATGCATCATTCTCATACCAGTGGCAGCTTCGAATAAATCATATACTAACTCTCTTTCTCTAAAGATATAGAAG
AAAGGAGTCTGTGCACCAATATCTGCCATAAAAGGGCCAAGCCATAACAAATGAGAAGCTATACGACTCAATTCCAACAT
AATTACTCTGATATAGCCAGCTCTTTTAGGCACTTGAATATTTCCTAACAGTTCTGGACCATTTACTGTTATTGCTTCTG
TGAACATAGTAGCCAAATAATCCCAACGTGTTACATAGGGCAAATATTGTATAATTGTTCGATTTTCCGCAATTTTTTCC
ATTCCTCTGTGTAAATAACCTAATATTGGTTCGCAGTCAATAACATCTTCCCCGTCTAGAGTAACGATGAGTCGAAGAAC
ACCATGCATTGATGGGTGGTGGGGACCCATATTAACTATCATAAGGTCTTTTCGTGTAGCTGGTACATTCATACTATCAC
CCCCAAAAAACCAAACTCTGCCTTACGTAAAGTTGCCAGAGTACGATTAACCTCTGGATTTGAAATCACTGCTTATATAC
CTGGTATTGGCCATAATTTACAAGAACATTCTGTAGTCTTAGTAAGAGGGGGAAGGGTTAAGGATTTACCCGGTGTGAGA
TATCACATTGTTCGAGGAACCCTAGATGCTGTCGGAGTAAAGGATCGTCAACAAGGGCGTTCTAAATATGGGGTCAAAAA
GCCAAAATAA
>Mozambique_23_Mulaleia [organism=Manihot esculenta] [country: Mozambique] [Collection date:May-2014] [Cultivar:Mulaleia]
ATACACCCTAGTACATGTTCCTCGGCGCTGAGGACATCCCCCAAGAGCGGGGGATTTGGTGACATTTCTGATTGGCTGTC
TTGTGTTTCTAATAAGTTGTTTAATAGTTGGCATTTATGCAACTGCTACAAGATCAACAATTCCATAAGCTTGGGCTTCG
GTTGCTGACATAAAAACATCTCTTTCCATGTCTTCGGATACAACCCATAAAGGTTTTCCCGTTCTTTGTGCATAAATCCT
TGTGAGGATTTCGCGCAGTTTCAGTAGTTCTTCCGCTTCCAGGACAAATTCTACTATTTGTGCCTCATAATAACCAGAAA
TAGGTTGATGAATCATTACCCTAGCATGAGGGAATGCTAAACGTTTGGTAATTTTTCCTCCGACCAGAATAAAAGATCCC
ATTGAAGCAGCTAATCCCATGCATACTGTTTGTACATCGGGTCGCACAAATTGCATAGTATCATAAATAGCTATTCCGGG
TATTACCCATCCGCCGGGAGAGTTTATAAACAAATACAAATCTTTTGTCGCGTTTTCTATACTGAGATATACCATAAGAC
CAATAAGTTGATTCGCGATCTCGCTATCAACATCTTGACCTAAAAAAAGTAATCTTTCTCGATAAAGTCGGTTTATGTCA
ATCCAAGTTGAATCGTCTTCCCCAGGATTTCGAAAAGGGACTTTTGGAACACCAATAGGCATATGGGTTTGCCTTGGTAT
CGTGTTCATACCGTCGTATTGAATGATCCCGGTCGTTTGCTGTCTGTCCATATAATGCATACAGCTTTGGTTGCTGGTTG
GGCCGGTTCGATGGCTCTATATGAATTAGCAGTTTTTGATCCCTCTGACCCCGTTCTCGATCCAATGTGGAGACAGGGTA
TGTTCGTTATACCTTTTATGACTCGTTTAGGAATAACCAATTCATGGGGTGGTTGGAGTATCACAGGAGGAACTATAACG
AATCCGGGTATTTGGAGTTATGAAGGCGTGGCTGGGGCGCATATTGTGTTTTCTGGCTTGTGCTTCTTGGCAGCTATTTG
GCATTGGGTGTATTGGGATCTAGAAATATTTTGCGATGAACGTACAGGAAAACCTTCTTTGGATTTGCCCAAGATCTTTG
GAATTCATTTATTTCTCTCCGGGGTGGCTTGCTTTGGGTTTGGCGCTTTTCATGTAACCGGATTGTATGGTCCTGGAATA
TGGGTGTCCGACCCTTATGGACTAACCGGAAAGGTACAACCTGTAAGTCCAGCATGGGGTGTGGAAGGTTTTGATCCTTT
TGTTCCGGGAGGAATAGCTTCTCATCATATTGCAGCGGGGACATTGGGCATATTAGCGGGCCTATTCCATCTTAGTGTCC
GCCCGCCCCAACGTTTATACAAAGGATTACGTATGGGAAATATTGAAACTGTCCTTTCCAGTAGTATCGCGGCTGTCTTT
TTTGCAGCTTTTGTTGTTGCTGGAACTATGTGGTATGGTTCAGCAACTACCCCGATTGAATTATTTGGTCCCACTCGTTA
TCAATGGGATCAAGGATACTTCCAGCAAGAAATATATCGAAGAGTTAGTGCTGGGCTAGCCGAAAATCAAAGTTTATCCG
AAGCTTGGTCTAAAATTCCCGAAAAATTAGCTTTTTATGATTACATCGGCAATAATCCGGCAAAAGGTGGGTTGTTCAGA
[truncated: 23,886 more chars]
