# Supplementary material for: Genetic diversity and SNP’s from the chloroplast coding regions of virus-infected cassava
Source: PeerJ. 2020 Mar 2;8:e8632. doi: 10.7717/peerj.8632 (PMC7058106; doi:10.7717/peerj.8632)
Supplement: Supplemental Information 4 [file peerj-08-8632-s004.zip]

Archive with 10 entries (10 files):
- aln.model
- __MACOSX/._aln.model
- cassavanew.phy
- __MACOSX/._cassavanew.phy
- config.nex
- __MACOSX/._config.nex
- run.sh
- __MACOSX/._run.sh
- run1.sh
- __MACOSX/._run1.sh
