# Supplementary material for: Genetic diversity and SNP’s from the chloroplast coding regions of virus-infected cassava
Source: PeerJ. 2020 Mar 2;8:e8632. doi: 10.7717/peerj.8632 (PMC7058106; doi:10.7717/peerj.8632)
Supplement: Supplemental Information 4 [file peerj-08-8632-s004.zip › aln.model]

DNA	gene1 = 1 - 1062
DNA	gene2 = 1063 - 2586
DNA	gene3 = 2587 - 3141
DNA	gene4 = 3142 - 3387
DNA	gene5 = 3388 - 4137
DNA	gene6 = 4138 - 4848
DNA	gene7 = 4849 - 6891
DNA	gene8 = 6892 - 6996
DNA	gene9 = 6997 - 8058
DNA	gene10 = 8059 - 9427
DNA	gene11 = 9428 - 9616
DNA	gene12 = 9617 - 9919
DNA	gene13 = 9920 - 12124
DNA	gene14 = 12125 - 14377
DNA	gene15 = 14378 - 14884
DNA	gene16 = 14885 - 15490
DNA	gene17 = 15491 - 15967
DNA	gene18 = 15968 - 16645
DNA	gene19 = 16646 - 17008
DNA	gene20 = 17009 - 17410
DNA	gene21 = 17411 - 18909
DNA	gene22 = 18910 - 20343
DNA	gene23 = 20344 - 20457
DNA	gene24 = 20458 - 21012
DNA	gene25 = 21013 - 21708
DNA	gene26 = 21709 - 22671
DNA	gene27 = 22672 - 22794
DNA	gene28 = 22795 - 22911
DNA	gene29 = 22912 - 23031
DNA	gene30 = 23032 - 23283
DNA	gene31 = 23284 - 23397
DNA	gene32 = 23398 - 23532
DNA	gene33 = 23533 - 23733
DNA	gene34 = 23734 - 24087
DNA	gene35 = 24088 - 24201
DNA	gene36 = 24202 - 24789
DNA	gene37 = 24790 - 26316
DNA	gene38 = 26317 - 26424
DNA	gene39 = 26425 - 26556
DNA	gene40 = 26557 - 26778
DNA	gene41 = 26779 - 27426
DNA	gene42 = 27427 - 27930
DNA	gene43 = 27931 - 28347
DNA	gene44 = 28348 - 28461
DNA	gene45 = 28462 - 28866
DNA	gene46 = 28867 - 29235
DNA	gene47 = 29236 - 29643
DNA	gene48 = 29644 - 30300
DNA	gene49 = 30301 - 30702
DNA	gene50 = 30703 - 31536
DNA	gene51 = 31537 - 31818
DNA	gene52 = 31819 - 32286
DNA	gene53 = 32287 - 32544
DNA	gene54 = 32545 - 32790
DNA	gene55 = 32791 - 33096
DNA	gene56 = 33097 - 33627
DNA	gene57 = 33628 - 34125
DNA	gene58 = 34126 - 35217
DNA	gene59 = 35218 - 36399
DNA	gene60 = 36400 - 36657
DNA	gene61 = 36658 - 37125
DNA	gene62 = 37126 - 37407
DNA	gene63 = 37408 - 38241
