# Supplementary material for: Genetic diversity and SNP’s from the chloroplast coding regions of virus-infected cassava
Source: PeerJ. 2020 Mar 2;8:e8632. doi: 10.7717/peerj.8632 (PMC7058106; doi:10.7717/peerj.8632)
Supplement: Supplemental Information 4 [file peerj-08-8632-s004.zip › cassavanew.phy]

 39 38241
Unknown_TME3 TTATCCATTTGTAGATGGAGCTTCGACAGCAGCTAGGTCTAGAGGGAAGTTATGAGCATTACGTTCATGCATAACTTCCATACCAAGGTTAGCACGGTTAATAATATCAGCCCAGGTATTAATTACACGACCTTGACTATCAACTACAGATTGGTTGAAATTGAAACCATTTAGGTTGAAAGCCATAGTGCTAATACCTAAAGCAGTGAACCAAATACCTACTACAGGCCAAGCAGCTAGGAAGAAATGTAAAGAACGAGAGTTGTTGAAACTAGCATATTGGAAGATCAATCGGCCAAAATAACCATGAGCAGCTACGATATTATAAGTTTCTTCCTCTTGACCGAATCTGTAACCTTCATTAGCAGATTCATTTTCTGTGGTTTCCCTGATCAAACTAGAGGTTACCAAGGAACCATGCATAGCACTGAATAGGGAGCCGCCGAATACACCAGCTACGCCTAACATGTGAAATGGGTGCATAAGGATGTTGTGCTCAGCCTGGAATACAATCATAAAGTTGAAAGTACCAGAGATTCCTAGAGGCATACCATCAGAAAAGCTTCCCTGACCAATTGGATAGATCAAGAAAACAGCAGTAGCAGCTGCAACAGGAGCTGAATATGCAACAGCAATCCAAGGGCGCATACCCAGACGGAAACTAAGTTCCCACTCACGACCCATGTAACAAGCTACACCAAGTAAGAAGTGTAGAACAATTAGCTCATAAGGACCGCCATTGTATAACCATTCATCAACAGATGCCGCTTCCCATATTGGGTAAAAATGCAAACCTATAGCCGCAGAAGTAGGAATAATGGCACCAGAAATAATATTGTTTCCATAAAGTAGAGATCCAGAAACAGGTTCACGAATACCATCAATATCTACCGGAGGGGCAGCAATGAAAGCGATAATAAATACAGAAGTTGCGGTCAATAAAGTAGGGATCATCAAAACACCAAACCATCCAATGTAAAGACGGTTTTCAGTGCTGGTTATCCAGTTACAGAAACGACCCCATAGGCTTTCGCTTTCGCGTCTCTCTAAAATTGCAGTCATTTATACTTGTTCCTGAATTACAAAACGTTCCTTCTGTTCCTGAATAGCTTCTTTCAAAAGGGTTTCTGCTTCTTCGGTGAATGTTTTGGTAGAAGATATGATTTCTTGGAACTGAGGTTTATTCGTTTTTAAGTAGGTACGTAACTCAACGAGAAATTTCCTTACTTGTCCAATTTCTAATGAATCAAGATAACCATTCGTTCCGGTATAAATAGTCATTATCTGTTCCTCCACCGTGAGAGGGGCGGATTGGGATTGTTTGAGCAACTCGCGTAGTCGTTGACCTCTTGCCAATTGATTCTGAGTAGCTTTATCGAGATCAGAAGCGAATTGCGCAAAGGCTTCTAATTCTACGAATTGCGCCAATTCCAATTTTAACTTACCAGCTACTTGTTTCATAGCTTTTATTTGAGCTGCGGATCCTACTCTGGAAACAGAAATACCCACATTAATAGCAGGCCTGATTCCAGCATTGAATAGATCGGCGGATAAGAATATTTGTCCATCTGTAATGGAAATTACATTAGTAGGAATATAAGCCGAAACGTCTCCTGATTGGGTCTCAACTATTGGTAAAGCAGTCATACTTCCTTCACCTAAACGAGAACTTAATTTAGCGGCTCTTTCCAAAAGGCGTGAATGCAAATAAAAGACATCTCCTGGATAAGCTTCACGACCAGGTGGTCTTCGTAATAGAAGAGACATTTGGCGATAAGCCTGCGCTTGTTTGGAGAGATCATCATAAATGATTAAAGTGTGTCGTTCACGGTACATAAAATATTCAGCCAGAGCCGCTCCCGTATAAGGGGCGAGGTATTGTAATGTAGCCGGAGAATCCGCCGTTTCGGCTACCACAATAGTGTACTCCATTGCCCCTCTTTCCTGTAAAGTAGTCACTACTTGAGCCACAGAAGACGCTTTTTGCCCAATAGCTACATAAACACATATTACATTTTGTCCTTGTTGATTGAGAATTGTATCTGTGGCTACTGCTGTTTTACCAGTCTGTCTGTCCCCAATAATTAATTCTCGTTGACCACGTCCTATAGGGATCATCGAATCAATAGCAATAAGTCCTGTTTGAAGAGGCTCATATACAGAACGTCTCGAAATAATACCTGGAGCAGGAGATTCAATTAACCGAGATTCAGAAGCTGAAATTTCACCTCGACCGTCAATAGGTTTAGCTAGGGCATTTATAACACGACCCAAATAAGCCTCACTCACAGGTATCTGAGCAATTCTTCCTGTTGCTTTTACGGAGCTTCCCTCTTGTATCATTAAACCGTCACCCATTAATACAACACCGACATTATTTGATTCCAAATTCAGAGCAATGCCTATTGTACCCTCTTCAAATTCTACTAATTCGCCTGCCATTACTTCATCAAGACCATAAATACGAGCAATGCCGTCGCCTACTTGAAGTACGGTACCAGTATTTACAATCTTTACTTCCCTATTATATTGCTCAATACGTTCGCGGATAATATTACTAATCTCGTCGGCTCGAATGGTTACCATCTAATCAGTTATTTCTTTTATCGCGCCAAACATGCCAAGATTAGCATTGATGGTACGTAAATGCAACTCGTTGGTCAAACAACTATTCAGAGTTCCTAGAGCTCCTTGTAAGGCTTGTTGGAAAACCCGTTGTCGGACTTGATTAATCGTTCGTTGTTGTTCAAAATGAATGGTTTCATTTTTGTAATTTTCTAATTGTTCCAAAGTCTTATAAGTTGAATTAATCAAATTCAATTTTTCTCGTTCTATCTCAGAATATCCATTCGTTCGAAACTGATCTGCTTCTATTTCCACTTTCCGTAAGCGGGCCCGGGCTTTTTCCAGCTGTTCAATAGCCCCCTCGCGTAGTTTTTCTGAATTTCGAATAGTATCCAAAATCCTTTGTTTTCGATTATCTAATAAATCACTTAACACCCCCTTTCCAAAAAAAATCAATACACCAAGGACTACACTTAGATTTATTAGATTTGTTGCTAAAATATCGGTATTAAACCCGAAACTCCCGGCGGATGGCCAGTGACCCAAGGAAACGAAAGAATCGGTTATATTTTTCATTTAAACAAAAGGATTCGCAAATAACAGTGCTAATGCTACAACCAGTCCATAAATCGTTAAAGCTTCCATAAAAGCCAGACTAAGCAATAAAGTACCTCGTATTTTTCCCTCCGCCTCGGGTTGTCTTGCAATACCTTCTACAGCTTGGCCCGCGGCAGTACCTTGACCAACCCCAGGTCCAATAGAAGCAAGCCCAACGGCCAACCCAGCAGCAATAACGGAAGCGGCAGAAATCAATGGATTCATTCAATGATGCCCCTCCATGGATTCGCCTATATAAGCCGCAGCTAAAGTTGCAAAAATAAGAGCTTGAATACCACTTGTAAATAATCCAAGGAACATGACAGGTATAGGAACCACTGAAGGTACTAAAGAAACAAGAACAACAACTACTAATTCATCCGCTAATATATTGCCGAAAAGTCGAAAGCTAAGTGATAAAGGTTTTGTGAAATCTTCTAAAATGTTAATGGGTAAAAGGATTGGAGTTGGTTGAATGTATTTACTGAAATAACCTAATCCTTTTTTGCTAAGACCCGCATAAAAATATGCTATTGACGTAAGTAAAGCTAAAGCAACGGTAGTATTTATATCATTCGTAGGTGCGGCTAACTCCCCGTGAGGTAACTGTATGATCTTCCAAGGTAAAAGCGCCCCCGCCCAATTAGAAACAAAAATAAATAGAAACATAGTTCCAATAAAGGGGACCCACGGGCCATATTCCTCTCCAATCTGAGTTTTGCTCACATCTCGAATGAATTCAAGGACGTATTCGAAGAAATTCTGACCTCCAGTTGGAATGGTTTGTGGATTCCGAACAGCTACAATGGCCGAACCTAATAAGATAGCAATTACAACCCAAGAAGTAATAAGCACTTGGGCATGGACTTGGAAACCTCCTATTTTCCAATAGAAATGCTGGCCTACTTCCACACCGGATATATCATATAACCCCCTTAGTGTTAGTGTGTTGATGGAACATGATAGAACATTCATTCAGGGATTTCGTATATAGCTAGAACGACCCTCACAAATTGCAAATACTAATTTATTAAGAATTAATCGGATTGAAGCTATAGCGTCATCATTCGTTGGAATCGAAATATCTGCGAGATCCGGGTCACAGTTTGTATCAATTAAACAAATTGTTGGAATTCCCAAAGTCATACATTCCCGAAGAGCCGTATATTCTTCTTGCTGATCAACGATTATTACAATATCGGGTAACCCCGTCATATATTTAATCCCGCCCAGATATGTTTGCAAGTGAGCTAACTGTCTCTTCAATCGAGCCGCATCTCCTTTCGGAAGACGGTTGAGTCTACCTGCCTTTTGTTCCATTCTCAAGTCCCTGAACTTTTGAAGTCTAGTTTCTGTAGTGGACCAATTCGTTAAAATACCGCCGAGCCATTTTTTATTAACATAATGACACCGAGCCCTTATTGCAGCCCGCGCTACTGAATCCGCTGCTTTATTTTTGGTACCAACAATTAAGAATTGCTTTCTCCTACTTGCTGCATCAAAAACTAAATCACAAGCTTCTGATAAAAAACGAGCAGTTCTAGTAAGATTTGTAATATGAATACCTTTACGCTTTGCAGAGATATAAGGTGCCATTCTCGGATTCCATTTTCTAGTACCATGACCAAAATGAACTCCTGCTTTCATCATCTCTTCAAAATTAATGTTCCAATATCTTCTTATCATTTAGATACCATCTGAGCAGGCTTGGCAAAACCCTTGTATAGCTTCTTCGATTTCTCGATAAAGAGAAATATGACCAACAGTAGTTCGAATGTATATACAAAGAATTTCTTTTTTTATATTTCTTACTATTAGATAGTGTTCATAAATCTCATGATAGGTACCCAAAGATTCATAGTGAACTTCGATGGGAGCTTCTCTTGAAGTAATAGCGCGTTGATCTAGCTGCCACCGGAGCCACAAAGGACTATCTAAATGGATTCTTTTCTGCCGATAAGCGCCAAGTGCATCATAGGAATTAGAAAAAAGGGGTTCTTTCGTATATTTATCGTTATTACCGTCAATTCTTTTATTTTGATAATTTCTGCGATTACATGGATTATACCTATTTGCACAAATACCTCGACGATTCCCGCTTGTTAATACATAGAGCCCAATAAGCATATCTTGAGTTGGTACGGAAATGGGATCTCCAATAGCTGGAGACAGAAGATTCATATGAGAAAACATAAGTAAACGAGCCTCCGCTTGAGCCTCCAACGATAAGGGTACATGAACAGCCATTTGATCCCCATCAAAGTCTGCATTGAATCCCTTACAAACTAATGGATGTAAACAAATAGCGCGGCCTTCCACTAAAATGGGTTGGAATGCCTGTATGCCTAATCTATGCAGAGTCGGCGCTCTATTCAGTAATACTGGATGCCCCTGCATAACTTCGTGAAGTATTTCCCATACAATTGGCTCTTTTTCCCGAATTTTACTCTTAGCAACTCCTATGTTCGAAGCAAGATGTTGTCTAATTAGACCACGAATTACAAATATCTGGAAAAGCTCTATTGCTATTTCGCGAGGCAATCCACATCGATGTAATGAAAGTGAGGGGCCTACGACAATGACAGAACGCCCCGAATAATCAACCCGTTTGCCAAGCATAGTCTCACGAAATCTTCCTTCTTTGCCTTCAATTACATCCGAAAACGACTTGTAAACCTTATTATGACCGTCCCTCATTGGTTGTCCGCGGATTCCATTATCAAGAAGTGTATCCACGGCTTCTTGTACCAATTTCTCCTGACACATTACTAATTCCCCTGGGGTAGATCTACTTGTTGTTAATAGATCAATAAGAGTATTGTTCCGATAGATAACTCTTCTATAGAGTTCATTAATATCTGAACTCATTAGTTTACCCCCATCTATCTGAATGATCGGTCTCAACTCGGGAGGAAGAACTGGTAATAGACATAAAACCATCCATTCTGGTTCGATATTTGTTCGAATAAAATGCTTAGCTAATTCCACACGTCTAACCAAAAAATCCTTTCTTCTTCCAACTTTTCGATCTTCCCATTCATTCCCGGTAGGCCCTTCTTCCCCTAATTCTTTCCATTCTACCGATGAATAATCTATAATAATTCGCAAATCCAGATCGGCTAATTGTTCTCGGATAGCACCAGCTCCTGTAGAAATTTCTCGATTTCGAAATGTATCGAAGCATTGGGTAGTAAAAAAAAGCGGAATACTGTATTTCCAGGATTGGATTTCATATTCGAATGAACCTCGTAATCGTAAAAAAGTAGGTTTTTTAGCTATGGGCCTAGCAAAAGAAAAATCGCAGTATACTAGGCCTTCTAATTCTTTAAGAGGTTTATCTAAAAGATTTGCGATATAACTAGGAAGACGTTTCAAATACCACACATGAGTTACTGGGCATGCCAGTTTGATGTAGCCCATTTGATATCTTCGTATCCGAGAATCAACAAATTCGACTCCGCATTGTTCACAAAATTTTTGGTCTTCTTTTTCATTCCTGATTACTCGATAATTTCCACACGCACAAATTCCACTTTTTATTGGCCCAAAAATTCTTTCACAAAATAATCCATCCTTTTCAGGTTTATTGGTTTTGTAATGAAAAGTATAGGGTTTTGTCACCTCTCCAACAATCTCTCCGTTAGGTAGGATTTTATTGGCCCAAGCACTTATTTGTTGAGGCGAAACTGATCCAATTCGGAGTTGTTGATGTTTATACCGATCAATCATTTAATCACCTTGACTAACTGTTTTTACGTATATTATAAGTAAAAAAGCAGTAGGAACTAGAATGAACAGTGCAGTAGCAATAAATGCAAGAATATTTACTTCCATATGACTATAGCCCTTGGTAAATTTACCAAAGACGAAAATGATTTATTTGATATTATGGATGACTGGTTACGGAGGGACCGTTTCGTTTTTGTAGGTTGGTCCGGTCTATTGCTCTTTCCTTGTGCCTATTTCGCCGTAGGGGGTTGGTTCACAGGTACAACCTTTGTAACGTCATGGTATACCCATGGATTGGCCAGTTCCTATTTGGAAGGCTGCAACTTCTTAACCGCCGCAGTTTCTACTCCTGCTAATAGTTTAGCACATTCTTTGTTATTATTATGGGGTCCTGAAGCACAAGGAGATTTTACTCGTTGGTGTCAATTAGGTGGTTTGTGGACTTTTGTTGCTCTCCACGGTGCTTTTGGACTAATAGGTTTTATGTTACGTCAATTTGAACTTGCTCGATCTGTGCAATTGCGACCTTATAATGCAATCGCATTCTCTGGTCCAATTGCTGTTTTTGTTTCTGTATTCCTGATTTATCCATTAGGCCAGTCTGGTTGGTTTTTTGCGCCTAGTTTTGGTGTAGCAGCTATATTTCGATTCATCCTCTTTTTCCAAGGGTTTCATAACTGGACGCTGAACCCATTTCATATGATGGGAGTTGCCGGCGTATTGGGCGCTGCTCTGCTATGCGCTATTCATGGTGCTACTGTAGAAAATACTTTATTTGAAGATGGTGATGGTGCAAATACATTCCGTGCCTTTAACCCAACTCAAGCTGAAGAAACTTATTCAATGGTCACCGCTAACCGCTTTTGGTCTCAAATCTTTGGGGTTGCTTTTTCCAATAAACGTTGGTTACATTTCTTTATGTTATTTGTACCAGTAACCGGTTTATGGATGAGCGCTCTTGGAGTAGTCGGTCTGGCTCTGAATCTACGTGCCTATGACTTCGTTTCTCAGGAAATCCGTGCAGCAGAAGATCCTGAATTTGAGACTTTCTACACTAAAAATATTCTCTTAAACGAAGGTATTCGTGCTTGGATGGCGGCTCAAGATCAGCCTCATGAAAACCTTATATTCCCTGAGGAGGTTCTACCACGTGGAAACGCTCTTTAATGGAACTTTATCTTTAGCCGGTCGTGACCAAGAAACCACTGGTTTCGCTTGGTGGGCCGGGAATGCCCGACTTATCAATTTATCCGGTAAACTATTGGGAGCTCATGTAGCTCATGCTGGATTAATCGTATTCTGGGCCGGAGCAATGAACCTATTTGAAGTGGCTCATTTTGTACCGGAGAAGCCAATGTACGAACAAGGATTAATTTTACTTCCCCACCTAGCTACTCTAGGTTGGGGGGTAGGTCCTGGTGGGGAAGTTATAGATACCTTTCCATACTTTGTATCCGGTGTACTTCACTTAATTTCCTCTGCAGTATTGGGCTTTGGCGGTATTTATCATGCACTTCTGGGTCCTGAGACTCTTGAAGAATCTTTTCCATTTTTTGGTTATGTATGGAAAGATCGAAATAAAATGACAACAATTTTAGGTATTCACTTAATCTTGCTAGGTATAGGTGCTTTTCTTCTAGTATTCAAGGCTCTTTATTTTGGGGGCGTATATGATACCTGGGCTCCGGGGGGGGGAGATGTAAGAAAAATTACCAACTTGACCCTTAGCCCAAGTGTTATTTTTGGTTATTTACTAAAATCCCCCTTTGGAGGAGAAGGATGGATTGTTAGTGTGGACGATTTGGAAGATATAATTGGAGGGCATGTATGGTTAGGTTCCATTTGTATACTTGGTGGAATCTGGCATATCTTAACCAAACCCTTTGCATGGGCTCGCCGTGCACTTGTGTGGTCTGGAGAGGCTTACTTGTCTTATAGTTTAGGTGCTTTATCCGTTTTTGGTTTCATTGCTTGTTGCTTTGTCTGGTTCAATAATACCGCGTATCCTAGTGAGTTTTACGGACCTACTGGACCAGAAGCTTCTCAAGCTCAAGCTTTTACTTTTCTAGTTAGAGATCAACGTCTTGGGGCTAACGTGGGATCCGCTCAAGGACCTACCGGGTTAGGTAAATATTTAATGCGTTCGCCTACCGGAGAAGTTATTTTTGGAGGCGAAACTATGCGTTTTTGGGATCTGCGTGCTCCTTGGTTAGAACCTCTAAGAGGTCCAAATGGTTTGGACTTGAGTAGGTTGAAAAAAGACATTCAACCTTGGCAAGAACGCCGTTCCGCGGAATATATGACCCATGCGCCTTTAGGTTCGTTAAATTCTGTAGGTGGCGTAGCTACCGAGATCAATGCAGTCAATTATGTCTCTCCTAGAAGTTGGTTAGCTACCTCTCATTTTGTTCTAGGATTCTTCCTATTCGTAGGTCATTTATGGCATGCGGGAAGGGCTCGTGCAGCTGCAGCAGGATTTGAAAAAGGAATTGATCGTGATTTTGAACCTGTTCTTTCCATGACTCCTCTTAACTAAATGACTATTGCTTTCCAATTGGCTGTTTTTGCATTAATTGCTACTTCATCAATCTTACTGATTAGTGTACCTGTTGTTTTTTCTTCTCCTGATGGTTGGTCGAGTAACAAAAATGTTGTATTTTCCGGTACATCATTATGGATTGGATTAGTCTTTCTGGTAGGTATCCTTAATTCTCTCATCTCTTGATTACCAACTTGATCTTGTTGCCCCCGGCAACAAACATGCATGAACCATTTCACGAAGTATGTGTCCGGATAGCCCAAAGTCTCGATAATTAGCTCTCGGTCTTCCAGTCGAAAAACAACGTCGATGAAGACGTGTCGGTGCACTATTCCGCGGTGGGGATTGTAACTTTCCATGAATTTCCCATTTATCACTTAACGACGGAACTTTGCTTATTTCTTTTTTTGAGGATCGACGCATCAAATGATATTTTTGTTCCAATTTTTGCCTCTTCTTCTCCCGCTGAATCAAACTTTTCCTTGCCATTTAACCAAATTTACCTGATGTAGAGGCAATCAAGAAAGCCGCATAAGTGAAGATATAACCTACGGAAAAGTGGGCTAATCCAACCAATCTTGCTTGCACAATGGAAAGAGCTACTGGTTTATCTCTCCATCGAATCAAATTAGCCAAAGGTGTACGCTCATGAGCCCATGCTAAAGTTTCAATCAATTCTTGCCAATATCCGCGCCAAGAAATTAAAAACATAAATCCAGTAGCCCAAACAAGATGTCCAAATAAGAACATCCACGCCCAGACCGATAAGCTATTCATACCAAAAGGGTTATATCCATTGATAAGTTGTGAAGAGTTTAACCATAGATAATCTCTTAACCATCCCATCAAATAAGTGGAAGATTCATTAAACTGTGAAACATTACCCTGCCATAATGTGATGTGCTTCCAATGCCAATAAAAAGTAACCCATCCAATGGTATTTAACATCCAGAAAACCGCCAAATAAAATGCGTCCCAAGCCGAAATATCACAAGTACCGCCGCGTCCCGGACCATCACAAGGAAAACTATAACCAAAATCCTTTTTATCTGGCATTAACTTCGAACCGCGTGCATCTAAAGCACCTTTTACTAAGATCAATGTGGTTGTATGTAACCCTAGAGCAATAGCATGATGAACCAAGAAGTCTCCAGGCCCTATTGTTAAGAATAATGAATTACTATTTTCATTAATAGCATTTAACCAGCCGGGCAACCATATGCTTCGACCTGCATTGAAGGCTGGACTATTCGTTGAAGATAAAAGTACATCGAACCCATATGAAGTTTTACCGTGAGCAGATTGTATCCATTGGGCGAATATGGGTTCGATTAAGATTTGTTTCTCCGGAGTACCAAAAGCAAGCATGACATCATTATGAACATAAAGTCCCAAAGTATGGAATCCAAGAAAGAGACTGGCCCAACTTAAATGGGATATGATAGCTTCTTTATGGTCTAACATTCTTGCCAATACATTATTCTCATTCTGTTCCGGATTGTAATCTCTAATAAAAAATATAGCTCCATGAGCAAAAGCTCCTGTCATGATGAATCCTGCGATGTATTGGTGATGAGTATATAACGCAGCTTGAGTAGTAAAGTCTTGCGCTATGAACGCATAAGCAGGTAATGAGTACATGTGTTGAGCCACTAAGGAAGTAATAACCCCTAAAGAAGCTAGAGCAAGGCCTAATTGAAAATGAAGCGAATTGTTGATTGTGTCATAAAGACCCTTATGTCCACGCCCCAATCGCCCCCCCGGAGGAATATGCGCTTCTAAAAGATCTTTTATACTATGCCCAATCCCGAAGTTAGTTCTATACATATGACCGGCAACGAGAAAAATAAATGCAATAGCTAAATGATGGTGTGCAATATCGGTCAGCCATAAACTTTGTGTTTGTGGATGGAACCCCCCGAGAAGGGTTAGAATGGCAGTTCCCGCTCCTTGGGAGGTACCAAATAAATGACTACCTGAATCGGGATTTTGAGCATAAAGATTCCACTGACCTGTAAAAAACGGGCCTAACCCTTGGGGATGTGGTAATACATCTAAGAAATTATTCCATCGAACGTATTCCCCCCGGGAGCCGGGAATAGCGACATGGACTAAATGTCCTGTCCAAGCCAAAGAGCTTACTCCGAATAGTCCTGACAAATGATGATTGAGACGAGATTCGGCATTTTTGAACCACGAAACGCTCGGTTTCCATTTTGGTTGTAGGTGTAACCAACCCCCTAGTAAGGCTAGGGCAGAAAGAAATAATAGAAAAAGAGCTCCAATATAAAGATCTTCATTAGTACGTAAACCGATTGTATACCACCATTGATAAACACCAGAATAAGCGATATTCACTGGGCCAGGAGCACCCCCTCGAGTAAAAGCTTCCACGGCCGGTTGACCAAAATGAGGATCCCAAATTGCATGAGCAATAGGTCTTACATGTAAAGGGTCCTGTACCCATGCTTCAAAATTTCCTTGCCAAGCTACATGAAAGAGATTTCCGGAAGTCCACAGAAAAATTATTGCTAATTGCCCGAAGTGAGAAGCAAAAATATTCTGATAAAGACGTTCCTCCGTAATATCATCATGACTCTCGAAGTCATGCGCGGTAGCAATACCAAACCAAATACGACGAGTAGTGGGGTCCTGAGCTAAGCCTTGGCTAAACCTTGGAAATCTTAATGCCATTTATCCTACTGCAATAATTCTTGCTAAGAAGAACGCCCATGTTGTGGCAATTCCACCCAGAAGGTAATGGGTTACTCCTACAGCACGTCCTTGTATAATGCTCAAGGCTCTAGGCTGAGTAGCAGGAGCAACTTTTAATTTATTATGAGCCCAAACGATTGATTCAATAAGTTCTTGCCAATAACCACGACCGCTGAATAGAAACATTAAACTAAAAGCCCATACAAAATGAGCACCTAGGAAAAAAAGGCCATATGCAGATAATGAAGAACCATAAGACTGAATTACCTGGGACGCCTGTGCCCATAAGAAATCACGGAGCCATCCATTAATAGTAATGGAACTCTGTGCAAAGTTTCCTCCCGTGATATGAGTTACCACCCCTTGATCACTTATACTACCCCAAACATCTGACTGCATTTTCCAACTGAAATGGAATATTACTACCGAAATGGAATTGTACATCCAAAATAGTCCTAAGAAGACATGATCCCAAGCGGATACTTGACATGTTCCCCCTCTTCCAGGTCCATCACAAGGAAAACGAAAACCAAGATTTGCTTTATCCGGTATCAAACGAGAACTGCGGGCAAATAGAACTCCTTTCAGAAGTATCAATACCGTCACATGAATCGTAAATGCATGAATGTGATGTACCAAAAAATCCGCGGTTCCTAATGGAATCGGTAACAAAGCAACCTTGCCGCCGACTGCCACTAAATCACCACCCCCCCAAGTTAAACTGGTGCTTGCTGTTGCACCAGGAGCCGTTGCACCAGGTGCTAAAGCATGGGTGTTTTGTATCCATTGAGCAAAGACAGGTTGTAATTGTATAGCAGTATCTGAAAACATATCTTGAGGGCGCCCTAAAGCGCTCATGGTATCATTATGAATATATAAACCAAAACTGTGAAAGCCTAAAAATATACATACCCAGTTGAGATGTGATATGATTGCATCGCGATGCCTAAGGACACGATCTAATAGATCGTTGTATCGAGTAGTTGGATCATAGTCTCTTACCATAAAAATGGCTGCATGCGCAGCAGCACCAACTATGAGAAATCCACCAATCCACATGTGATGTGTGAACAATGACAGTTGTGTACCATAATCAGTAGCTAGATATGGATAAGGGGGCATGGAATACATATGGTGAGCTACAACAATGGTTAAAGAACCTAACATAGCTAGGTTAAGAGATAATTGAGCATGCCATGATGTTGTTAGGATCTCATATAGGCCTTTATGACCCTGACCTGTAAATGGACCTTTATGAGCCTCTAAAATATCTTTTATACCATGACCAATGCCCCAGTTAGTCCTATACATGTGACCCGCTATCAGGAAAAGAATTGCAATAGCTAAATGATGGTGTGCAGTATCGGTCAGCCATAGACCCCCAGTCACTGGATCTAATCCTCCACGAAAAGTAAGAAAGTCCGAATATTTTGACCAATTCAAGGTGAAAAATGGGGTTGCTCCCTCAGCAAAACTGGGATAAAGTTGAGCCAAAAGATCCCGATTCAAGATAAATTCATGAGGAAGTGGGATTTCTTTAGGATCCACTCCAGCGTTTAGAAATTGGTTAATTGGTAAAGATACATGTACTTGATGTCCCGCCCAAGAAAGAGACCCAAGTCCTAGTAGCCCCGCTAAATGGTGATTCAACATAGATTCTACATCTTGGAACCAAGCCAATTTTGGAGCAGCTTTGTGATAATGGAACCAACCAGCAAAAAGCATTAAGGCTGCAAAGACCAATGCACCAATTGCGGTACAATACAGTTGTAATTCACTAGTTATTCCAGATGCTCTCCAAATCTGAAAAAAACCGGAGGTTATTTGTATTCCTCGGAAACCCCCGCCCACATCGCCATTCAATATTTCTTGACCCACTATTGGCCAAACCACTTGGGCGCTAGGTCCAATGTGAGTAGGATCGCTTAGCCATGCTTCATAGTTGGAAAAACGAGCACCGTGGAAATACATGCCACTCAGCCAAAGAAAGATGATGGAGAGTTGGCCGAAATGAGCACTAAATACTTTCCGAGAAATCTCCTCCAAATCACTGGTATGGCTATCGAAATCGTGAGCATCAGCATGTAGGTTCCAGATCCAAGTAGTAGTATCAGGTCCTTTAGCTATTGTTCTTGAGAAATGACCGGGTCTGGCCCATTCCTCGAAAGAAGTTTTGATGGGATCCCTATCTACCAAAATTTTGACTTCTGGTTCCGGCGAACGAATAATCATTTATTCGAAACGCCTTGTGATTTTCAACCAATTCTGCGCTTCAATATAATTTCCGGGAGTAAGCGCTATAGCTTGTTTCCAATACTCCGCGGCTTGATCGAACCAAGCCTCCGCAATTTCAGAATCTCCCTGCCGAATGGCCTGTTCTCCTCGGTAATGACAGATCACGGCCATATTATTTAAAGCTTGTGGTAAGAAGGGGTTTCGTTCTAGTGCCCGAAAATAATATTCCAAAGCTTTTGTGTGTTCTCCATTACTTGTGTGAATAAGGCCTATATTATAGAGTATATAACTTCGATCATAGGGATCAATTTCTAGCCGCATAGCTTCATAATAATTCTGTAAAGCTTCTGCATAATTTCCTTCGGATTGAGCAGACATACCATCTCTGTAATAAGTAAATGCCTCTTTTTCTCCCGAAGTTGTCGGAATTATTCGTAATAAGATATTGGCTACAACTGAAAAAGTCTTATCAATAAAATTTCCATTTATCCGAGATCTAGGCATTTAAGTCTGACGAGAATAATATTCTACCACTAGCAATTCATTTATTTTCAAGCCAACCCATTTACTATCTATTATTTGATTGACCAATCCTTTATATTGGAATGGGTGAAGAGTCAAATGTTTTGGCAATTCCTCCTGGGGGGATGAATCAAGATCATTTTGAATCATAGCTCTAGATTTTTGTTCATCCCTCGCTGTAATAATATCTCGGGGTTTGCAGCGATAACTTGGTATATCTACTATACGACCATTAACTAAAATATGTCTATGATTAACTAATTGGCGGGCTCGAGGAATAGTTGACGCCATACCCAATCGAAAAAGGATGTTATCCAAGCGCATTTCAAGTAATTGTAGTAAAACCTGACCTGTTGACCCTTTGGCTTTTGCGGCGATACGAACGTATTTAAGTAATTGTCGTTCTGTAACACCATAATGAAAACGCAATTTTTGTTTTTCTTCTAAACGAATACGATATTGAGATTTTTTACCGGAGCGTGATTGATTTCTAAGATCGCTCCCGACTCTAGGCCTTTTACTAGTTAGTCCCGGCAAAGCCCCCAGACGGCGTATTTTTTTGAAACGAGGCCCTCGGTAACGTGACATTCAATGAGCATCTTGTATTTCATAAAAATTGGGAGCAATATAATCCTTACGTAAGGGCCACCCTATCCAACTTTCCGGCATTAAGATACGTTTCAGACGCGGATGATTATCATAAAAGATTCCCAGCATATCATAAGATTCCCTTTCTTGAAAATCCGCACTTTTCCAAACCCAGAAAACAGACGGAATTCTAGGATTTTTCCTTGGGGCAAAGACTTTTATACATACTTCTTCTGGTTGATCTATACCATACTCTATTCTCGTAAGATGATATACACTAGCTAACAGCCCGCCCGGTGCTACATCATAGGCACATTGCGAACGCAGATAATTGTAACCATATACATATAAAATGACAGCAATGGAATGCCAATCTTCGGGCTTTATTTGTAAAGTCTCTATTCCTTGGTAATCAAAACCCAAAAATCTATGAACTAGCCCATGTTTGACTAGCCAAGCAGACAAACGACCCTGCATCTAATTTACTAATTCGTTAGACGATACTGACCTTTTATATTTGAAAAATGTTTCAGGAGGGATCTTTGAAGTAGACGGCGATTGATAGAGTAATTCTTGATCATAATTTCCGGTATGAGTAGTGCGTTCAATATTAAACTTGTGATTAGTAGTAAAACACCGTTTCCCCGGTTGAGACCTAATTCGATCTTCATAAATTTCTCGAGATATTTTTTTACGAAGTTTTGTTATAGCATCTATAACCGCCTCCGGTTTAGGTGGACAGCCTGGCAAATAGACATCTACAGGAATTAGCTTATCGACCCCCCGAACAGTACTATAAGAATCGGTACTGAACATTCCCCCTGTAATTGTACATGCCCCCATAGCAATAACATATTTTGGTTCAGGCATTTGTTCATATAATCTTACTAAAGAAGGAGCCATTTTCATGGTTACTGTGCCGGCTGTTAAAATCAGGTCCGCTTGTCTAGGACTAGATCTTGGTACTAGCCCATAACGATCAAAGTCGAATCGTGAGCCTATTAATGAAGCAAATTCAATGAAGCAACAACTGGTACCATAGAGAAGTGGCCATAAACTGGAGAGTCTTGACCAATTTGAAAGATCATTTGATGTAGTTGAAATAACTGAAATTTGAGTTGTTCGATCAAGTAAAGGAAACTCAATGGAATTCATCTAAGACCATTCTAATGCTCCTTTTCTCCATGCATAAACTGAACCAACAATTAGGATAAGCACGAAAATTAAAGCTTCTATAAATACGGATAACCCCAATACATCGAAACTCATTGCCCATGGATAAAGAAAAACTGTTTCAACATCAAAAACAACAAAAACTAGAGCAAACATATAATAACGGATTCGAAATTGTAACCAAGCATCGCCTATTGGTTCTATACCCGATTCATAACTAGAAAGTTTCTCCGGCCCTTTGCTAATCGGGGATAAAACTCCGGAAATTAGAAATGCTAAAATAGGAATAACACTTGATATTATTAGAAATGCCCAGAATATATCATATTCGTAAATCAGAAACATTTACGAAATCTCATTGAGAGCCTCTACTCGTGCCCTAGCTCGTCTGAGAGCTAGATTTGCCTCAATTATTTGTCTCCTGCCTTCCGCTTTCCTCAAGTTAGCTTCTGCTATTTCAAGAGTTTGCTGAGCTTCTTGTGGATCAATGTCACTACCCTTCTCTGCATCATTTACTAAAACAGTAATCTCATTATTGCCTATTCTAGCAAAACCACCCATCAGAGCCATCGTTAACCATTGGTCATTAAGGCGTATTCTCAAAATACCGATATCGACAGCTGTGGCAATAGGTGCATGGTTTGGTAATACGCCAATTTGTCCACTATTAGTAGATAAAATGATTTCTTTCACTTCTGAATCCCAAACAATTCGATTCGGGGTCAGTACACAAAGATTTAAGGTCATTTCTTCAAGTTGTTCTCCATTTCTAAGTTCGTAGCCTTCGCAGTAGCTTCATCAATATTACCTACCAAATAAAAGGCCTGCTCAGGGAGACTATCTAATTCTCCCGAAAGGATCAATTTAAACCCTCTAATTGTTTCTGCTAGACCGACATATTTCCCCGGAGAACCGGTAAATACTTCTGCTACGAAAAAGGGTTGTGATAAGAAACGCTCAATTTTTCGTGCTCTTGCTACAGTTAAGCGATCCTCTTCGGATAATTCGTCCAACCCAAGGATAGCTATAATGTCCTGAAGTTCTTTGTAACGTTGTAAAGTTTGCTTAACTCTTTGCGCAGTTTCATAATGTTCCTCACCAACAATCTGAGGTTGGAGCATAGTTGACGTTGAATCTAAAGGATCTACTGCTGGATAGATACCTTTAGCAGCTAATCCTCTTGATAGTACAGTAGTAGCATCTAAATGTGCAAATGTCGTGGCAGGAGCAGGATCAGTCAAATCGTCCGCAGGTACATAAACTGCTTGAATAGAAGTTATGGACCCTTCTTTGGTAGAAGTAATTCTTTCTTGTAAAGAGCCCATTTCGGTACTAAGGGTAGGTTGATAACCCACAGCGGAAGGCATTCTACCCAATAAGGCGGATACTTCGGATCCTGCTTGGACGAAACGGAAGATATTGTCGATAAATAGAAGTACGTCTTGTTCATTAACATCTCGAAAATATTCCGCCATAGTTAGGGCAGTCAAACCAACTCTCATACGAGCTCCCGGCGGTTCGTTCATCTGACCATAGACTAGAGCCACTTTTGATTCTGCAATATTTTCTTCATTAATTACTCCAGATTCTTTCATTTCCATGTAAAGATCATTTCCTTCACGAGTACGTTCGCCTACTCCGCCAAATACGGATACACCCCCATGAGCTTTCGCAATGTTATTGATTAATTCCATAATAAGTACTGTTTTACCCACTCCAGCTCCCCCGAATAGCCCGATTTTTCCTCCACGGCGATAAGGGGCTAAAAGATCTACTACTTTAATTCCTGTTTCAAAAATAGATAATTTTGTATCTAACTGTATAAAGGCAGGTGCAGATCTATGAATAGGGGATGTTGCGCGAGTATCTACAGGACCTAAATCGTCAACAGGTTCTCCAAGCACGTTGAAAATTCGTCCTAGAGTTGCCCCACCGACTGGAACACTTAGAGGGGCTCCTGTGTCAATCACTTCCATTCCTCTCGTTAGACCATCTGTAGCACTCATAGCTACAGCCCGAACTCGATTATTTCCTAATAATTGTTGTACTTCACAAGTCACATTAATTTCTTGACCGGCAGTATCTCGACCCTTAACTACCAGAGCGTTGTAAATATTAGGCATCTTGCCCGGGGGAAAAGCTACATCTAGCACTGGCCCGATGATTTGAGCGATACGCCCCAGGTTCTTTTTTTCAAGCGCGGAAACTCCCGGACCAGAAGTAGAAGTAGTAGGATTGATTCTCATATGTCACCACAAACAGAGACTAAAGCAAGTGTTGGATTCAAGGCTGGTGTTAAAGATTATAAATTGACTTATTATACTCCTGACTATCAAACCAAAGATACTGATATCTTGGCAGCATTCCGAGTAACTCCTCAACCTGGAGTTCCGCCTGAGGAAGCAGGAGCTGCGGTAGCTGCTGAATCTTCTACTGGTACATGGACAACTGTGTGGACCGATGGACTTACCAGTCTTGATCGTTATAAAGGACGATGCTACGGCCTCGAGCCCGTTCCTGGAGAAGAAAATCAATATATTGCTTATGTAGCTTACCCATTAGACCTTTTTGAAGAAGGTTCTGTTACTAACATGTTTACTTCTATTGTGGGTAATGTATTTGGGTTCAAAGCCCTACGCGCCCTACGTCTGGAGGATTTGCGAGTCCCTCCTGCTTATTCTAAAACTTTCCAAGGGCCTCCTCATGGCATCCAAGTTGAGAGAGATAAATTGAACAAGTATGGTCGCCCCCTATTAGGTTGTACTATTAAACCAAAATTGGGGCTATCCGCTAAGAATTACGGTAGAGCAGTTTATGAATGTCTTCGCGGTGGACTTGATTTTACCAAAGACGATGAGAATGTGAACTCCCAACCATTTATGCGTTGGAGAGACCGTTTCTTATTTTGTGCCGAAGCAATTTATAAAGCACAGGCTGAAACAGGTGAAATCAAAGGGCATTATTTGAATGCTACTGCAGGTACATGCGAAGAAATGATCAAAAGGGCTGTATGTGCCAGAGAATTAGGAGTTCCTATCGTAATGCATGACTACTTAACAGGGGGATTCACTGCAAATACTAGCTTGGCTCACTATTGCCGAGATAATGGTTTACTTCTTCACATTCACCGCGCAATGCATGCAGTTATTGATAGACAGAAGAATCATGGTATGCATTTTCGTGTACTAGCTAAGGCTTTACGTCTGTCTGGTGGAGATCATATTCACGCTGGTACCGTAGTAGGTAAACTTGAAGGGGAAAGAGACATTACTTTGGGCTTTGTTGATTTACTGCGTGATGATTTTATTGAAAAAGATCGAAGCCGCGGTATTTATTTCACTCAAGATTGGGTCTCTCTACCAGGTGTTCTGCCTGTAGCTTCAGGGGGTATTCACGTTTGGCATATGCCTGCTCTGACCGAGATCTTTGGAGATGATTCCGTACTACAATTCGGTGGAGGAACTTTAGGGCACCCTTGGGGAAATGCACCCGGTGCCGTAGCTAATCGAGTAGCTCTAGAAGCATGTGTACAAGCTCGTAATGAGGGACGTGATCTTGCTCGTGAGGGTAATGATATTATCCGTGAGGCTAGCAAATGGAGTCCTGAACTAGCTGCTGCTTGTGAAGTATGGAAGGAAATTAAATTTGAATTCGCAGCAGTGGATACTTTGGATAAATAAATGACAATTCTCAACAACTTACCCTCCATTTTTGTGCCTTTAGTGGGCTTAGTATTTCCGGCAATTGCAATGGCTTCTTTATTTCTTTATGTTCAAAAAAACAAGATTTTTTAGATGAGTTGGCGATCAGAACGTATATGGATAGAACTTATAGCGGGGTCTCGAAAAACAAGTAATTTCTGCTGGGCCTTTATACTTTTTTTAGGTTCATTGGGATTTTTATTGGTTGGAATTTCCAGCTATCTTGGCAGAAATTTGATATCTTTATTTCCGTCTCAGCAAATAATTTTTTTCCCACAAGGGATCGTGATGTCTTTCTATGGGATCGCCGGTCTATTTATTAGTTCTTATTTGTGGTGCACAATTTTATGGAATATAGGTAGTGGTTATGATCGATTCGATAGAAAAGAAGGAATAGTGTGTATTTTTCGCTGGGGATTTCCTGGAAAAAATCGTCGCATCTTACTACGATTCCTTATGAAAGATATTCAGTCTATTAGAATAGAAGTTAAAGAGCGTATTTATGCTCGGCGTGTCCTTTATATGGAAATCAGAGGCCGGGGGGCTATTCCTTTGACTGGTACTGATGAGAATTTGACTCCACGAGAAATTGAGCAAAAAGTAGCGGAATTGGCCTATTTTTTGCGTGTACCAATTGAAGTATTTTGAATGAAAAAATGGAAAAAAAAAACATTTATTCCCCTTCTATATCTTACATCTATAGTTTTTTTGCCCTGGTGGGTCTCTTTTTTATTTAATAAAAGTTTGGAATCTTGGATTATTAATTGTTGTAATACTAGTAAATCCGAAACTTTTTTAAATGATATCCAAGAAAAAAGTATTCTAGAAAAATTCATGGAATTAGAAGACCTCGTTCGCTTAAACGAAATAATAAAGGAATACCCGGAAACACATCTACAAAAGTTTCGTATCGGAATCCACAAAGAAACGATCCAATTGATCAAGATGCACAATGAGGATCGTATCCATACGATTTTGCACTTCTCGACAAATATAATCTGTTTCATTATTCTAAGTGGTTATTCTATTCTAAGTAATGAAGAACTTATTATTCTTAATTCTTGGGTTCAAGAATTCCTATATAACTTAAGCGACACAATAAAAGCTTTTTCCATTCTTTTATTAACCGATTTATGTATAGGATTCCATTCACCTCACGGTTGGGAACTAATGATCGGCTCTGTCTACAAAGATTTTGGATTTGCCCATAACGATCAAATTATATCTGGCCTTGTTTCTACTTTTCCAGTCATTCTCGATACCATTTTTAAATATTGGATTTTCCGTTATTTAAATCGCGTATCTCCGTCACTTGTAGTGATTTATCATTCAATGAATGACTGAATGCAAACTAGAAAGACCTTTTCTTGGATAAAAGAAGAGATTACTCGTTCAATTTCCGTATTGCTCATGATATATATAATAACTTGGGCATCCATTTCAAATGCATATCCCATTTTTGCACAGCAGGGTTATGAAAATCCACGCGAAGCAACTGGTCGTATTGTATGTGCCAATTGTCATTTAGCTAATAAACCCGTGGATATTGAGGTTCCACAAGCGGTACTTCCAGATACTGTATTTGAAGCAGTTGTTCGAATTCCTTATGATATGCAACTGAAACAAGTTCTTGCTAATGGTAAAAAGGGGGCTTTGAACGTGGGGGCTGTTCTTATTTTACCTGAGGGGTTTGAATTAGCCCCTCCCGATCGTATTTCGCCAGAGATGAAAGAAAAGATGGGAAATCTGTCTTTTCAGAGTTATCGCCCCACTAAAAAAAATATTCTTGTGATAGGTCCTGTTCCTGGTCAGAAATATAGTGAAATTACCTTTCCTATTCTTTCTCCGGACCCCGCCGCTAAGAAAGATGTTCACTTTTTAAAATATCCCATATATGTAGGCGGAAACAGGGGAAGGGGTCAGATTTATCCCGACGGGAGCAAGAGCAACAATACGGTTTATAATGCTACAGCAGCAGGTATAGTAAGCAAAATCATACGAAAAGAAAAAGGGGGGTACGAAATAACCATAACGGATGCGTCAGAGGGACGTCAAGTGATTGATATTATACCTCCAGGACCAGAACTTCTTGTTTCAGAAGGCGAATCCATTAAACTTGATCAACCATTAACGAGTAATCCTAATGTGGGTGGATTTGGTCAGGGGGATGCAGAAATAGTACTTCAAGACCCATTACGCGTCCAAGGCCTTTTGTTCTTCTTGGCATCCGTTATTTTGGCACAAATCTTTTTGGTTCTTAAAAAGAAACAGTTTGAGAAGGTTCAATTGTCCGAAATGAATTTCTAGTTACAGGGATGAACCCAATCCGGAATATGAACCATAAAAGAAAATGCCTATTAAACCGATCACAAGAATACCAGTTACAGTACCTACTATCCAAAGAGGAATTCTTCCAGTAGTATCGGCCATTCAATTGAAGAAATAATTAGAAAATAAAACAGCAAGTACAAAAATGAGTAATAACCCCCAGTAGAGACTGGTACGATTCAATTCAACATTTTGTTCGTTCGGATTTGATTGTGTCATTTATCGTTGGATGAACTGCATTGCTGATATTGACCCCAAAAAAGAAACGGTAGGTACAGCTAGTCCGTGAACAGCCAACCATCGTACTGTAAAAATTGGATAGGTTCGATCTATGGTCATCTAAAAAGATTTACTAAATTCATCGAGTTGTTCCAAAGGATCAAAACGGCCAGTTATTAATGGAATTCCTTGTCGGCTTTCGGTAAAATATTCATTTGGACGAGGACTTCCAAATACATCGTAAGCTAAACCCGTACTGACGAATAACCAACCTGCAATGAATAGGGAAGGTATAGTAATGCTATGAATGACCCAATATCGAATACTGGTAATAATATCAGCAAAAGAACGTTCTCCTGTGCTTCCAGACATATGATTGAAGTTTTTCTATTTGGAATCGTCTTAGGTCTAATTCCTATTACTTTGGCCGGATTATTCGTAACTGCATATTTACAATACAGACGTGGTGATCAGTTGGACCTTTGAATGCGAGATCTAAAAACATATTTATCTGTAGCACCGGTAATAAGTACTCTATGGTTTGGGTCTTTAGCAGGTCTATTGATAGAGATCAATCGTTTTTTCCCAGATGCGTTGACATTCCCTTTTTTTTCATTCTAGATGGCCAAGGGTAAGGATATCCGAATAAGGGTTATTTTAGAATGTACCACTTGTACTCGAAACAGTGTTAATAAGAAATCAACAGGCATTTCTAGATATATTACTCAAAAGAATCGACACAATACGCCTAGTCGATTGGAATTGAGAAAATTCTGTCGCTATTGTTACAAACATACAATTCACGGGGAGATAAAGAAATAGTTATTTTAGAATGTCATTGGAAATCATATAAAGACAATTCCTATTTAATATAGCTATTTGTGCAAGTATTTTACGATTAAGAAGTAACTGTCTCTTGTACAGATTGTTTATTAATCTACTATAACTATAGGATACCGTGCTCTCGCGAATTACTGCATTTATCCGAGTAACCCACAAACGACGAAAATTTCTTTTTTGCCTATCTCTATCCCGATGGGCCGAAACCAAAGCTCTTATTTTTTGTTGAATAATAGTTCGAGTAAGTCTTGAATGGGCCCCGCGAAAGCTTGATGCGAATAGACGAATTTTTGTTCTACGCCTTCGAGCTATATATCCTCGTCTAATTCTGGTCATATACACCCTAGTACATGTTCCTCGGCGCTGAGGACATCCCCCAAGAGCGGGGGATTTGGTGACATTTCTGATTGGCTGTCTTGTGTTTCTAATAAGTTGTTTAATAGTTGGCATTTATGCAACTGCTACAAGATCAACAATTCCATGAGCTTGGGCTTCGGTTGCTGACATAAAAACATCTCTTTCCATGTCTTCGGATACAACCCATAAAGGTTTTCCCGTTCTTTGTGCATAAATCCTTGTGAGGATTTCGCGCAGTTTCAGTAGTTCTTCCGCTTCCAGGACAAATTCTACTATTTGTGCCTCATAATAACCAGAAATAGGTTGATGAATCATTACCCTAGCATGAGGGAATGCTAAACGTTTGGTAATTTTTCCTCCGACCAGAATAAAAGATCCCATTGAAGCAGCTAATCCCATGCATACTGTTTGTACATCGGGTCGCACAAATTGCATAGTATCATAAATAGCTATTCCGGGTATTACCCATCCGCCGGGAGAGTTTATAAACAAATACAAATCTTTTGTCGCGTTTTCTATACTGAGATATACCATAAGACCAATAAGTTGATTCGCGATCTCGCTATCAACATCTTGACCTAAAAAAAGTAATCTTTCTCGATAAAGTCGGTTTATGTCAATCCAAGTTGAATCGTCTTCCCCAGGATTTCGAAAAGGGACTTTTGGAACACCAATAGGCATATGGGTTTGCCTTGGTATCGTGTTCATACCGTCGTATTGAATGATCCCGGTCGTTTGCTGTCTGTCCATATAATGCATACAGCTTTGGTTGCTGGTTGGGCCGGTTCGATGGCTCTATATGAATTAGCAGTTTTTGATCCCTCTGACCCCGTTCTCGATCCAATGTGGAGACAGGGTATGTTCGTTATACCTTTTATGACTCGTTTAGGAATAACCAATTCATGGGGTGGTTGGAGTATCACAGGAGGAACTATAACGAATCCGGGTATTTGGAGTTATGAAGGCGTGGCTGGGGCGCATATTGTGTTTTCTGGCTTGTGCTTCTTGGCAGCTATTTGGCATTGGGTGTATTGGGATCTAGAAATATTTTGCGATGAACGTACAGGAAAACCTTCTTTGGATTTGCCCAAGATCTTTGGAATTCATTTATTTCTCTCCGGGGTGGCTTGCTTTGGGTTTGGCGCTTTTCATGTAACCGGATTGTATGGTCCTGGAATATGGGTGTCCGACCCTTATGGACTAACCGGAAAGGTACAACCTGTAAGTCCAGCATGGGGTGTGGAAGGTTTTGATCCTTTTGTTCCGGGAGGAATAGCTTCTCATCATATTGCAGCGGGGACATTGGGCATATTAGCGGGCCTATTCCATCTTAGTGTCCGCCCGCCCCAACGTTTATACAAAGGATTACGTATGGGAAATATTGAAACTGTCCTTTCCAGTAGTATCGCGGCTGTCTTTTTTGCAGCTTTTGTTGTTGCTGGAACTATGTGGTATGGTTCAGCAACTACCCCGATTGAATTATTTGGTCCCACTCGTTATCAATGGGATCAAGGATACTTCCAGCAAGAAATATATCGAAGAGTTAGTGCTGGGCTAGCCGAAAATCAAAGTTTATCCGAAGCTTGGTCTAAAATTCCCGAAAAATTAGCTTTTTATGATTACATCGGCAATAATCCGGCAAAAGGTGGGTTGTTCAGAGCAGGCTCAATGGACAACGGGGATGGAATAGCTGTTGGGTGGTTAGGACATCCTATCTTTAGAGATAAAGAAGGGCGTGAACTTTTTGTACGTCGTATGCCTACTTTTTTTGAAACATTTCCGGTTGTTTTGGTAGACGGAGATGGAATTGTTAGAGCCGATGTTCCTTTTCGAAGGGCGGAGTCGAAGTATAGTGTCGAACAAGTAGGTGTAACTGTTGAGTTCTATGGTGGCGAACTAAACGGAGTCAGTTATAGTGATCCTGTTACTGTGAAAAAATATGCTAGACGCGCTCAATTGGGTGAAATTTTTGAATTAGATCGTGCTACTTTGAAATCCGATGGTGTTTTTCGTAGCAGCCCAAGGGGTTGGTTTACTTTTGGACATGCTTCGTTCGCTCTGCTCTTTTTCTTCGGACACATTTGGCATGGTGCTCGAACTTTGTTCAGAGATGTTTTTGCTGGTATTGATCCAGATTTAGATGCTCAAGTGGAATTTGGAGCATTCCAAAAACTTGGAGATCCGACTACAAGAAGACAAGTAGTCTGAATGGAAGCATTGGTTTATACATTCCTTTTAGTATCAACTTTAGGAATCATTTTTTTCGCTATCTTTTTTCGAGAACCGCCTAAAGTTCCAACTAAAAAGGTAAAATGACTAGTCCCCGTGTTCCTCGAATGGATCTCTTAGTTGTTGAGAGGGTTGCCCAAAAGCAGTATATAAGGCATACCCAGTAAAACTTACAAGTAAACCAGATATAGAGATGGCGACTAGGGTTGCTGTTTCCATATGGCTACACAAAGCGTGGAGGGTAGTTCTAGATCTGGTCCAAGACGAACTATTGTAGGGGATTTATTGAAACCGTTGAATTCGGAATACGGTAAAGTAGCTCCCGGATGGGGAACTACTCCTTTGATGGGTGTCGCAATGGCCCTATTTGCGATATTCCTATCTATTATTTTGGAGATTTATAATTCTTCCGTTTTACTAGATGGAATTTCAATGAATTAGATGAGTAAAGTCTATGATTGGTTCGAAGAACGTCTCGAGATTCAGGCAATTGCAGATGATATAACTAGTAAATATGTTCCTCCCCATGTCAACATATTTTATTGTTTAGGGGGAATTACGCTTACTTGTTTTTTAGTACAAGTAGCTACGGGGTTTGCTATGACTTTTTACTACCGTCCGACGGTTACTGAGGCTTTTGCTTCTGTTCAATACATAATGACTGAAGCTAACTTTGGTTGGTTAATCCGCTCAGTTCATCGATGGTCGGCAAGTATGATGGTTTTAATGATGATCCTGCACGTATTTCGTGTGTATCTCACTGGTGGCTTTAAAAAACCTCGTGAATTGACTTGGGTTACGGGCGTGGTTCTTGCTGTATTGACCGCATCTTTTGGTGTAACTGGTTATTCCTTACCTTGGGACCAAATTGGTTATTGGGCGGTAAAAATTGTAACAGGCGTGCCGGAAGCTATTCCTGTAATAGGATCACCTTTGGTAGAGTTATTACGCGGAAGTGCTAGTGTAGGACAATCCACTTTGACTCGTTTTTATAGTTTACACACTTTTGTATTACCTCTTCTTACTGCCGTATTTATGTTAATGCACTTTCCAATGATACGTAAGCAAGGTATTTCAGGCCCTTTATAGATGGGAGTAACAAAAAAACCTGACTTGAATGATCCTGTATTAAGAGCTAAATTGGCTAAGGGAATGGGTCATAATTATTACGGAGAACCTGCATGGCCCAATGATCTTTTATATATTTTTCCAGTAGTAATTCTAGGTACTATTGCATGTAATGTAGGATTAGCGGTTCTAGAACCATCAATGATTGGTGAACCTGCGGATCCATTTGCAACGCCTTTGGAAATATTGCCTGAATGGTATTTCTTTCCCGTATTTCAAATACTTCGTACAGTACCCAATAAGTTATTAGGTGTTCTTTTAATGGTTTCAGTACCTGCAGGATTATTAACAGTACCTTTTTTGGAGAATGTTAATAAATTCCAAAATCCATTTCGTCGTCCAGTTGCGACAACCGTCTTTTTGATTGGTACTGCGGTAGCCCTTTGGTTAGGTATTGGAGCAACATTACCTATTGATAAATCCCTAACTTTAGGTCTTTTTCAAATTGATTCAATTGTAAAATAATTACACGCGCCTTTTTTTAGGGGGTCGGCAGCCATTATGTGGCATAGGGGTTACATCCCGGACGAAACTTAATAGTATACCACTTCTGCGAATAGCTCTTAATGCCGCATCTCGTCCGAGACCAGGACCCTTTATCATGACTTCTGCTCGTTGCATACCTTGATCCACTACTGTCCGAATAGCATTTCCTGCTGCGGTTTGAGCAGCAAATGGCGTTCCTCTTCTTGTGCCCCTGAATCCACAAGTGCCAGCGGAGGACCAAGAAATCACTCGACCCCGTACATCTGTAATGGTCACAATAGTATTGTTGAAACTTGCTTGAACATGAATAACGCCTTTTGGTATTTTACGTGAATTCTTACGTGAACCAATACGTCCATTTCTGCGTGAACTAATTTTTGGTAAAGGTTTTGCCATTTATCCTTGTCTTTGTTTATGTCTCGGGTTGAAGCAAATTACTATAATTCGCCCCCGTCTACGTATCAGTCGACATTTTTCACAAATTTTACGAACAGAAGCTCTTATTTTCATTTACCATATATAACACAAGATTTCTCCGCCTATTCTTTCGAGTCGAGCTTCTCGGTCTGTCATTATACCCCGAGAAGTAGAAAGAATTACAATGCCCATCCCGCCCAAAATTCTAGGAATTTTTTGATAGTTAGAATAGATTCGTAGACCAGGTCGGCTGATCCGTTTTAAATTTAGACTAGTTCTATAGGGTCCTTTCCTCTTCCTTCTATGTCGTAGGGTTAAAACCAAAAATTTTTTGTTGCCCTCCTGATGTTTCCTGACATTTTCAATAAAACCTTCTCTTAAAAGTATTTTAATAATGTTTTCAGTGATGTTAGTAGATGCTATTCGAACGGTTCCTTTTCTATTTATGTCAGCATTTCTTATAGAGGTTATTATGTCAGCAATAGGATCCCTACCCATTTATAACACTTCAGGTGCTAATGAAACTATTTTAGTAAAATTTAACTGTCTCAATTCCCGGGCGATTGCACCAAAAATTCGAGTTCCCTTTGGATTTCCTTCTTGATCAATGACAACTGCAGCGTTGTCATCATATCGTATTATCATACCATTATCACGTTTGAGTTCTTTACAAGTACGTACAATTACAGCTCTGATTACTTCTGATCTTTCTAGAGGTGAATTTGGTGCTGCTTCCTTGATCACAGCAACAATAACGTCACCGATATGAGCATATCGGCGATTACTAGTCCCTATGATTCGAATACACATCAATTCTCGAGCTCCGCTGTTATCCGCTACATTCAAATGGGTCTGAGATTGGATCATCTATCCTGAAATAATGAATTGAGTTCGTATAGGCATTTTTGATGCTGCTATTGAAATAGCTTTTCTCGCTATATTTTCGGCTACTCCGCCCATTTCATAAAGTATTCTACCTGGTTTAACGACAGCTACCCAATATTCGGGAGATCCTTTCCCCGAACCCATACGTGTTTCCGTAGGTCTTAAAGTAACTGGTTTGTCGGGAAATATACGTACCCATATTTTTCCACCGCGGCGTGCATTTCGTGTCATTGCTCGTCGCCCCGCTTCTATTTGTCTAGATGTAATCCAAGCGGGTTCAAGTGCCTGAAGAGCATATCTGCCGAAACAAATACGATTACCTCGAAAAGCTATTCCTTTCATTCTTCCTCTATGTTGTTTACGGAATCGGGTTCTTTTGGGACTAAGCATTTATTTCTTGTCTGGAAATGTCCAAATTTTTATGCCTAATACCCCATAAATAGTTCTAACTGTATACGAACAATAATCAATTTTAGCTCCAATGGTTTGTAGAGGAACTCTACCTTCTCTAATCCATTCGACGCGTGCAATTTCTTTTCCGTCAAGACGCCCAGCAATTTGCACTTGAATTCCTTTTGTATTGGCCTGTTCAGTTAATTCAATAGCTTTTTTCATTGCTTTGCGAAATGAAACTCTATTTTTTAATTGTCCGGCTATAAATTCTCCAAGAATATTAGGGTGCCCGTAAGGGTTTGGAATTCTTGTAATAGCAATATTGAATTTTCGATTCACACAATTAAGTTCTTTTTGTACATTCATCTGTAATTCTTCGATTCGTTTAGGTCTACTTTCTATTAATAATTTTGGGAATCCCATATATATTATGACCTGAATCACATCAATTCGTTTTTGAATCTCTATACGTACAATTCCTTCAATACCAGAAGATATTTTCGCATTTTTTTTTACATAATTCTTGATACAGTTTCTTATTTTTTGATCTTCTTGTAGACCCTCAGAGTAATTTTTTGGTTGTGCAAACCAAAGAGAATGATGACTTTGGGTTGTACCAAGTCTGAAACCAAGTGGATTTATTTTTTGTCCCATTCATATATATATATATTCGTCATATTCTTCATATAAGGATATATTTTTTAATACAATAGATATATGACAAGTTGATCTTTTTATCGGATAACCCCGTCCTCGAGCCTGAGGTTTTAATTTTTTCACAGTAGTGCCTTCGTTGACTTCGGCTTTACTAATGATTAAATTGGCTTCGTTGAAACCCATATTGTGACTAGCATTTGCTGCTGCGGAATAAATCAATTTAAAAATGGGATAACATGCTCGATAAGGCATGAGCTCGAGTATCATAAGTGTTTCTTCGTAAGAACGTCCACGAATCTGATCAATTATTCTTCGTGCTTTGTGAGGGGACATACATATATGTTGGCCTAAAGCATATACTTCATATGTGTTTCTCTTTCTTTTTTTTATCTTTATCATCTATTTACTACGGCGACGAAGAATCAAATTATCACTATATTTATTCCTTTTTCTACTTCTTCTTCCAAGTGCAGGATAACCCCAAGGGGTTGCGGGTTTTTTTCTACCAATTGGGGCCCTCCCTTCACCACCCCCATGGGGGTGGTCTACAGGGTTCATAACTACTCCTCTTACTACAGGACGCTTACCTAGCCAACATTTAGATCCGGCTCTACCCAAACTTTTCTGGTTCACCCCAGTATTCCCTACTTGTCCGACTGTTGCTGAGCAGTTTTTGGATATTAAACGAACCTCCCCAGAAGGTAATTTTAATGTGGCTGATTTCCCCTCTTTTGCAATCAGTTTCGCTACAGCACCTGCAGCTCTAGCTAATTGTCCACCCTTTCCAAGTGTGATTTCTATGTTATGTATGGCCGTGCCTAAGGGCATATCGGTCAAAGGTAGGGCATTTCCCATTTTTATAGGAACTTCTGTACCAGAAATAATGGTATCTCCAATTATAGCCCCTCTGGGATGTAAAATATATCTCTTCTCACCATCCCCATAGTGTATGAGACAAATGTATGCATTTCGATTAGGGTCGTATTCTATGGTTACGATTCTACCATATATGTCTTTTTCATTCCGTCGAAAATCGATTTTACGGTATAGACGCTTATGACCTCCCCCTCTATGTCTTGCGGTAATGATTCCTCTGGCATTACGGCCTTTACCACAACGATGCTGTCCATAGATCAAATTCTTTCGTGTATTTCGTGTATTGGATTTCGCTTGACTGTCTACGGCTCCATTGCGTGTGCTCGGGGTAGAAGTTTTGTATAAATGTATCGCCATTTAAGTTCTTTTCTTTCTAAGAGGTGGAATAGAATAACCCGGTTGAAGCGTAATGATCATACGTCTGTAATGCATTGTATGTCCCATAATAGGTCTCATTCTTCTACCCTTTCCCGGGAGTCGATGGCTATTCATAGCTATTACCTTGACACCAAAGAAGAGTTCGACCCAATGCTTTATTTCTGTCCTAGTTGATCCTGATTCGACATTAAAAGTATATTGATTTTTCCCCAATAACCGAATACTTTTGTCTGTAAATACTGCATATTTGATTCCATCCATTTAACGAAAATGTGCAAAAGCTCTATTTGCCTCTGCCATTCTATGAGTCTCTTCCTTTTTGCGTATGGCATCACCACTCCCTTTGGCAGCATCCACTAATTCGGAACTTAATTTGAAAGCCATATTTCGACCCGGACGTTTTCGGGATGCCCCTAATAACCAACGAATGGCAAGTGCTTTTCCTTGTGTGGATCCTATTTCAATGGGAACTTGATGAGTCGATCCGCCTACACGTCTTGCTTTTACTGCTATATCGGGAGTTACTCCACGTATTGCTTGACGTAAAACAGATAGTGGATTTGTTTCTGTCTTTTGTTGAATCTTTTTCATGGCTCGATAGATAATTTGATAAGCCAATGATTTTTTTCCGTGTTTCAGAATACGGTTAACCAACATGTTAACTAATCGATTACGATAAATTGGATCGGATTTTGCAGTTTTTTCTTCTGCAGTACCTCGACGTGACATTTATTTTGGCTTTTTGACCCCATATTTAGAACGCCCTTGTTGACGATCCTTTACTCCGACAGCATCTAGGGTTCCTCGAACAATGTGATATCTCACACCGGGTAAATCCTTAACCCTTCCCCCTCTTACTAAGACTACAGAATGTTCTTGTAAATTATGGCCAATACCAGGTATATAAGCAGTGATTTCAAATCCAGAGGTTAATCGTACTCTGGCAACTTTACGTAAGGCAGAGTTTGGTTTTTTGGGGGTGATAGTTCAATAAGCTAGACCCATGCTTCGAGTTGTTTCATGCCATAAATAAACTCGAACACTCAAGAAATCTGTTGGACAGGCGGATTCACATCTCTTACAACCGACACAGTCCTCTGTTCTTGGAGCAGAAGCAATTTGCTTAGATTTACATCCATCCCAAGGTATCATTTCTAATACATCTGTGGGGCAGGCTCGGACACATTGAGTACACCCTATACATGTATCATAAATCTTTACTGAATGTGACATCTACTTATTCAACAAATTCGATTGATTGATATGGATTGATTTTCTATTACGATAAATTGCCGAAACAATAGCTGGTCCAATAGCTGCTTCAGCGGCTGCGATAGCTATAACAAAAATTGAAAAAATATTTCCTTTTAATTGGCGACTATCAAAAAAATCAGAAAATGTTACGAAATTTAGATTAACTGCATTCAGTATAAGTTCAAGGCACATAAGGGCTCTAACCATATTTCGACTCGTGATCAATCCATAGATACCAATAGAAAATAAATAGGCACTCAAAACAAGTACATGTTCGAGCATCATTTACTGACGAGCCACAGCAATCGCACCTATCAAAGCAACTAAAAGAATTATTGAAATGAATTCAAATGGAAGAAAAAAATCTGTTGATAAATGAATTCCAATTTGTTGGCCATTACTTATCAAATCTTGTTCTATAATCTGATTTGTTTTTGTAGTCCAAATAATTCCGTACCATGACGTATCTGGAATAATAGTAATTAGTGAAACAAAAATACTTGTACAAACTAAGGAAGTAACCCCGCTTCCAACAGTCCAAAGATTAAAATCTTTGTAATATTCTGAACCATTCATGAACATCACGGCAAATATAATTAAAACATTTATAGCTCCCACATAAATAAGGAGCTGTGCGGCAGCTACAAAATGAGAGTTTGATAAAATATAGAATAAAGATATACAAACAAGAACCAATCCCAACGAAAAGGCAGAATAAATTGGGTTGGTAAGTAATACTACTCCTAGACCTCCTAATATAAGACCTAACCCCAGAAAGACTAAAAGAAAATCATGAATTAGTCCAGGCAAATCCATCTATTTTTTTTGAGTTGAATTCAAAATTGTTCGAATTGTATAATCGTCAACTACTGACATTGGTAAACGACCTAAAGCAATTTGATTATAATTCAATTCGTGACGATCATAAGTAGAAAGCTCATATTCTTCAGTCATCGATAAACAATTTGTCGGACAATACTCAACACAGTTGCCACAAAATATACAGATTCCGAAATCAATACTGTAATTAAGCAACCGTTTCTTTCGAATGTCAGTTTCCAATTTCCAATCAACAACAGGTAGATCTATAGGACATACACGAACACATACTTCACAAGCAATGCATTTATCAAATTCAAAATGAATTCGACCGCGGAAACGCTCCGATGTGATTAATTTTTCATAAGGATATTGAACAGTTACAGGTAAACGATTTGCATGAGATAAGGTAATCATGAAACCTTGACCAATGTACCTTGCAGCTCGTATGGTTTGTTGCCCATAATTCATGAACCCAGTTACCATGGGAAACATTTATAGTGAAAGAAGTTCGAAAGAGGTTGTTAATAATAGATTACCGAGAGAAATAGGTAAAAGAAATTTCCATCCAAGATTTAAAAGTTGGTCCATTCTTAGTCTAGGTAAAGTCCATCTTGTTGTGATAGGAATGAACAAGAACAAATAAGTTTTAACCAATGTAATAAAGATACCAATTGTTGTTCCAAAGACTCCGCTCATTTTTTTTATTTCAAAAAGCTCAGGAACGAATATATACGGAATAGAGATATTCCAACCGCCCAAGTAAAGAACTGTTACAAATAATGAAGAAACTAATAAGTTTAGATAGGAAGCAATATAAAATAAACCAAATTTGATGCCCGAATATTCGGTTTGATAACCTGCTACTAATTCTTCTTCTGCTTCTGGTAAATCAAAAGGTAATCTCTCACATTCTGCTAGAGAAGAAATAAAAAAAATGATAAATCCTATAGGTTGACGCCACAAATTCCACCCCCAAAAACCAGATTTTGATTGTGCCTCAACTATATCAACTGTACTTGAACTATTAGATAATAGAGATATGGATAACACACAAAGAGTTAATGGTATTTCATAACTAATCGATTGAGCAGCAGCTCGTAAACCACCCAAAAAGGAATATTTATTATTTGATCCATATCCTGACATAAGAAGTCCGATGGGAGCAATACTTGAAATGGCAATCCATAAAAAAACACCAATATTTAGATCAGTTAAAACAAGGTGATAGCCAAAAGGAATTACCGAATAGCTTAATATAGTTGATATGACTGCTATGGATGGTCCGATACTGAATAAACGAATATCCCCCCTAGATGGAAAAAGATTCTCTTTGAAAAGTAGTTTTGTCCCATCCGCTAGAGCTTGAAGAACTCCTAAAGGACCGGCATATTCAGGTCCAATACGTTGTTGTATCCCTGCAGATATTTCTCTTTCTAACCATACAATTACTAGTATGCCTGTCGTGATTCCCAATACAAGAATAAAAATCGGGGCAAACACCCATATAATTCCATAGACCTCGTTTAAGGATTCTAATCTAGAAAAAGAATTGATAGCTTGTACTTCTGTTGTATCAATTATCATTCAACGATCAACTTCTCCCATAATGATATCTATACTACCTAGTATTGTCATAATATCAGCCAATTTCATTCTTTTAACTAATTCAGGAAGAATTTGCAAATTGATAAAACCTGGCGGACGAATTTTCCATCTCCAAGGAAAACCGCTCTGATCCCCTATCAGAAAAATTCCCAATTCTCCTTTTGGTGCTTCGACTCTCACATAAAGTTCTTGTTTCGGTAATTCAAAAGTAGGAGAAGTTTTTTTACTAATGAATCGATATTCGAAATCGTTCCATTCCGAATCCCTTTCTCTATCAAAGCGTCGGGTTTCTAAATTCTCATAGGGCCCCCCCGGAATTCCTTCCAGAGCCTGTTGAATAATTTTTATAGATTCCAGCATTTCACCAATCCGGACTAAATAACGAGCTAAGGAATCTCCTTCTTTTTGCCACTGGATTTCCCAATCAAATTCGTCGTAACACTCATAATGATCAACTTTACGAAGATCCCATTGTACTCCAGAAGCTCGTAGCATTGGTCCTGATAAACCCCAATTTATTGCTTCTTCTGTACCAACAATACCTACCCCCTCAACTCGTTCTAAAAAAATAGGATTTCGCGTAATAAGTTTTTGATATTCAGTAACTCCTGTTAAAAAATAATCGCAAAAATCCAAACATTTATCTATCCAACCATGAGGTAGATCAGACGCTACTCCTCCGATACGAAAAAAATTATGCATCATTCTCATACCAGTGGCAGCTTCGAATAAATCATATACTAACTCTCTTTCTCTAAAGATATAGAAGAAAGGAGTCTGTGCACCAATATCTGCCATAAAAGGGCCAAGCCATAACAAATGAGAAGCTATACGACTCAATTCCAACATAATTACTCTGATATAGCCAGCTCTTTTAGGCACTTGAATATTTCCTAACAGTTCTGGACCATTTACTGTTATTGCTTCTGTGAACATAGTAGCCAAATAATCCCAACGTGTTACATAGGGCAAATATTGTATAATTGTTCGATTTTCCGCAATTTTTTCCATTCCTCTGTGTAAATAACCTAATATTGGTTCGCAGTCAATAACATCTTCCCCGTCTAGAGTAACGATGAGTCGAAGAACACCATGCATTGATGGGTGGTGGGGACCCATATTAACTATCATAAGGTCTTTTCGTGTAGCTGGTACATTCATACTATCACCCCCAAAAAACCAAACTCTGCCTTACGTAAAGTTGCCAGAGTACGATTAACCTCTGGATTTGAAATCACTGCTTATATACCTGGTATTGGCCATAATTTACAAGAACATTCTGTAGTCTTAGTAAGAGGGGGAAGGGTTAAGGATTTACCCGGTGTGAGATATCACATTGTTCGAGGAACCCTAGATGCTGTCGGAGTAAAGGATCGTCAACAAGGGCGTTCTAAATATGGGGTCAAAAAGCCAAAATAAATGTCACGTCGAGGTACTGCAGAAGAAAAAACTGCAAAATCCGATCCAATTTATCGTAATCGATTAGTTAACATGTTGGTTAACCGTATTCTGAAACACGGAAAAAAATCATTGGCTTATCAAATTATCTATCGAGCCATGAAAAAGATTCAACAAAAGACAGAAACAAATCCACTATCTGTTTTACGTCAAGCAATACGTGGAGTAACTCCCGATATAGCAGTAAAAGCAAGACGTGTAGGCGGATCGACTCATCAAGTTCCCATTGAAATAGGATCCACACAAGGAAAAGCACTTGCCATTCGTTGGTTATTAGGGGCATCCCGAAAACGTCCGGGTCGAAATATGGCTTTCAAATTAAGTTCCGAATTAGTGGATGCTGCCAAAGGGAGTGGTGATGCCATACGCAAAAAGGAAGAGACTCATAGAATGGCAGAGGCAAATAGAGCTTTTGCACATTTTCGTTAAATGGATGGAATCAAATATGCAGTATTTACAGACAAAAGTATTCGGTTATTGGGGAAAAATCAATATACTTTTAATGTCGAATCAGGATCAACTAGGACAGAAATAAAGCATTGGGTCGAACTCTTCTTTGGTGTCAAGGTAATAGCTATGAATAGCCATCGACTCCCGGGAAAGGGTAGAAGAATGAGACCTATTATGGGACATACAATGCATTACAGACGTATGATCATTACGCTTCAACCGGGTTATTCTATTCCACCTCTTAGAAAGAAAAGAACTTAAATGGCGATACATTTATACAAAACTTCTACCCCGAGCACACGCAATGGAGCCGTAGACAGTCAAGCGAAATCCAATACACGAAATACACGAAAGAATTTGATCTATGGACAGCATCGTTGTGGTAAAGGCCGTAATGCCAGAGGAATCATTACCGCAAGACATAGAGGGGGAGGTCATAAGCGTCTATACCGTAAAATCGATTTTCGACGGAATGAAAAAGACATATATGGTAGAATCGTAACCATAGAATACGACCCTAATCGAAATGCATACATTTGTCTCATACACTATGGGGATGGTGAGAAGAGATATATTTTACATCCCAGAGGGGCTATAATTGGAGATACCATTATTTCTGGTACAGAAGTTCCTATAAAAATGGGAAATGCCCTACCTTTGACCGATATGCCCTTAGGCACGGCCATACATAACATAGAAATCACACTTGGAAAGGGTGGACAATTAGCTAGAGCTGCAGGTGCTGTAGCGAAACTGATTGCAAAAGAGGGGAAATCAGCCACATTAAAATTACCTTCTGGGGAGGTTCGTTTAATATCCAAAAACTGCTCAGCAACAGTCGGACAAGTAGGGAATACTGGGGTGAACCAGAAAAGTTTGGGTAGAGCCGGATCTAAATGTTGGCTAGGTAAGCGTCCTGTAGTAAGAGGAGTAGTTATGAACCCTGTAGACCACCCCCATGGGGGTGGTGAAGGGAGGGCCCCAATTGGTAGAAAAAAACCCGCAACCCCTTGGGGTTATCCTGCACTTGGAAGAAGAAGTAGAAAAAGGAATAAATATAGTGATAATTTGATTCTTCGTCGCCGTAGTAAATAG
Tanzania_Tree_Cassava TTATCCATTTGTAGATGGAGCTTCGACAGCAGCTAAGTCTAGAGGGAAGTTATGAGCATTACGTTCATGCATAACTTCCATACCAAGGTTAGCACGGTTAATAATATCAGCCCAGGTATTAATTACACGACCTTGACTATCAACTACAGATTGGTTGAAATTGAAACCATTTAGGTTGAAAGCCATAGTGCTAATACCTAAAGCAGTGAACCAAATACCTACTACAGGCCAAGCAGCTAGGAAGAAATGTAAAGAACGAGAGTTGTTGAAACTAGCATATTGGAAGATCAATCGGCCAAAATAACCATGAGCAGCTACGATATTATAAGTTTCTTCCTCTTGACCGAATCTGTAACCTTCATTAGCAGATTCATTTTCTGTGGTTTCCCTGATCAAACTAGAGGTTACCAAGGAACCATGCATAGCACTGAATAGGGAGCCGCCGAATACACCAGCTACGCCTAACATGTGAAATGGGTGCATAAGGATGTTGTGCTCAGCCTGGAATACAATCATAAAGTTGAAAGTACCAGAGATTCCTAGAGGCATACCATCAGAAAAGCTTCCCTGACCAATTGGATAGATCAAGAAAACAGCAGTAGCAGCTGCAACAGGAGCTGAATATGCAACAGCAATCCAAGGGCGCATACCCAGACGGAAACTAAGTTCCCACTCACGACCCATGTAACAAGCTACACCAAGTAAGAAGTGTAGAACAATTAGCTCATAAGGACCGCCATTGTATAACCATTCATCAACAGATGCCGCTTCCCATATTGGGTAAAAATGCAAACCTATAGCCGCAGAAGTAGGAATAATGGCACCAGAAATAATATTGTTTCCATAAAGTAGAGATCCAGAAACAGGTTCACGAATACCATCAATATCTACCGGAGGGGCAGCAATGAAAGCGATAATAAATACAGAAGTTGCGGTCAATAAAGTAGGGATCATCAAAACACCAAACCATCCAATGTAAAGACGGTTTTCAGTGCTGGTTATCCAGTTACAGAAACGACCCCATAGGCTTTCGCTTTCGCGTCTCTCTAAAATTGCAGTCATTTATACTTGTTCCTGAATTACAAAACGTTCCTTCTGTTCCTGAATAGCTTCTTTCAAAAGGGTTTCTGCTTCTTCGGTGAATGTTTTGGTAGAAGATATGATTTCTTGGAACTGAGGTTTATTCGTTTTTAAGTAGGTACGTAACTCAACGAGAAATTTCCTTACTTGTCCAATTTCTAATGAATCAAGATAACCATTCGTTCCGGTATAAATAGTCATTATCTGTTCCTCCACCGTGAGAGGAGCGGATTGGGATTGTTTGAGCAACTCGCGTAGTCGTTGACCTCTTGCCAATTGATTCTGAGTAGCTTTATCGAGATCAGAAGCGAATTGCGCAAAGGCTTCTAATTCTACGAATTGCGCCAATTCCAATTTTAACTTACCAGCTACTTGTTTCATAGCTTTTATTTGAGCTGCGGATCCTACTCTGGAAACAGAAATACCCACATTAATAGCAGGCCTGATTCCAGCATTGAATAGATCGGCGGATAAGAATATTTGTCCATCTGTAATGGAAATTACATTAGTAGGAATATAAGCCGAAACGTCTCCTGATTGGGTCTCAACTATTGGTAAAGCAGTCATACTTCCTTCACCTAAACGAGAACTTAATTTAGCGGCTCTTTCCAAAAGGCGTGAATGCAAATAAAAGACATCTCCTGGATAAGCTTCACGACCAGGTGGTCTTCGTAATAGAAGAGACATTTGGCGATAAGCCTGCGCTTGTTTGGAGAGATCATCATAAATGATTAAAGTGTGTCGTTCACGGTACATAAAATATTCAGCCAGAGCCGCTCCCGTATAAGGGGCGAGGTATTGTAATGTAGCCGGAGAATCCGCCGTTTCGGCTACCACAATAGTGTACTCCATTGCCCCTCTTTCCTGTAAAGTAGTCACTACTTGAGCCACAGAAGACGCTTTTTGCCCAATAGCTACATAAACACATATTACATTTTGTCCTTGTTGATTGAGAATTGTATCTGTGGCTACTGCTGTTTTACCAGTCTGTCTGTCCCCAATAATTAATTCTCGTTGACCACGTCCTATAGGGATCATCGAATCAATAGCAATAAGTCCTGTTTGAAGAGGCTCATATACAGAACGTCTCGAAATAATACCTGGAGCAGGAGATTCAATTAACCGAGATTCAGAAGCTGAAATTTCACCTCGACCGTCAATAGGTTTAGCTAGGGCATTTATAACACGACCCAAATAAGCCTCACTCACAGGTATCTGAGCAATTCTTCCTGTTGCTTTTACGGAGCTTCCCTCTTGTATCATTAAACCGTCACCCATTAATACAACACCGACATTATTTGATTCCAAATTCAGAGCAATGCCTATTGTACCCTCTTCAAATTCTACTAATTCGCCTGCCATTACTTCATCAAGACCATAAATACGAGCAATGCCGTCGCCTACTTGAAGTACGGTACCAGTATTTACAATCTTTACTTCCCTATTATATTGCTCAATACGTTCGCGGATAATATTACTAATCTCGTCGGCTCGAATGGTTACCATCTAATCAGTTATTTCTTTTATCGCGCCAAACATGCCAAGATTAGCATTGATGGTACGTAAATGCAACTCGTTGGTCAAACAACTATTCAGAGTTCCTAGAGCTCCTTGTAAGGCTTGTTGGAAAACCCGTTGTCGGACTTGATTAATCGTTCGTTGTTGTTCAAAATGAATGGTTTCATTTTTGTAATTTTCTAATTGTTCCAAAGTCTTATAAGTTGAATTAATCAAATTCAATTTTTCTCGTTCTATCTCAGAATATCCATTCGTTCGAAACTGATCTGCTTCTATTTCCACTTTCCGTAAGCGGGCCCGGGCTTTTTCCAGCTGTTCAATAGCCCCCTCGCGTAGTTTTTCTGAATTTCGAATAGTATCCAAAATCCTTTGTTTTCGATTATCTAATAAATCACTTAACACCCCCTTTCCAAAAAAAATCAATACACCAAGGACTACACTTAGATTTATTAGATTTGTTGCTAAAATATCGGTATTAAACCCGAAACTCCCGGCGGATGGCCAGTGACCCAAGGAAACGAAAGAATCGGTTATATTTTTCATTTAAACAAAAGGATTCGCAAATAACAGTGCTAATGCTACAACCAGTCCATAAATCGTTAAAGCTTCCATAAAAGCCAGACTAAGCAATAAAGTACCTCGTATTTTTCCCTCCGCCTCGGGTTGTCTTGCAATACCTTCTACAGCTTGGCCCGCGGCAGTACCTTGACCAACCCCAGGTCCAATAGAAGCAAGCCCAACGGCCAACCCAGCAGCAATAACGGAAGCGGCAGAAATCAATGGATTCATTCAATGATGCCCCTCCATGGATTCGCCTATATAAGCCGCAGCTAAAGTTGCAAAAATAAGAGCTTGAATACCACTTGTAAATAATCCAAGGAACATGACAGGTATAGGAACCACTGAAGGTACTAAAGAAACAAGAACAACAACTACTAATTCATCCGCTAATATATTGCCGAAAAGTCGAAAGCTAAGTGATAAAGGTTTTGTGAAATCTTCTAAAATGTTAATGGGTAAAAGGATTGGAGTTGGTTGAATGTATTTACTGAAATAACCTAATCCTTTTTTGCTAAGACCCGCATAAAAATATGCTATTGACGTAAGTAAAGCTAAAGCAACGGTAGTATTTATATCATTCGTAGGTGCGGCTAACTCCCCGTGAGGTAACTGTATGATCTTCCAAGGTAAAAGCGCCCCCGCCCAATTAGAAACAAAAATAAATAGAAACATAGTTCCAATAAAGGGGACCCACGGGCCATATTCCTCTCCAATCTGAGTTTTGCTCACATCTCGAATGAATTCAAGGACGTATTCGAAGAAATTCTGACCTCCAGTTGGAATGGTTTGTGGATTCCGAACAGCTACAATGGCCGAACCTAATAAGATAGCAATTACAACCCAAGAAGTAATAAGCACTTGGGCATGGACTTGGAAACCTCCTATTTTCCAATAGAAATGCTGGCCTACTTCCACACCGGATATATCATATAACCCCCTTAGTGTTAGTGTGTTGATGGAACATGATAGAACATTCATTCAGGGATTTCGTATATAGCTAGAACGACCCTCACAAATTGCAAATACTAATTTATTAAGAATTAATCGGATTGAAGCTATAGCGTCATCATTCGTTGGAATCGAAATATCTGCGAGATCCGGGTCACAGTTTGTATCAATTAAACAAATTGTTGGAATTCCCAAAGTCATACATTCCCGAAGAGCCGTATATTCTTCTTGCTGATCAACGATTATTACAATATCGGGTAACCCCGTCATATATTTAATCCCGCCCAGATATGTTTGCAAGTGAGCTAACTGTCTCTTCAATCGAGCCGCATCTCCTTTCGGAAGACGGTTGAGTCTACCTGTCTTTTGTTCCATTCTCAAGTCCCTGAACTTTTGAAGTCTAGTTTCTGTAGTGGACCAATTCGTTAAAATACCGCCGAGCCATTTTTTATTAACATAATGACACCGAGCCCTTATTGCAGCCCGCGCTACTGAATCCGCTGCTTTATTTTTGGTACCAACAATTAAGAATTGCTTTCTCCTACTTGCTGCATCAAAAACTAAATCACAAGCTTCTGATAAAAAACGAGCAGTTCTAGTAAGATTTGTAATATGAATACCTTTACGCTTTGCAGAGATATAAGGTGCCATTCTCGGATTCCATTTTCTAGTACCATGACCAAAATGAACTCCTGCTTTCATCATCTCTTCAAAATTAATGTTCCAATATCTTCTTATCATTTAGATACCATCTGAGCAGGCTTGGCAAAACCCTTGTATAGCTTCTTCGATTTCTCGATAAAGAGAAATATGACCAACAGTAGTTCGAATGTATATACAAAGAATTTCTTTTTTTATATTTCTTACTATTAGATAGTGTTCATAAATCTCATGATAGGTACCCAAAGATTCATAGTGAACTTCGATGGGAGCTTCTCTTGAAGTAATAGCGCGTTGATCTAGCTGCCACCGGAGCCACAAAGGACTATCTAAATGGATTCTTTTCTGCCGATAAGCGCCAAGTGCATCATAGGAATTAGAAAAAAGGGGTTCTTTCGTATATTTATCGTTATTACCGTCAATTCTTTTATTTTGATAATTTCTGCGATTACATGGATTATACCTATTTGCACAAATACCTCGACGATTCCCGCTTGTTAATACATAGAGCCCAATAAGCATATCTTGAGTTGGTACGGAAATGGGATCTCCAATAGCTGGAGACAGAAGATTCATATGAGAAAACATAAGTAAACGAGCCTCCGCTTGAGCCTCCAACGATAAGGGTACATGAACAGCCATTTGATCCCCATCAAAGTCTGCATTGAATCCCTTACAAACTAATGGATGTAAACAAATAGCGCGGCCTTCCACTAAAATGGGTTGGAATGCCTGTATGCCTAATCTATGCAGAGTCGGCGCTCTATTCAGTAATACTGGATGCCCCTGCATAACTTCGTGAAGTATTTCCCATACAATTGGCTCTTTTTCCCGAATTTTACTCTTAGCAACTCCTATGTTCGAAGCAAGATGTTGTCTAATTAGACCACGAATTACAAATATCTGGAAAAGCTCTATTGCTATTTCGCGAGGCAATCCACATCGATGTAATGAAAGTGAGGGGCCTACGACAATGACAGAACGCCCCGAATAATCAACCCGTTTGCCAAGCATAGTCTCACGAAATCTTCCTTCTTTGCCTTCAATTACATCCGAAAACGACTTGTAAACCTTATTATGACCGTCCCTCATTGGTTGTCCGCGGATTCCATTATCAAGAAGTGTATCCACGGCTTCTTGTACCAATTTCTCCTGACACATTACTAATTCCCCTGGGGTAGATCTACTTGTTGTTAATAGATCAATAAGAGTATTGTTCCGATAGATAACTCTTCTATAGAGTTCATTAATATCTGAACTCATTAGTTTACCCCCATCTATCTGAATGATCGGTCTCAACTCGGGAGGAAGAACTGGTAATAGACATAAAACCATCCATTCTGGTTCGATATTTGTTCGAATAAAATGCTTAGCTAATTCCACACGTCTAACCAAAAAATCCTTTCTTCTTCCAACTTTTCGATCTTCCCATTCATTCCCGGTAGGCCCTTCTTCCCCTAATTCTTTCCATTCTACCGATGAATAATCTATAATAATTCGCAAATCCAGATCGGCTAATTGTTCTCGGATAGCACCAGCTCCTGTAGAAATTTCTCGATTTCGAAATGTATCGAAGCATTGGGTAGTAAAAAAAAGCGGAATACTGTATTTCCAGGATTGGATTTCATATTCGAATGAACCTCGTAATCGTAAAAAAGTAGGTTTTTTAGCTATGGGCCTAGCAAAAGAAAAATCGCAGTATACTAGGCCTTCTAATTCTTTAAGAGGTTTATCTAAAAGATTTGCGATATAACTAGGAAGACGTTTCAAATACCACACATGAGTTACTGGGCATGCCAGTTTGATGTAGCCCATTTGATATCTTCGTATCCGAGAATCAACAAATTCGACTCCGCATTGTTCACAAAATTTTTGGTCTTCTTTTTCATTCCTGATTACTCGATAATTTCCACACGCACAAATTCCACTTTTTATTGGCCCAAAAATTCTTTCACAAAATAATCCATCCTTTTCAGGTTTATTGGTTTTGTAATGAAAAGTATAGGGTTTTGTCACCTCTCCAACAATCTCTCCGTTAGGTAGGATTTTATTGGCCCAAGCACTTATTTGTTGAGGCGAAACTGATCCAATTCGGAGTTGTTGATGTTTATACCGATCAATCATTTAATCACCTTGACTAACTGTTTTTACGTATATTATAAGTAAAAAAGCAGTAGGAACTAGAATGAACAGTGCAGTAGCAATAAATGCAAGAATATTTACTTCCATATGACTATAGCCCTTGGTAAATTTACCAAAGACGAAAATGATTTATTTGATATTATGGATGACTGGTTACGGAGGGACCGTTTCGTTTTTGTAGGTTGGTCCGGTCTATTGCTCTTTCCTTGTGCCTATTTCGCCGTAGGGGGTTGGTTCACAGGTACAACCTTTGTAACGTCATGGTATACCCATGGATTGGCCAGTTCCTATTTGGAAGGCTGCAACTTCTTAACCGCCGCAGTTTCTACTCCTGCTAATAGTTTAGCACATTCTTTGTTATTATTATGGGGTCCTGAAGCACAAGGAGATTTTACTCGTTGGTGTCAATTAGGTGGTTTGTGGACTTTTGTTGCTCTCCACGGTGCTTTTGGACTAATAGGTTTTATGTTACGTCAATTTGAACTTGCTCGATCTGTGCAATTGCGACCTTATAATGCAATCGCATTCTCTGGTCCAATTGCTGTTTTTGTTTCTGTATTCCTGATTTATCCATTAGGCCAGTCTGGTTGGTTTTTTGCGCCTAGTTTTGGTGTAGCAGCTATATTTCGATTCATCCTCTTTTTCCAAGGGTTTCATAACTGGACGCTGAACCCATTTCATATGATGGGAGTTGCCGGCGTATTGGGCGCTGCTCTGCTATGCGCTATTCATGGTGCTACTGTAGAAAATACTTTATTTGAAGATGGTGATGGTGCAAATACATTCCGTGCCTTTAACCCAACTCAAGCTGAAGAAACTTATTCAATGGTCACCGCTAACCGCTTTTGGTCTCAAATCTTTGGGGTTGCTTTTTCCAATAAACGTTGGTTACATTTCTTTATGTTATTTGTACCAGTAACCGGTTTATGGATGAGCGCTCTTGGAGTAGTCGGTCTGGCTCTGAATCTACGTGCCTATGACTTCGTTTCTCAGGAAATCCGTGCAGCAGAAGATCCTGAATTTGAGACTTTCTACACTAAAAATATTCTCTTAAACGAAGGTATTCGTGCTTGGATGGCGGCTCAAGATCAGCCTCATGAAAACCTTATATTCCCTGAGGAGGTTCTACCACGTGGAAACGCTCTTTAATGGAACTTTATCTTTAGCCGGTCGTGACCAAGAAACCACTGGTTTCGCTTGGTGGGCCGGGAATGCCCGACTTATCAATTTATCCGGTAAACTATTGGGAGCTCATGTAGCTCATGCTGGATTAATCGTATTCTGGGCCGGAGCAATGAACCTATTTGAAGTGGCTCATTTTGTACCGGAGAAGCCAATGTACGAACAAGGATTAATTTTACTTCCCCACCTAGCTACTCTAGGTTGGGGGGTAGGTCCTGGTGGGGAAGTTATAGATACCTTTCCATACTTTGTATCCGGTGTACTTCACTTAATTTCCTCTGCAGTATTGGGCTTTGGCGGTATTTATCATGCACTTCTGGGTCCTGAGACTCTTGAAGAATCTTTTCCATTTTTTGGTTATGTATGGAAAGATCGAAATAAAATGACAACAATTTTAGGTATTCACTTAATCTTGCTAGGTATAGGTGCTTTTCTTCTAGTATTCAAGGCTCTTTATTTTGGGGGCGTATATGATACCTGGGCTCCGGGGGGGGGAGATGTAAGAAAAATTACCAACTTGACCCTTAGCCCAAGTGTTATTTTTGGTTATTTACTAAAATCCCCCTTTGGAGGAGAAGGATGGATTGTTAGTGTGGACGATTTGGAAGATATAATTGGAGGGCATGTATGGTTAGGTTCCATTTGTATACTTGGTGGAATCTGGCATATCTTAACCAAACCCTTTGCATGGGCTCGCCGTGCACTTGTGTGGTCTGGAGAGGCTTACTTGTCTTATAGTTTAGGTGCTTTATCCGTTTTTGGTTTCATTGCTTGTTGCTTTGTCTGGTTCAATAATACCGCGTATCCTAGTGAGTTTTACGGACCTACTGGACCAGAAGCTTCTCAAGCTCAAGCTTTTACTTTTCTAGTTAGAGATCAACGTCTTGGGGCTAACGTGGGATCCGCTCAAGGACCTACCGGGTTAGGTAAATATTTAATGCGTTCGCCTACCGGAGAAGTTATTTTTGGAGGCGAAACTATGCGTTTTTGGGATCTGCGTGCTCCTTGGTTAGAACCTCTAAGAGGTCCAAATGGTTTGGACTTGAGTAGGTTGAAAAAAGACATTCAACCTTGGCAAGAACGCCGTTCCGCGGAATATATGACCCATGCGCCTTTAGGTTCGTTAAATTCTGTAGGTGGCGTAGCTACCGAGATCAATGCAGTCAATTATGTCTCTCCTAGAAGTTGGTTAGCTACCTCTCATTTTGTTCTAGGATTCTTCCTATTCGTAGGTCATTTATGGCATGCGGGAAGGGCTCGTGCAGCTGCAGCAGGATTTGAAAAAGGAATTGATCGTGATTTTGAACCTGTTCTTTCCATGACTCCTCTTAACTAAATGACTATTGCTTTCCAATTGGCTGTTTTTGCATTAATTGCTACTTCATCAATCTTACTGATTAGTGTACCTGTTGTTTTTTCTTCTCCTGATGGTTGGTCGAGTAACAAAAATGTTGTATTTTCCGGTACATCATTATGGATTGGATTAGTCTTTCTGGTAGGTATCCTTAATTCTCTCATCTCTTGATTACCAACTTGATCTTGTTGCCCCCGGCAACAAACATGCATGAACCATTTCACGAAGTATGTGTCCGGATAGCCCAAAGTCTCGATAATTAGCTCTCGGTCTTCCAGTCGAAAAACAACGTCGATGAAGACGTGTCGGTGCACTATTCCGCGGTGGGGATTGTAACTTTCCATGAATTTCCCATTTATCACTTAACGACGGAACTTTGCTTATTTCTTTTTTTGAGGATCGACGCATCAAATGATATTTTTGTTCCAATTTTTGCCTCTTCTTCTCCCGCTGAATCAAACTTTTCCTTGCCATTTAACCAAATTTACCTGATGTAGAGGCAATCAAGAAAGCCGCATAAGTGAAGATATAACCTACGGAAAAGTGGGCTAATCCAACCAATCTTGCTTGCACAATGGAAAGAGCTACTGGTTTATCTCTCCATCGAATCAAATTAGCCAAAGGTGTACGCTCATGAGCCCATGCTAAAGTTTCAATCAATTCTTGCCAATATCCGCGCCAAGAAATTAAAAACATAAATCCAGTAGCCCAAACAAGATGTCCAAATAAGAACATCCACGCCCAGACCGATAAGCTATTCATACCAAAAGGGTTATATCCATTGATAAGTTGTGAAGAGTTTAACCATAGATAATCTCTTAACCATCCCATCAAATAAGTGGAAGATTCATTAAACTGTGAAACATTACCCTGCCATAATGTGATGTGCTTCCAATGCCAATAAAAAGTAACCCATCCAATGGTATTTAACATCCAGAAAACCGCCAAATAAAATGCGTCCCAAGCCGAAATATCACAAGTACCGCCGCGTCCCGGACCATCACAAGGAAAACTATAACCAAAATCCTTTTTATCTGGCATTAACTTCGAACCGCGTGCATCTAAAGCACCTTTTACTAAGATCAATGTGGTTGTATGTAACCCTAGAGCAATAGCATGATGAACCAAGAAGTCTCCAGGCCCTATTGTTAAGAATAATGAATTACTATTTTCATTAATAGCATTTAACCAGCCGGGCAACCATATGCTTCGACCTGCATTGAAGGCTGGACTATTCGTTGAAGATAAAAGTACATCGAACCCATATGAAGTTTTACCGTGAGCAGATTGTATCCATTGGGCGAATATGGGTTCGATTAAGATTTGTTTCTCCGGAGTACCAAAAGCAAGCATGACATCATTATGAACATAAAGTCCCAAAGTATGGAATCCAAGAAAGAGACTGGCCCAACTTAAATGGGATATGATAGCTTCTTTATGGTCTAACATTCTTGCCAATACATTATTCTCATTCTGTTCCGGATTGTAATCTCTAATAAAAAATATAGCTCCATGAGCAAAAGCTCCTGTCATGATGAATCCTGCGATGTATTGGTGATGAGTATATAACGCAGCTTGAGTAGTAAAGTCTTGCGCTATGAACGCATAAGCAGGTAATGAGTACATGTGTTGAGCCACTAAGGAAGTAATAACCCCTAAAGAAGCTAGAGCAAGGCCTAATTGAAAATGAAGCGAATTGTTGATTGTGTCATAAAGACCCTTATGTCCACGCCCCAATCGCCCCCCCGGAGGAATATGCGCTTCTAAAAGATCTTTTATACTATGCCCAATCCCGAAGTTAGTTCTATACATATGACCGGCAACGAGAAAAATAAATGCAATAGCTAAATGATGGTGTGCAATATCGGTCAGCCATAAACTTTGTGTTTGTGGATGGAACCCCCCGAGAAGGGTTAGAATGGCAGTTCCCGCTCCTTGGGAGGTACCAAATAAATGACTACCTGAATCGGGATTTTGAGCATAAAGATTCCACTGACCTGTAAAAAACGGGCCTAACCCTTGGGGATGTGGTAATACATCTAAGAAATTATTCCATCGAACGTATTCCCCCCGGGAGCCGGGAATAGCGACATGGACTAAATGTCCTGTCCAAGCCAAAGAGCTTACTCCGAATAGTCCTGACAAATGATGATTGAGACGAGATTCGGCATTTTTGAACCACGAAACGCTCGGTTTCCATTTTGGTTGTAGGTGTAACCAACCCCCTAGTAAGGCTAGGGCAGAAAGAAATAATAGAAAAAGAGCTCCAATATAAAGATCTTCATTAGTACGTAAACCGATTGTATACCACCATTGATAAACACCAGAATAAGCGATATTCACTGGGCCAGGAGCACCCCCTCGAGTAAAAGCTTCCACGGCCGGTTGACCAAAATGAGGATCCCAAATTGCATGAGCAATAGGTCTTACATGTAAAGGGTCCTGTACCCATGCTTCAAAATTTCCTTGCCAAGCTACATGAAAGAGATTTCCGGAAGTCCACAGAAAAATTATTGCTAATTGCCCGAAGTGAGAAGCAAAAATATTCTGATAAAGACGTTCCTCCGTAATATCATCATGACTCTCGAAGTCATGCGCGGTAGCAATACCAAACCAAATACGACGAGTAGTGGGGTCCTGAGCTAAGCCTTGGCTAAACCTTGGAAATCTTAATGCCATTTATCCTACTGCAATAATTCTTGCTAAGAAGAACGCCCATGTTGTGGCAATTCCACCCAGAAGGTAATGGGTTACTCCTACAGCACGTCCTTGTATAATGCTCAAGGCTCTAGGCTGAGTAGCAGGAGCAACTTTTAATTTATTATGAGCCCAAACGATTGATTCAATAAGTTCTTGCCAATAACCACGACCGCTGAATAGAAACATTAAACTAAAAGCCCATACAAAATGAGCACCTAGGAAAAAAAGGCCATATGCAGATAATGAAGAACCATAAGACTGAATTACCTGGGACGCCTGTGCCCATAAGAAATCACGGAGCCATCCATTAATAGTAATGGAACTCTGTGCAAAGTTTCCTCCCGTGATATGAGTTACCACCCCTTGATCACTTATACTACCCCAAACATCTGACTGCATTTTCCAACTGAAATGGAATATTACTACCGAAATGGAATTGTACATCCAAAATAGTCCTAAGAAGACATGATCCCAAGCGGATACTTGACATGTTCCCCCTCTTCCAGGTCCATCACAAGGAAAACGAAAACCAAGATTTGCTTTATCCGGTATCAAACGAGAACTGCGGGCAAATAGAACTCCTTTCAGAAGTATCAATACCGTCACATGAATCGTAAATGCATGAATGTGATGTACCAAAAAATCCGCGGTTCCTAATGGAATCGGTAACAAAGCAACCTTGCCGCCGACTGCCACTAAATCACCACCCCCCCAAGTTAAACTGGTGCTTGCTGTTGCACCAGGAGCCGTTGCACCAGGTGCTAAAGCATGGGTGTTTTGTATCCATTGAGCAAAGACAGGTTGTAATTGTATAGCAGTATCTGAAAACATATCTTGAGGGCGCCCTAAAGCGCTCATGGTATCATTATGAATATATAAACCAAAACTGTGAAAGCCTAAAAATATACATACCCAGTTGAGATGTGATATGATTGCATCGCGATGCCTAAGGACACGATCTAATAGATCGTTGTATCGAGTAGTTGGATCATAGTCTCTTACCATAAAAATGGCTGCATGCGCAGCAGCACCAACTATGAGAAATCCACCAATCCACATGTGATGTGTGAACAATGACAGTTGTGTACCATAATCAGTAGCTAGATATGGATAAGGGGGCATGGAATACATATGGTGAGCTACAACAATGGTTAAAGAACCTAACATAGCTAGGTTAAGAGATAATTGAGCATGCCATGATGTTGTTAGGATCTCATATAGGCCTTTATGACCCTGACCTGTAAATGGACCTTTATGAGCCTCTAAAATATCTTTTATACCATGACCAATGCCCCAGTTAGTCCTATACATGTGACCCGCTATCAGGAAAAGAATTGCAATAGCTAAATGATGGTGTGCAGTATCGGTCAGCCATAGACCCCCAGTCACTGGATCTAATCCTCCACGAAAAGTAAGAAAGTCCGAATATTTTGACCAATTCAAGGTGAAAAATGGGGTTGCTCCCTCAGCAAAACTGGGATAAAGTTGAGCCAAAAGATCCCGATTCAAGATAAATTCATGAGGAAGTGGGATTTCTTTAGGATCCACTCCAGCGTTTAGAAATTGGTTAATTGGTAAAGATACATGTACTTGATGTCCCGCCCAAGAAAGAGACCCAAGTCCTAGTAGCCCCGCTAAATGGTGATTCAACATAGATTCTACATCTTGGAACCAAGCCAATTTTGGAGCAGCTTTGTGATAATGGAACCAACCAGCAAAAAGCATTAAGGCTGCAAAGACCAATGCACCAATTGCGGTACAATACAGTTGTAATTCACTAGTTATTCCAGATGCTCTCCAAATCTGAAAAAAACCGGAGGTTATTTGTATTCCTCGGAAACCCCCGCCCACATCGCCATTCAATATTTCTTGACCCACTATTGGCCAAACCACTTGGGCGCTAGGTCCAATGTGAGTAGGATCGCTTAGCCATGCTTCATAGTTGGAAAAACGAGCACCGTGGAAATACATGCCACTCAGCCAAAGAAAGATGATGGAGAGTTGGCCGAAATGAGCACTAAATACTTTCCGAGAAATCTCCTCCAAATCACTGGTATGGCTATCGAAATCGTGAGCATCAGCATGTAGGTTCCAGATCCAAGTAGTAGTATCAGGTCCTTTAGCTATTGTTCTTGAGAAATGACCGGGTCTGGCCCATTCCTCGAAAGAAGTTTTGATGGGATCCCTATCTACCAAAATTTTGACTTCTGGTTCCGGCGAACGAATAATCATTTATTCGAAACGCCTTGTGATTTTCAACCAATTCTGCGCTTCAATATAATTTCCGGGAGTAAGCGCTATAGCTTGTTTCCAATACTCCGCGGCTTGATCGAACCAAGCCTCCGCAATTTCAGAATCTCCCTGCCGAATGGCCTGTTCTCCTCGGTAATGACAGATCACGGCCATATTATTTAAAGCTTGTGGTAAGAAGGGGTTTCGTTCTAGTGCCCGAAAATAATATTCCAAAGCTTTTGTGTGTTCTCCATTACTTGTGTGAATAAGGCCTATATTATAGAGTATATAACTTCGATCATAGGGATCAATTTCTAGCCGCATAGCTTCATAATAATTCTGTAAAGCTTCTGCATAATTTCCTTCGGATTGAGCAGACATACCATCTCTGTAATAAGTAAATGCCTCTTTTTCTCCCGAAGTTGTCGGAATTATTCGTAATAAGATATTGGCTACAACTGAAAAAGTCTTATCAATAAAATTTCCATTTATCCGAGATCTAGGCATTTAAGTCTGACGAGAATAATATTCTACCACTAGCAATTCATTTATTTTCAAGCCAACCCATTTACTATCTATTATTTGATTGACCAATCCTTTATATTGGAATGGGTGAAGAGTCAAATGTTTTGGCAATTCCTCCTGGGGGGATGAATCAAGATCATTTTGAATCATAGCTCTAGATTTTTGTTCATCCCTCGCTGTAATAATATCTCGGGGTTTGCAGCGATAACTTGGTATATCTACTATACGACCATTAACTAAAATATGTCTATGATTAACTAATTGGCGGGCTCGAGGAATAGTTGACGCCATACCCAATCGAAAAAGGATGTTATCCAAGCGCATTTCAAGTAATTGTAGTAAAACCTGACCTGTTGACCCTTTGGCTTTTGCGGCGATACGAACGTATTTAAGTAATTGTCGTTCTGTAACACCATAATGAAAACGCAATTTTTGTTTTTCTTCTAAACGAATACGATATTGAGATTTTTTACCGGAGCGTGATTGATTTCTAAGATCGCTCCCGACTCTAGGCCTTTTACTAGTTAGTCCCGGCAAAGCCCCCAGACGGCGTATTTTTTTGAAACGAGGCCCTCGGTAACGTGACATTCAATGAGCATCTTGTATTTCATAAAAATTGGGAGCAATATAATCCTTACGTAAGGGCCACCCTATCCAACTTTCCGGCATTAAGATACGTTTCAGACGCGGATGATTATCATAAAAGATTCCCAGCATATCATAAGATTCCCTTTCTTGAAAATCCGCACTTTTCCAAACCCAGAAAACAGACGGAATTCTAGGATTTTTCCTTGGGGCAAAGACTTTTATACATACTTCTTCTGGTTGATCTATACCATACTCTATTCTCGTAAGATGATATACACTAGCTAACAGCCCGCCCGGTGCTACATCATAGGCACATTGCGAACGCAGATAATTGTAACCATATACATATAAAATGACAGCAATGGAATGCCAATCTTCGGGCTTTATTTGTAAAGTCTCTATTCCTTGGTAATCAAAACCCAAAAATCTATGAACTAGCCCATGTTTGACTAGCCAAGCAGACAAACGACCCTGCATCTAATTTACTAATTCGTTAGACGATACTGACCTTTTATATTTGAAAAATGTTTCAGGAGGGATCTTTGAAGTAGACGGCGATTGATAGAGTAATTCTTGATCATAATTTCCGGTATGAGTAGTGCGTTCAATATTAAACTTGTGATTAGTAGTAAAACACCGTTTCCCCGGTTGAGACCTAATTCGATCTTCATAAATTTCTCGAGATATTTTTTTACGAAGTTTTGTTATAGCATCTATAACCGCCTCCGGTTTAGGTGGACAGCCTGGCAAATAGACATCTACAGGAATTAGCTTATCGACCCCCCGAACAGTACTATAAGAATCGGTACTGAACATTCCCCCTGTAATTGTACATGCCCCCATAGCAATAACATATTTTGGTTCAGGCATTTGTTCATATAATCTTACTAAAGAAGGAGCCATTTTCATGGTTACTGTGCCGGCTGTTAAAATCAGGTCCGCTTGTCTAGGACTAGATCTTGGTACTAGCCCATAACGATCAAAGTCGAATCGTGAGCCTATTAATGAAGCAAATTCAATGAAGCAACAACTGGTACCATAGAGAAGTGGCCATAAACTGGAGAGTCTTGACCAATTTGAAAGATCATTTGATGTAGTTGAAATAACTGAAATTTGAGTTGTTCGATCAAGTAAAGGAAACTCAATGGAATTCATCTAAGACCATTCTAATGCTCCTTTTCTCCATGCATAAACTGAACCAACAATTAGGATAAGCACGAAAATTAAAGCTTCTATAAATACGGATAACCCCAATACATCGAAACTCATTGCCCATGGATAAAGAAAAACTGTTTCAACATCAAAAACAACAAAAACTAGAGCAAACATATAATAACGGATTCGAAATTGTAACCAAGCATCGCCTATTGGTTCTATACCCGATTCATAACTAGAAAGTTTCTCCGGCCCTTTGCTAATCGGGGATAAAACTCCGGAAATTAGAAATGCTAAAATAGGAATAACACTTGATATTATTAGAAATGCCCAGAATATATCATATTCGTAAATCAGAAACATTTACGAAATCTCATTGAGAGCCTCTACTCGTGCCCTAGCTCGTCTGAGAGCTAGATTTGCCTCAATTATTTGTCTCCTGCCTTCCGCTTTCCTCAAGTTAGCTTCTGCTATTTCAAGAGTTTGCTGAGCTTCTTGTGGATCAATGTCACTACCCTTCTCTGCATCATTTACTAAAACAGTAATCTCATTATTGCCTATTCTAGCAAAACCACCCATCAGAGCCATCGTTAACCATTGGTCATTAAGGCGTATTCTCAAAATACCGATATCGACAGCTGTGGCAATAGGTGCATGGTTTGGTAATACGCCAATTTGTCCACTATTAGTAGATAAAATGATTTCTTTCACTTCTGAATCCCAAACAATTCGATTCGGGGTCAGTACACAAAGATTTAAGGTCATTTCTTCAAGTTGTTCTCCATTTCTAAGTTCGTAGCCTTCGCAGTAGCTTCATCAATATTACCTACCAAATAAAAGGCCTGCTCAGGGAGACTATCTAATTCTCCCGAAAGGATCAATTTAAACCCTCTAATTGTTTCTGCTAGACCGACATATTTCCCCGGAGAACCGGTAAATACTTCTGCTACGAAAAAGGGTTGTGATAAGAAACGCTCAATTTTTCGTGCTCTTGCTACAGTTAAGCGATCCTCTTCGGATAATTCGTCCAACCCAAGGATAGCTATAATGTCCTGAAGTTCTTTGTAACGTTGTAAAGTTTGCTTAACTCTTTGCGCAGTTTCATAATGTTCCTCACCAACAATCTGAGGTTGGAGCATAGTTGACGTTGAATCTAAAGGATCTACTGCTGGATAGATACCTTTAGCAGCTAATCCTCTTGATAGTACAGTAGTAGCATCTAAATGTGCAAATGTCGTGGCAGGAGCAGGATCAGTCAAATCGTCCGCAGGTACATAAACTGCTTGAATAGAAGTTATGGACCCTTCTTTGGTAGAAGTAATTCTTTCTTGTAAAGAGCCCATTTCGGTACTAAGGGTAGGTTGATAACCCACAGCGGAAGGCATTCTACCCAATAAGGCGGATACTTCGGATCCTGCTTGGACGAAACGGAAGATATTGTCGATAAATAGAAGTACGTCTTGTTCATTAACATCTCGAAAATATTCCGCCATAGTTAGGGCAGTCAAACCAACTCTCATACGAGCTCCCGGCGGTTCGTTCATCTGACCATAGACTAGAGCCACTTTTGATTCTGCAATATTTTCTTCATTAATTACTCCAGATTCTTTCATTTCCATGTAAAGATCATTTCCTTCACGAGTACGTTCGCCTACTCCGCCAAATACGGATACACCCCCATGAGCTTTCGCAATGTTATTGATTAATTCCATAATAAGTACTGTTTTACCCACTCCAGCTCCCCCGAATAGCCCGATTTTTCCTCCACGGCGATAAGGGGCTAAAAGATCTACTACTTTAATTCCTGTTTCAAAAATAGATAATTTTGTATCTAACTGTATAAAGGCAGGTGCAGATCTATGAATAGGGGATGTTGCGCGAGTATCTACAGGACCTAAATCGTCAACAGGTTCTCCAAGCACGTTGAAAATTCGTCCTAGAGTTGCCCCACCGACTGGAACACTTAGAGGGGCTCCTGTGTCAATCACTTCCATTCCTCTCGTTAGACCATCTGTAGCACTCATAGCTACAGCCCGAACTCGATTATTTCCTAATAATTGTTGTACTTCACAAGTCACATTAATTTCTTGACCGGCAGTATCTCGACCCTTAACTACCAGAGCGTTGTAAATATTAGGCATCTTGCCCGGGGGAAAAGCTACATCTAGCACTGGCCCGATGATTTGAGCGATACGCCCCAGGTTCTTTTTTTCAAGCGCGGAAACTCCCGGACCAGAAGTAGAAGTAGTAGGATTGATTCTCATATGTCACCACAAACAGAGACTAAAGCAAGTGTTGGATTCAAGGCTGGTGTTAAAGATTATAAATTGACTTATTATACTCCTGACTATCAAACCAAAGATACTGATATCTTGGCAGCATTCCGAGTAACTCCTCAACCTGGAGTTCCGCCTGAGGAAGCAGGAGCTGCGGTAGCTGCTGAATCTTCTACTGGTACATGGACAACTGTGTGGACCGATGGACTTACCAGTCTTGATCGTTATAAAGGACGATGCTACGGCCTCGAGCCCGTTCCTGGAGAAGAAAATCAATATATTGCTTATGTAGCTTACCCATTAGACCTTTTTGAAGAAGGTTCTGTTACTAACATGTTTACTTCTATTGTGGGTAATGTATTTGGGTTCAAAGCCCTACGCGCCCTACGTCTGGAGGATTTGCGAGTCCCTCCTGCTTATTCTAAAACTTTCCAAGGGCCTCCTCATGGCATCCAAGTTGAGAGAGATAAATTGAACAAGTATGGTCGCCCCCTATTAGGTTGTACTATTAAACCAAAATTGGGGCTATCCGCTAAGAATTACGGTAGAGCAGTTTATGAATGTCTTCGCGGTGGACTTGATTTTACCAAAGACGATGAGAATGTGAACTCCCAACCATTTATGCGTTGGAGAGACCGTTTCTTATTTTGTGCCGAAGCAATTTATAAAGCACAGGCTGAAACAGGTGAAATCAAAGGGCATTATTTGAATGCTACTGCAGGTACATGCGAAGAAATGATCAAAAGGGCTGTATGTGCCAGAGAATTAGGAGTTCCTATCGTAATGCATGACTACTTAACAGGGGGATTCACTGCAAATACTAGCTTGGCTCACTATTGCCGAGATAATGGTTTACTTCTTCACATTCACCGCGCAATGCATGCAGTTATTGATAGACAGAAGAATCATGGTATGCATTTTCGTGTACTAGCTAAGGCTTTACGTCTGTCTGGTGGAGATCATATTCACGCTGGTACCGTAGTAGGTAAACTTGAAGGGGAAAGAGACATTACTTTGGGCTTTGTTGATTTACTGCGTGATGATTTTATTGAAAAAGATCGAAGCCGCGGTATTTATTTCACTCAAGATTGGGTCTCTCTACCAGGTGTTCTGCCTGTAGCTTCAGGGGGTATTCACGTTTGGCATATGCCTGCTCTGACCGAGATCTTTGGAGATGATTCCGTACTACAATTCGGTGGAGGAACTTTAGGGCACCCTTGGGGAAATGCACCCGGTGCCGTAGCTAATCGAGTAGCTCTAGAAGCATGTGTACAAGCTCGTAATGAGGGACGTGATCTTGCTCGTGAGGGTAATGATATTATCCGTGAGGCTAGCAAATGGAGTCCTGAACTAGCTGCTGCTTGTGAAGTATGGAAGGAAATTAAATTTGAATTCGCAGCAGTGGATACTTTGGATAAATAAATGACAATTCTCAACAACTTACCCTCCATTTTTGTGCCTTTAGTGGGCTTAGTATTTCCGGCAATTGCAATGGCTTCTTTATTTCTTTATGTTCAAAAAAACAAGATTTTTTAGATGAGTTGGCGATCAGAACGTATATGGATAGAACTTATAGCGGGGTCTCGAAAAACAAGTAATTTCTGCTGGGCCTTTATACTTTTTTTAGGTTCATTGGGATTTTTATTGGTTGGAATTTCCAGCTATCTTGGCAGAAATTTGATATCTTTATTTCCGTCTCAGCAAATAATTTTTTTCCCACAAGGGATCGTGATGTCTTTCTATGGGATCGCCGGTCTATTTATTAGTTCTTATTTGTGGTGCACAATTTTATGGAATATAGGTAGTGGTTATGATCGATTCGATAGAAAAGAAGGAATAGTGTGTATTTTTCGCTGGGGATTTCCTGGAAAAAATCGTCGCATCTTACTACGATTCCTTATGAAAGATATTCAGTCTATTAGAATAGAAGTTAAAGAGCGTATTTATGCTCGGCGTGTCCTTTATATGGAAATCAGAGGCCGGGGGGCTATTCCTTTGACTGGTACTGATGAGAATTTGACTCCACGAGAAATTGAGCAAAAAGTAGCGGAATTGGCCTATTTTTTGCGTGTACCAATTGAAGTATTTTGAATGAAAAAATGGAAAAAAAAAACATTTATTCCCCTTCTATATCTTACATCTATAGTTTTTTTGCCCTGGTGGGTCTCTTTTTTATTTAATAAAAGTTTGGAATCTTGGATTATTAATTGTTGTAATACTAGTAAATCCGAAACTTTTTTAAATGATATCCAAGAAAAAAGTATTCTAGAAAAATTCATGGAATTAGAAGACCTCGTTCGCTTAAACGAAATAATAAAGGAATACCCGGAAACACATCTACAAAAGTTTCGTATCGGAATCCACAAAGAAACGATCCAATTGATCAAGATGCACAATGAGGATCGTATCCATACGATTTTGCACTTCTCGACAAATATAATCTGTTTCATTATTCTAAGTGGTTATTCTATTCTAAGTAATGAAGAACTTATTATTCTTAATTCTTGGGTTCAAGAATTCCTATATAACTTAAGCGACACAATAAAAGCTTTTTCCATTCTTTTATTAACCGATTTATGTATAGGATTCCATTCACCTCACGGTTGGGAACTAATGATCGGCTCTGTCTACAAAGATTTTGGATTTGCCCATAACGATCAAATTATATCTGGCCTTGTTTCTACTTTTCCAGTCATTCTCGATACCATTTTTAAATATTGGATTTTCCGTTATTTAAATCGCGTATCTCCGTCACTTGTAGTGATTTATCATTCAATGAATGACTGAATGCAAACTAGAAAGACCTTTTCTTGGATAAAAGAAGAGATTACTCGTTCAATTTCCGTATTGCTCATGATATATATAATAACTTGGGCATCCATTTCAAATGCATATCCCATTTTTGCACAGCAGGGTTATGAAAATCCACGCGAAGCAACTGGTCGTATTGTATGTGCCAATTGTCATTTAGCTAATAAACCCGTGGATATTGAGGTTCCACAAGCGGTACTTCCAGATACTGTATTTGAAGCAGTTGTTCGAATTCCTTATGATATGCAACTGAAACAAGTTCTTGCTAATGGTAAAAAGGGGGCTTTGAACGTGGGGGCTGTTCTTATTTTACCTGAGGGGTTTGAATTAGCCCCTCCCGATCGTATTTCGCCAGAGATGAAAGAAAAGATGGGAAATCTGTCTTTTCAGAGTTATCGCCCCACTAAAAAAAATATTCTTGTGATAGGTCCTGTTCCTGGTCAGAAATATAGTGAAATTACCTTTCCTATTCTTTCTCCGGACCCCGCCGCTAAGAAAGATGTTCACTTTTTAAAATATCCCATATATGTAGGCGGAAACAGGGGAAGGGGTCAGATTTATCCCGACGGGAGCAAGAGCAACAATACGGTTTATAATGCTACAGCAGCAGGTATAGTAAGCAAAATCATACGAAAAGAAAAAGGGGGGTACGAAATAACCATAACGGATGCGTCAGAGGGACGTCAAGTGATTGATATTATACCTCCAGGACCAGAACTTCTTGTTTCAGAAGGCGAATCCATTAAACTTGATCAACCATTAACGAGTAATCCTAATGTGGGTGGATTTGGTCAGGGGGATGCAGAAATAGTACTTCAAGACCCATTACGCGTCCAAGGCCTTTTGTTCTTCTTGGCATCCGTTATTTTGGCACAAATCTTTTTGGTTCTTAAAAAGAAACAGTTTGAGAAGGTTCAATTGTCCGAAATGAATTTCTAGTTACAGGGATGAACCCAATCCGGAATATGAACCATAAAAGAAAATGCCTATTAAACCGATCACAAGAATACCAGTTACAGTACCTACTATCCAAAGAGGAATTCTTCCAGTAGTATCGGCCATTCAATTGAAGAAATAATTAGAAAATAAAACAGCAAGTACAAAAATGAGTAATAACCCCCAGTAGAGACTGGTACGATTCAATTCAACATTTTGTTCGTTCGGATTTGATTGTGTCATTTATCGTTGGATGAACTGCATTGCTGATATTGACCCCAAAAAAGAAACGGTAGGTACAGCTAGTCCGTGAACAGCCAACCATCGTACTGTAAAAATTGGATAGGTTCGATCTATGGTCATCTAAAAAGATTTACTAAATTCATCGAGTTGTTCCAAAGGATCAAAACGGCCAGTTATTAATGGAATTCCTTGTCGGCTTTCGGTAAAATATTCATTTGGACGAGGACTTCCAAATACATCGTAAGCTAAACCCGTACTGACGAATAACCAACCTGCAATGAATAGGGAAGGTATAGTAATGCTATGAATGACCCAATATCGAATACTGGTAATAATATCAGCAAAAGAACGTTCTCCTGTGCTTCCAGACATATGATTGAAGTTTTTCTATTTGGAATCGTCTTAGGTCTAATTCCTATTACTTTGGCCGGATTATTCGTAACTGCATATTTACAATACAGACGTGGTGATCAGTTGGACCTTTGAATGCGAGATCTAAAAACATATTTATCTGTAGCACCGGTAATAAGTACTCTATGGTTTGGGTCTTTAGCAGGTCTATTGATAGAGATCAATCGTTTTTTCCCAGATGCGTTGACATTCCCTTTTTTTTCATTCTAGATGGCCAAGGGTAAGGATATCCGAATAAGGGTTATTTTAGAATGTACCACTTGTACTCGAAACAGTGTTAATAAGAAATCAACAGGCATTTCTAGATATATTACTCAAAAGAATCGACACAATACGCCTAGTCGATTGGAATTGAGAAAATTCTGTCGCTATTGTTACAAACATACAATTCACGGGGAGATAAAGAAATAGTTATTTTAGAATGTCATTGGAAATCATATAAAGACAATTCCTATTTAATATAGCTATTTGTGCAAGTATTTTACGATTAAGAAGTAACTGTCTCTTGTACAGATTGTTTATTAATCTACTATAACTATAGGATACCGTGCTCTCGCGAATTACTGCATTTATCCGAGTAACCCACAAACGACGAAAATTTCTTTTTTGCCTATCTCTATCCCGATGGGCCGAAACCAAAGCTCTTATTTTTTGTTGAATAATAGTTCGAGTAAGTCTTGAATGGGCCCCGCGAAAGCTTGATGCGAATAGACGAATTTTTGTTCTACGCCTTCGAGCTATATATCCTCGTCTAATTCTGGTCATATACACCCTAGTACATGTTCCTCGGCGCTGAGGACATCCCCCAAGAGCGGGGGATTTGGTGACATTTCTGATTGGCTGTCTTGTGTTTCTAATAAGTTGTTTAATAGTTGGCATTTATGCAACTGCTACAAGATCAACAATTCCATGAGCTTGGGCTTCGGTTGCTGACATAAAAACATCTCTTTCCATGTCTTCGGATACAACCCATAAAGGTTTTCCCGTTCTTTGTGCATAAATCCTTGTGAGGATTTCGCGCAGTTTCAGTAGTTCTTCCGCTTCCAGGACAAATTCTACTATTTGTGCCTCATAATAACCAGAAATAGGTTGATGAATCATTACCCTAGCATGAGGGAATGCTAAACGTTTGGTAATTTTTCCTCCGACCAGAATAAAAGATCCCATTGAAGCAGCTAATCCCATGCATACTGTTTGTACATCGGGTCGCACAAATTGCATAGTATCATAAATAGCTATTCCGGGTATTACCCATCCGCCGGGAGAGTTTATAAACAAATACAAATCTTTTGTCGCGTTTTCTATACTGAGATATACCATAAGACCAATAAGTTGATTCGCGATCTCGCTATCAACATCTTGACCTAAAAAAAGTAATCTTTCTCGATAAAGTCGGTTTATGTCAATCCAAGTTGAATCGTCTTCCCCAGGATTTCGAAAAGGGACTTTTGGAACACCAATAGGCATATGGGTTTGCCTTGGTATCGTGTTCATACCGTCGTATTGAATGATCCCGGTCGTTTGCTGTCTGTCCATATAATGCATACAGCTTTGGTTGCTGGTTGGGCCGGTTCGATGGCTCTATATGAATTAGCAGTTTTTGATCCCTCTGACCCCGTTCTCGATCCAATGTGGAGACAGGGTATGTTCGTTATACCTTTTATGACTCGTTTAGGAATAACCAATTCATGGGGTGGTTGGAGTATCACAGGAGGAACTATAACGAATCCGGGTATTTGGAGTTATGAAGGCGTGGCTGGGGCGCATATTGTGTTTTCTGGCTTGTGCTTCTTGGCAGCTATTTGGCATTGGGTGTATTGGGATCTAGAAATATTTTGCGATGAACGTACAGGAAAACCTTCTTTGGATTTGCCCAAGATCTTTGGAATTCATTTATTTCTCTCCGGGGTGGCTTGCTTTGGGTTTGGCGCTTTTCATGTAACCGGATTGTATGGTCCTGGAATATGGGTGTCCGACCCTTATGGACTAACCGGAAAGGTACAACCTGTAAGTCCAGCATGGGGTGTGGAAGGTTTTGATCCTTTTGTTCCGGGAGGAATAGCTTCTCATCATATTGCAGCGGGGACATTGGGCATATTAGCGGGCCTATTCCATCTTAGTGTCCGCCCGCCCCAACGTTTATACAAAGGATTACGTATGGGAAATATTGAAACTGTCCTTTCCAGTAGTATCGCGGCTGTCTTTTTTGCAGCTTTTGTTGTTGCTGGAACTATGTGGTATGGTTCAGCAACTACCCCGATTGAATTATTTGGTCCCACTCGTTATCAATGGGATCAAGGATACTTCCAGCAAGAAATATATCGAAGAGTTAGTGCTGGGCTAGCCGAAAATCAAAGTTTATCCGAAGCTTGGTCTAAAATTCCCGAAAAATTAGCTTTTTATGATTACATCGGCAATAATCCGGCAAAAGGTGGGTTGTTCAGAGCAGGCTCAATGGACAACGGGGATGGAATAGCTGTTGGGTGGTTAGGACATCCTATCTTTAGAGATAAAGAAGGGCGTGAACTTTTTGTACGTCGTATGCCTACTTTTTTTGAAACATTTCCGGTTGTTTTGGTAGACGGAGATGGAATTGTTAGAGCCGATGTTCCTTTTCGAAGGGCGGAGTCGAAGTATAGTGTCGAACAAGTAGGTGTAACTGTTGAGTTCTATGGTGGCGAACTAAACGGAGTCAGTTATAGTGATCCTGTTACTGTGAAAAAATATGCTAGACGCGCTCAATTGGGTGAAATTTTTGAATTAGATCGTGCTACTTTGAAATCCGATGGTGTTTTTCGTAGCAGCCCAAGGGGTTGGTTTACTTTTGGACATGCTTCGTTCGCTCTGCTCTTTTTCTTCGGACACATTTGGCATGGTGCTCGAACTTTGTTCAGAGATGTTTTTGCTGGTATTGATCCAGATTTAGATGCTCAAGTGGAATTTGGAGCATTCCAAAAACTTGGAGATCCGACTACAAGAAGACAAGTAGTCTGAATGGAAGCATTGGTTTATACATTCCTTTTAGTATCAACTTTAGGAATCATTTTTTTCGCTATCTTTTTTCGAGAACCGCCTAAAGTTCCAACTAAAAAGGTAAAATGACTAGTCCCCGTGTTCCTCGAATGGATCTCTTAGTTGTTGAGAGGGTTGCCCAAAAGCAGTATATAAGGCATACCCAGTAAAACTTACAAGTAAACCAGATATAGAGATGGCGACTAGGGTTGCTGTTTCCATATGGCTACACAAAGCGTGGAGGGTAGTTCTAGATCTGGTCCAAGACGAACTATTGTAGGGGATTTATTGAAACCGTTGAATTCGGAATACGGTAAAGTAGCTCCCGGATGGGGAACTACTCCTTTGATGGGTGTCGCAATGGCCCTATTTGCGATATTCCTATCTATTATTTTGGAGATTTATAATTCTTCCGTTTTACTAGATGGAATTTCAATGAATTAGATGAGTAAAGTCTATGATTGGTTCGAAGAACGTCTCGAGATTCAGGCAATTGCAGATGATATAACTAGTAAATATGTTCCTCCCCATGTCAACATATTTTATTGTTTAGGGGGAATTACGCTTACTTGTTTTTTAGTACAAGTAGCTACGGGGTTTGCTATGACTTTTTACTACCGTCCGACGGTTACTGAGGCTTTTGCTTCTGTTCAATACATAATGACTGAAGCTAACTTTGGTTGGTTAATCCGCTCAGTTCATCGATGGTCGGCAAGTATGATGGTTTTAATGATGATCCTGCACGTATTTCGTGTGTATCTCACTGGTGGCTTTAAAAAACCTCGTGAATTGACTTGGGTTACGGGCGTGGTTCTTGCTGTATTGACCGCATCTTTTGGTGTAACTGGTTATTCCTTACCTTGGGACCAAATTGGTTATTGGGCGGTAAAAATTGTAACAGGCGTGCCGGAAGCTATTCCTGTAATAGGATCACCTTTGGTAGAGTTATTACGCGGAAGTGCTAGTGTAGGACAATCCACTTTGACTCGTTTTTATAGTTTACACACTTTTGTATTACCTCTTCTTACTGCCGTATTTATGTTAATGCACTTTCCAATGATACGTAAGCAAGGTATTTCAGGCCCTTTATAGATGGGAGTAACAAAAAAACCTGACTTGAATGATCCTGTATTAAGAGCTAAATTGGCTAAGGGAATGGGTCATAATTATTACGGAGAACCTGCATGGCCCAATGATCTTTTATATATTTTTCCAGTAGTAATTCTAGGTACTATTGCATGTAATGTAGGATTAGCGGTTCTAGAACCATCAATGATTGGTGAACCTGCGGATCCATTTGCAACGCCTTTGGAAATATTGCCTGAATGGTATTTCTTTCCCGTATTTCAAATACTTCGTACAGTACCCAATAAGTTATTAGGTGTTCTTTTAATGGTTTCAGTACCTGCAGGATTATTAACAGTACCTTTTTTGGAGAATGTTAATAAATTCCAAAATCCATTTCGTCGTCCAGTTGCGACAACCGTCTTTTTGATTGGTACTGCGGTAGCCCTTTGGTTAGGTATTGGAGCAACATTACCTATTGATAAATCCCTAACTTTAGGTCTTTTTCAAATTGATTCAATTGTAAAATAATTACACGCGCCTTTTTTTAGGGGGTCGGCAGCCATTATGTGGCATAGGGGTTACATCCCGGACGAAACTTAATAGTATACCACTTCTGCGAATAGCTCTTAATGCCGCATCTCGTCCGAGACCAGGACCCTTTATCATGACTTCTGCTCGTTGCATACCTTGATCCACTACTGTCCGAATAGCATTTCCTGCTGCGGTTTGAGCAGCAAATGGCGTTCCTCTTCTTGTGCCCCTGAATCCACAAGTGCCAGCGGAGGACCAAGAAATCACTCGACCCCGTACATCTGTAATGGTCACAATAGTATTGTTGAAACTTGCTTGAACATGAATAACGCCTTTTGGTATTTTACGTGAATTCTTACGTGAACCAATACGTCCATTTCTGCGTGAACTAATTTTTGGTAAAGGTTTTGCCATTTATCCTTGTCTTTGTTTATGTCTCGGGTTGAAGCAAATTACTATAATTCGCCCCCGTCTACGTATCAGTCGACATTTTTCACAAATTTTACGAACAGAAGCTCTTATTTTCATTTACCATATATAACACAAGATTTCTCCGCCTATTCTTTCGAGTCGAGCTTCTCGGTCTGTCATTATACCCCGAGAAGTAGAAAGAATTACAATGCCCATCCCGCCCAAAATTCTAGGAATTTTTTGATAGTTAGAATAGATTCGTAGACCAGGTCGGCTGATCCGTTTTAAATTTAGACTAGTTCTATAGGGTCCTTTCCTCTTCCTTCTATGTCGTAGGGTTAAAACCAAAAATTTTTTGTTGCCCTCCTGATGTTTCCTGACATTTTCAATAAAACCTTCTCTTAAAAGTATTTTAATAATGTTTTCAGTGATGTTAGTAGATGCTATTCGAACGGTTCCTTTTCTATTTATGTCAGCATTTCTTATAGAGGTTATTATGTCAGCAATAGGATCCCTACCCATTTATAACACTTCAGGTGCTAATGAAACTATTTTAGTAAAATTTAACTGTCTCAATTCCCGGGCGATTGCACCAAAAATTCGAGTTCCCTTTGGATTTCCTTCTTGATCAATGACAACTGCAGCGTTGTCATCATATCGTATTATCATACCATTATCACGTTTGAGTTCTTTACAAGTACGTACAATTACAGCTCTGATTACTTCTGATCTTTCTAGAGGTGAATTTGGTGCTGCTTCCTTGATCACAGCAACAATAACGTCACCGATATGAGCATATCGGCGATTACTAGTCCCTATGATTCGAATACACATCAATTCTCGAGCTCCGCTGTTATCCGCTACATTCAAATGGGTCTGAGATTGGATCATCTATCCTGAAATAATGAATTGAGTTCGTATAGGCATTTTTGATGCTGCTATTGAAATAGCTTTTCTCGCTATATTTTCGGCTACTCCGCCCATTTCATAAAGTATTCTACCTGGTTTAACGACAGCTACCCAATATTCGGGAGATCCTTTCCCCGAACCCATACGTGTTTCCGTAGGTCTTAAAGTAACTGGTTTGTCGGGAAATATACGTACCCATATTTTTCCACCGCGGCGTGCATTTCGTGTCATTGCTCGTCGCCCCGCTTCTATTTGTCTAGATGTAATCCAAGCGGGTTCAAGTGCCTGAAGAGCATATCTGCCGAAACAAATACGATTACCTCGAAAAGCTATTCCTTTCATTCTTCCTCTATGTTGTTTACGGAATCGGGTTCTTTTGGGACTAAGCATTTATTTCTTGTCTGGAAATGTCCAAATTTTTATGCCTAATACCCCATAAATAGTTCTAACTGTATACGAACAATAATCAATTTTAGCTCCAATGGTTTGTAGAGGAACTCTACCTTCTCTAATCCATTCGACGCGTGCAATTTCTTTTCCGTCAAGACGCCCAGCAATTTGCACTTGAATTCCTTTTGTATTGGCCTGTTCAGTTAATTCAATAGCTTTTTTCATTGCTTTGCGAAATGAAACTCTATTTTTTAATTGTCCGGCTATAAATTCTCCAAGAATATTAGGGTGCCCGTAAGGGTTTGGAATTCTTGTAATAGCAATATTGAATTTTCGATTCACACAATTAAGTTCTTTTTGTACATTCATCTGTAATTCTTCGATTCGTTTAGGTCTACTTTCTATTAATAATTTTGGGAATCCCATATATATTATGACCTGAATCACATCAATTCGTTTTTGAATCTCTATACGTACAATTCCTTCAATACCAGAAGATATTTTCGCATTTTTTTTTACATAATTCTTGATACAGTTTCTTATTTTTTGATCTTCTTGTAGACCCTCAGAGTAATTTTTTGGTTGTGCAAACCAAAGAGAATGATGGCTTTGGGTTGTACCAAGTCTGAAACCAAGTGGATTTATTTTTTGTCCCATTCATATATATATATATTCGTCATATTCTTCATATAAGGATATATTTTTTAATACAATAGATATATGACAAGTTGATCTTTTTATCGGATAACCCCGTCCTCGAGCCTGAGGTTTTAATTTTTTCACAGTAGTGCCTTCGTTGACTTCGGCTTTACTAATGATTAAATTGGCTTCGTTGAAACCCATATTGTGACTAGCATTTGCTGCTGCAGAATAAATCAATTTAAAAATGGGATAACATGCTCGATAAGGCATGAGCTCGAGTATCATAAGTGTTTCTTCGTAAGAACGTCCACGAATCTGATCAATTATTCTTCGTGCTTTGTGAGGGGACATACATATATGTTGGCCTAAAGCATATACTTCATATGTGTTTCTCTTTCTTTTTTTTATCTTTATCATCTATTTACTACGGCGACGAAGAATCAAATTATCACTATATTTATTCCTTTTTCTACTTCTTCTTCCAAGTGCAGGATAACCCCAAGGGGTTGCGGGTTTTTTTCTACCAATTGGGGCCCTCCCTTCACCACCCCCATGGGGGTGGTCTACAGGGTTCATAACTACTCCTCTTACTACAGGACGCTTACCTAGCCAACATTTAGATCCGGCTCTACCCAAACTTTTCTGGTTCACCCCAGTATTCCCTACTTGTCCGACTGTTGCTGAGCAGTTTTTGGATATTAAACGAACCTCCCCAGAAGGTAATTTTAATGTGGCTGATTTCCCCTCTTTTGCAATCAGTTTCGCTACAGCACCTGCAGCTCTAGCTAATTGTCCACCCTTTCCAAGTGTGATTTCTATGTTATGTATGGCCGTGCCTAAGGGCATATCGGTCAAAGGTAGGGCATTTCCCATTTTTATAGGAACTTCTGTACCAGAAATAATGGTATCTCCAATTATAGCCCCTCTGGGATGTAAAATATATCTCTTCTCACCATCCCCATAGTGTATGAGACAAATGTATGCATTTCGATTAGGGTCGTATTCTATGGTTACGATTCTACCATATATGTCTTTTTCATTCCGTCGAAAATCGATTTTACGGTATAGACGCTTATGACCTCCCCCTCTATGTCTTGCGGTAATGATTCCTCTGGCATTACGGCCTTTACCACAACGATGCTGTCCATAGATCAAATTCTTTCGTGTATTTCGTGTATTGGATTTCGCTTGACTGTCTACGGCTCCATTGCGTGTGCTCGGGGTAGAAGTTTTGTATAAATGTATCGCCATTTAAGTTCTTTTCTTTCTAAGAGGTGGAATAGAATAACCCGGTTGAAGCGTAATGATCATACGTCTGTAATGCATTGTATGTCCCATAATAGGTCTCATTCTTCTACCCTTTCCCGGGAGTCGATGGCTATTCATAGCTATTACCTTGACACCAAAGAAGAGTTCGACCCAATGCTTTATTTCTGTCCTAGTTGATCCTGATTCGACATTAAAAGTATATTGATTTTTCCCCAATAACCGAATACTTTTGTCTGTAAATACTGCATATTTGATTCCATCCATTTAACGAAAATGTGCAAAAGCTCTATTTGCCTCTGCCATTCTATGAGTCTCTTCCTTTTTGCGTATGGCATCACCACTCCCTTTGGCAGCATCCACTAATTCGGAACTTAATTTGAAAGCCATATTTCGACCCGGACGTTTTCGGGATGCCCCTAATAACCAACGAATGGCAAGTGCTTTTCCTTGTGTGGATCCTATTTCAATGGGAACTTGATGAGTCGATCCGCCTACACGTCTTGCTTTTACTGCTATATCGGGAGTTACTCCACGTATTGCTTGACGTAAAACAGATAGTGGATTTGTTTCTGTCTTTTGTTGAATCTTTTTCATGGCTCGATAGATAATTTGATAAGCCAATGATTTTTTTCCGTGTTTCAGAATACGGTTAACCAACATGTTAACTAATCGATTACGATAAATTGGATCGGATTTTGCAGTTTTTTCTTCTGCAGTACCTCGACGTGACATTTATTTTGGCTTTTTGACCCCATATTTAGAACGCCCTTGTTGACGATCCTTTACTCCGACAGCATCTAGGGTTCCTCGAACAATGTGATATCTCACACCGGGTAAATCCTTAACCCTTCCCCCTCTTACTAAGACTACAGAATGTTCTTGTAAATTATGGCCAATACCAGGTATATAAGCAGTGATTTCAAATCCAGAGGTTAATCGTACTCTGGCAACTTTACGTAAGGCAGAGTTTGGTTTTTTGGGGGTGATAGTTCAATAAGCTAGACCCATGCTTCGAGTTGTTTCATGCCATAAATAAACTCGAACACTCAAGAAATCTGTTGGACAGGCGGATTCACATCTCTTACAACCGACACAGTCCTCTGTTCTTGGAGCAGAAGCAATTTGCTTAGATTTACATCCATCCCAAGGTATCATTTCTAATACATCTGTGGGGCAGGCTCGGACACATTGAGTACACCCTATACATGTATCATAAATCTTTACTGAATGTGACATCTACTTATTCAACAAATTCGATTGATTGATATGGATTGATTTTCTATTACGATAAATTGCCGAAACAATAGCTGGTCCAATAGCTGCTTCAGCGGCTGCGATAGCTATAACAAAAATTGAAAAAATATTTCCTTTTAATTGGCGACTATCAAAAAAATCAGAAAATGTTACGAAATTTAGATTAACTGCATTCAGTATAAGTTCAAGGCACATAAGGGCTCTAACCATATTTCGACTCGTGATCAATCCATAGATACCAATAGAAAATAAATAGGCACTCAAAACAAGTACATGTTCGAGCATCATTTACTGACGAGCCACAGCAATCGCACCTATCAAAGCAACTAAAAGAATTATTGAAATGAATTCAAATGGAAGAAAAAAATCTGTTGATAAATGAATTCCAATTTGTTGGCCATTACTTATCAAATCTTGTTCTATAATCTGATTTGTTTTTGTAGTCCAAATAATTCCGTACCATGACGTATCTGGAATAATAGTAATTAGTGAAACAAAAATACTTGTACAAACTAAGGAAGTAACCCCGCTTCCAACAGTCCAAAGATTAAAATCTTTGTAATATTCTGAACCATTCATGAACATCACGGCAAATATAATTAAAACATTTATAGCTCCCACATAAATAAGGAGCTGTGCGGCAGCTACAAAATGAGAGTTTGATAAAATATAGAATAAAGATATACAAACAAGAACCAATCCCAACGAAAAGGCAGAATAAATTGGGTTGGTAAGTAATACTACTCCTAGACCTCCTAATATAAGACCTAACCCCAGAAAGACTAAAAGAAAATCATGAATTAGTCCAGGCAAATCCATCTATTTTTTTTGAGTTGAATTCAAAATTGTTCGAATTGTATAATCGTCAACTACTGACATTGGTAAACGACCTAAAGCAATTTGATTATAATTCAATTCGTGACGATCATAAGTAGAAAGCTCATATTCTTCAGTCATCGATAAACAATTTGTCGGACAATACTCAACACAGTTGCCACAAAATATACAGATTCCGAAATCAATACTGTAATTAAGCAACCGTTTCTTTCGAATGTCAGTTTCCAATTTCCAATCAACAACAGGTAGATCTATAGGACATACACGAACACATACTTCACAAGCAATGCATTTATCAAATTCAAAATGAATTCGACCGCGGAAACGCTCCGATGTGATTAATTTTTCATAAGGATATTGAACAGTTACAGGTAAACGATTTGCATGAGATAAGGTAATCATGAAACCTTGACCAATGTACCTTGCAGCTCGTATGGTTTGTTGCCCATAATTCATGAACCCAGTTACCATGGGAAACATTTATAGTGAAAGAAGTTCGAAAGAGGTTGTTAATAATAGATTACCGAGAGAAATAGGTAAAAGAAATTTCCATCCAAGATTTAAAAGTTGGTCCATTCTTAGTCTAGGTAAAGTCCATCTTGTTGTGATAGGAATGAACAAGAACAAATAAGTTTTAACCAATGTAATAAAGATACCAATTGTTGTTCCAAAGACTCCGCTCATTTTTTTTATTTCAAAAAGCTCAGGAACGAATATATACGGAATAGAGATATTCCAACCGCCCAAGTAAAGAACTGTTACAAATAATGAAGAAACTAATAAGTTTAGATAGGAAGCAATATAAAATAAACCAAATTTGATGCCCGAATATTCGGTTTGATAACCTGCTACTAATTCTTCTTCTGCTTCTGGTAAATCAAAAGGTAATCTCTCACATTCTGCTAGAGAAGAAATAAAAAAAATGATAAATCCTATAGGTTGACGCCACAAATTCCACCCCCAAAAACCAGATTTTGATTGTGCCTCAACTATATCAACTGTACTTGAACTATTAGATAATAGAGATATGGATAACACACAAAGAGTTAATGGTATTTCATAACTAATCGATTGAGCAGCAGCTCGTAAACCACCCAAAAAGGAATATTTATTATTTGATCCATATCCTGACATAAGAAGTCCGATGGGAGCAATACTTGAAATGGCAATCCATAAAAAAACACCAATATTTAGATCAGTTAAAACAAGGTGATAGCCAAAAGGAATTACCGAATAGCTTAATATAGTTGATATGACTGCTATGGATGGTCCGATACTGAATAAACGAATATCCCCCCTAGATGGAAAAAGATTCTCTTTGAAAAGTAGTTTTGTCCCATCCGCTAGAGCTTGAAGAACTCCTAAAGGACCGGCATATTCAGGTCCAATACGTTGTTGTATCCCTGCAGATATTTCTCTTTCTAACCATACAATTACTAGTATGCCTGTCGTGATTCCCAATACAAGAATAAAAATCGGGGCAAACACCCATATAATTCCATAGACCTCGTTTAAGGATTCTAATCTAGAAAAAGAATTGATAGCTTGTACTTCTGTTGTATCAATTATCATTCAACGATCAACTTCTCCCATAATGATATCTATACTACCTAGTATTGTCATAATATCAGCCAATTTCATTCTTTTAACTAATTCAGGAAGAATTTGCAAATTGATAAAACCTGGCGGACGAATTTTCCATCTCCAAGGAAAACCGCTCTGATCCCCTATCAGAAAAATTCCCAATTCTCCTTTTGGTGCTTCGACTCTCACATAAAGTTCTTGTTTCGGTAATTCAAAAGTAGGAGAAGTTTTTTTACTAATGAATCGATATTCGAAATCGTTCCATTCCGAATCCCTTTCTCTATCAAAGCGTCGGGTTTCTAAATTCTCATAGGGCCCCCCCGGAATTCCTTCCAGAGCCTGTTGAATAATTTTTATAGATTCCAGCATTTCACCAATCCGGACTAAATAACGAGCTAAGGAATCTCCTTCTTTTTGCCACTGGATTTCCCAATCAAATTCGTCGTAACACTCATAATGATCAACTTTACGAAGATCCCATTGTACTCCAGAAGCTCGTAGCATTGGTCCTGATAAACCCCAATTTATTGCTTCTTCTGTACCAACAATACCTACCCCCTCAACTCGTTCTAAAAAAATAGGATTTCGCGTAATAAGTTTTTGATATTCAGTAACTCCTGTTAAAAAATAATCGCAAAAATCCAAACATTTATCTATCCAACCATGAGGTAGATCAGACGCTACTCCTCCGATACGAAAAAAATTATGCATCATTCTCATACCAGTGGCAGCTTCGAATAAATCATATACTAACTCTCTTTCTCTAAAGATATAGAAGAAAGGAGTCTGTGCACCAATATCTGCCATAAAAGGGCCAAGCCATAACAAATGAGAAGCTATACGACTCAATTCCAACATAATTACTCTGATATAGCCAGCTCTTTTAGGCACTTGAATATTTCCTAACAGTTCTGGACCATTTACTGTTATTGCTTCTGTGAACATAGTAGCCAAATAATCCCAACGTGTTACATAGGGCAAATATTGTATAATTGTTCGATTTTCCGCAATTTTTTCCATTCCTCTGTGTAAATAACCTAATATTGGTTCGCAGTCAATAACATCTTCCCCGTCTAGAGTAACGATGAGTCGAAGAACACCATGCATTGATGGGTGGTGGGGACCCATATTAACTATCATAAGGTCTTTTCGTGTAGCTGGTACATTCATACTATCACCCCCAAAAAACCAAACTCTGCCTTACGTAAAGTTGCCAGAGTACGATTAACCTCTGGATTTGAAATCACTGCTTATATACCTGGTATTGGCCATAATTTACAAGAACATTCTGTAGTCTTAGTAAGAGGGGGAAGGGTTAAGGATTTACCCGGTGTGAGATATCACATTGTTCGAGGAACCCTAGATGCTGTCGGAGTAAAGGATCGTCAACAAGGGCGTTCTAAATATGGGGTCAAAAAGCCAAAATAAATGTCACGTCGAGGTACTGCAGAAGAAAAAACTGCAAAATCCGATCCAATTTATCGTAATCGATTAGTTAACATGTTGGTTAACCGTATTCTGAAACACGGAAAAAAATCATTGGCTTATCAAATTATCTATCGAGCCATGAAAAAGATTCAACAAAAGACAGAAACAAATCCACTATCTGTTTTACGTCAAGCAATACGTGGAGTAACTCCCGATATAGCAGTAAAAGCAAGACGTGTAGGCGGATCGACTCATCAAGTTCCCATTGAAATAGGATCCACACAAGGAAAAGCACTTGCCATTCGTTGGTTATTAGGGGCATCCCGAAAACGTCCGGGTCGAAATATGGCTTTCAAATTAAGTTCCGAATTAGTGGATGCTGCCAAAGGGAGTGGTGATGCCATACGCAAAAAGGAAGAGACTCATAGAATGGCAGAGGCAAATAGAGCTTTTGCACATTTTCGTTAAATGGATGGAATCAAATATGCAGTATTTACAGACAAAAGTATTCGGTTATTGGGGAAAAATCAATATACTTTTAATGTCGAATCAGGATCAACTAGGACAGAAATAAAGCATTGGGTCGAACTCTTCTTTGGTGTCAAGGTAATAGCTATGAATAGCCATCGACTCCCGGGAAAGGGTAGAAGAATGAGACCTATTATGGGACATACAATGCATTACAGACGTATGATCATTACGCTTCAACCGGGTTATTCTATTCCACCTCTTAGAAAGAAAAGAACTTAAATGGCGATACATTTATACAAAACTTCTACCCCGAGCACACGCAATGGAGCCGTAGACAGTCAAGCGAAATCCAATACACGAAATACACGAAAGAATTTGATCTATGGACAGCATCGTTGTGGTAAAGGCCGTAATGCCAGAGGAATCATTACCGCAAGACATAGAGGGGGAGGTCATAAGCGTCTATACCGTAAAATCGATTTTCGACGGAATGAAAAAGACATATATGGTAGAATCGTAACCATAGAATACGACCCTAATCGAAATGCATACATTTGTCTCATACACTATGGGGATGGTGAGAAGAGATATATTTTACATCCCAGAGGGGCTATAATTGGAGATACCATTATTTCTGGTACAGAAGTTCCTATAAAAATGGGAAATGCCCTACCTTTGACCGATATGCCCTTAGGCACGGCCATACATAACATAGAAATCACACTTGGAAAGGGTGGACAATTAGCTAGAGCTGCAGGTGCTGTAGCGAAACTGATTGCAAAAGAGGGGAAATCAGCCACATTAAAATTACCTTCTGGGGAGGTTCGTTTAATATCCAAAAACTGCTCAGCAACAGTCGGACAAGTAGGGAATACTGGGGTGAACCAGAAAAGTTTGGGTAGAGCCGGATCTAAATGTTGGCTAGGTAAGCGTCCTGTAGTAAGAGGAGTAGTTATGAACCCTGTAGACCACCCCCATGGGGGTGGTGAAGGGAGGGCCCCAATTGGTAGAAAAAAACCCGCAACCCCTTGGGGTTATCCTGCACTTGGAAGAAGAAGTAGAAAAAGGAATAAATATAGTGATAATTTGATTCTTCGTCGCCGTAGTAAATAG
Australia_TMS_I50395_Unk TTATCCATTTGTAGATGGAGCTTCGACAGCAGCTAAGTCTAGAGGGAAGTTATGAGCATTACGTTCATGCATAACTTCCATACCAAGGTTAGCACGGTTAATAATATCAGCCCAGGTATTAATTACACGACCTTGACTATCAACTACAGATTGGTTGAAATTGAAACCATTTAGGTTGAAAGCCATAGTGCTAATACCTAAAGCAGTGAACCAAATACCTACTACAGGCCAAGCAGCTAGGAAGAAATGTAAAGAACGAGAGTTGTTGAAACTAGCATATTGGAAGATCAATCGGCCAAAATAACCATGAGCAGCTACGATATTATAAGTTTCTTCCTCTTGACCGAATCTGTAACCTTCATTAGCAGATTCATTTTCTGTGGTTTCCCTGATCAAACTAGAGGTTACCAAGGAACCATGCATAGCACTGAATAGGGAGCCGCCGAATACACCAGCTACGCCTAACATGTGAAATGGGTGCATAAGGATGTTGTGCTCAGCCTGGAATACAATCATAAAGTTGAAAGTACCAGAGATTCCTAGAGGCATACCATCAGAAAAGCTTCCCTGACCAATTGGATAGATCAAGAAAACAGCAGTAGCAGCTGCAACAGGAGCTGAATATGCAACAGCAATCCAAGGGCGCATACCCAGACGGAAACTAAGTTCCCACTCACGACCCATGTAACAAGCTACACCAAGTAAGAAGTGTAGAACAATTAGCTCATAAGGACCGCCATTGTATAACCATTCATCAACAGATGCCGCTTCCCATATTGGGTAAAAATGCAAACCTATAGCCGCAGAAGTAGGAATAATGGCACCAGAAATAATATTGTTTCCATAAAGTAGAGATCCAGAAACAGGTTCACGAATACCATCAATATCTACCGGAGGGGCAGCAATGAAAGCGATAATAAATACAGAAGTTGCGGTCAATAAAGTAGGGATCATCAAAACACCAAACCATCCAATGTAAAGACGGTTTTCAGTGCTGGTTATCCAGTTACAGAAACGACCCCATAGGCTTTCGCTTTCGCGTCTCTCTAAAATTGCAGTCATTTATACTTGTTCCTGAATTACAAAACGTTCCTTCTGTTCCTGAATAGCTTCTTTCAAAAGGGTTTCTGCTTCTTCGGTGAATGTTTTGGTAGAAGATATGATTTCTTGGAACTGAGGTTTATTCGTTTTTAAGTAGGTACGTAACTCAACGAGAAATTTCCTTACTTGTCCAATTTCTAATGAATCAAGATAACCATTCGTTCCGGTATAAATAGTCATTATCTGTTCCTCCACCGTGAGAGGAGCGGATTGGGATTGTTTGAGCAACTCGCGTAGTCGTTGACCTCTTGCCAATTGATTCTGAGTAGCTTTATCGAGATCAGAAGCGAATTGCGCAAAGGCTTCTAATTCTACGAATTGCGCCAATTCCAATTTTAACTTACCAGCTACTTGTTTCATAGCTTTTATTTGAGCTGCGGATCCTACTCTGGAAACAGAAATACCCACATTAATAGCAGGCCTGATTCCAGCATTGAATAGATCGGCGGATAAGAATATTTGTCCATCTGTAATGGAAATTACATTAGTAGGAATATAAGCCGAAACGTCTCCTGATTGGGTCTCAACTATTGGTAAAGCAGTCATACTTCCTTCACCTAAACGAGAACTTAATTTAGCGGCTCTTTCCAAAAGGCGTGAATGCAAATAAAAGACATCTCCTGGATAAGCTTCACGACCAGGTGGTCTTCGTAATAGAAGAGACATTTGGCGATAAGCCTGCGCTTGTTTGGAGAGATCATCATAAATGATTAAAGTGTGTCGTTCACGGTACATAAAATATTCAGCCAGAGCCGCTCCCGTATAAGGGGCGAGGTATTGTAATGTAGCCGGAGAATCCGCCGTTTCGGCTACCACAATAGTGTACTCCATTGCCCCTCTTTCCTGTAAAGTAGTCACTACTTGAGCCACAGAAGACGCTTTTTGCCCAATAGCTACATAAACACATATTACATTTTGTCCTTGTTGATTGAGAATTGTATCTGTGGCTACTGCTGTTTTACCAGTCTGTCTGTCCCCAATAATTAATTCTCGTTGACCACGTCCTATAGGGATCATCGAATCAATAGCAATAAGTCCTGTTTGAAGAGGCTCATATACAGAACGTCTCGAAATAATACCTGGAGCAGGAGATTCAATTAACCGAGATTCAGAAGCTGAAATTTCACCTCGACCGTCAATAGGTTTAGCTAGGGCATTTATAACACGACCCAAATAAGCCTCACTCACAGGTATCTGAGCAATTCTTCCTGTTGCTTTTACGGAGCTTCCCTCTTGTATCATTAAACCGTCACCCATTAATACAACACCGACATTATTTGATTCCAAATTCAGAGCAATGCCTATTGTACCCTCTTCAAATTCTACTAATTCGCCTGCCATTACTTCATCAAGACCATAAATACGAGCAATGCCGTCGCCTACTTGAAGTACGGTACCAGTATTTACAATCTTTACTTCCCTATTATATTGCTCAATACGTTCGCGGATAATATTACTAATCTCGTCGGCTCGAATGGTTACCATCTAATCAGTTATTTCTTTTATCGCGCCAAACATGCCAAGATTAGCATTGATGGTACGTAAATGCAACTCGTTGGTCAAACAACTATTCAGAGTTCCTAGAGCTCCTTGTAAGGCTTGTTGGAAAACCCGTTGTCGGACTTGATTAATCGTTCGTTGTTGTTCAAAATGAATGGTTTCATTTTTGTAATTTTCTAATTGTTCCAAAGTCTTATAAGTTGAATTAATCAAATTCAATTTTTCTCGTTCTATCTCAGAATATCCATTCGTTCGAAACTGATCTGCTTCTATTTCCACTTTCCGTAAGCGGGCCCGGGCTTTTTCCAGCTGTTCAATAGCCCCCTCGCGTAGTTTTTCTGAATTTCGAATAGTATCCAAAATCCTTTGTTTTCGATTATCTAATAAATCACTTAACACCCCCTTTCCAAAAAAAATCAATACACCAAGGACTACACTTAGATTTATTAGATTTGTTGCTAAAATATCGGTATTAAACCCGAAACTCCCGGCGGATGGCCAGTGACCCAAGGAAACGAAAGAATCGGTTATATTTTTCATTTAAACAAAAGGATTCGCAAATAACAGTGCTAATGCTACAACCAGTCCATAAATCGTTAAAGCTTCCATAAAAGCCAGACTAAGCAATAAAGTACCTCGTATTTTTCCCTCCGCCTCGGGTTGTCTTGCAATACCTTCTACAGCTTGGCCCGCGGCAGTACCTTGACCAACCCCAGGTCCAATAGAAGCAAGCCCAACGGCCAACCCAGCAGCAATAACGGAAGCGGCAGAAATCAATGGATTCATTCAATGATGCCCCTCCATGGATTCGCCTATATAAGCCGCAGCTAAAGTTGCAAAAATAAGAGCTTGAATACCACTTGTAAATAATCCAAGGAACATGACAGGTATAGGAACCACTGAAGGTACTAAAGAAACAAGAACAACAACTACTAATTCATCCGCTAATATATTGCCGAAAAGTCGAAAGCTAAGTGATAAAGGTTTTGTGAAATCTTCTAAAATGTTAATGGGTAAAAGGATTGGAGTTGGTTGAATGTATTTACTGAAATAACCTAATCCTTTTTTGCTAAGACCCGCATAAAAATATGCTATTGACGTAAGTAAAGCTAAAGCAACGGTAGTATTTATATCATTCGTAGGTGCGGCTAACTCCCCGTGAGGTAACTGTATGATCTTCCAAGGTAAAAGCGCCCCCGCCCAATTAGAAACAAAAATAAATAGAAACATAGTTCCAATAAAGGGGACCCACGGGCCATATTCCTCTCCAATCTGAGTTTTGCTCACATCTCGAATGAATTCAAGGACGTATTCGAAGAAATTCTGACCTCCAGTTGGAATGGTTTGTGGATTCCGAACAGCTACAATGGCCGAACCTAATAAGATAGCAATTACAACCCAAGAAGTAATAAGCACTTGGGCATGGACTTGGAAACCTCCTATTTTCCAATAGAAATGCTGGCCTACTTCCACACCGGATATATCATATAACCCCCTTAGTGTTAGTGTGTTGATGGAACATGATAGAACATTCATTCAGGGATTTCGTATATAGCTAGAACGACCCTCACAAATTGCAAATACTAATTTATTAAGAATTAATCGGATTGAAGCTATAGCGTCATCATTCGTTGGAATCGAAATATCTGCGAGATCCGGGTCACAGTTTGTATCAATTAAACAAATTGTTGGAATTCCCAAAGTCATACATTCCCGAAGAGCCGTATATTCTTCTTGCTGATCAACGATTATTACAATATCGGGTAACCCCGTCATATATTTAATCCCGCCCAGATATGTTTGCAAGTGAGCTAACTGTCTCTTCAATCGAGCCGCATCTCCTTTCGGAAGACGGTTGAGTCTACCTGTCTTTTGTTCCATTCTCAAGTCCCTGAACTTTTGAAGTCTAGTTTCTGTAGTGGACCAATTCGTTAAAATACCGCCGAGCCATTTTTTATTAACATAATGACACCGAGCCCTTATTGCAGCCCGCGCTACTGAATCCGCTGCTTTATTTTTGGTACCAACAATTAAGAATTGCTTTCTCCTACTTGCTGCATCAAAAACTAAATCACAAGCTTCTGATAAAAAACGAGCAGTTCTAGTAAGATTTGTAATATGAATACCTTTACGCTTTGCAGAGATATAAGGTGCCATTCTCGGATTCCATTTTCTAGTACCATGACCAAAATGAACTCCTGCTTTCATCATCTCTTCAAAATTAATGTTCCAATATCTTCTTATCATTTAGATACCATCTGAGCAGGCTTGGCAAAACCCTTGTATAGCTTCTTCGATTTCTCGATAAAGAGAAATATGACCAACAGTAGTTCGAATGTATATACAAAGAATTTCTTTTTTTATATTTCTTACTATTAGATAGTGTTCATAAATCTCATGATAGGTACCCAAAGATTCATAGTGAACTTCGATGGGAGCTTCTCTTGAAGTAATAGCGCGTTGATCTAGCTGCCACCGGAGCCACAAAGGACTATCTAAATGGATTCTTTTCTGCCGATAAGCGCCAAGTGCATCATAGGAATTAGAAAAAAGGGGTTCTTTCGTATATTTATCGTTATTACCGTCAATTCTTTTATTTTGATAATTTCTGCGATTACATGGATTATACCTATTTGCACAAATACCTCGACGATTCCCGCTTGTTAATACATAGAGCCCAATAAGCATATCTTGAGTTGGTACGGAAATGGGATCTCCAATAGCTGGAGACAGAAGATTCATATGAGAAAACATAAGTAAACGAGCCTCCGCTTGAGCCTCCAACGATAAGGGTACATGAACAGCCATTTGATCCCCATCAAAGTCTGCATTGAATCCCTTACAAACTAATGGATGTAAACAAATAGCGCGGCCTTCCACTAAAATGGGTTGGAATGCCTGTATGCCTAATCTATGCAGAGTCGGCGCTCTATTCAGTAATACTGGATGCCCCTGCATAACTTCGTGAAGTATTTCCCATACAATTGGCTCTTTTTCCCGAATTTTACTCTTAGCAACTCCTATGTTCGAAGCAAGATGTTGTCTAATTAGACCACGAATTACAAATATCTGGAAAAGCTCTATTGCTATTTCGCGAGGCAATCCACATCGATGTAATGAAAGTGAGGGGCCTACGACAATGACAGAACGCCCCGAATAATCAACCCGTTTGCCAAGCATAGTCTCACGAAATCTTCCTTCTTTGCCTTCAATTACATCCGAAAACGACTTGTAAACCTTATTATGACCGTCCCTCATTGGTTGTCCGCGGATTCCATTATCAAGAAGTGTATCCACGGCTTCTTGTACCAATTTCTCCTGACACATTACTAATTCCCCTGGGGTAGATCTACTTGTTGTTAATAGATCAATAAGAGTATTGTTCCGATAGATAACTCTTCTATAGAGTTCATTAATATCTGAACTCATTAGTTTACCCCCATCTATCTGAATGATCGGTCTCAACTCGGGAGGAAGAACTGGTAATAGACATAAAACCATCCATTCTGGTTCGATATTTGTTCGAATAAAATGCTTAGCTAATTCCACACGTCTAACCAAAAAATCCTTTCTTCTTCCAACTTTTCGATCTTCCCATTCATTCCCGGTAGGCCCTTCTTCCCCTAATTCTTTCCATTCTACCGATGAATAATCTATAATAATTCGCAAATCCAGATCGGCTAATTGTTCTCGGATAGCACCAGCTCCTGTAGAAATTTCTCGATTTCGAAATGTATCGAAGCATTGGGTAGTAAAAAAAAGCGGAATACTGTATTTCCAGGATTGGATTTCATATTCGAATGAACCTCGTAATCGTAAAAAAGTAGGTTTTTTAGCTATGGGCCTAGCAAAAGAAAAATCGCAGTATACTAGGCCTTCTAATTCTTTAAGAGGTTTATCTAAAAGATTTGCGATATAACTAGGAAGACGTTTCAAATACCACACATGAGTTACTGGGCATGCCAGTTTGATGTAGCCCATTTGATATCTTCGTATCCGAGAATCAACAAATTCGACTCCGCATTGTTCACAAAATTTTTGGTCTTCTTTTTCATTCCTGATTACTCGATAATTTCCACACGCACAAATTCCACTTTTTATTGGCCCAAAAATTCTTTCACAAAATAATCCATCCTTTTCAGGTTTATTGGTTTTGTAATGAAAAGTATAGGGTTTTGTCACCTCTCCAACAATCTCTCCGTTAGGTAGGATTTTATTGGCCCAAGCACTTATTTGTTGAGGCGAAACTGATCCAATTCGGAGTTGTTGATGTTTATACCGATCAATCATTTAATCACCTTGACTAACTGTTTTTACGTATATTATAAGTAAAAAAGCAGTAGGAACTAGAATGAACAGTGCAGTAGCAATAAATGCAAGAATATTTACTTCCATATGACTATAGCCCTTGGTAAATTTACCAAAGACGAAAATGATTTATTTGATATTATGGATGACTGGTTACGGAGGGACCGTTTCGTTTTTGTAGGTTGGTCCGGTCTATTGCTCTTTCCTTGTGCCTATTTCGCCGTAGGGGGTTGGTTCACAGGTACAACCTTTGTAACGTCATGGTATACCCATGGATTGGCCAGTTCCTATTTGGAAGGCTGCAACTTCTTAACCGCCGCAGTTTCTACTCCTGCTAATAGTTTAGCACATTCTTTGTTATTATTATGGGGTCCTGAAGCACAAGGAGATTTTACTCGTTGGTGTCAATTAGGTGGTTTGTGGACTTTTGTTGCTCTCCACGGTGCTTTTGGACTAATAGGTTTTATGTTACGTCAATTTGAACTTGCTCGATCTGTGCAATTGCGACCTTATAATGCAATCGCATTCTCTGGTCCAATTGCTGTTTTTGTTTCTGTATTCCTGATTTATCCATTAGGCCAGTCTGGTTGGTTTTTTGCGCCTAGTTTTGGTGTAGCAGCTATATTTCGATTCATCCTCTTTTTCCAAGGGTTTCATAACTGGACGCTGAACCCATTTCATATGATGGGAGTTGCCGGCGTATTGGGCGCTGCTCTGCTATGCGCTATTCATGGTGCTACTGTAGAAAATACTTTATTTGAAGATGGTGATGGTGCAAATACATTCCGTGCCTTTAACCCAACTCAAGCTGAAGAAACTTATTCAATGGTCACCGCTAACCGCTTTTGGTCTCAAATCTTTGGGGTTGCTTTTTCCAATAAACGTTGGTTACATTTCTTTATGTTATTTGTACCAGTAACCGGTTTATGGATGAGCGCTCTTGGAGTAGTCGGTCTGGCTCTGAATCTACGTGCCTATGACTTCGTTTCTCAGGAAATCCGTGCAGCAGAAGATCCTGAATTTGAGACTTTCTACACTAAAAATATTCTCTTAAACGAAGGTATTCGTGCTTGGATGGCGGCTCAAGATCAGCCTCATGAAAACCTTATATTCCCTGAGGAGGTTCTACCACGTGGAAACGCTCTTTAATGGAACTTTATCTTTAGCCGGTCGTGACCAAGAAACCACTGGTTTCGCTTGGTGGGCCGGGAATGCCCGACTTATCAATTTATCCGGTAAACTATTGGGAGCTCATGTAGCTCATGCTGGATTAATCGTATTCTGGGCCGGAGCAATGAACCTATTTGAAGTGGCTCATTTTGTACCGGAGAAGCCAATGTACGAACAAGGATTAATTTTACTTCCCCACCTAGCTACTCTAGGTTGGGGGGTAGGTCCTGGTGGGGAAGTTATAGATACCTTTCCATACTTTGTATCCGGTGTACTTCACTTAATTTCCTCTGCAGTATTGGGCTTTGGCGGTATTTATCATGCACTTCTGGGTCCTGAGACTCTTGAAGAATCTTTTCCATTTTTTGGTTATGTATGGAAAGATCGAAATAAAATGACAACAATTTTAGGTATTCACTTAATCTTGCTAGGTATAGGTGCTTTTCTTCTAGTATTCAAGGCTCTTTATTTTGGGGGCGTATATGATACCTGGGCTCCGGGGGGGGGAGATGTAAGAAAAATTACCAACTTGACCCTTAGCCCAAGTGTTATTTTTGGTTATTTACTAAAATCCCCCTTTGGAGGAGAAGGATGGATTGTTAGTGTGGACGATTTGGAAGATATAATTGGAGGGCATGTATGGTTAGGTTCCATTTGTATACTTGGTGGAATCTGGCATATCTTAACCAAACCCTTTGCATGGGCTCGCCGTGCACTTGTGTGGTCTGGAGAGGCTTACTTGTCTTATAGTTTAGGTGCTTTATCCGTTTTTGGTTTCATTGCTTGTTGCTTTGTCTGGTTCAATAATACCGCGTATCCTAGTGAGTTTTACGGACCTACTGGACCAGAAGCTTCTCAAGCTCAAGCTTTTACTTTTCTAGTTAGAGATCAACGTCTTGGGGCTAACGTGGGATCCGCTCAAGGACCTACCGGGTTAGGTAAATATTTAATGCGTTCGCCTACCGGAGAAGTTATTTTTGGAGGCGAAACTATGCGTTTTTGGGATCTGCGTGCTCCTTGGTTAGAACCTCTAAGAGGTCCAAATGGTTTGGACTTGAGTAGGTTGAAAAAAGACATTCAACCTTGGCAAGAACGCCGTTCCGCGGAATATATGACCCATGCGCCTTTAGGTTCGTTAAATTCTGTAGGTGGCGTAGCTACCGAGATCAATGCAGTCAATTATGTCTCTCCTAGAAGTTGGTTAGCTACCTCTCATTTTGTTCTAGGATTCTTCCTATTCGTAGGTCATTTATGGCATGCGGGAAGGGCTCGTGCAGCTGCAGCAGGATTTGAAAAAGGAATTGATCGTGATTTTGAACCTGTTCTTTCCATGACTCCTCTTAACTAAATGACTATTGCTTTCCAATTGGCTGTTTTTGCATTAATTGCTACTTCATCAATCTTACTGATTAGTGTACCTGTTGTTTTTTCTTCTCCTGATGGTTGGTCGAGTAACAAAAATGTTGTATTTTCCGGTACATCATTATGGATTGGATTAGTCTTTCTGGTAGGTATCCTTAATTCTCTCATCTCTTGATTACCAACTTGATCTTGTTGCCCCCGGCAACAAACATGCATGAACCATTTCACGAAGTATGTGTCCGGATAGCCCAAAGTCTCGATAATTAGCTCTCGGTCTTCCAGTCGAAAAACAACGTCGATGAAGACGTGTCGGTGCACTATTCCGCGGTGGGGATTGTAACTTTCCATGAATTTCCCATTTATCACTTAACGACGGAACTTTGCTTATTTCTTTTTTTGAGGATCGACGCATCAAATGATATTTTTGTTCCAATTTTTGCCTCTTCTTCTCCCGCTGAATCAAACTTTTCCTTGCCATTTAACCAAATTTACCTGATGTAGAGGCAATCAAGAAAGCCGCATAAGTGAAGATATAACCTACGGAAAAGTGGGCTAATCCAACCAATCTTGCTTGCACAATGGAAAGAGCTACTGGTTTATCTCTCCATCGAATCAAATTAGCCAAAGGTGTACGCTCATGAGCCCATGCTAAAGTTTCAATCAATTCTTGCCAATATCCGCGCCAAGAAATTAAAAACATAAATCCAGTAGCCCAAACAAGATGTCCAAATAAGAACATCCACGCCCAGACCGATAAGCTATTCATACCAAAAGGGTTATATCCATTGATAAGTTGTGAAGAGTTTAACCATAGATAATCTCTTAACCATCCCATCAAATAAGTGGAAGATTCATTAAACTGTGAAACATTACCCTGCCATAATGTGATGTGCTTCCAATGCCAATAAAAAGTAACCCATCCAATGGTATTTAACATCCAGAAAACCGCCAAATAAAATGCGTCCCAAGCCGAAATATCACAAGTACCGCCGCGTCCCGGACCATCACAAGGAAAACTATAACCAAAATCCTTTTTATCTGGCATTAACTTCGAACCGCGTGCATCTAAAGCACCTTTTACTAAGATCAATGTGGTTGTATGTAACCCTAGAGCAATAGCATGATGAACCAAGAAGTCTCCAGGCCCTATTGTTAAGAATAATGAATTACTATTTTCATTAATAGCATTTAACCAGCCGGGCAACCATATGCTTCGACCTGCATTGAAGGCTGGACTATTCGTTGAAGATAAAAGTACATCGAACCCATATGAAGTTTTACCGTGAGCAGATTGTATCCATTGGGCGAATATGGGTTCGATTAAGATTTGTTTCTCCGGAGTACCAAAAGCAAGCATGACATCATTATGAACATAAAGTCCCAAAGTATGGAATCCAAGAAAGAGACTGGCCCAACTTAAATGGGATATGATAGCTTCTTTATGGTCTAACATTCTTGCCAATACATTATTCTCATTCTGTTCCGGATTGTAATCTCTAATAAAAAATATAGCTCCATGAGCAAAAGCTCCTGTCATGATGAATCCTGCGATGTATTGGTGATGAGTATATAACGCAGCTTGAGTAGTAAAGTCTTGCGCTATGAACGCATAAGCAGGTAATGAGTACATGTGTTGAGCCACTAAGGAAGTAATAACCCCTAAAGAAGCTAGAGCAAGGCCTAATTGAAAATGAAGCGAATTGTTGATTGTGTCATAAAGACCCTTATGTCCACGCCCCAATCGCCCCCCCGGAGGAATATGCGCTTCTAAAAGATCTTTTATACTATGCCCAATCCCGAAGTTAGTTCTATACATATGACCGGCAACGAGAAAAATAAATGCAATAGCTAAATGATGGTGTGCAATATCGGTCAGCCATAAACTTTGTGTTTGTGGATGGAACCCCCCGAGAAGGGTTAGAATGGCAGTTCCCGCTCCTTGGGAGGTACCAAATAAATGACTACCTGAATCGGGATTTTGAGCATAAAGATTCCACTGACCTGTAAAAAACGGGCCTAACCCTTGGGGATGTGGTAATACATCTAAGAAATTATTCCATCGAACGTATTCCCCCCGGGAGCCGGGAATAGCGACATGGACTAAATGTCCTGTCCAAGCCAAAGAGCTTACTCCGAATAGTCCTGACAAATGATGATTGAGACGAGATTCGGCATTTTTGAACCACGAAACGCTCGGTTTCCATTTTGGTTGTAGGTGTAACCAACCCCCTAGTAAGGCTAGGGCAGAAAGAAATAATAGAAAAAGAGCTCCAATATAAAGATCTTCATTAGTACGTAAACCGATTGTATACCACCATTGATAAACACCAGAATAAGCGATATTCACTGGGCCAGGAGCACCCCCTCGAGTAAAAGCTTCCACGGCCGGTTGACCAAAATGAGGATCCCAAATTGCATGAGCAATAGGTCTTACATGTAAAGGGTCCTGTACCCATGCTTCAAAATTTCCTTGCCAAGCTACATGAAAGAGATTTCCGGAAGTCCACAGAAAAATTATTGCTAATTGCCCGAAGTGAGAAGCAAAAATATTCTGATAAAGACGTTCCTCCGTAATATCATCATGACTCTCGAAGTCATGCGCGGTAGCAATACCAAACCAAATACGACGAGTAGTGGGGTCCTGAGCTAAGCCTTGGCTAAACCTTGGAAATCTTAATGCCATTTATCCTACTGCAATAATTCTTGCTAAGAAGAACGCCCATGTTGTGGCAATTCCACCCAGAAGGTAATGGGTTACTCCTACAGCACGTCCTTGTATAATGCTCAAGGCTCTAGGCTGAGTAGCAGGAGCAACTTTTAATTTATTATGAGCCCAAACGATTGATTCAATAAGTTCTTGCCAATAACCACGACCGCTGAATAGAAACATTAAACTAAAAGCCCATACAAAATGAGCACCTAGGAAAAAAAGGCCATATGCAGATAATGAAGAACCATAAGACTGAATTACCTGGGACGCCTGTGCCCATAAGAAATCACGGAGCCATCCATTAATAGTAATGGAACTCTGTGCAAAGTTTCCTCCCGTGATATGAGTTACCACCCCTTGATCACTTATACTACCCCAAACATCTGACTGCATTTTCCAACTGAAATGGAATATTACTACCGAAATGGAATTGTACATCCAAAATAGTCCTAAGAAGACATGATCCCAAGCGGATACTTGACATGTTCCCCCTCTTCCAGGTCCATCACAAGGAAAACGAAAACCAAGATTTGCTTTATCCGGTATCAAACGAGAACTGCGGGCAAATAGAACTCCTTTCAGAAGTATCAATACCGTCACATGAATCGTAAATGCATGAATGTGATGTACCAAAAAATCCGCGGTTCCTAATGGAATCGGTAACAAAGCAACCTTGCCGCCGACTGCCACTAAATCACCACCCCCCCAAGTTAAACTGGTGCTTGCTGTTGCACCAGGAGCCGTTGCACCAGGTGCTAAAGCATGGGTGTTTTGTATCCATTGAGCAAAGACAGGTTGTAATTGTATAGCAGTATCTGAAAACATATCTTGAGGGCGCCCTAAAGCGCTCATGGTATCATTATGAATATATAAACCAAAACTGTGAAAGCCTAAAAATATACATACCCAGTTGAGATGTGATATGATTGCATCGCGATGCCTAAGGACACGATCTAATAGATCGTTGTATCGAGTAGTTGGATCATAGTCTCTTACCATAAAAATGGCTGCATGCGCAGCAGCACCAACTATGAGAAATCCACCAATCCACATGTGATGTGTGAACAATGACAGTTGTGTACCATAATCAGTAGCTAGATATGGATAAGGGGGCATGGAATACATATGGTGAGCTACAACAATGGTTAAAGAACCTAACATAGCTAGGTTAAGAGATAATTGAGCATGCCATGATGTTGTTAGGATCTCATATAGGCCTTTATGACCCTGACCTGTAAATGGACCTTTATGAGCCTCTAAAATATCTTTTATACCATGACCAATGCCCCAGTTAGTCCTATACATGTGACCCGCTATCAGGAAAAGAATTGCAATAGCTAAATGATGGTGTGCAGTATCGGTCAGCCATAGACCCCCAGTCACTGGATCTAATCCTCCACGAAAAGTAAGAAAGTCCGAATATTTTGACCAATTCAAGGTGAAAAATGGGGTTGCTCCCTCAGCAAAACTGGGATAAAGTTGAGCCAAAAGATCCCGATTCAAGATAAATTCATGAGGAAGTGGGATTTCTTTAGGATCCACTCCAGCGTTTAGAAATTGGTTAATTGGTAAAGATACATGTACTTGATGTCCCGCCCAAGAAAGAGACCCAAGTCCTAGTAGCCCCGCTAAATGGTGATTCAACATAGATTCTACATCTTGGAACCAAGCCAATTTTGGAGCAGCTTTGTGATAATGGAACCAACCAGCAAAAAGCATTAAGGCTGCAAAGACCAATGCACCAATTGCGGTACAATACAGTTGTAATTCACTAGTTATTCCAGATGCTCTCCAAATCTGAAAAAAACCGGAGGTTATTTGTATTCCTCGGAAACCCCCGCCCACATCGCCATTCAATATTTCTTGACCCACTATTGGCCAAACCACTTGGGCGCTAGGTCCAATGTGAGTAGGATCGCTTAGCCATGCTTCATAGTTGGAAAAACGAGCACCGTGGAAATACATGCCACTCAGCCAAAGAAAGATGATGGAGAGTTGGCCGAAATGAGCACTAAATACTTTCCGAGAAATCTCCTCCAAATCACTGGTATGGCTATCGAAATCGTGAGCATCAGCATGTAGGTTCCAGATCCAAGTAGTAGTATCAGGTCCTTTAGCTATTGTTCTTGAGAAATGACCGGGTCTGGCCCATTCCTCGAAAGAAGTTTTGATGGGATCCCTATCTACCAAAATTTTGACTTCTGGTTCCGGCGAACGAATAATCATTTATTCGAAACGCCTTGTGATTTTCAACCAATTCTGCGCTTCAATATAATTTCCGGGAGTAAGCGCTATAGCTTGTTTCCAATACTCCGCGGCTTGATCGAACCAAGCCTCCGCAATTTCAGAATCTCCCTGCCGAATGGCCTGTTCTCCTCGGTAATGACAGATCACGGCCATATTATTTAAAGCTTGTGGTAAGAAGGGGTTTCGTTCTAGTGCCCGAAAATAATATTCCAAAGCTTTTGTGTGTTCTCCATTACTTGTGTGAATAAGGCCTATATTATAGAGTATATAACTTCGATCATAGGGATCAATTTCTAGCCGCATAGCTTCATAATAATTCTGTAAAGCTTCTGCATAATTTCCTTCGGATTGAGCAGACATACCATCTCTGTAATAAGTAAATGCCTCTTTTTCTCCCGAAGTTGTCGGAATTATTCGTAATAAGATATTGGCTACAACTGAAAAAGTCTTATCAATAAAATTTCCATTTATCCGAGATCTAGGCATTTAAGTCTGACGAGAATAATATTCTACCACTAGCAATTCATTTATTTTCAAGCCAACCCATTTACTATCTATTATTTGATTGACCAATCCTTTATATTGGAATGGGTGAAGAGTCAAATGTTTTGGCAATTCCTCCTGGGGGGATGAATCAAGATCATTTTGAATCATAGCTCTAGATTTTTGTTCATCCCTCGCTGTAATAATATCTCGGGGTTTGCAGCGATAACTTGGTATATCTACTATACGACCATTAACTAAAATATGTCTATGATTAACTAATTGGCGGGCTCGAGGAATAGTTGACGCCATACCCAATCGAAAAAGGATGTTATCCAAGCGCATTTCAAGTAATTGTAGTAAAACCTGACCTGTTGACCCTTTGGCTTTTGCGGCGATACGAACGTATTTAAGTAATTGTCGTTCTGTAACACCATAATGAAAACGCAATTTTTGTTTTTCTTCTAAACGAATACGATATTGAGATTTTTTACCGGAGCGTGATTGATTTCTAAGATCGCTCCCGACTCTAGGCCTTTTACTAGTTAGTCCCGGCAAAGCCCCCAGACGGCGTATTTTTTTGAAACGAGGCCCTCGGTAACGTGACATTCAATGAGCATCTTGTATTTCATAAAAATTGGGAGCAATATAATCCTTACGTAAGGGCCACCCTATCCAACTTTCCGGCATTAAGATACGTTTCAGACGCGGATGATTATCATAAAAGATTCCCAGCATATCATAAGATTCCCTTTCTTGAAAATCCGCACTTTTCCAAACCCAGAAAACAGACGGAATTCTAGGATTTTTCCTTGGGGCAAAGACTTTTATACATACTTCTTCTGGTTGATCTATACCATACTCTATTCTCGTAAGATGATATACACTAGCTAACAGCCCGCCCGGTGCTACATCATAGGCACATTGCGAACGCAGATAATTGTAACCATATACATATAAAATGACAGCAATGGAATGCCAATCTTCGGGCTTTATTTGTAAAGTCTCTATTCCTTGGTAATCAAAACCCAAAAATCTATGAACTAGCCCATGTTTGACTAGCCAAGCAGACAAACGACCCTGCATCTAATTTACTAATTCGTTAGACGATACTGACCTTTTATATTTGAAAAATGTTTCAGGAGGGATCTTTGAAGTAGACGGCGATTGATAGAGTAATTCTTGATCATAATTTCCGGTATGAGTAGTGCGTTCAATATTAAACTTGTGATTAGTAGTAAAACACCGTTTCCCCGGTTGAGACCTAATTCGATCTTCATAAATTTCTCGAGATATTTTTTTACGAAGTTTTGTTATAGCATCTATAACCGCCTCCGGTTTAGGTGGACAGCCTGGCAAATAGACATCTACAGGAATTAGCTTATCGACCCCCCGAACAGTACTATAAGAATCGGTACTGAACATTCCCCCTGTAATTGTACATGCCCCCATAGCAATAACATATTTTGGTTCAGGCATTTGTTCATATAATCTTACTAAAGAAGGAGCCATTTTCATGGTTACTGTGCCGGCTGTTAAAATCAGGTCCGCTTGTCTAGGACTAGATCTTGGTACTAGCCCATAACGATCAAAGTCGAATCGTGAGCCTATTAATGAAGCAAATTCAATGAAGCAACAACTGGTACCATAGAGAAGTGGCCATAAACTGGAGAGTCTTGACCAATTTGAAAGATCATTTGATGTAGTTGAAATAACTGAAATTTGAGTTGTTCGATCAAGTAAAGGAAACTCAATGGAATTCATCTAAGACCATTCTAATGCTCCTTTTCTCCATGCATAAACTGAACCAACAATTAGGATAAGCACGAAAATTAAAGCTTCTATAAATACGGATAACCCCAATACATCGAAACTCATTGCCCATGGATAAAGAAAAACTGTTTCAACATCAAAAACAACAAAAACTAGAGCAAACATATAATAACGGATTCGAAATTGTAACCAAGCATCGCCTATTGGTTCTATACCCGATTCATAACTAGAAAGTTTCTCCGGCCCTTTGCTAATCGGGGATAAAACTCCGGAAATTAGAAATGCTAAAATAGGAATAACACTTGATATTATTAGAAATGCCCAGAATATATCATATTCGTAAATCAGAAACATTTACGAAATCTCATTGAGAGCCTCTACTCGTGCCCTAGCTCGTCTGAGAGCTAGATTTGCCTCAATTATTTGTCTCCTGCCTTCCGCTTTCCTCAAGTTAGCTTCTGCTATTTCAAGAGTTTGCTGAGCTTCTTGTGGATCAATGTCACTACCCTTCTCTGCATCATTTACTAAAACAGTAATCTCATTATTGCCTATTCTAGCAAAACCACCCATCAGAGCCATCGTTAACCATTGGTCATTAAGGCGTATTCTCAAAATACCGATATCGACAGCTGTGGCAATAGGTGCATGGTTTGGTAATACGCCAATTTGTCCACTATTAGTAGATAAAATGATTTCTTTCACTTCTGAATCCCAAACAATTCGATTCGGGGTCAGTACACAAAGATTTAAGGTCATTTCTTCAAGTTGTTCTCCATTTCTAAGTTCGTAGCCTTCGCAGTAGCTTCATCAATATTACCTACCAAATAAAAGGCCTGCTCAGGGAGACTATCTAATTCTCCCGAAAGGATCAATTTAAACCCTCTAATTGTTTCTGCTAGACCGACATATTTCCCCGGAGAACCGGTAAATACTTCTGCTACGAAAAAGGGTTGTGATAAGAAACGCTCAATTTTTCGTGCTCTTGCTACAGTTAAGCGATCCTCTTCGGATAATTCGTCCAACCCAAGGATAGCTATAATGTCCTGAAGTTCTTTGTAACGTTGTAAAGTTTGCTTAACTCTTTGCGCAGTTTCATAATGTTCCTCACCAACAATCTGAGGTTGGAGCATAGTTGACGTTGAATCTAAAGGATCTACTGCTGGATAGATACCTTTAGCAGCTAATCCTCTTGATAGTACAGTAGTAGCATCTAAATGTGCAAATGTCGTGGCAGGAGCAGGATCAGTCAAATCGTCCGCAGGTACATAAACTGCTTGAATAGAAGTTATGGACCCTTCTTTGGTAGAAGTAATTCTTTCTTGTAAAGAGCCCATTTCGGTACTAAGGGTAGGTTGATAACCCACAGCGGAAGGCATTCTACCCAATAAGGCGGATACTTCGGATCCTGCTTGGACGAAACGGAAGATATTGTCGATAAATAGAAGTACGTCTTGTTCATTAACATCTCGAAAATATTCCGCCATAGTTAGGGCAGTCAAACCAACTCTCATACGAGCTCCCGGCGGTTCGTTCATCTGACCATAGACTAGAGCCACTTTTGATTCTGCAATATTTTCTTCATTAATTACTCCAGATTCTTTCATTTCCATGTAAAGATCATTTCCTTCACGAGTACGTTCGCCTACTCCGCCAAATACGGATACACCCCCATGAGCTTTCGCAATGTTATTGATTAATTCCATAATAAGTACTGTTTTACCCACTCCAGCTCCCCCGAATAGCCCGATTTTTCCTCCACGGCGATAAGGGGCTAAAAGATCTACTACTTTAATTCCTGTTTCAAAAATAGATAATTTTGTATCTAACTGTATAAAGGCAGGTGCAGATCTATGAATAGGGGATGTTGCGCGAGTATCTACAGGACCTAAATCGTCAACAGGTTCTCCAAGCACGTTGAAAATTCGTCCTAGAGTTGCCCCACCGACTGGAACACTTAGAGGGGCTCCTGTGTCAATCACTTCCATTCCTCTCGTTAGACCATCTGTAGCACTCATAGCTACAGCCCGAACTCGATTATTTCCTAATAATTGTTGTACTTCACAAGTCACATTAATTTCTTGACCGGCAGTATCTCGACCCTTAACTACCAGAGCGTTGTAAATATTAGGCATCTTGCCCGGGGGAAAAGCTACATCTAGCACTGGCCCGATGATTTGAGCGATACGCCCCAGGTTCTTTTTTTCAAGCGCGGAAACTCCCGGACCAGAAGTAGAAGTAGTAGGATTGATTCTCATATGTCACCACAAACAGAGACTAAAGCAAGTGTTGGATTCAAGGCTGGTGTTAAAGATTATAAATTGACTTATTATACTCCTGACTATCAAACCAAAGATACTGATATCTTGGCAGCATTCCGAGTAACTCCTCAACCTGGAGTTCCGCCTGAGGAAGCAGGAGCTGCGGTAGCTGCTGAATCTTCTACTGGTACATGGACAACTGTGTGGACCGATGGACTTACCAGTCTTGATCGTTATAAAGGACGATGCTACGGCCTCGAGCCCGTTCCTGGAGAAGAAAATCAATATATTGCTTATGTAGCTTACCCATTAGACCTTTTTGAAGAAGGTTCTGTTACTAACATGTTTACTTCTATTGTGGGTAATGTATTTGGGTTCAAAGCCCTACGCGCCCTACGTCTGGAGGATTTGCGAGTCCCTCCTGCTTATTCTAAAACTTTCCAAGGGCCTCCTCATGGCATCCAAGTTGAGAGAGATAAATTGAACAAGTATGGTCGCCCCCTATTAGGTTGTACTATTAAACCAAAATTGGGGCTATCCGCTAAGAATTACGGTAGAGCAGTTTATGAATGTCTTCGCGGTGGACTTGATTTTACCAAAGACGATGAGAATGTGAACTCCCAACCATTTATGCGTTGGAGAGACCGTTTCTTATTTTGTGCCGAAGCAATTTATAAAGCACAGGCTGAAACAGGTGAAATCAAAGGGCATTATTTGAATGCTACTGCAGGTACATGCGAAGAAATGATCAAAAGGGCTGTATGTGCCAGAGAATTAGGAGTTCCTATCGTAATGCATGACTACTTAACAGGGGGATTCACTGCAAATACTAGCTTGGCTCACTATTGCCGAGATAATGGTTTACTTCTTCACATTCACCGCGCAATGCATGCAGTTATTGATAGACAGAAGAATCATGGTATGCATTTTCGTGTACTAGCTAAGGCTTTACGTCTGTCTGGTGGAGATCATATTCACGCTGGTACCGTAGTAGGTAAACTTGAAGGGGAAAGAGACATTACTTTGGGCTTTGTTGATTTACTGCGTGATGATTTTATTGAAAAAGATCGAAGCCGCGGTATTTATTTCACTCAAGATTGGGTCTCTCTACCAGGTGTTCTGCCTGTAGCTTCAGGGGGTATTCACGTTTGGCATATGCCTGCTCTGACCGAGATCTTTGGAGATGATTCCGTACTACAATTCGGTGGAGGAACTTTAGGGCACCCTTGGGGAAATGCACCCGGTGCCGTAGCTAATCGAGTAGCTCTAGAAGCATGTGTACAAGCTCGTAATGAGGGACGTGATCTTGCTCGTGAGGGTAATGATATTATCCGTGAGGCTAGCAAATGGAGTCCTGAACTAGCTGCTGCTTGTGAAGTATGGAAGGAAATTAAATTTGAATTCGCAGCAGTGGATACTTTGGATAAATAAATGACAATTCTCAACAACTTACCCTCCATTTTTGTGCCTTTAGTGGGCTTAGTATTTCCGGCAATTGCAATGGCTTCTTTATTTCTTTATGTTCAAAAAAACAAGATTTTTTAGATGAGTTGGCGATCAGAACGTATATGGATAGAACTTATAGCGGGGTCTCGAAAAACAAGTAATTTCTGCTGGGCCTTTATACTTTTTTTAGGTTCATTGGGATTTTTATTGGTTGGAATTTCCAGCTATCTTGGCAGAAATTTGATATCTTTATTTCCGTCTCAGCAAATAATTTTTTTCCCACAAGGGATCGTGATGTCTTTCTATGGGATCGCCGGTCTATTTATTAGTTCTTATTTGTGGTGCACAATTTTATGGAATATAGGTAGTGGTTATGATCGATTCGATAGAAAAGAAGGAATAGTGTGTATTTTTCGCTGGGGATTTCCTGGAAAAAATCGTCGCATCTTACTACGATTCCTTATGAAAGATATTCAGTCTATTAGAATAGAAGTTAAAGAGCGTATTTATGCTCGGCGTGTCCTTTATATGGAAATCAGAGGCCGGGGGGCTATTCCTTTGACTGGTACTGATGAGAATTTGACTCCACGAGAAATTGAGCAAAAAGTAGCGGAATTGGCCTATTTTTTGCGTGTACCAATTGAAGTATTTTGAATGAAAAAATGGAAAAAAAAAACATTTATTCCCCTTCTATATCTTACATCTATAGTTTTTTTGCCCTGGTGGGTCTCTTTTTTATTTAATAAAAGTTTGGAATCTTGGATTATTAATTGTTGTAATACTAGTAAATCCGAAACTTTTTTAAATGATATCCAAGAAAAAAGTATTCTAGAAAAATTCATGGAATTAGAAGACCTCGTTCGCTTAAACGAAATAATAAAGGAATACCCGGAAACACATCTACAAAAGTTTCGTATCGGAATCCACAAAGAAACGATCCAATTGATCAAGATGCACAATGAGGATCGTATCCATACGATTTTGCACTTCTCGACAAATATAATCTGTTTCATTATTCTAAGTGGTTATTCTATTCTAAGTAATGAAGAACTTATTATTCTTAATTCTTGGGTTCAAGAATTCCTATATAACTTAAGCGACACAATAAAAGCTTTTTCCATTCTTTTATTAACCGATTTATGTATAGGATTCCATTCACCTCACGGTTGGGAACTAATGATCGGCTCTGTCTACAAAGATTTTGGATTTGCCCATAACGATCAAATTATATCTGGCCTTGTTTCTACTTTTCCAGTCATTCTCGATACCATTTTTAAATATTGGATTTTCCGTTATTTAAATCGCGTATCTCCGTCACTTGTAGTGATTTATCATTCAATGAATGACTGAATGCAAACTAGAAAGACCTTTTCTTGGATAAAAGAAGAGATTACTCGTTCAATTTCCGTATTGCTCATGATATATATAATAACTTGGGCATCCATTTCAAATGCATATCCCATTTTTGCACAGCAGGGTTATGAAAATCCACGCGAAGCAACTGGTCGTATTGTATGTGCCAATTGTCATTTAGCTAATAAACCCGTGGATATTGAGGTTCCACAAGCGGTACTTCCAGATACTGTATTTGAAGCAGTTGTTCGAATTCCTTATGATATGCAACTGAAACAAGTTCTTGCTAATGGTAAAAAGGGGGCTTTGAACGTGGGGGCTGTTCTTATTTTACCTGAGGGGTTTGAATTAGCCCCTCCCGATCGTATTTCGCCAGAGATGAAAGAAAAGATGGGAAATCTGTCTTTTCAGAGTTATCGCCCCACTAAAAAAAATATTCTTGTGATAGGTCCTGTTCCTGGTCAGAAATATAGTGAAATTACCTTTCCTATTCTTTCTCCGGACCCCGCCGCTAAGAAAGATGTTCACTTTTTAAAATATCCCATATATGTAGGCGGAAACAGGGGAAGGGGTCAGATTTATCCCGACGGGAGCAAGAGCAACAATACGGTTTATAATGCTACAGCAGCAGGTATAGTAAGCAAAATCATACGAAAAGAAAAAGGGGGGTACGAAATAACCATAACGGATGCGTCAGAGGGACGTCAAGTGATTGATATTATACCTCCAGGACCAGAACTTCTTGTTTCAGAAGGCGAATCCATTAAACTTGATCAACCATTAACGAGTAATCCTAATGTGGGTGGATTTGGTCAGGGGGATGCAGAAATAGTACTTCAAGACCCATTACGCGTCCAAGGCCTTTTGTTCTTCTTGGCATCCGTTATTTTGGCACAAATCTTTTTGGTTCTTAAAAAGAAACAGTTTGAGAAGGTTCAATTGTCCGAAATGAATTTCTAGTTACAGGGATGAACCCAATCCGGAATATGAACCATAAAAGAAAATGCCTATTAAACCGATCACAAGAATACCAGTTACAGTACCTACTATCCAAAGAGGAATTCTTCCAGTAGTATCGGCCATTCAATTGAAGAAATAATTAGAAAATAAAACAGCAAGTACAAAAATGAGTAATAACCCCCAGTAGAGACTGGTACGATTCAATTCAACATTTTGTTCGTTCGGATTTGATTGTGTCATTTATCGTTGGATGAACTGCATTGCTGATATTGACCCCAAAAAAGAAACGGTAGGTACAGCTAGTCCGTGAACAGCCAACCATCGTACTGTAAAAATTGGATAGGTTCGATCTATGGTCATCTAAAAAGATTTACTAAATTCATCGAGTTGTTCCAAAGGATCAAAACGGCCAGTTATTAATGGAATTCCTTGTCGGCTTTCGGTAAAATATTCATTTGGACGAGGACTTCCAAATACATCGTAAGCTAAACCCGTACTGACGAATAACCAACCTGCAATGAATAGGGAAGGTATAGTAATGCTATGAATGACCCAATATCGAATACTGGTAATAATATCAGCAAAAGAACGTTCTCCTGTGCTTCCAGACATATGATTGAAGTTTTTCTATTTGGAATCGTCTTAGGTCTAATTCCTATTACTTTGGCCGGATTATTCGTAACTGCATATTTACAATACAGACGTGGTGATCAGTTGGACCTTTGAATGCGAGATCTAAAAACATATTTATCTGTAGCACCGGTAATAAGTACTCTATGGTTTGGGTCTTTAGCAGGTCTATTGATAGAGATCAATCGTTTTTTCCCAGATGCGTTGACATTCCCTTTTTTTTCATTCTAGATGGCCAAGGGTAAGGATATCCGAATAAGGGTTATTTTAGAATGTACCACTTGTACTCGAAACAGTGTTAATAAGAAATCAACAGGCATTTCTAGATATATTACTCAAAAGAATCGACACAATACGCCTAGTCGATTGGAATTGAGAAAATTCTGTCGCTATTGTTACAAACATACAATTCACGGGGAGATAAAGAAATAGTTATTTTAGAATGTCATTGGAAATCATATAAAGACAATTCCTATTTAATATAGCTATTTGTGCAAGTATTTTACGATTAAGAAGTAACTGTCTCTTGTACAGATTGTTTATTAATCTACTATAACTATAGGATACCGTGCTCTCGCGAATTACTGCATTTATCCGAGTAACCCACAAACGACGAAAATTTCTTTTTTGCCTATCTCTATCCCGATGGGCCGAAACCAAAGCTCTTATTTTTTGTTGAATAATAGTTCGAGTAAGTCTTGAATGGGCCCCGCGAAAGCTTGATGCGAATAGACGAATTTTTGTTCTACGCCTTCGAGCTATATATCCTCGTCTAATTCTGGTCATATACACCCTAGTACATGTTCCTCGGCGCTGAGGACATCCCCCAAGAGCGGGGGATTTGGTGACATTTCTGATTGGCTGTCTTGTGTTTCTAATAAGTTGTTTAATAGTTGGCATTTATGCAACTGCTACAAGATCAACAATTCCATGAGCTTGGGCTTCGGTTGCTGACATAAAAACATCTCTTTCCATGTCTTCGGATACAACCCATAAAGGTTTTCCCGTTCTTTGTGCATAAATCCTTGTGAGGATTTCGCGCAGTTTCAGTAGTTCTTCCGCTTCCAGGACAAATTCTACTATTTGTGCCTCATAATAACCAGAAATAGGTTGATGAATCATTACCCTAGCATGAGGGAATGCTAAACGTTTGGTAATTTTTCCTCCGACCAGAATAAAAGATCCCATTGAAGCAGCTAATCCCATGCATACTGTTTGTACATCGGGTCGCACAAATTGCATAGTATCATAAATAGCTATTCCGGGTATTACCCATCCGCCGGGAGAGTTTATAAACAAATACAAATCTTTTGTCGCGTTTTCTATACTGAGATATACCATAAGACCAATAAGTTGATTCGCGATCTCGCTATCAACATCTTGACCTAAAAAAAGTAATCTTTCTCGATAAAGTCGGTTTATGTCAATCCAAGTTGAATCGTCTTCCCCAGGATTTCGAAAAGGGACTTTTGGAACACCAATAGGCATATGGGTTTGCCTTGGTATCGTGTTCATACCGTCGTATTGAATGATCCCGGTCGTTTGCTGTCTGTCCATATAATGCATACAGCTTTGGTTGCTGGTTGGGCCGGTTCGATGGCTCTATATGAATTAGCAGTTTTTGATCCCTCTGACCCCGTTCTCGATCCAATGTGGAGACAGGGTATGTTCGTTATACCTTTTATGACTCGTTTAGGAATAACCAATTCATGGGGTGGTTGGAGTATCACAGGAGGAACTATAACGAATCCGGGTATTTGGAGTTATGAAGGCGTGGCTGGGGCGCATATTGTGTTTTCTGGCTTGTGCTTCTTGGCAGCTATTTGGCATTGGGTGTATTGGGATCTAGAAATATTTTGCGATGAACGTACAGGAAAACCTTCTTTGGATTTGCCCAAGATCTTTGGAATTCATTTATTTCTCTCCGGGGTGGCTTGCTTTGGGTTTGGCGCTTTTCATGTAACCGGATTGTATGGTCCTGGAATATGGGTGTCCGACCCTTATGGACTAACCGGAAAGGTACAACCTGTAAGTCCAGCATGGGGTGTGGAAGGTTTTGATCCTTTTGTTCCGGGAGGAATAGCTTCTCATCATATTGCAGCGGGGACATTGGGCATATTAGCGGGCCTATTCCATCTTAGTGTCCGCCCGCCCCAACGTTTATACAAAGGATTACGTATGGGAAATATTGAAACTGTCCTTTCCAGTAGTATCGCGGCTGTCTTTTTTGCAGCTTTTGTTGTTGCTGGAACTATGTGGTATGGTTCAGCAACTACCCCGATTGAATTATTTGGTCCCACTCGTTATCAATGGGATCAAGGATACTTCCAGCAAGAAATATATCGAAGAGTTAGTGCTGGGCTAGCCGAAAATCAAAGTTTATCCGAAGCTTGGTCTAAAATTCCCGAAAAATTAGCTTTTTATGATTACATCGGCAATAATCCGGCAAAAGGTGGGTTGTTCAGAGCAGGCTCAATGGACAACGGGGATGGAATAGCTGTTGGGTGGTTAGGACATCCTATCTTTAGAGATAAAGAAGGGCGTGAACTTTTTGTACGTCGTATGCCTACTTTTTTTGAAACATTTCCGGTTGTTTTGGTAGACGGAGATGGAATTGTTAGAGCCGATGTTCCTTTTCGAAGGGCGGAGTCGAAGTATAGTGTCGAACAAGTAGGTGTAACTGTTGAGTTCTATGGTGGCGAACTAAACGGAGTCAGTTATAGTGATCCTGTTACTGTGAAAAAATATGCTAGACGCGCTCAATTGGGTGAAATTTTTGAATTAGATCGTGCTACTTTGAAATCCGATGGTGTTTTTCGTAGCAGCCCAAGGGGTTGGTTTACTTTTGGACATGCTTCGTTCGCTCTGCTCTTTTTCTTCGGACACATTTGGCATGGTGCTCGAACTTTGTTCAGAGATGTTTTTGCTGGTATTGATCCAGATTTAGATGCTCAAGTGGAATTTGGAGCATTCCAAAAACTTGGAGATCCGACTACAAGAAGACAAGTAGTCTGAATGGAAGCATTGGTTTATACATTCCTTTTAGTATCAACTTTAGGAATCATTTTTTTCGCTATCTTTTTTCGAGAACCGCCTAAAGTTCCAACTAAAAAGGTAAAATGACTAGTCCCCGTGTTCCTCGAATGGATCTCTTAGTTGTTGAGAGGGTTGCCCAAAAGCAGTATATAAGGCATACCCAGTAAAACTTACAAGTAAACCAGATATAGAGATGGCGACTAGGGTTGCTGTTTCCATATGGCTACACAAAGCGTGGAGGGTAGTTCTAGATCTGGTCCAAGACGAACTATTGTAGGGGATTTATTGAAACCGTTGAATTCGGAATACGGTAAAGTAGCTCCCGGATGGGGAACTACTCCTTTGATGGGTGTCGCAATGGCCCTATTTGCGATATTCCTATCTATTATTTTGGAGATTTATAATTCTTCCGTTTTACTAGATGGAATTTCAATGAATTAGATGAGTAAAGTCTATGATTGGTTCGAAGAACGTCTCGAGATTCAGGCAATTGCAGATGATATAACTAGTAAATATGTTCCTCCCCATGTCAACATATTTTATTGTTTAGGGGGAATTACGCTTACTTGTTTTTTAGTACAAGTAGCTACGGGGTTTGCTATGACTTTTTACTACCGTCCGACGGTTACTGAGGCTTTTGCTTCTGTTCAATACATAATGACTGAAGCTAACTTTGGTTGGTTAATCCGCTCAGTTCATCGATGGTCGGCAAGTATGATGGTTTTAATGATGATCCTGCACGTATTTCGTGTGTATCTCACTGGTGGCTTTAAAAAACCTCGTGAATTGACTTGGGTTACGGGCGTGGTTCTTGCTGTATTGACCGCATCTTTTGGTGTAACTGGTTATTCCTTACCTTGGGACCAAATTGGTTATTGGGCGGTAAAAATTGTAACAGGCGTGCCGGAAGCTATTCCTGTAATAGGATCACCTTTGGTAGAGTTATTACGCGGAAGTGCTAGTGTAGGACAATCCACTTTGACTCGTTTTTATAGTTTACACACTTTTGTATTACCTCTTCTTACTGCCGTATTTATGTTAATGCACTTTCCAATGATACGTAAGCAAGGTATTTCAGGCCCTTTATAGATGGGAGTAACAAAAAAACCTGACTTGAATGATCCTGTATTAAGAGCTAAATTGGCTAAGGGAATGGGTCATAATTATTACGGAGAACCTGCATGGCCCAATGATCTTTTATATATTTTTCCAGTAGTAATTCTAGGTACTATTGCATGTAATGTAGGATTAGCGGTTCTAGAACCATCAATGATTGGTGAACCTGCGGATCCATTTGCAACGCCTTTGGAAATATTGCCTGAATGGTATTTCTTTCCCGTATTTCAAATACTTCGTACAGTACCCAATAAGTTATTAGGTGTTCTTTTAATGGTTTCAGTACCTGCAGGATTATTAACAGTACCTTTTTTGGAGAATGTTAATAAATTCCAAAATCCATTTCGTCGTCCAGTTGCGACAACCGTCTTTTTGATTGGTACTGCGGTAGCCCTTTGGTTAGGTATTGGAGCAACATTACCTATTGATAAATCCCTAACTTTAGGTCTTTTTCAAATTGATTCAATTGTAAAATAATTACACGCGCCTTTTTTTAGGGGGTCGGCAGCCATTATGTGGCATAGGGGTTACATCCCGGACGAAACTTAATAGTATACCACTTCTGCGAATAGCTCTTAATGCCGCATCTCGTCCGAGACCAGGACCCTTTATCATGACTTCTGCTCGTTGCATACCTTGATCCACTACTGTCCGAATAGCATTTCCTGCTGCGGTTTGAGCAGCAAATGGCGTTCCTCTTCTTGTGCCCCTGAATCCACAAGTGCCAGCGGAGGACCAAGAAATCACTCGACCCCGTACATCTGTAATGGTCACAATAGTATTGTTGAAACTTGCTTGAACATGAATAACGCCTTTTGGTATTTTACGTGAATTCTTACGTGAACCAATACGTCCATTTCTGCGTGAACTAATTTTTGGTAAAGGTTTTGCCATTTATCCTTGTCTTTGTTTATGTCTCGGGTTGAAGCAAATTACTATAATTCGCCCCCGTCTACGTATCAGTCGACATTTTTCACAAATTTTACGAACAGAAGCTCTTATTTTCATTTACCATATATAACACAAGATTTCTCCGCCTATTCTTTCGAGTCGAGCTTCTCGGTCTGTCATTATACCCCGAGAAGTAGAAAGAATTACAATGCCCATCCCGCCCAAAATTCTAGGAATTTTTTGATAGTTAGAATAGATTCGTAGACCAGGTCGGCTGATCCGTTTTAAATTTAGACTAGTTCTATAGGGTCCTTTCCTCTTCCTTCTATGTCGTAGGGTTAAAACCAAAAATTTTTTGTTGCCCTCCTGATGTTTCCTGACATTTTCAATAAAACCTTCTCTTAAAAGTATTTTAATAATGTTTTCAGTGATGTTAGTAGATGCTATTCGAACGGTTCCTTTTCTATTTATGTCAGCATTTCTTATAGAGGTTATTATGTCAGCAATAGGATCCCTACCCATTTATAACACTTCAGGTGCTAATGAAACTATTTTAGTAAAATTTAACTGTCTCAATTCCCGGGCGATTGCACCAAAAATTCGAGTTCCCTTTGGATTTCCTTCTTGATCAATGACAACTGCAGCGTTGTCATCATATCGTATTATCATACCATTATCACGTTTGAGTTCTTTACAAGTACGTACAATTACAGCTCTGATTACTTCTGATCTTTCTAGAGGTGAATTTGGTGCTGCTTCCTTGATCACAGCAACAATAACGTCACCGATATGAGCATATCGGCGATTACTAGTCCCTATGATTCGAATACACATCAATTCTCGAGCTCCGCTGTTATCCGCTACATTCAAATGGGTCTGAGATTGGATCATCTATCCTGAAATAATGAATTGAGTTCGTATAGGCATTTTTGATGCTGCTATTGAAATAGCTTTTCTCGCTATATTTTCGGCTACTCCGCCCATTTCATAAAGTATTCTACCTGGTTTAACGACAGCTACCCAATATTCGGGAGATCCTTTCCCCGAACCCATACGTGTTTCCGTAGGTCTTAAAGTAACTGGTTTGTCGGGAAATATACGTACCCATATTTTTCCACCGCGGCGTGCATTTCGTGTCATTGCTCGTCGCCCCGCTTCTATTTGTCTAGATGTAATCCAAGCGGGTTCAAGTGCCTGAAGAGCATATCTGCCGAAACAAATACGATTACCTCGAAAAGCTATTCCTTTCATTCTTCCTCTATGTTGTTTACGGAATCGGGTTCTTTTGGGACTAAGCATTTATTTCTTGTCTGGAAATGTCCAAATTTTTATGCCTAATACCCCATAAATAGTTCTAACTGTATACGAACAATAATCAATTTTAGCTCCAATGGTTTGTAGAGGAACTCTACCTTCTCTAATCCATTCGACGCGTGCAATTTCTTTTCCGTCAAGACGCCCAGCAATTTGCACTTGAATTCCTTTTGTATTGGCCTGTTCAGTTAATTCAATAGCTTTTTTCATTGCTTTGCGAAATGAAACTCTATTTTTTAATTGTCCGGCTATAAATTCTCCAAGAATATTAGGGTGCCCGTAAGGGTTTGGAATTCTTGTAATAGCAATATTGAATTTTCGATTCACACAATTAAGTTCTTTTTGTACATTCATCTGTAATTCTTCGATTCGTTTAGGTCTACTTTCTATTAATAATTTTGGGAATCCCATATATATTATGACCTGAATCACATCAATTCGTTTTTGAATCTCTATACGTACAATTCCTTCAATACCAGAAGATATTTTCGCATTTTTTTTTACATAATTCTTGATACAGTTTCTTATTTTTTGATCTTCTTGTAGACCCTCAGAGTAATTTTTTGGTTGTGCAAACCAAAGAGAATGATGGCTTTGGGTTGTACCAAGTCTGAAACCAAGTGGATTTATTTTTTGTCCCATTCATATATATATATATTCGTCATATTCTTCATATAAGGATATATTTTTTAATACAATAGATATATGACAAGTTGATCTTTTTATCGGATAACCCCGTCCTCGAGCCTGAGGTTTTAATTTTTTCACAGTAGTGCCTTCGTTGACTTCGGCTTTACTAATGATTAAATTGGCTTCGTTGAAACCCATATTGTGACTAGCATTTGCTGCTGCAGAATAAATCAATTTAAAAATGGGATAACATGCTCGATAAGGCATGAGCTCGAGTATCATAAGTGTTTCTTCGTAAGAACGTCCACGAATCTGATCAATTATTCTTCGTGCTTTGTGAGGGGACATACATATATGTTGGCCTAAAGCATATACTTCATATGTGTTTCTCTTTCTTTTTTTTATCTTTATCATCTATTTACTACGGCGACGAAGAATCAAATTATCACTATATTTATTCCTTTTTCTACTTCTTCTTCCAAGTGCAGGATAACCCCAAGGGGTTGCGGGTTTTTTTCTACCAATTGGGGCCCTCCCTTCACCACCCCCATGGGGGTGGTCTACAGGGTTCATAACTACTCCTCTTACTACAGGACGCTTACCTAGCCAACATTTAGATCCGGCTCTACCCAAACTTTTCTGGTTCACCCCAGTATTCCCTACTTGTCCGACTGTTGCTGAGCAGTTTTTGGATATTAAACGAACCTCCCCAGAAGGTAATTTTAATGTGGCTGATTTCCCCTCTTTTGCAATCAGTTTCGCTACAGCACCTGCAGCTCTAGCTAATTGTCCACCCTTTCCAAGTGTGATTTCTATGTTATGTATGGCCGTGCCTAAGGGCATATCGGTCAAAGGTAGGGCATTTCCCATTTTTATAGGAACTTCTGTACCAGAAATAATGGTATCTCCAATTATAGCCCCTCTGGGATGTAAAATATATCTCTTCTCACCATCCCCATAGTGTATGAGACAAATGTATGCATTTCGATTAGGGTCGTATTCTATGGTTACGATTCTACCATATATGTCTTTTTCATTCCGTCGAAAATCGATTTTACGGTATAGACGCTTATGACCTCCCCCTCTATGTCTTGCGGTAATGATTCCTCTGGCATTACGGCCTTTACCACAACGATGCTGTCCATAGATCAAATTCTTTCGTGTATTTCGTGTATTGGATTTCGCTTGACTGTCTACGGCTCCATTGCGTGTGCTCGGGGTAGAAGTTTTGTATAAATGTATCGCCATTTAAGTTCTTTTCTTTCTAAGAGGTGGAATAGAATAACCCGGTTGAAGCGTAATGATCATACGTCTGTAATGCATTGTATGTCCCATAATAGGTCTCATTCTTCTACCCTTTCCCGGGAGTCGATGGCTATTCATAGCTATTACCTTGACACCAAAGAAGAGTTCGACCCAATGCTTTATTTCTGTCCTAGTTGATCCTGATTCGACATTAAAAGTATATTGATTTTTCCCCAATAACCGAATACTTTTGTCTGTAAATACTGCATATTTGATTCCATCCATTTAACGAAAATGTGCAAAAGCTCTATTTGCCTCTGCCATTCTATGAGTCTCTTCCTTTTTGCGTATGGCATCACCACTCCCTTTGGCAGCATCCACTAATTCGGAACTTAATTTGAAAGCCATATTTCGACCCGGACGTTTTCGGGATGCCCCTAATAACCAACGAATGGCAAGTGCTTTTCCTTGTGTGGATCCTATTTCAATGGGAACTTGATGAGTCGATCCGCCTACACGTCTTGCTTTTACTGCTATATCGGGAGTTACTCCACGTATTGCTTGACGTAAAACAGATAGTGGATTTGTTTCTGTCTTTTGTTGAATCTTTTTCATGGCTCGATAGATAATTTGATAAGCCAATGATTTTTTTCCGTGTTTCAGAATACGGTTAACCAACATGTTAACTAATCGATTACGATAAATTGGATCGGATTTTGCAGTTTTTTCTTCTGCAGTACCTCGACGTGACATTTATTTTGGCTTTTTGACCCCATATTTAGAACGCCCTTGTTGACGATCCTTTACTCCGACAGCATCTAGGGTTCCTCGAACAATGTGATATCTCACACCGGGTAAATCCTTAACCCTTCCCCCTCTTACTAAGACTACAGAATGTTCTTGTAAATTATGGCCAATACCAGGTATATAAGCAGTGATTTCAAATCCAGAGGTTAATCGTACTCTGGCAACTTTACGTAAGGCAGAGTTTGGTTTTTTGGGGGTGATAGTTCAATAAGCTAGACCCATGCTTCGAGTTGTTTCATGCCATAAATAAACTCGAACACTCAAGAAATCTGTTGGACAGGCGGATTCACATCTCTTACAACCGACACAGTCCTCTGTTCTTGGAGCAGAAGCAATTTGCTTAGATTTACATCCATCCCAAGGTATCATTTCTAATACATCTGTGGGGCAGGCTCGGACACATTGAGTACACCCTATACATGTATCATAAATCTTTACTGAATGTGACATCTACTTATTCAACAAATTCGATTGATTGATATGGATTGATTTTCTATTACGATAAATTGCCGAAACAATAGCTGGTCCAATAGCTGCTTCAGCGGCTGCGATAGCTATAACAAAAATTGAAAAAATATTTCCTTTTAATTGGCGACTATCAAAAAAATCAGAAAATGTTACGAAATTTAGATTAACTGCATTCAGTATAAGTTCAAGGCACATAAGGGCTCTAACCATATTTCGACTCGTGATCAATCCATAGATACCAATAGAAAATAAATAGGCACTCAAAACAAGTACATGTTCGAGCATCATTTACTGACGAGCCACAGCAATCGCACCTATCAAAGCAACTAAAAGAATTATTGAAATGAATTCAAATGGAAGAAAAAAATCTGTTGATAAATGAATTCCAATTTGTTGGCCATTACTTATCAAATCTTGTTCTATAATCTGATTTGTTTTTGTAGTCCAAATAATTCCGTACCATGACGTATCTGGAATAATAGTAATTAGTGAAACAAAAATACTTGTACAAACTAAGGAAGTAACCCCGCTTCCAACAGTCCAAAGATTAAAATCTTTGTAATATTCTGAACCATTCATGAACATCACGGCAAATATAATTAAAACATTTATAGCTCCCACATAAATAAGGAGCTGTGCGGCAGCTACAAAATGAGAGTTTGATAAAATATAGAATAAAGATATACAAACAAGAACCAATCCCAACGAAAAGGCAGAATAAATTGGGTTGGTAAGTAATACTACTCCTAGACCTCCTAATATAAGACCTAACCCCAGAAAGACTAAAAGAAAATCATGAATTAGTCCAGGCAAATCCATCTATTTTTTTTGAGTTGAATTCAAAATTGTTCGAATTGTATAATCGTCAACTACTGACATTGGTAAACGACCTAAAGCAATTTGATTATAATTCAATTCGTGACGATCATAAGTAGAAAGCTCATATTCTTCAGTCATCGATAAACAATTTGTCGGACAATACTCAACACAGTTGCCACAAAATATACAGATTCCGAAATCAATACTGTAATTAAGCAACCGTTTCTTTCGAATGTCAGTTTCCAATTTCCAATCAACAACAGGTAGATCTATAGGACATACACGAACACATACTTCACAAGCAATGCATTTATCAAATTCAAAATGAATTCGACCGCGGAAACGCTCCGATGTGATTAATTTTTCATAAGGATATTGAACAGTTACAGGTAAACGATTTGCATGAGATAAGGTAATCATGAAACCTTGACCAATGTACCTTGCAGCTCGTATGGTTTGTTGCCCATAATTCATGAACCCAGTTACCATGGGAAACATTTATAGTGAAAGAAGTTCGAAAGAGGTTGTTAATAATAGATTACCGAGAGAAATAGGTAAAAGAAATTTCCATCCAAGATTTAAAAGTTGGTCCATTCTTAGTCTAGGTAAAGTCCATCTTGTTGTGATAGGAATGAACAAGAACAAATAAGTTTTAACCAATGTAATAAAGATACCAATTGTTGTTCCAAAGACTCCGCTCATTTTTTTTATTTCAAAAAGCTCAGGAACGAATATATACGGAATAGAGATATTCCAACCGCCCAAGTAAAGAACTGTTACAAATAATGAAGAAACTAATAAGTTTAGATAGGAAGCAATATAAAATAAACCAAATTTGATGCCCGAATATTCGGTTTGATAACCTGCTACTAATTCTTCTTCTGCTTCTGGTAAATCAAAAGGTAATCTCTCACATTCTGCTAGAGAAGAAATAAAAAAAATGATAAATCCTATAGGTTGACGCCACAAATTCCACCCCCAAAAACCAGATTTTGATTGTGCCTCAACTATATCAACTGTACTTGAACTATTAGATAATAGAGATATGGATAACACACAAAGAGTTAATGGTATTTCATAACTAATCGATTGAGCAGCAGCTCGTAAACCACCCAAAAAGGAATATTTATTATTTGATCCATATCCTGACATAAGAAGTCCGATGGGAGCAATACTTGAAATGGCAATCCATAAAAAAACACCAATATTTAGATCAGTTAAAACAAGGTGATAGCCAAAAGGAATTACCGAATAGCTTAATATAGTTGATATGACTGCTATGGATGGTCCGATACTGAATAAACGAATATCCCCCCTAGATGGAAAAAGATTCTCTTTGAAAAGTAGTTTTGTCCCATCCGCTAGAGCTTGAAGAACTCCTAAAGGACCGGCATATTCAGGTCCAATACGTTGTTGTATCCCTGCAGATATTTCTCTTTCTAACCATACAATTACTAGTATGCCTGTCGTGATTCCCAATACAAGAATAAAAATCGGGGCAAACACCCATATAATTCCATAGACCTCGTTTAAGGATTCTAATCTAGAAAAAGAATTGATAGCTTGTACTTCTGTTGTATCAATTATCATTCAACGATCAACTTCTCCCATAATGATATCTATACTACCTAGTATTGTCATAATATCAGCCAATTTCATTCTTTTAACTAATTCAGGAAGAATTTGCAAATTGATAAAACCTGGCGGACGAATTTTCCATCTCCAAGGAAAACCGCTCTGATCCCCTATCAGAAAAATTCCCAATTCTCCTTTTGGTGCTTCGACTCTCACATAAAGTTCTTGTTTCGGTAATTCAAAAGTAGGAGAAGTTTTTTTACTAATGAATCGATATTCGAAATCGTTCCATTCCGAATCCCTTTCTCTATCAAAGCGTCGGGTTTCTAAATTCTCATAGGGCCCCCCCGGAATTCCTTCCAGAGCCTGTTGAATAATTTTTATAGATTCCAGCATTTCACCAATCCGGACTAAATAACGAGCTAAGGAATCTCCTTCTTTTTGCCACTGGATTTCCCAATCAAATTCGTCGTAACACTCATAATGATCAACTTTACGAAGATCCCATTGTACTCCAGAAGCTCGTAGCATTGGTCCTGATAAACCCCAATTTATTGCTTCTTCTGTACCAACAATACCTACCCCCTCAACTCGTTCTAAAAAAATAGGATTTCGCGTAATAAGTTTTTGATATTCAGTAACTCCTGTTAAAAAATAATCGCAAAAATCCAAACATTTATCTATCCAACCATGAGGTAGATCAGACGCTACTCCTCCGATACGAAAAAAATTATGCATCATTCTCATACCAGTGGCAGCTTCGAATAAATCATATACTAACTCTCTTTCTCTAAAGATATAGAAGAAAGGAGTCTGTGCACCAATATCTGCCATAAAAGGGCCAAGCCATAACAAATGAGAAGCTATACGACTCAATTCCAACATAATTACTCTGATATAGCCAGCTCTTTTAGGCACTTGAATATTTCCTAACAGTTCTGGACCATTTACTGTTATTGCTTCTGTGAACATAGTAGCCAAATAATCCCAACGTGTTACATAGGGCAAATATTGTATAATTGTTCGATTTTCCGCAATTTTTTCCATTCCTCTGTGTAAATAACCTAATATTGGTTCGCAGTCAATAACATCTTCCCCGTCTAGAGTAACGATGAGTCGAAGAACACCATGCATTGATGGGTGGTGGGGACCCATATTAACTATCATAAGGTCTTTTCGTGTAGCTGGTACATTCATACTATCACCCCCAAAAAACCAAACTCTGCCTTACGTAAAGTTGCCAGAGTACGATTAACCTCTGGATTTGAAATCACTGCTTATATACCTGGTATTGGCCATAATTTACAAGAACATTCTGTAGTCTTAGTAAGAGGGGGAAGGGTTAAGGATTTACCCGGTGTGAGATATCACATTGTTCGAGGAACCCTAGATGCTGTCGGAGTAAAGGATCGTCAACAAGGGCGTTCTAAATATGGGGTCAAAAAGCCAAAATAAATGTCACGTCGAGGTACTGCAGAAGAAAAAACTGCAAAATCCGATCCAATTTATCGTAATCGATTAGTTAACATGTTGGTTAACCGTATTCTGAAACACGGAAAAAAATCATTGGCTTATCAAATTATCTATCGAGCCATGAAAAAGATTCAACAAAAGACAGAAACAAATCCACTATCTGTTTTACGTCAAGCAATACGTGGAGTAACTCCCGATATAGCAGTAAAAGCAAGACGTGTAGGCGGATCGACTCATCAAGTTCCCATTGAAATAGGATCCACACAAGGAAAAGCACTTGCCATTCGTTGGTTATTAGGGGCATCCCGAAAACGTCCGGGTCGAAATATGGCTTTCAAATTAAGTTCCGAATTAGTGGATGCTGCCAAAGGGAGTGGTGATGCCATACGCAAAAAGGAAGAGACTCATAGAATGGCAGAGGCAAATAGAGCTTTTGCACATTTTCGTTAAATGGATGGAATCAAATATGCAGTATTTACAGACAAAAGTATTCGGTTATTGGGGAAAAATCAATATACTTTTAATGTCGAATCAGGATCAACTAGGACAGAAATAAAGCATTGGGTCGAACTCTTCTTTGGTGTCAAGGTAATAGCTATGAATAGCCATCGACTCCCGGGAAAGGGTAGAAGAATGAGACCTATTATGGGACATACAATGCATTACAGACGTATGATCATTACGCTTCAACCGGGTTATTCTATTCCACCTCTTAGAAAGAAAAGAACTTAAATGGCGATACATTTATACAAAACTTCTACCCCGAGCACACGCAATGGAGCCGTAGACAGTCAAGCGAAATCCAATACACGAAATACACGAAAGAATTTGATCTATGGACAGCATCGTTGTGGTAAAGGCCGTAATGCCAGAGGAATCATTACCGCAAGACATAGAGGGGGAGGTCATAAGCGTCTATACCGTAAAATCGATTTTCGACGGAATGAAAAAGACATATATGGTAGAATCGTAACCATAGAATACGACCCTAATCGAAATGCATACATTTGTCTCATACACTATGGGGATGGTGAGAAGAGATATATTTTACATCCCAGAGGGGCTATAATTGGAGATACCATTATTTCTGGTACAGAAGTTCCTATAAAAATGGGAAATGCCCTACCTTTGACCGATATGCCCTTAGGCACGGCCATACATAACATAGAAATCACACTTGGAAAGGGTGGACAATTAGCTAGAGCTGCAGGTGCTGTAGCGAAACTGATTGCAAAAGAGGGGAAATCAGCCACATTAAAATTACCTTCTGGGGAGGTTCGTTTAATATCCAAAAACTGCTCAGCAACAGTCGGACAAGTAGGGAATACTGGGGTGAACCAGAAAAGTTTGGGTAGAGCCGGATCTAAATGTTGGCTAGGTAAGCGTCCTGTAGTAAGAGGAGTAGTTATGAACCCTGTAGACCACCCCCATGGGGGTGGTGAAGGGAGGGCCCCAATTGGTAGAAAAAAACCCGCAACCCCTTGGGGTTATCCTGCACTTGGAAGAAGAAGTAGAAAAAGGAATAAATATAGTGATAATTTGATTCTTCGTCGCCGTAGTAAATAG
Tanzania_12_Mwarabu TTATCCATTTGTAGATGGAGCTTCGACAGCAGCTAAGTCTAGAGGGAAGTTATGAGCATTACGTTCATGCATAACTTCCATACCAAGGTTAGCACGGTTAATAATATCAGCCCAGGTATTAATTACACGACCTTGACTATCAACTACAGATTGGTTGAAATTGAAACCATTTAGGTTGAAAGCCATAGTGCTAATACCTAAAGCAGTGAACCAAATACCTACTACAGGCCAAGCAGCTAGGAAGAAATGTAAAGAACGAGAGTTGTTGAAACTAGCATATTGGAAGATCAATCGGCCAAAATAACCATGAGCAGCTACGATATTATAAGTTTCTTCCTCTTGACCGAATCTGTAACCTTCATTAGCAGATTCATTTTCTGTGGTTTCCCTGATCAAACTAGAGGTTACCAAGGAACCATGCATAGCACTGAATAGGGAGCCGCCGAATACACCAGCTACGCCTAACATGTGAAATGGGTGCATAAGGATGTTGTGCTCAGCCTGGAATACAATCATAAAGTTGAAAGTACCAGAGATTCCTAGAGGCATACCATCAGAAAAGCTTCCCTGACCAATTGGATAGATCAAGAAAACAGCAGTAGCAGCTGCAACAGGAGCTGAATATGCAACAGCAATCCAAGGGCGCATACCCAGACGGAAACTAAGTTCCCACTCACGACCCATGTAACAAGCTACACCAAGTAAGAAGTGTAGAACAATTAGCTCATAAGGACCGCCATTGTATAACCATTCATCAACAGATGCCGCTTCCCATATTGGGTAAAAATGCAAACCTATAGCCGCAGAAGTAGGAATAATGGCACCAGAAATAATATTGTTTCCATAAAGTAGAGATCCAGAAACAGGTTCACGAATACCATCAATATCTACCGGAGGGGCAGCAATGAAAGCGATAATAAATACAGAAGTTGCGGTCAATAAAGTAGGGATCATCAAAACACCAAACCATCCAATGTAAAGACGGTTTTCAGTGCTGGTTATCCAGTTACAGAAACGACCCCATAGGCTTTCGCTTTCGCGTCTCTCTAAAATTGCAGTCATTTATACTTGTTCCTGAATTACAAAACGTTCCTTCTGTTCCTGAATAGCTTCTTTCAAAAGGGTTTCTGCTTCTTCGGTGAATGTTTTGGTAGAAGATATGATTTCTTGGAACTGAGGTTTATTCGTTTTTAAGTAGGTACGTAACTCAACGAGAAATTTCCTTACTTGTCCAATTTCTAATGAATCAAGATAACCATTCGTTCCGGTATAAATAGTCATTATCTGTTCCTCCACCGTGAGAGGAGCGGATTGGGATTGTTTGAGCAACTCGCGTAGTCGTTGACCTCTTGCCAATTGATTCTGAGTAGCTTTATCGAGATCAGAAGCGAATTGCGCAAAGGCTTCTAATTCTACGAATTGCGCCAATTCCAATTTTAACTTACCAGCTACTTGTTTCATAGCTTTTATTTGAGCTGCGGATCCTACTCTGGAAACAGAAATACCCACATTAATAGCAGGCCTGATTCCAGCATTGAATAGATCGGCGGATAAGAATATTTGTCCATCTGTAATGGAAATTACATTAGTAGGAATATAAGCCGAAACGTCTCCTGATTGGGTCTCAACTATTGGTAAAGCAGTCATACTTCCTTCACCTAAACGAGAACTTAATTTAGCGGCTCTTTCCAAAAGGCGTGAATGCAAATAAAAGACATCTCCTGGATAAGCTTCACGACCAGGTGGTCTTCGTAATAGAAGAGACATTTGGCGATAAGCCTGCGCTTGTTTGGAGAGATCATCATAAATGATTAAAGTGTGTCGTTCACGGTACATAAAATATTCAGCCAGAGCCGCTCCCGTATAAGGGGCGAGGTATTGTAATGTAGCCGGAGAATCCGCCGTTTCGGCTACCACAATAGTGTACTCCATTGCCCCTCTTTCCTGTAAAGTAGTCACTACTTGAGCCACAGAAGACGCTTTTTGCCCAATAGCTACATAAACACATATTACATTTTGTCCTTGTTGATTGAGAATTGTATCTGTGGCTACTGCTGTTTTACCAGTCTGTCTGTCCCCAATAATTAATTCTCGTTGACCACGTCCTATAGGGATCATCGAATCAATAGCAATAAGTCCTGTTTGAAGAGGCTCATATACAGAACGTCTCGAAATAATACCTGGAGCAGGAGATTCAATTAACCGAGATTCAGAAGCTGAAATTTCACCTCGACCGTCAATAGGTTTAGCTAGGGCATTTATAACACGACCCAAATAAGCCTCACTCACAGGTATCTGAGCAATTCTTCCTGTTGCTTTTACGGAGCTTCCCTCTTGTATCATTAAACCGTCACCCATTAATACAACACCGACATTATTTGATTCCAAATTCAGAGCAATGCCTATTGTACCCTCTTCAAATTCTACTAATTCGCCTGCCATTACTTCATCAAGACCATAAATACGAGCAATGCCGTCGCCTACTTGAAGTACGGTACCAGTATTTACAATCTTTACTTCCCTATTATATTGCTCAATACGTTCGCGGATAATATTACTAATCTCGTCGGCTCGAATGGTTACCATCTAATCAGTTATTTCTTTTATCGCGCCAAACATGCCAAGATTAGCATTGATGGTACGTAAATGCAACTCGTTGGTCAAACAACTATTCAGAGTTCCTAGAGCTCCTTGTAAGGCTTGTTGGAAAACCCGTTGTCGGACTTGATTAATCGTTCGTTGTTGTTCAAAATGAATGGTTTCATTTTTGTAATTTTCTAATTGTTCCAAAGTCTTATAAGTTGAATTAATCAAATTCAATTTTTCTCGTTCTATCTCAGAATATCCATTCGTTCGAAACTGATCTGCTTCTATTTCCACTTTCCGTAAGCGGGCCCGGGCTTTTTCCAGCTGTTCAATAGCCCCCTCGCGTAGTTTTTCTGAATTTCGAATAGTATCCAAAATCCTTTGTTTTCGATTATCTAATAAATCACTTAACACCCCCTTTCCAAAAAAAATCAATACACCAAGGACTACACTTAGATTTATTAGATTTGTTGCTAAAATATCGGTATTAAACCCGAAACTCCCGGCGGATGGCCAGTGACCCAAGGAAACGAAAGAATCGGTTATATTTTTCATTTAAACAAAAGGATTCGCAAATAACAGTGCTAATGCTACAACCAGTCCATAAATCGTTAAAGCTTCCATAAAAGCCAGACTAAGCAATAAAGTACCTCGTATTTTTCCCTCCGCCTCGGGTTGTCTTGCAATACCTTCTACAGCTTGGCCCGCGGCAGTACCTTGACCAACCCCAGGTCCAATAGAAGCAAGCCCAACGGCCAACCCAGCAGCAATAACGGAAGCGGCAGAAATCAATGGATTCATTCAATGATGCCCCTCCATGGATTCGCCTATATAAGCCGCAGCTAAAGTTGCAAAAATAAGAGCTTGAATACCACTTGTAAATAATCCAAGGAACATGACAGGTATAGGAACCACTAAAGGTACTAAAGAAACAAGAACAACAACTACTAATTCATCCGCTAATATATTGCCGAAAAGTCGAAAGCTAAGTGATAAAGGTTTTGTGAAATCTTCTAAAATGTTAATGGGTAAAAGGATTGGAGTTGGTTGAATGTATTTACTGAAATAACCTAATCCTTTTTTGCTAAGACCCGCATAAAAATATGCTATTGACGTAAGTAAAGCTAAAGCAACGGTAGTATTTATATCATTCGTAGGTGCGGCTAACTCCCCGTGAGGTAACTGTATGATCTTCCAAGGTAAAAGCGCCCCCGCCCAATTAGAAACAAAAATAAATAGAAACATAGTTCCAATAAAGGGGACCCACGGGCCATATTCCTCTCCAATCTGAGTTTTGCTCACATCTCGAATGAATTCAAGGACGTATTCGAAGAAATTCTGACCTCCAGTTGGAATGGTTTGTGGATTCCGAACAGCTACAATGGCCGAACCTAATAAGATAGCAATTACAACCCAAGAAGTAATAAGCACTTGGGCATGGACTTGGAAACCTCCTATTTTCCAATAGAAATGCTGGCCTACTTCCACACCGGATATATCATATAACCCCCTTAGTGTTAGTGTGTTGATGGAACATGATAGAACATTCATTCAGGGATTTCGTATATAGCTAGAACGACCCTCACAAATTGCAAATACTAATTTATTAAGAATTAATCGGATTGAAGCTATAGCGTCATCATTCGTTGGAATCGAAATATCTGCGAGATCCGGGTCACAGTTTGTATCAATTAAACAAATTGTTGGAATTCCCAAAGTCATACATTCCCGAAGAGCCGTATATTCTTCTTGCTGATCAACGATTATTACAATATCGGGTAACCCCGTCATATATTTAATCCCGCCCAGATATGTTTGCAAGTGAGCTAACTGTCTCTTCAATCGAGCCGCATCTCCTTTCGGAAGACGGTTGAGTCTACCTGTCTTTTGTTCCATTCTCAAGTCCCTGAACTTTTGAAGTCTAGTTTCTGTAGTGGACCAATTCGTTAAAATACCGCCGAGCCATTTTTTATTAACATAATGACACCGAGCCCTTATTGCAGCCCGCGCTACTAAATCCGCTGCTTTATTTTTGGTACCAACAATTAAGAATTGCTTTCTCCTACTTGCTGCATCAAAAACTAAATCACAAGCTTCTGATAAAAAACGAGCAGTTCTAGTAAGATTTATAATATGAATACCTTTACGCTTTGCAGAGATATAAGGTGCCATTCTCGGATTCCATTTTCTAGTACCATGACCAAAATGAACTCCTGCTTTCATCATCTCTTCAAAATTAATGTTCCAATATCTTCTTATCATTTAGATACCATCTGAGCAGGCTTGGCAAAACCCTTGTATAGCTTCTTCGATTTCTCGATAAAGAGAAATATGACCAACAGTAGTTCGAATGTATATACAAAGAATTTCTTTTTTTATATTTCTTACTATTAGATAGTGTTCATAAATCTCATGATAGGTACCCAAAGATTCATAGTGAACTTCGATGGGAGCTTCTCTTGAAGTAATAGCGCGTTGATCTAGCTGCCACCGGAGCCACAAAGGACTATCTAAATGGATTCTTTTCTGCCGATAAGCGCCAAGTGCATCATAGGAATTAGAAAAAAGGGGTTCTTTCGTATATTTATCGTTATTACCGTCAATTCTTTTATTTTGATAATTTCTGCGATTACATGGATTATACCTATTTGCACAAATACCTCGACGATTCCCGCTTGTTAATACATAGAGCCCAATAAGCATATCTTGAGTTGGTACGGAAATGGGATCTCCAATAGCTGGAGACAGAAGATTCATATGAGAAAACATAAGTAAACGAGCCTCCGCTTGAGCCTCCAACGATAAGGGTACATGAACAGCCATTTGATCCCCATCAAAGTCTGCATTGAATCCCTTACAAACTAATGGATGTAAACAAATAGCGCGGCCTTCCACTAAAATGGGTTGGAATGCCTGTATGCCTAATCTATGCAGAGTCGGCGCTCTATTCAGTAATACTGGATGCCCCTGCATAACTTCGTGAAGTATTTCCCATACAATTGGCTCTTTTTCCCGAATTTTACTCTTAGCAACTCCTATGTTCGAAGCAAGATGTTGTCTAATTAGACCACGAATTACAAATATCTGGAAAAGCTCTATTGCTATTTCGCGAGGCAATCCACATCGATGTAATGAAAGTGAGGGGCCTACGACAATGACAGAACGCCCCGAATAATCAACCCGTTTGCCAAGCATAGTCTCACGAAATCTTCCTTCTTTGCCTTCAATTACATCCGAAAACGACTTGTAAACCTTATTATGACCGTCCCTCATTGGTTGTCCGCGGATTCCATTATCAAGAAGTGTATCCACGGCTTCTTGTACCAATTTCTCCTGACACATTACTAATTCCCCTGGGGTAGATCTACTTGTTGTTAATAGATCAATAAGAGTATTGTTCCGATAGATAACTCTTCTATAGAGTTCATTAATATCTGAACTCATTAGTTTACCCCCATCTATCTGAATGATCGGTCTCAACTCGGGAGGAAGAACTGGTAATAGACATAAAACCATCCATTCTGGTTCGATATTTGTTCGAATAAAATGCTTAGCTAATTCCACACGTCTAACCAAAAAATCCTTTCTTCTTCCAACTTTTCGATCTTCCCATTCATTCCCGGTAGGCCCTTCTTCCCCTAATTCTTTCCATTCTACCGATGAATAATCTATAATAATTCGCAAATCCAGATCGGCTAATTGTTCTCGGATAGCACCAGCTCCTGTAGAAATTTCTCGATTTCGAAATGTATCGAAGCATTGGGTAGTAAAAAAAAGCGGAATACTGTATTTCCAGGATTGGATTTCATATTCGAATAAACCTCGTAATCGTAAAAAAGTAGGTTTTTTAGCTATGGGCCTAGCAAAAGAAAAATCGCAGTATACTAGGCCTTCTAATTCTTTAAGAGGTTTATCTAAAAGATTTGCGATATAACTAGGAAGACGTTTCAAATACCACACATGAGTTACTGGGCATGCCAGTTTGATGTAGCCCATTTGATATCTTCGTATCCGAGAATCAACAAATTCGACTCCGCATTGTTCACAAAATTTTTGGTCTTCTTTTTCATTCCTGATTACTCGATAATTTCCACACGCACAAATTCCACTTTTTATTGGCCCAAAAATTCTTTCACAAAATAATCCATCCTTTTCAGGTTTATTGGTTTTGTAATGAAAAGTATAGGGTTTTGTCACCTCTCCAACAATCTCTCCGTTAGGTAGGATTTTATTGGCCCAAGCACTTATTTGTTGAGGCGAAACTAATCCAATTCGGAGTTGTTGATGTTTATACCGATCAATCATTTAATCACCTTGACTAACTGTTTTTACGTATATTATAAGTAAAAAAGCAGTAGGAACTAGAATGAACAGTGCAGTAGCAATAAATGCAAGAATATTTACTTCCATATGACTATAGCCCTTGGTAAATTTACCAAAGACGAAAATGATTTATTTGATATTATGGATGACTGGTTACGGAGGGACCGTTTCGTTTTTGTAGGTTGGTCCGGTCTATTGCTCTTTCCTTGTGCCTATTTCGCCGTAGGGGGTTGGTTCACAGGTACAACCTTTGTAACGTCATGGTATACCCATGGATTGGCCAGTTCCTATTTGGAAGGCTGCAACTTCTTAACCGCCGCAGTTTCTACTCCTGCTAATAGTTTAGCACATTCTTTGTTATTATTATGGGGTCCTGAAGCACAAGGAGATTTTACTCGTTGGTGTCAATTAGGTGGTTTGTGGACTTTTGTTGCTCTCCACGGTGCTTTTGGACTAATAGGTTTTATGTTACGTCAATTTGAACTTGCTCGATCTGTGCAATTGCGACCTTATAATGCAATCGCATTCTCTGGTCCAATTGCTGTTTTTGTTTCTGTATTCCTGATTTATCCATTAGGCCAGTCTGGTTGGTTTTTTGCGCCTAGTTTTGGTGTAGCAGCTATATTTCGATTCATCCTCTTTTTCCAAGGGTTTCATAACTGGACGCTGAACCCATTTCATATGATGGGAGTTGCCGGCGTATTGGGCGCTGCTCTGCTATGCGCTATTCATGGTGCTACTGTAGAAAATACTTTATTTGAAGATGGTGATGGTGCAAATACATTCCGTGCCTTTAACCCAACTCAAGCTGAAGAAACTTATTCAATGGTCACCGCTAACCGCTTTTGGTCTCAAATCTTTGGGGTTGCTTTTTCCAATAAACGTTGGTTACATTTCTTTATGTTATTTGTACCAGTAACCGGTTTATGGATGAGCGCTCTTGGAGTAGTCGGTCTGGCTCTGAATCTACGTGCCTATGACTTCGTTTCTCAGGAAATCCGTGCAGCAGAAGATCCTGAATTTGAGACTTTCTACACTAAAAATATTCTCTTAAACGAAGGTATTCGTGCTTGGATGGCGGCTCAAGATCAGCCTCATGAAAACCTTATATTCCCTGAGGAGGTTCTACCACGTGGAAACGCTCTTTAATGGAACTTTATCTTTAGCCGGTCGTGACCAAGAAACCACTGGTTTCGCTTGGTGGGCCGGGAATGCCCGACTTATCAATTTATCCGGTAAACTATTGGGAGCTCATGTAGCTCATGCTGGATTAATCGTATTCTGGGCCGGAGCAATGAACCTATTTGAAGTGGCTCATTTTGTACCGGAGAAGCCAATGTACGAACAAGGATTAATTTTACTTCCCCACCTAGCTACTCTAGGTTGGGGGGTAGGTCCTGGTGGGGAAGTTATAGATACCTTTCCATACTTTGTATCCGGTGTACTTCACTTAATTTCCTCTGCAGTATTGGGCTTTGGCGGTATTTATCATGCACTTCTGGGTCCTGAGACTCTTGAAGAATCTTTTCCATTTTTTGGTTATGTATGGAAAGATCGAAATAAAATGACAACAATTTTAGGTATTCACTTAATCTTGCTAGGTATAGGTGCTTTTCTTCTAGTATTCAAGGCTCTTTATTTTGGGGGCGTATATGATACCTGGGCTCCGGGGGGGGGAGATGTAAGAAAAATTACCAACTTGACCCTTAGCCCAAGTGTTATTTTTGGTTATTTACTAAAATCCCCCTTTGGAGGAGAAGGATGGATTGTTAGTGTGGACGATTTGGAAGATATAATTGGAGGGCATGTATGGTTAGGTTCCATTTGTATACTTGGTGGAATCTGGCATATCTTAACCAAACCCTTTGCATGGGCTCGCCGTGCACTTGTGTGGTCTGGAGAGGCTTACTTGTCTTATAGTTTAGGTGCTTTATCCGTTTTTGGTTTCATTGCTTGTTGCTTTGTCTGGTTCAATAATACCGCGTATCCTAGTGAGTTTTACGGACCTACTGGACCAGAAGCTTCTCAAGCTCAAGCTTTTACTTTTCTAGTTAGAGATCAACGTCTTGGGGCTAACGTGGGATCCGCTCAAGGACCTACCGGGTTAGGTAAATATTTAATGCGTTCGCCTACCGGAGAAGTTATTTTTGGAGGCGAAACTATGCGTTTTTGGGATCTGCGTGCTCCTTGGTTAGAACCTCTAAGAGGTCCAAATGGTTTGGACTTGAGTAGGTTGAAAAAAGACATTCAACCTTGGCAAGAACGCCGTTCCGCGGAATATATGACCCATGCGCCTTTAGGTTCGTTAAATTCTGTAGGTGGCGTAGCTACCGAGATCAATGCAGTCAATTATGTCTCTCCTAGAAGTTGGTTAGCTACCTCTCATTTTGTTCTAGGATTCTTCCTATTCGTAGGTCATTTATGGCATGCGGGAAGGGCTCGTGCAGCTGCAGCAGGATTTGAAAAAGGAATTGATCGTGATTTTGAACCTGTTCTTTCCATGACTCCTCTTAACTAAATGACTATTGCTTTCCAATTGGCTGTTTTTGCATTAATTGCTACTTCATTAATCTTACTGATTAGTGTACCTGTTGTTTTTTCTTCTCCTGATGGTTGGTCGAGTAACAAAAATGTTGTATTTTCCGGTACATCATTATGGATTGGATTAGTCTTTCTGGTAGGTATCCTTAATTCTCTCATCTCTTGATTACCAACTTGATCTTGTTGCCCCCGGCAACAAACATGCATGAACCATTTCACGAAGTATGTGTCCGGATAGCCCAAAGTCTCGATAATTAGCTCTCGGTCTTCCAGTCGAAAAACAACGTCGATGAAGACGTGTCGGTGCACTATTCCGCGGTAGGGATTGTAACTTTCCATGAATTTCCCATTTATCACTTAACGACGGAACTTTGCTTATTTCTTTTTTTAAGGATCGACGCATCAAATGATATTTTTGTTCCAATTTTTGCCTCTTCTTCTCCCGCTGAATCAAACTTTTCCTTGCCATTTAACCAAATTTACCTGATGTAGAGGCAATCAAGAAAGCCGCATAAGTGAAGATATAACCTACGGAAAAGTGGGCTAATCCAACCAATCTTGCTTGCACAATGGAAAGAGCTACTGGTTTATCTCTCCATCGAATCAAATTAGCCAAAGGTGTACGCTCATGAGCCCATGCTAAAGTTTCAATCAATTCTTGCCAATATCCGCGCCAAGAAATTAAAAACATAAATCCAGTAGCCCAAACAAGATGTCCAAATAAGAACATCCACGCCCAGACCGATAAGCTATTCATACCAAAAGGGTTATATCCATTGATAAGTTGTGAAGAGTTTAACCATAGATAATCTCTTAACCATCCCATCAAATAAGTGGAAGATTCATTAAACTGTGAAACATTACCCTGCCATAATGTGATGTGCTTCCAATGCCAATAAAAAGTAACCCATCCAATGGTATTTAACATCCAGAAAACCGCCAAATAAAATGCGTCCCAAGCCGAAATATCACAAGTACCGCCGCGTCCCGGACCATCACAAGGAAAACTATAACCAAAATCCTTTTTATCTGGCATTAACTTCGAACCGCGTGCATCTAAAGCACCTTTTACTAAGATCAATGTGGTTGTATGTAACCCTAGAGCAATAGCATGATGAACCAAGAAGTCTCCAGGCCCTATTGTTAAGAATAATGAATTACTATTTTCATTAATAGCATTTAACCAGCCGGGCAACCATATGCTTCGACCTGCATTGAAGGCTGGACTATTCGTTGAAGATAAAAGTACATCGAACCCATATGAAGTTTTACCGTGAGCAGATTGTATCCATTGGGCGAATATGGGTTCGATTAAGATTTGTTTCTCCGGAGTACCAAAAGCAAGCATGACATCATTATGAACATAAAGTCCCAAAGTATGGAATCCAAGAAAGAGACTGGCCCAACTTAAATGGGATATGATAGCTTCTTTATGGTCTAACATTCTTGCCAATACATTATTCTCATTCTGTTCCGGATTGTAATCTCTAATAAAAAATATAGCTCCATGAGCAAAAGCTCCTGTCATGATGAATCCTGCGATGTATTGGTGATGAGTATATAACGCAGCTTGAGTAGTAAAGTCTTGCGCTATGAACGCATAAGCAGGTAATGAGTACATGTGTTGAGCCACTAAGGAAGTAATAACCCCTAAAGAAGCTAGAGCAAGGCCTAATTGAAAATGAAGCGAATTGTTGATTGTGTCATAAAGACCCTTATGTCCACGCCCCAATCGCCCCCCCGGAGGAATATGCGCTTCTAAAAGATCTTTTATACTATGCCCAATCCCGAAGTTAGTTCTATACATATGACCGGCAACGAGAAAAATAAATGCAATAGCTAAATGATGGTGTGCAATATCGGTCAGCCATAAACTTTGTGTTTGTGGATGGAACCCCCCGAGAAGGGTTAGAATGGCAGTTCCCGCTCCTTGGGAGGTACCAAATAAATGACTACCTGAATCGGGATTTTGAGCATAAAGATTCCACTGACCTGTAAAAAACGGGCCTAACCCTTGGGGATGTGGTAATACATCTAAGAAATTATTCCATCGAACGTATTCCCCCCGGGAGCCGGGAATAGCGACATGGACTAAATGTCCTGTCCAAGCCAAAGAGCTTACTCCGAATAGTCCTGACAAATGATGATTGAGACGAGATTCGGCATTTTTGAACCACGAAACGCTCGGTTTCCATTTTGGTTGTAGGTGTAACCAACCCCCTAGTAAGGCTAGGGCAGAAAGAAATAATAGAAAAAGAGCTCCAATATAAAGATCTTCATTAGTACGTAAACCGATTGTATACCACCATTGATAAACACCAGAATAAGCGATATTCACTGGGCCAGGAGCACCCCCTCGAGTAAAAGCTTCCACGGCCGGTTGACCAAAATGAGGATCCCAAATTGCATGAGCAATAGGTCTTACATGTAAAGGGTCCTGTACCCATGCTTCAAAATTTCCTTGCCAAGCTACATGAAAGAGATTTCCGGAAGTCCACAGAAAAATTATTGCTAATTGCCCGAAGTGAGAAGCAAAAATATTCTGATAAAGACGTTCCTCCGTAATATCATCATGACTCTCGAAGTCATGCGCGGTAGCAATACCAAACCAAATACGACGAGTAGTGGGGTCCTGAGCTAAGCCTTGGCTAAACCTTGGAAATCTTAATGCCATTTATCCTACTGCAATAATTCTTGCTAAGAAGAACGCCCATGTTGTGGCAATTCCACCCAGAAGGTAATGGGTTACTCCTACAGCACGTCCTTGTATAATGCTCAAGGCTCTAGGCTGAGTAGCAGGAGCAACTTTTAATTTATTATGAGCCCAAACGATTGATTCAATAAGTTCTTGCCAATAACCACGACCGCTGAATAGAAACATTAAACTAAAAGCCCATACAAAATGAGCACCTAGGAAAAAAAGGCCATATGCAGATAATGAAGAACCATAAGACTGAATTACCTGGGACGCCTGTGCCCATAAGAAATCACGGAGCCATCCATTAATAGTAATGGAACTCTGTGCAAAGTTTCCTCCCGTGATATGAGTTACCACCCCTTGATCACTTATACTACCCCAAACATCTGACTGCATTTTCCAACTGAAATGGAATATTACTACCGAAATGGAATTGTACATCCAAAATAGTCCTAAGAAGACATGATCCCAAGCGGATACTTGACATGTTCCCCCTCTTCCAGGTCCATCACAAGGAAAACGAAAACCAAGATTTGCTTTATCCGGTATCAAACGAGAACTGCGGGCAAATAGAACTCCTTTCAGAAGTATCAATACCGTCACATGAATCGTAAATGCATGAATGTGATGTACCAAAAAATCCGCGGTTCCTAATGGAATCGGTAACAAAGCAACCTTGCCGCCGACTGCCACTAAATCACCACCCCCCCAAGTTAAACTGGTGCTTGCTGTTGCACCAGGAGCCGTTGCACCAGGTGCTAAAGCATGGGTGTTTTGTATCCATTGAGCAAAGACAGGTTGTAATTGTATAGCAGTATCTGAAAACATATCTTGAGGGCGCCCTAAAGCGCTCATGGTATCATTATGAATATATAAACCAAAACTGTGAAAGCCTAAAAATATACATACCCAGTTGAGATGTGATATGATTGCATCGCGATGCCTAAGGACACGATCTAATAGATCGTTGTATCGAGTAGTTGGATCATAGTCTCTTACCATAAAAATGGCTGCATGCGCAGCAGCACCAACTATGAGAAATCCACCAATCCACATGTGATGTGTGAACAATGACAGTTGTGTACCATAATCAGTAGCTAGATATGGATAAGGGGGCATGGAATACATATGGTGAGCTACAACAATGGTTAAAGAACCTAACATAGCTAGGTTAAGAGATAATTGAGCATGCCATGATGTTGTTAGGATCTCATATAGGCCTTTATGACCCTGACCTGTAAATGGACCTTTATGAGCCTCTAAAATATCTTTTATACCATGACCAATGCCCCAGTTAGTCCTATACATGTGACCCGCTATCAGGAAAAGAATTGCAATAGCTAAATGATGGTGTGCAGTATCGGTCAGCCATAGACCCCCAGTCACTGGATCTAATCCTCCACGAAAAGTAAGAAAGTCCGAATATTTTGACCAATTCAAGGTGAAAAATGGGGTTGCTCCCTCAGCAAAACTGGGATAAAGTTGAGCCAAAAGATCCCGATTCAAGATAAATTCATGAGGAAGTGGGATTTCTTTAGGATCCACTCCAGCGTTTAGAAATTGGTTAATTGGTAAAGATACATGTACTTGATGTCCCGCCCAAGAAAGAGACCCAAGTCCTAGTAGCCCCGCTAAATGGTGATTCAACATAGATTCTACATCTTGGAACCAAGCCAATTTTGGAGCAGCTTTGTGATAATGGAACCAACCAGCAAAAAGCATTAAGGCTGCAAAGACCAATGCACCAATTGCGGTACAATACAGTTGTAATTCACTAGTTATTCCAGATGCTCTCCAAATCTGAAAAAAACCGGAGGTTATTTGTATTCCTCGGAAACCCCCGCCCACATCGCCATTCAATATTTCTTGACCCACTATTGGCCAAACCACTTGGGCGCTAGGTCCAATGTGAGTAGGATCGCTTAGCCATGCTTCATAGTTGGAAAAACGAGCACCGTGGAAATACATGCCACTCAGCCAAAGAAAGATGATGGAGAGTTGGCCGAAATGAGCACTAAATACTTTCCGAGAAATCTCCTCCAAATCACTGGTATGGCTATCGAAATCGTGAGCATCAGCATGTAGGTTCCAGATCCAAGTAGTAGTATCAGGTCCTTTAGCTATTGTTCTTGAGAAATGACCGGGTCTGGCCCATTCCTCGAAAGAAGTTTTGATGGGATCCCTATCTACCAAAATTTTGACTTCTGGTTCCGGCGAACGAATAATCATTTATTCGAAACGCCTTGTGATTTTCAACCAATTCTGCGCTTCAATATAATTTCCGGGAGTAAGCGCTATAGCTTGTTTCCAATACTCCGCGGCTTGATCGAACCAAGCCTCCGCAATTTCAGAATCTCCCTGCCGAATGGCCTGTTCTCCTCGGTAATGACAGATCACGGCCATATTATTTAAAGCTTGTGGTAAGAAGGGGTTTCGTTCTAGTGCCCGAAAATAATATTCCAAAGCTTTTGTGTGTTCTCCATTACTTGTGTGAATAAGGCCTATATTATAGAGTATATAACTTCGATCATAGGGATCAATTTCTAGCCGCATAGCTTCATAATAATTCTGTAAAGCTTCTGCATAATTTCCTTCGGATTGAGCAGACATACCATCTCTGTAATAAGTAAATGCCTCTTTTTCTCCCGAAGTTGTCGGAATTATTCGTAATAAGATATTGGCTACAACTGAAAAAGTCTTATCAATAAAATTTCCATTTATCCGAGATCTAGGCATTTAAGTCTGACGAGAATAATATTCTACCACTAGCAATTCATTTATTTTCAAGCCAACCCATTTACTATCTATTATTTGATTGACCAATCCTTTATATTGGAATGGGTGAAGAGTCAAATGTTTTGGCAATTCCTCCTGGGGGGATGAATCAAGATCATTTTGAATCATAGCTCTAGATTTTTGTTCATCCCTCGCTGTAATAATATCTCGGGGTTTGCAGCGATAACTTGGTATATCTACTATACGACCATTAACTAAAATATGTCTATGATTAACTAATTGGCGGGCTCGAGGAATAGTTGACGCCATACCCAATCGAAAAAGGATGTTATCCAAGCGCATTTCAAGTAATTGTAGTAAAACCTGACCTGTTGACCCTTTGGCTTTTGCGGCGATACGAACGTATTTAAGTAATTGTCGTTCTGTAACACCATAATGAAAACGCAATTTTTGTTTTTCTTCTAAACGAATACGATATTGAGATTTTTTACCGGAGCGTGATTGATTTCTAAGATCGCTCCCGACTCTAGGCCTTTTACTAGTTAGTCCCGGCAAAGCCCCCAGACGGCGTATTTTTTTGAAACGAGGCCCTCGGTAACGTGACATTCAATGAGCATCTTGTATTTCATAAAAATTGGGAGCAATATAATCCTTACGTAAGGGCCACCCTATCCAACTTTCCGGCATTAAGATACGTTTCAGACGCGGATGATTATCATAAAAGATTCCCAGCATATCATAAGATTCCCTTTCTTGAAAATCCGCACTTTTCCAAACCCAGAAAACAGACGGAATTCTAGGATTTTTCCTTGGGGCAAAGACTTTTATACATACTTCTTCTGGTTGATCTATACCATACTCTATTCTCGTAAGATGATATACACTAGCTAACAGCCCGCCCGGTGCTACATCATAGGCACATTGCGAACGCAGATAATTGTAACCATATACATATAAAATGACAGCAATGGAATGCCAATCTTCGGGCTTTATTTGTAAAGTCTCTATTCCTTGGTAATCAAAACCCAAAAATCTATGAACTAGCCCATGTTTGACTAGCCAAGCAGACAAACGACCCTGCATCTAATTTACTAATTCGTTAGACGATACTGACCTTTTATATTTGAAAAATGTTTCAGGAGGGATCTTTGAAGTAGACGGCGATTGATAGAGTAATTCTTGATCATAATTTCCGGTATGAGTAGTGCGTTCAATATTAAACTTGTGATTAGTAGTAAAACACCGTTTCCCCGGTTGAGACCTAATTCGATCTTCATAAATTTCTCGAGATATTTTTTTACGAAGTTTTGTTATAGCATCTATAACCGCCTCCGGTTTAGGTGGACAGCCTGGCAAATAGACATCTACAGGAATTAGCTTATCGACCCCCCGAACAGTACTATAAGAATCGGTACTGAACATTCCCCCTGTAATTGTACATGCCCCCATAGCAATAACATATTTTGGTTCAGGCATTTGTTCATATAATCTTACTAAAGAAGGAGCCATTTTCATGGTTACTGTGCCGGCTGTTAAAATCAGGTCCGCTTGTCTAGGACTAGATCTTGGTACTAGCCCATAACGATCAAAGTCGAATCGTGAGCCTATTAATGAAGCAAATTCAATGAAGCAACAACTGGTACCATAGAGAAGTGGCCATAAACTGGAGAGTCTTGACCAATTTGAAAGATCATTTAATGTAGTTGAAATAACTGAAATTTGAGTTGTTCGATCAAGTAAAGGAAACTCAATGGAATTCATCTAAGACCATTCTAATGCTCCTTTTCTCCATGCATAAACTAAACCAACAATTAGGATAAGCACGAAAATTAAAGCTTCTATAAATACGGATAACCCCAATACATCGAAACTCATTGCCCATGGATAAAGAAAAACTGTTTCAACATCAAAAACAACAAAAACTAGAGCAAACATATAATAACGGATTCGAAATTGTAACCAAGCATCGCCTATTGGTTCTATACCCGATTCATAACTAGAAAGTTTCTCCGGCCCTTTGCTAATCGGGGATAAAACTCCGGAAATTAGAAATGCTAAAATAGGAATAACACTTGATATTATTAGAAATGCCCAGAATATATCATATTCGTAAATCAGAAACATTTACGAAATCTCATTGAGAGCCTCTACTCGTGCCCTAGCTCGTCTGAGAGCTAGATTTGCCTCAATTATTTGTCTCCTGCCTTCCGCTTTCCTCAAGTTAGCTTCTGCTATTTCAAGAGTTTGCTGAGCTTCTTGTGGATCAATGTCACTACCCTTCTCTGCATCATTTACTAAAACAGTAATCTCATTATTGCCTATTCTAGCAAAACCACCCATCAGAGCCATCGTTAACCATTGGTCATTAAGGCGTATTCTCAAAATACCGATATCGACAGCTGTGGCAATAGGTGCATGGTTTGGTAATACGCCAATTTGTCCACTATTAGTAGATAAAATGATTTCTTTCACTTCTGAATCCCAAACAATTCGATTCGGGGTCAGTACACAAAGATTTAAGGTCATTTCTTCAAGTTGTTCTCCATTTCTAAGTTCGTAGCCTTCGCAGTAGCTTCATCAATATTACCTACCAAATAAAAGGCCTGCTCAGGGAGACTATCTAATTCTCCCGAAAGGATCAATTTAAACCCTCTAATTGTTTCTGCTAGACCGACATATTTCCCCGGAGAACCGGTAAATACTTCTGCTACGAAAAAGGGTTGTGATAAGAAACGCTCAATTTTTCGTGCTCTTGCTACAGTTAAGCGATCCTCTTCGGATAATTCGTCCAACCCAAGGATAGCTATAATGTCCTGAAGTTCTTTGTAACGTTGTAAAGTTTGCTTAACTCTTTGCGCAGTTTCATAATGTTCCTCACCAACAATCTGAGGTTGGAGCATAGTTGACGTTGAATCTAAAGGATCTACTGCTGGATAGATACCTTTAGCAGCTAATCCTCTTGATAGTACAGTAGTAGCATCTAAATGTGCAAATGTCGTGGCAGGAGCAGGATCAGTCAAATCGTCCGCAGGTACATAAACTGCTTGAATAGAAGTTATGGACCCTTCTTTGGTAGAAGTAATTCTTTCTTGTAAAGAGCCCATTTCGGTACTAAGGGTAGGTTGATAACCCACAGCGGAAGGCATTCTACCCAATAAGGCGGATACTTCGGATCCTGCTTGGACGAAACGGAAGATATTGTCGATAAATAGAAGTACGTCTTGTTCATTAACATCTCGAAAATATTCCGCCATAGTTAGGGCAGTCAAACCAACTCTCATACGAGCTCCCGGCGGTTCGTTCATCTGACCATAGACTAGAGCCACTTTTGATTCTGCAATATTTTCTTCATTAATTACTCCAGATTCTTTCATTTCCATGTAAAGATCATTTCCTTCACGAGTACGTTCGCCTACTCCGCCAAATACGGATACACCCCCATGAGCTTTCGCAATGTTATTGATTAATTCCATAATAAGTACTGTTTTACCCACTCCAGCTCCCCCGAATAGCCCGATTTTTCCTCCACGGCGATAAGGGGCTAAAAGATCTACTACTTTAATTCCTGTTTCAAAAATAGATAATTTTGTATCTAACTGTATAAAGGCAGGTGCAGATCTATGAATAGGGGATGTTGCGCGAGTATCTACAGGACCTAAATCGTCAACAGGTTCTCCAAGCACGTTGAAAATTCGTCCTAGAGTTGCCCCACCGACTGGAACACTTAGAGGGGCTCCTGTGTCAATCACTTCCATTCCTCTCGTTAGACCATCTGTAGCACTCATAGCTACAGCCCGAACTCGATTATTTCCTAATAATTGTTGTACTTCACAAGTCACATTAATTTCTTGACCGGCAGTATCTCGACCCTTAACTACCAGAGCGTTGTAAATATTAGGCATCTTGCCCGGGGGAAAAGCTACATCTAGCACTGGCCCGATGATTTGAGCGATACGCCCCAGGTTCTTTTTTTCAAGCGCGGAAACTCCCGGACCAGAAGTAGAAGTAGTAGGATTGATTCTCATATGTCACCACAAACAGAGACTAAAGCAAGTGTTGGATTCAAGGCTGGTGTTAAAGATTATAAATTGACTTATTATACTCCTGACTATCAAACCAAAGATACTGATATCTTGGCAGCATTCCGAGTAACTCCTCAACCTGGAGTTCCGCCTGAGGAAGCAGGAGCTGCGGTAGCTGCTGAATCTTCTACTGGTACATGGACAACTGTGTGGACCGATGGACTTACCAGTCTTGATCGTTATAAAGGACGATGCTACGGCCTCGAGCCCGTTCCTGGAGAAGAAAATCAATATATTGCTTATGTAGCTTACCCATTAGACCTTTTTGAAGAAGGTTCTGTTACTAACATGTTTACTTCTATTGTGGGTAATGTATTTGGGTTCAAAGCCCTACGCGCCCTACGTCTGGAGGATTTGCGAGTCCCTCCTGCTTATTCTAAAACTTTCCAAGGGCCTCCTCATGGCATCCAAGTTGAGAGAGATAAATTGAACAAGTATGGTCGCCCCCTATTAGGTTGTACTATTAAACCAAAATTGGGGCTATCCGCTAAGAATTACGGTAGAGCAGTTTATGAATGTCTTCGCGGTGGACTTGATTTTACCAAAGACGATGAGAATGTGAACTCCCAACCATTTATGCGTTGGAGAGACCGTTTCTTATTTTGTGCCGAAGCAATTTATAAAGCACAGGCTGAAACAGGTGAAATCAAAGGGCATTATTTGAATGCTACTGCAGGTACATGCGAAGAAATGATCAAAAGGGCTGTATGTGCCAGAGAATTAGGAGTTCCTATCGTAATGCATGACTACTTAACAGGGGGATTCACTGCAAATACTAGCTTGGCTCACTATTGCCGAGATAATGGTTTACTTCTTCACATTCACCGCGCAATGCATGCAGTTATTGATAGACAGAAGAATCATGGTATGCATTTTCGTGTACTAGCTAAGGCTTTACGTCTGTCTGGTGGAGATCATATTCACGCTGGTACCGTAGTAGGTAAACTTGAAGGGGAAAGAGACATTACTTTGGGCTTTGTTGATTTACTGCGTGATGATTTTATTGAAAAAGATCGAAGCCGCGGTATTTATTTCACTCAAGATTGGGTCTCTCTACCAGGTGTTCTGCCTGTAGCTTCAGGGGGTATTCACGTTTGGCATATGCCTGCTCTGACCGAGATCTTTGGAGATGATTCCGTACTACAATTCGGTGGAGGAACTTTAGGGCACCCTTGGGGAAATGCACCCGGTGCCGTAGCTAATCGAGTAGCTCTAGAAGCATGTGTACAAGCTCGTAATGAGGGACGTGATCTTGCTCGTGAGGGTAATGATATTATCCGTGAGGCTAGCAAATGGAGTCCTGAACTAGCTGCTGCTTGTGAAGTATGGAAGGAAATTAAATTTGAATTCGCAGCAGTGGATACTTTGGATAAATAAATGACAATTCTCAACAACTTACCCTCCATTTTTGTGCCTTTAGTGGGCTTAGTATTTCCGGCAATTGCAATGGCTTCTTTATTTCTTTATGTTCAAAAAAACAAGATTTTTTAGATGAGTTGGCGATCAGAACGTATATGGATAGAACTTATAGCGGGGTCTCGAAAAACAAGTAATTTCTGCTGGGCCTTTATACTTTTTTTAGGTTCATTGGGATTTTTATTGGTTGGAATTTCCAGCTATCTTGGCAGAAATTTGATATCTTTATTTCCGTCTCAGCAAATAATTTTTTTCCCACAAGGGATCGTGATGTCTTTCTATGGGATCGCCGGTCTATTTATTAGTTCTTATTTGTGGTGCACAATTTTATGGAATATAGGTAGTGGTTATGATCGATTCGATAGAAAAGAAGGAATAGTGTGTATTTTTCGCTGGGGATTTCCTGGAAAAAATCGTCGCATCTTACTACGATTCCTTATGAAAGATATTCAGTCTATTAGAATAGAAGTTAAAGAGCGTATTTATGCTCGGCGTGTCCTTTATATGGAAATCAGAGGCCGGGGGGCTATTCCTTTGACTGGTACTGATGAGAATTTGACTCCACGAGAAATTGAGCAAAAAGTAGCGGAATTGGCCTATTTTTTGCGTGTACCAATTGAAGTATTTTGAATGAAAAAATGGAAAAAAAAAACATTTATTCCCCTTCTATATCTTACATCTATAGTTTTTTTGCCCTGGTGGGTCTCTTTTTTATTTAATAAAAGTTTGGAATCTTGGATTATTAATTGTTGTAATACTAGTAAATCCGAAACTTTTTTAAATGATATCCAAGAAAAAAGTATTCTAGAAAAATTCATGGAATTAGAAGACCTCGTTCGCTTAAACGAAATAATAAAGGAATACCCGGAAACACATCTACAAAAGTTTCGTATCGGAATCCACAAAGAAACGATCCAATTGATCAAGATGCACAATGAGGATCGTATCCATACGATTTTGCACTTCTCGACAAATATAATCTGTTTCATTATTCTAAGTGGTTATTCTATTCTAAGTAATGAAGAACTTATTATTCTTAATTCTTGGGTTCAAGAATTCCTATATAACTTAAGCGACACAATAAAAGCTTTTTCCATTCTTTTATTAACCGATTTATGTATAGGATTCCATTCACCTCACGGTTGGGAACTAATGATCGGCTCTGTCTACAAAGATTTTGGATTTGCCCATAACGATCAAATTATATCTGGCCTTGTTTCTACTTTTCCAGTCATTCTCGATACCATTTTTAAATATTGGATTTTCCGTTATTTAAATCGCGTATCTCCGTCACTTGTAGTGATTTATCATTCAATGAATGACTGAATGCAAACTAGAAAGACCTTTTCTTGGATAAAAGAAGAGATTACTCGTTCAATTTCCGTATTGCTCATGATATATATAATAACTTGGGCATCCATTTCAAATGCATATCCCATTTTTGCACAGCAGGGTTATGAAAATCCACGCGAAGCAACTGGTCGTATTGTATGTGCCAATTGTCATTTAGCTAATAAACCCGTGGATATTGAGGTTCCACAAGCGGTACTTCCAGATACTGTATTTGAAGCAGTTGTTCGAATTCCTTATGATATGCAACTGAAACAAGTTCTTGCTAATGGTAAAAAGGGGGCTTTGAACGTGGGGGCTGTTCTTATTTTACCTGAGGGGTTTGAATTAGCCCCTCCCGATCGTATTTCGCCAGAGATGAAAGAAAAGATGGGAAATCTGTCTTTTCAGAGTTATCGCCCCACTAAAAAAAATATTCTTGTGATAGGTCCTGTTCCTGGTCAGAAATATAGTGAAATTACCTTTCCTATTCTTTCTCCGGACCCCGCCGCTAAGAAAGATGTTCACTTTTTAAAATATCCCATATATGTAGGCGGAAACAGGGGAAGGGGTCAGATTTATCCCGACGGGAGCAAGAGCAACAATACGGTTTATAATGCTACAGCAGCAGGTATAGTAAGCAAAATCATACGAAAAGAAAAAGGGGGGTACGAAATAACCATAACGGATGCGTCAGAGGGACGTCAAGTGATTGATATTATACCTCCAGGACCAGAACTTCTTGTTTCAGAAGGCGAATCCATTAAACTTGATCAACCATTAACGAGTAATCCTAATGTGGGTGGATTTGGTCAGGGGGATGCAGAAATAGTACTTCAAGACCCATTACGCGTCCAAGGCCTTTTGTTCTTCTTGGCATCCGTTATTTTGGCACAAATCTTTTTGGTTCTTAAAAAGAAACAGTTTGAGAAGGTTCAATTGTCCGAAATGAATTTCTAGTTACAGGGATGAACCCAATCCGGAATATGAACCATAAAAGAAAATGCCTATTAAACCGATCACAAGAATACCAGTTACAGTACCTACTATCCAAAGAGGAATTCTTCCAGTAGTATCGGCCATTCAATTGAAGAAATAATTAGAAAATAAAACAGCAAGTACAAAAATGAGTAATAACCCCCAGTAGAGACTGGTACGATTCAATTCAACATTTTGTTCGTTCGGATTTGATTGTGTCATTTATCGTTGGATGAACTGCATTGCTGATATTGACCCCAAAAAAAAAACGGTAGGTACAGCTAGTCCGTGAACAGCCAACCATCGTACTGTAAAAATTGGATAGGTTCGATCTATGGTCATCTAAAAAGATTTACTAAATTCATCGAGTTGTTCCAAAGAATCAAAACGGCCAGTTATTAATGGAATTCCTTGTCGGCTTTCGGTAAAATATTCATTTGGACGAGGACTTCCAAATACATCGTAAGCTAAACCCGTACTGACGAATAACCAACCTGCAATGAATAGGGAAGGTATAGTAATGCTATGAATGACCCAATATCGAATACTGGTAATAATATCAGCAAAAGAACGTTCTCCTGTGCTTCCAGACATATGATTGAAGTTTTTCTATTTGGAATCGTCTTAGGTCTAATTCCTATTACTTTGGCCGGATTATTCGTAACTGCATATTTACAATACAGACGTGGTGATCAGTTGGACCTTTGAATGCGAGATCTAAAAACATATTTATCTGTAGCACCGGTAATAAGTACTCTATGGTTTGGGTCTTTAGCAGGTCTATTGATAGAGATCAATCGTTTTTTCCCAGATGCGTTGACATTCCCTTTTTTTTCATTCTAGATGGCCAAGGGTAAGGATATCCGAATAAGGGTTATTTTAGAATGTACCACTTGTACTCGAAACAGTGTTAATAAGAAATCAACAGGCATTTCTAGATATATTACTCAAAAGAATCGACACAATACGCCTAGTCGATTGGAATTGAGAAAATTCTGTCGCTATTGTTACAAACATACAATTCACGGGGAGATAAAGAAATAGTTATTTTAGAATGTCATTGGAAATCATATAAAGACAATTCCTATTTAATATAGCTATTTGTGCAAGTATTTTACGATTAAGAAGTAACTGTCTCTTGTACAGATTGTTTATTAATCTACTATAACTATAGGATACCGTGCTCTCGCGAATTACTGCATTTATCCGAGTAACCCACAAACGACGAAAATTTCTTTTTTGCCTATCTCTATCCCGATGGGCCGAAACCAAAGCTCTTATTTTTTGTTGAATAATAGTTCGAGTAAGTCTTGAATGGGCCCCGCGAAAGCTTGATGCGAATAGACGAATTTTTGTTCTACGCCTTCGAGCTATATATCCTCGTCTAATTCTGGTCATATACACCCTAGTACATGTTCCTCGGCGCTGAGGACATCCCCCAAGAGCGGGGGATTTGGTGACATTTCTGATTGGCTGTCTTGTGTTTCTAATAAGTTGTTTAATAGTTGGCATTTATGCAACTGCTACAAGATCAACAATTCCATAAGCTTGGGCTTCGGTTGCTGACATAAAAACATCTCTTTCCATGTCTTCGGATACAACCCATAAAGGTTTTCCCGTTCTTTGTGCATAAATCCTTGTGAGGATTTCGCGCAGTTTCAGTAGTTCTTCCGCTTCCAGGACAAATTCTACTATTTGTGCCTCATAATAACCAGAAATAGGTTGATGAATCATTACCCTAGCATGAGGGAATGCTAAACGTTTGGTAATTTTTCCTCCGACCAGAATAAAAGATCCCATTGAAGCAGCTAATCCCATGCATACTGTTTGTACATCGGGTCGCACAAATTGCATAGTATCATAAATAGCTATTCCGGGTATTACCCATCCGCCGGGAGAGTTTATAAACAAATACAAATCTTTTGTCGCGTTTTCTATACTGAGATATACCATAAGACCAATAAGTTGATTCGCGATCTCGCTATCAACATCTTGACCTAAAAAAAGTAATCTTTCTCGATAAAGTCGGTTTATGTCAATCCAAGTTGAATCGTCTTCCCCAGGATTTCGAAAAGGGACTTTTGGAACACCAATAGGCATATGGGTTTGCCTTGGTATCGTGTTCATACCGTCGTATTGAATGATCCCGGTCGTTTGCTGTCTGTCCATATAATGCATACAGCTTTGGTTGCTGGTTGGGCCGGTTCGATGGCTCTATATGAATTAGCAGTTTTTGATCCCTCTGACCCCGTTCTCGATCCAATGTGGAGACAGGGTATGTTCGTTATACCTTTTATGACTCGTTTAGGAATAACCAATTCATGGGGTGGTTGGAGTATCACAGGAGGAACTATAACGAATCCGGGTATTTGGAGTTATGAAGGCGTGGCTGGGGCGCATATTGTGTTTTCTGGCTTGTGCTTCTTGGCAGCTATTTGGCATTGGGTGTATTGGGATCTAGAAATATTTTGCGATGAACGTACAGGAAAACCTTCTTTGGATTTGCCCAAGATCTTTGGAATTCATTTATTTCTCTCCGGGGTGGCTTGCTTTGGGTTTGGCGCTTTTCATGTAACCGGATTGTATGGTCCTGGAATATGGGTGTCCGACCCTTATGGACTAACCGGAAAGGTACAACCTGTAAGTCCAGCATGGGGTGTGGAAGGTTTTGATCCTTTTGTTCCGGGAGGAATAGCTTCTCATCATATTGCAGCGGGGACATTGGGCATATTAGCGGGCCTATTCCATCTTAGTGTCCGCCCGCCCCAACGTTTATACAAAGGATTACGTATGGGAAATATTGAAACTGTCCTTTCCAGTAGTATCGCGGCTGTCTTTTTTGCAGCTTTTGTTGTTGCTGGAACTATGTGGTATGGTTCAGCAACTACCCCGATTGAATTATTTGGTCCCACTCGTTATCAATGGGATCAAGGATACTTCCAGCAAGAAATATATCGAAGAGTTAGTGCTGGGCTAGCCGAAAATCAAAGTTTATCCGAAGCTTGGTCTAAAATTCCCGAAAAATTAGCTTTTTATGATTACATCGGCAATAATCCGGCAAAAGGTGGGTTGTTCAGAGCAGGCTCAATGGACAACGGGGATGGAATAGCTGTTGGGTGGTTAGGACATCCTATCTTTAGAGATAAAGAAGGGCGTGAACTTTTTGTACGTCGTATGCCTACTTTTTTTGAAACATTTCCGGTTGTTTTGGTAGACGGAGATGGAATTGTTAGAGCCGATGTTCCTTTTCGAAGGGCGGAGTCGAAGTATAGTGTCGAACAAGTAGGTGTAACTGTTGAGTTCTATGGTGGCGAACTAAACGGAGTCAGTTATAGTGATCCTGTTACTGTGAAAAAATATGCTAGACGCGCTCAATTGGGTGAAATTTTTGAATTAGATCGTGCTACTTTGAAATCCGATGGTGTTTTTCGTAGCAGCCCAAGGGGTTGGTTTACTTTTGGACATGCTTCGTTCGCTCTGCTCTTTTTCTTCGGACACATTTGGCATGGTGCTCGAACTTTGTTCAGAGATGTTTTTGCTGGTATTGATCCAGATTTAGATGCTCAAGTGGAATTTGGAGCATTCCAAAAACTTGGAGATCCGACTACAAGAAGACAAGTAGTCTGAATGGAAGCATTGGTTTATACATTCCTTTTAGTATCAACTTTAGGAATCATTTTTTTCGCTATCTTTTTTCGAGAACCGCCTAAAGTTCCAACTAAAAAGGTAAAATGACTAGTCCCCGTGTTCCTCGAATGGATCTCTTAGTTGTTGAGAGGGTTGCCCAAAAGCAGTATATAAGGCATACCCAGTAAAACTTACAAGTAAACCAGATATAAAGATGGCGACTAGGGTTGCTGTTTCCATATGGCTACACAAAGCGTGGAGGGTAGTTCTAGATCTGGTCCAAGACGAACTATTGTAGGGGATTTATTGAAACCGTTGAATTCGGAATACGGTAAAGTAGCTCCCGGATGGGGAACTACTCCTTTGATGGGTGTCGCAATGGCCCTATTTGCGATATTCCTATCTATTATTTTGGAGATTTATAATTCTTCCGTTTTACTAGATGGAATTTCAATGAATTAGATGAGTAAAGTCTATGATTGGTTCGAAGAACGTCTCGAGATTCAGGCAATTGCAGATGATATAACTAGTAAATATGTTCCTCCCCATGTCAACATATTTTATTGTTTAGGGGGAATTACGCTTACTTGTTTTTTAGTACAAGTAGCTACGGGGTTTGCTATGACTTTTTACTACCGTCCGACGGTTACTGAGGCTTTTGCTTCTGTTCAATACATAATGACTGAAGCTAACTTTGGTTGGTTAATCCGCTCAGTTCATCGATGGTCGGCAAGTATGATGGTTTTAATGATGATCCTGCACGTATTTCGTGTGTATCTCACTGGTGGCTTTAAAAAACCTCGTGAATTGACTTGGGTTACGGGCGTGGTTCTTGCTGTATTGACCGCATCTTTTGGTGTAACTGGTTATTCCTTACCTTGGGACCAAATTGGTTATTGGGCGGTAAAAATTGTAACAGGCGTGCCGGAAGCTATTCCTGTAATAGGATCACCTTTGGTAGAGTTATTACGCGGAAGTGCTAGTGTAGGACAATCCACTTTGACTCGTTTTTATAGTTTACACACTTTTGTATTACCTCTTCTTACTGCCGTATTTATGTTAATGCACTTTCTAATGATACGTAAGCAAGGTATTTCAGGCCCTTTATAGATGGGAGTAACAAAAAAACCTGACTTGAATGATCCTGTATTAAGAGCTAAATTGGCTAAGGGAATGGGTCATAATTATTACGGAGAACCTGCATGGCCCAATGATCTTTTATATATTTTTCCAGTAGTAATTCTAGGTACTATTGCATGTAATGTAGGATTAGCGGTTCTAGAACCATCAATGATTGGTGAACCTGCGGATCCATTTGCAACGCCTTTGGAAATATTGCCTGAATGGTATTTCTTTCCCGTATTTCAAATACTTCGTACAGTACCCAATAAGTTATTAGGTGTTCTTTTAATGGTTTCAGTACCTGCAGGATTATTAACAGTACCTTTTTTGGAGAATGTTAATAAATTCCAAAATCCATTTCGTCGTCCAGTTGCGACAACCGTCTTTTTGATTGGTACTGCGGTAGCCCTTTGGTTAGGTATTGGAGCAACATTACCTATTGATAAATCCCTAACTTTAGGTCTTTTTTAAATTGATTCAATTGTAAAATAATTACACGCGCCTTTTTTTAGGGGGTCGGCAGCCATTATGTGGCATAGGGGTTACATCCCGGACGAAACTTAATAGTATACCACTTCTGCGAATAGCTCTTAATGCCGCATCTCGTCCGAGACCAGGACCCTTTATCATGACTTCTGCTCGTTGCATACCTTGATCCACTACTGTCCGAATAGCATTTCCTGCTGCGGTTTGAGCAGCAAATGGCGTTCCTCTTCTTGTGCCCCTGAATCCACAAGTGCCAGCGGAGGACCAAGAAATCACTCGACCCCGTACATCTGTAATGGTCACAATAGTATTGTTGAAACTTGCTTGAACATGAATAACGCCTTTTGGTATTTTACGTGAATTCTTACGTGAACCAATACGTCCATTTCTGCGTGAACTAATTTTTGGTAAAGGTTTTGCCATTTATCCTTGTCTTTGTTTATGTCTCGGGTTGAAGCAAATTACTATAATTCGCCCCCGTCTACGTATCAGTCGACATTTTTCACAAATTTTACGAACAGAAGCTCTTATTTTCATTTACCATATATAACACAAGATTTCTCCGCCTATTCTTTCGAGTCGAGCTTCTCGGTCTGTCATTATACCCCGAGAAGTAGAAAGAATTACAATGCCCATCCCGCCCAAAATTCTAGGAATTTTTTGATAGTTAGAATAGATTCGTAGACCAGGTCGGCTGATCCGTTTTAAATTTAGACTAGTTCTATAGGGTCCTTTCCTCTTCCTTCTATGTCGTAGGGTTAAAACCAAAAATTTTTTGTTGCCCTCCTGATGTTTCCTGACATTTTCAATAAAACCTTCTCTTAAAAGTATTTTAATAATGTTTTCAGTGATGTTAGTAGATGCTATTCGAACGGTTCCTTTTCTATTTATGTCAGCATTTCTTATAGAGGTTATTATGTCAGCAATAGGATCCCTACCCATTTATAACACTTCAGGTGCTAATGAAACTATTTTAGTAAAATTTAACTGTCTCAATTCCCGGGCGATTGCACCAAAAATTCGAGTTCCCTTTGGATTTCCTTCTTGATCAATGACAACTGCAGCGTTGTCATCATATCGTATTATCATACCATTATCACGTTTGAGTTCTTTACAAGTACGTACAATTACAGCTCTGATTACTTCTGATCTTTCTAGAGGTGAATTTGGTGCTGCTTCCTTGATCACAGCAACAATAACGTCACCGATATGAGCATATCGGCGATTACTAGTCCCTATGATTCGAATACACATCAATTCTCGAGCTCCGCTGTTATCCGCTACATTCAAATGGGTCTGAGATTGGATCATCTATCCTGAAATAATGAATTGAGTTCGTATAGGCATTTTTGATGCTGCTATTGAAATAGCTTTTCTCGCTATATTTTCGGCTACTCCGCCCATTTCATAAAGTATTCTACCTGGTTTAACGACAGCTACCCAATATTCGGGAGATCCTTTCCCCGAACCCATACGTGTTTCCGTAGGTCTTAAAGTAACTGGTTTGTCGGGAAATATACGTACCCATATTTTTCCACCGCGGCGTGCATTTCGTGTCATTGCTCGTCGCCCCGCTTCTATTTGTCTAGATGTAATCCAAGCGGGTTCAAGTGCCTGAAGAGCATATCTGCCGAAACAAATACGATTACCTCGAAAAGCTATTCCTTTCATTCTTCCTCTATGTTGTTTACGGAATCGGGTTCTTTTGGGACTAAGCATTTATTTCTTGTCTGGAAATGTCCAAATTTTTATGCCTAATACCCCATAAATAGTTCTAACTGTATACGAACAATAATCAATTTTAGCTCCAATGGTTTGTAGAGGAACTCTACCTTCTCTAATCCATTCGACGCGTGCAATTTCTTTTCCGTCAAGACGCCCAGCAATTTGCACTTGAATTCCTTTTGTATTGGCCTGTTCAGTTAATTCAATAGCTTTTTTCATTGCTTTGCGAAATGAAACTCTATTTTTTAATTGTCCGGCTATAAATTCTCCAAGAATATTAGGGTGCCCGTAAGGGTTTGGAATTCTTGTAATAGCAATATTGAATTTTCGATTCACACAATTAAGTTCTTTTTGTACATTCATCTGTAATTCTTCGATTCGTTTAGGTCTACTTTCTATTAATAATTTTGGGAATCCCATATATATTATGACCTGAATCACATCAATTCGTTTTTGAATCTCTATACGTACAATTCCTTCAATACCAGAAGATATTTTCGCATTTTTTTTTACATAATTCTTGATACAGTTTCTTATTTTTTGATCTTCTTGTAGACCCTCAGAGTAATTTTTTGGTTGTGCAAACCAAAGAGAATGATGGCTTTGGGTTGTACCAAGTCTGAAACCAAGTGGATTTATTTTTTGTCCCATTCATATATATATATATTCGTCATATTCTTCATATAAGGATATATTTTTTAATACAATAGATATATGACAAGTTGATCTTTTTATCGGATAACCCCGTCCTCGAGCCTGAGGTTTTAATTTTTTCACAGTAGTGCCTTCGTTGACTTCGGCTTTACTAATGATTAAATTGGCTTCGTTGAAACCCATATTGTGACTAGCATTTGCTGCTGCAGAATAAATCAATTTAAAAATGGGATAACATGCTCGATAAGGCATGAGCTCGAGTATCATAAGTGTTTCTTCGTAAGAACGTCCACGAATCTGATCAATTATTCTTCGTGCTTTGTGAGGGGACATACATATATGTTGGCCTAAAGCATATACTTCATATGTGTTTCTCTTTCTTTTTTTTATCTTTATCATCTATTTACTACGGCGACGAAGAATCAAATTATCACTATATTTATTCCTTTTTCTACTTCTTCTTCCAAGTGCAGGATAACCCCAAGGGGTTGCGGGTTTTTTTCTACCAATTGGGGCCCTCCCTTCACCACCCCCATGGGGGTGGTCTACAGGGTTCATAACTACTCCTCTTACTACAGGACGCTTACCTAGCCAACATTTAGATCCGGCTCTACCCAAACTTTTCTGGTTCACCCCAGTATTCCCTACTTGTCCGACTGTTGCTGAGCAGTTTTTGGATATTAAACGAACCTCCCCAGAAGGTAATTTTAATGTGGCTGATTTCCCCTCTTTTGCAATCAGTTTCGCTACAGCACCTGCAGCTCTAGCTAATTGTCCACCCTTTCCAAGTGTGATTTCTATGTTATGTATGGCCGTGCCTAAGGGCATATCGGTCAAAGGTAGGGCATTTCCCATTTTTATAGGAACTTCTGTACCAGAAATAATGGTATCTCCAATTATAGCCCCTCTGGGATGTAAAATATATCTCTTCTCACCATCCCCATAGTGTATGAGACAAATGTATGCATTTCGATTAGGGTCGTATTCTATGGTTACGATTCTACCATATATGTCTTTTTCATTCCGTCGAAAATCGATTTTACGGTATAGACGCTTATGACCTCCCCCTCTATGTCTTGCGGTAATGATTCCTCTGGCATTACGGCCTTTACCACAACGATGCTGTCCATAGATCAAATTCTTTCGTGTATTTCGTGTATTGGATTTCGCTTGACTGTCTACGGCTCCATTGCGTGTGCTCGGGGTAGAAGTTTTGTATAAATGTATCGCCATTTAAGTTCTTTTCTTTCTAAGAGGTGGAATAGAATAACCCGGTTGAAGCGTAATGATCATACGTCTGTAATGCATTGTATGTCCCATAATAGGTCTCATTCTTCTACCCTTTCCCGGGAGTCGATGGCTATTCATAGCTATTACCTTGACACCAAAGAAGAGTTCGACCCAATGCTTTATTTCTGTCCTAGTTAATCCTGATTCGACATTAAAAGTATATTGATTTTTCCCCAATAACCGAATACTTTTGTCTGTAAATACTGCATATTTGATTCCATCCATTTAACGAAAATGTGCAAAAGCTCTATTTGCCTCTGCCATTCTATGAGTCTCTTCCTTTTTGCGTATGGCATCACCACTCCCTTTGGCAGCATCCACTAATTCGGAACTTAATTTGAAAGCCATATTTCGACCCGGACGTTTTCGGGATGCCCCTAATAACCAACGAATGGCAAGTGCTTTTCCTTGTGTGGATCCTATTTCAATGGGAACTTGATGAGTCGATCCGCCTACACGTCTTGCTTTTACTGCTATATCGGGAGTTACTCCACGTATTGCTTGACGTAAAACAGATAGTGGATTTGTTTCTGTCTTTTGTTGAATCTTTTTCATGGCTCGATAGATAATTTGATAAGCCAATGATTTTTTTCCGTGTTTCAGAATACGGTTAACCAACATGTTAACTAATCGATTACGATAAATTGGATCGGATTTTGCAGTTTTTTCTTCTGCAGTACCTCGACGTGACATTTATTTTGGCTTTTTGACCCCATATTTAGAACGCCCTTGTTGACGATCCTTTACTCCGACAGCATCTAGGGTTCCTCGAACAATGTGATATCTCACACCGGGTAAATCCTTAACCCTTCCCCCTCTTACTAAGACTACAGAATGTTCTTGTAAATTATGGCCAATACCAGGTATATAAGCAGTGATTTCAAATCCAGAGGTTAATCGTACTCTGGCAACTTTACGTAAGGCAGAGTTTGGTTTTTTGGGGGTGATAGTTCAATAAGCTAGACCCATGCTTCGAGTTGTTTCATGCCATAAATAAACTCGAACACTCAAGAAATCTGTTGGACAGGCGGATTCACATCTCTTACAACCGACACAGTCCTCTGTTCTTGGAGCAGAAGCAATTTGCTTAGATTTACATCCATCCCAAGGTATCATTTCTAATACATCTGTGGGGCAGGCTCGGACACATTGAGTACACCCTATACATGTATCATAAATCTTTACTGAATGTGACATCTACTTATTCAACAAATTCGATTGATTGATATGGATTGATTTTCTATTACGATAAATTGCCGAAACAATAGCTAGTCCAATAGCTGCTTCAGCGGCTGCGATAGCTATAACAAAAATTGAAAAAATATTTCCTTTTAATTGGCGACTATCAAAAAAATCAGAAAATGTTACGAAATTTAGATTAACTGCATTCAGTATAAGTTCAAGGCACATAAGGGCTCTAACCATATTTCGACTCGTGATCAATCCATAGATACCAATAGAAAATAAATAGGCACTCAAAACAAGTACATGTTCGAGCATCATTTACTGACGAGCCACAGCAATCGCACCTATCAAAGCAACTAAAAGAATTATTGAAATGAATTCAAATGGAAGAAAAAAATCTGTTGATAAATGAATTCCAATTTGTTGGCCATTACTTATCAAATCTTGTTCTATAATCTGATTTGTTTTTGTAGTCCAAATAATTCCGTACCATGACGTATCTAGAATAATAGTAATTAGTGAAACAAAAATACTTGTACAAACTAAGGAAGTAACCCCGCTTCCAACAGTCCAAAGATTAAAATCTTTGTAATATTCTGAACCATTCATGAACATCACGGCAAATATAATTAAAACATTTATAGCTCCCACATAAATAAGGAGCTGTGCGGCAGCTACAAAATGAGAGTTTGATAAAATATAGAATAAAGATATACAAACAAGAACCAATCCCAACGAAAAGGCAGAATAAATTGGGTTGGTAAGTAATACTACTCCTAGACCTCCTAATATAAGACCTAACCCCAGAAAGACTAAAAGAAAATCATGAATTAGTCCAGGCAAATCCATCTATTTTTTTTGAGTTGAATTCAAAATTGTTCGAATTGTATAATCGTCAACTACTGACATTGGTAAACGACCTAAAGCAATTTGATTATAATTCAATTCGTGACGATCATAAGTAGAAAGCTCATATTCTTCAGTCATCGATAAACAATTTGTCGGACAATACTCAACACAGTTGCCACAAAATATACAGATTCCGAAATCAATACTGTAATTAAGCAACCGTTTCTTTCGAATGTCAGTTTCCAATTTCCAATCAACAACAGGTAGATCTATAGGACATACACGAACACATACTTCACAAGCAATGCATTTATCAAATTCAAAATGAATTCGACCGCGGAAACGCTCCGATGTGATTAATTTTTCATAAGGATATTGAACAGTTACAGGTAAACGATTTGCATGAGATAAGGTAATCATGAAACCTTGACCAATGTACCTTGCAGCTCGTATGGTTTGTTGCCCATAATTCATGAACCCAGTTACCATGGGAAACATTTATAGTGAAAGAAGTTCGAAAGAGGTTGTTAATAATAGATTACCGAGAGAAATAGGTAAAAGAAATTTCCATCCAAGATTTAAAAGTTGGTCCATTCTTAGTCTAGGTAAAGTCCATCTTGTTGTGATAGAAATGAACAAGAACAAATAAGTTTTAACCAATGTAATAAAGATACCAATTGTTGTTCCAAAGACTCCGCTCATTTTTTTTATTTCAAAAAGCTCAGGAACGAATATATACGGAATAGAGATATTCCAACCGCCCAAGTAAAGAACTGTTACAAATAATGAAGAAACTAATAAGTTTAGATAGGAAGCAATATAAAATAAACCAAATTTGATGCCCGAATATTCGGTTTGATAACCTGCTACTAATTCTTCTTCTGCTTCTGGTAAATCAAAAGGTAATCTCTCACATTCTGCTAGAGAAGAAATAAAAAAAATGATAAATCCTATAGGTTGACGCCACAAATTCCACCCCCAAAAACCAGATTTTGATTGTGCCTCAACTATATCAACTGTACTTGAACTATTAGATAATAGAGATATGGATAACACACAAAGAGTTAATGGTATTTCATAACTAATCGATTGAGCAGCAGCTCGTAAACCACCCAAAAAGGAATATTTATTATTTGATCCATATCCTGACATAAGAAGTCCGATGGGAGCAATACTTGAAATGGCAATCCATAAAAAAACACCAATATTTAGATCAGTTAAAACAAGGTGATAGCCAAAAGGAATTACCGAATAGCTTAATATAGTTGATATGACTGCTATGGATGGTCCGATACTGAATAAACGAATATCCCCCCTAGATGGAAAAAGATTCTCTTTGAAAAGTAGTTTTGTCCCATCCGCTAGAGCTTGAAGAACTCCTAAAGGACCGGCATATTCAGGTCCAATACGTTGTTGTATCCCTGCAGATATTTCTCTTTCTAACCATACAATTACTAGTATGCCTGTCGTGATTCCCAATACAAGAATAAAAATCGGGGCAAACACCCATATAATTCCATAGACCTCGTTTAAGGATTCTAATCTAGAAAAAGAATTGATAGCTTGTACTTCTGTTGTATCAATTATCATTCAACGATCAACTTCTCCCATAATGATATCTATACTACCTAGTATTGTCATAATATCAGCCAATTTCATTCTTTTAACTAATTCAGGAAGAATTTGCAAATTGATAAAACCTGGCGGACGAATTTTCCATCTCCAAGGAAAACCGCTCTGATCCCCTATCAGAAAAATTCCCAATTCTCCTTTTGGTGCTTCGACTCTCACATAAAGTTCTTGTTTCGGTAATTCAAAAGTAGGAGAAGTTTTTTTACTAATGAATCGATATTCGAAATCGTTCCATTCCGAATCCCTTTCTCTATCAAAGCGTCGGGTTTCTAAATTCTCATAGGGCCCCCCCGGAATTCCTTCCAGAGCCTGTTGAATAATTTTTATAGATTCCAGCATTTCACCAATCCGGACTAAATAACGAGCTAAGGAATCTCCTTCTTTTTGCCACTGGATTTCCCAATCAAATTCGTCGTAACACTCATAATGATCAACTTTACGAAGATCCCATTGTACTCCAGAAGCTCGTAGCATTGGTCCTGATAAACCCCAATTTATTGCTTCTTCTGTACCAACAATACCTACCCCCTCAACTCGTTCTAAAAAAATAGGATTTCGCGTAATAAGTTTTTGATATTCAGTAACTCCTGTTAAAAAATAATCGCAAAAATCCAAACATTTATCTATCCAACCATAAGGTAGATCAGACGCTACTCCTCCGATACGAAAAAAATTATGCATCATTCTCATACCAGTGGCAGCTTCGAATAAATCATATACTAACTCTCTTTCTCTAAAGATATAGAAGAAAGGAGTCTGTGCACCAATATCTGCCATAAAAGGGCCAAGCCATAACAAATGAGAAGCTATACGACTCAATTCCAACATAATTACTCTGATATAGCCAGCTCTTTTAGGCACTTGAATATTTCCTAACAGTTCTGGACCATTTACTGTTATTGCTTCTGTGAACATAGTAGCCAAATAATCCCAACGTGTTACATAGGGCAAATATTGTATAATTGTTCGATTTTCCGCAATTTTTTCCATTCCTCTGTGTAAATAACCTAATATTGGTTCGCAGTCAATAACATCTTCCCCGTCTAGAGTAACGATGAGTCGAAGAACACCATGCATTGATGGGTGGTGGGGACCCATATTAACTATCATAAGGTCTTTTCGTGTAGCTGGTACATTCATACTATCACCCCCAAAAAACCAAACTCTGCCTTACGTAAAGTTGCCAGAGTACGATTAACCTCTGGATTTGAAATCACTGCTTATATACCTGGTATTGGCCATAATTTACAAGAACATTCTGTAGTCTTAGTAAGAGGGGGAAGGGTTAAGGATTTACCCGGTGTGAGATATCACATTGTTCGAGGAACCCTAGATGCTGTCGGAGTAAAGGATCGTCAACAAGGGCGTTCTAAATATGGGGTCAAAAAGCCAAAATAAATGTCACGTCGAGGTACTGCAGAAGAAAAAACTGCAAAATCCGATCCAATTTATCGTAATCGATTAGTTAACATGTTGGTTAACCGTATTCTGAAACACGGAAAAAAATCATTGGCTTATCAAATTATCTATCGAGCCATGAAAAAGATTCAACAAAAGACAGAAACAAATCCACTATCTGTTTTACGTCAAGCAATACGTGGAGTAACTCCCGATATAGCAGTAAAAGCAAGACGTGTAGGCGGATCGACTCATCAAGTTCCCATTGAAATAGGATCCACACAAGGAAAAGCACTTGCCATTCGTTGGTTATTAGGGGCATCCCGAAAACGTCCGGGTCGAAATATGGCTTTCAAATTAAGTTCCGAATTAGTGGATGCTGCCAAAGGGAGTGGTGATGCCATACGCAAAAAGGAAGAGACTCATAGAATGGCAGAGGCAAATAGAGCTTTTGCACATTTTCGTTAAATGGATGGAATCAAATATGCAGTATTTACAGACAAAAGTATTCGGTTATTGGGGAAAAATCAATATACTTTTAATGTCGAATCAGGATTAACTAGGACAGAAATAAAGCATTGGGTCGAACTCTTCTTTGGTGTCAAGGTAATAGCTATGAATAGCCATCGACTCCCGGGAAAGGGTAGAAGAATGAGACCTATTATGGGACATACAATGCATTACAGACGTATGATCATTACGCTTCAACCGGGTTATTCTATTCCACCTCTTAGAAAGAAAAGAACTTAAATGGCGATACATTTATACAAAACTTCTACCCCGAGCACACGCAATGGAGCCGTAGACAGTCAAGCGAAATCCAATACACGAAATACACGAAAGAATTTGATCTATGGACAGCATCGTTGTGGTAAAGGCCGTAATGCCAGAGGAATCATTACCGCAAGACATAGAGGGGGAGGTCATAAGCGTCTATACCGTAAAATCGATTTTCGACGGAATGAAAAAGACATATATGGTAGAATCGTAACCATAGAATACGACCCTAATCGAAATGCATACATTTGTCTCATACACTATGGGGATGGTGAGAAGAGATATATTTTACATCCCAGAGGGGCTATAATTGGAGATACCATTATTTCTGGTACAGAAGTTCCTATAAAAATGGGAAATGCCCTACCTTTGACCGATATGCCCTTAGGCACGGCCATACATAACATAGAAATCACACTTGGAAAGGGTGGACAATTAGCTAGAGCTGCAGGTGCTGTAGCGAAACTGATTGCAAAAGAGGGGAAATCAGCCACATTAAAATTACCTTCTGGGGAGGTTCGTTTAATATCCAAAAACTGCTCAGCAACAGTCGGACAAGTAGGGAATACTGGGGTGAACCAGAAAAGTTTGGGTAGAGCCGGATCTAAATGTTGGCTAGGTAAGCGTCCTGTAGTAAGAGGAGTAGTTATGAACCCTGTAGACCACCCCCATGGGGGTGGTGAAGGGAGGGCCCCAATTGGTAGAAAAAAACCCGCAACCCCTTGGGGTTATCCTGCACTTGGAAGAAGAAGTAGAAAAAGGAATAAATATAGTGATAATTTGATTCTTCGTCGCCGTAGTAAATAG
Tanzania_11_Kibembe TTATCCATTTGTAGATGGAGCTTCGACAGCAGCTAAGTCTAGAGGGAAGTTATGAGCATTACGTTCATGCATAACTTCCATACCAAGGTTAGCACGGTTAATAATATCAGCCCAGGTATTAATTACACGACCTTGACTATCAACTACAGATTGGTTGAAATTGAAACCATTTAGGTTGAAAGCCATAGTGCTAATACCTAAAGCAGTGAACCAAATACCTACTACAGGCCAAGCAGCTAGGAAGAAATGTAAAGAACGAGAGTTGTTGAAACTAGCATATTGGAAGATCAATCGGCCAAAATAACCATGAGCAGCTACGATATTATAAGTTTCTTCCTCTTGACCGAATCTGTAACCTTCATTAGCAGATTCATTTTCTGTGGTTTCCCTGATCAAACTAGAGGTTACCAAGGAACCATGCATAGCACTGAATAGGGAGCCGCCGAATACACCAGCTACGCCTAACATGTGAAATGGGTGCATAAGGATGTTGTGCTCAGCCTGGAATACAATCATAAAGTTGAAAGTACCAGAGATTCCTAGAGGCATACCATCAGAAAAGCTTCCCTGACCAATTGGATAGATCAAGAAAACAGCAGTAGCAGCTGCAACAGGAGCTGAATATGCAACAGCAATCCAAGGGCGCATACCCAGACGGAAACTAAGTTCCCACTCACGACCCATGTAACAAGCTACACCAAGTAAGAAGTGTAGAACAATTAGCTCATAAGGACCGCCATTGTATAACCATTCATCAACAGATGCCGCTTCCCATATTGGGTAAAAATGCAAACCTATAGCCGCAGAAGTAGGAATAATGGCACCAGAAATAATATTGTTTCCATAAAGTAGAGATCCAGAAACAGGTTCACGAATACCATCAATATCTACCGGAGGGGCAGCAATGAAAGCGATAATAAATACAGAAGTTGCGGTCAATAAAGTAGGGATCATCAAAACACCAAACCATCCAATGTAAAGACGGTTTTCAGTGCTGGTTATCCAGTTACAGAAACGACCCCATAGGCTTTCGCTTTCGCGTCTCTCTAAAATTGCAGTCATTTATACTTGTTCCTGAATTACAAAACGTTCCTTCTGTTCCTGAATAGCTTCTTTCAAAAGGGTTTCTGCTTCTTCGGTGAATGTTTTGGTAGAAGATATGATTTCTTGGAACTGAGGTTTATTCGTTTTTAAGTAGGTACGTAACTCAACGAGAAATTTCCTTACTTGTCCAATTTCTAATGAATCAAGATAACCATTCGTTCCGGTATAAATAGTCATTATCTGTTCCTCCACCGTGAGAGGAGCGGATTGGGATTGTTTGAGCAACTCGCGTAGTCGTTGACCTCTTGCCAATTGATTCTGAGTAGCTTTATCGAGATCAGAAGCGAATTGCGCAAAGGCTTCTAATTCTACGAATTGCGCCAATTCCAATTTTAACTTACCAGCTACTTGTTTCATAGCTTTTATTTGAGCTGCGGATCCTACTCTGGAAACAGAAATACCCACATTAATAGCAGGCCTGATTCCAGCATTGAATAGATCGGCGGATAAGAATATTTGTCCATCTGTAATGGAAATTACATTAGTAGGAATATAAGCCGAAACGTCTCCTGATTGGGTCTCAACTATTGGTAAAGCAGTCATACTTCCTTCACCTAAACGAGAACTTAATTTAGCGGCTCTTTCCAAAAGGCGTGAATGCAAATAAAAGACATCTCCTGGATAAGCTTCACGACCAGGTGGTCTTCGTAATAGAAGAGACATTTGGCGATAAGCCTGCGCTTGTTTGGAGAGATCATCATAAATGATTAAAGTGTGTCGTTCACGGTACATAAAATATTCAGCCAGAGCCGCTCCCGTATAAGGGGCGAGGTATTGTAATGTAGCCGGAGAATCCGCCGTTTCGGCTACCACAATAGTGTACTCCATTGCCCCTCTTTCCTGTAAAGTAGTCACTACTTGAGCCACAGAAGACGCTTTTTGCCCAATAGCTACATAAACACATATTACATTTTGTCCTTGTTGATTGAGAATTGTATCTGTGGCTACTGCTGTTTTACCAGTCTGTCTGTCCCCAATAATTAATTCTCGTTGACCACGTCCTATAGGGATCATCGAATCAATAGCAATAAGTCCTGTTTGAAGAGGCTCATATACAGAACGTCTCGAAATAATACCTGGAGCAGGAGATTCAATTAACCGAGATTCAGAAGCTGAAATTTCACCTCGACCGTCAATAGGTTTAGCTAGGGCATTTATAACACGACCCAAATAAGCCTCACTCACAGGTATCTGAGCAATTCTTCCTGTTGCTTTTACGGAGCTTCCCTCTTGTATCATTAAACCGTCACCCATTAATACAACACCGACATTATTTGATTCCAAATTCAGAGCAATGCCTATTGTACCCTCTTCAAATTCTACTAATTCGCCTGCCATTACTTCATCAAGACCATAAATACGAGCAATGCCGTCGCCTACTTGAAGTACGGTACCAGTATTTACAATCTTTACTTCCCTATTATATTGCTCAATACGTTCGCGGATAATATTACTAATCTCGTCGGCTCGAATGGTTACCATCTAATCAGTTATTTCTTTTATCGCGCCAAACATGCCAAGATTAGCATTGATGGTACGTAAATGCAACTCGTTGGTCAAACAACTATTCAGAGTTCCTAGAGCTCCTTGTAAGGCTTGTTGGAAAACCCGTTGTCGGACTTGATTAATCGTTCGTTGTTGTTCAAAATGAATGGTTTCATTTTTGTAATTTTCTAATTGTTCCAAAGTCTTATAAGTTGAATTAATCAAATTCAATTTTTCTCGTTCTATCTCAGAATATCCATTCGTTCGAAACTGATCTGCTTCTATTTCCACTTTCCGTAAGCGGGCCCGGGCTTTTTCCAGCTGTTCAATAGCCCCCTCGCGTAGTTTTTCTGAATTTCGAATAGTATCCAAAATCCTTTGTTTTCGATTATCTAATAAATCACTTAACACCCCCTTTCCAAAAAAAATCAATACACCAAGGACTACACTTAGATTTATTAGATTTGTTGCTAAAATATCGGTATTAAACCCGAAACTCCCGGCGGATGGCCAGTGACCCAAGGAAACGAAAGAATCGGTTATATTTTTCATTTAAACAAAAGGATTCGCAAATAACAGTGCTAATGCTACAACCAGTCCATAAATCGTTAAAGCTTCCATAAAAGCCAGACTAAGCAATAAAGTACCTCGTATTTTTCCCTCCGCCTCGGGTTGTCTTGCAATACCTTCTACAGCTTGGCCCGCGGCAGTACCTTGACCAACCCCAGGTCCAATAGAAGCAAGCCCAACGGCCAACCCAGCAGCAATAACGGAAGCGGCAGAAATCAATGGATTCATTCAATGATGCCCCTCCATGGATTCGCCTATATAAGCCGCAGCTAAAGTTGCAAAAATAAGAGCTTGAATACCACTTGTAAATAATCCAAGGAACATGACAGGTATAGGAACCACTAAAGGTACTAAAGAAACAAGAACAACAACTACTAATTCATCCGCTAATATATTGCCGAAAAGTCGAAAGCTAAGTGATAAAGGTTTTGTGAAATCTTCTAAAATGTTAATGGGTAAAAGGATTGGAGTTGGTTGAATGTATTTACTGAAATAACCTAATCCTTTTTTGCTAAGACCCGCATAAAAATATGCTATTGACGTAAGTAAAGCTAAAGCAACGGTAGTATTTATATCATTCGTAGGTGCGGCTAACTCCCCGTGAGGTAACTGTATGATCTTCCAAGGTAAAAGCGCCCCCGCCCAATTAGAAACAAAAATAAATAGAAACATAGTTCCAATAAAGGGGACCCACGGGCCATATTCCTCTCCAATCTGAGTTTTGCTCACATCTCGAATGAATTCAAGGACGTATTCGAAGAAATTCTGACCTCCAGTTGGAATGGTTTGTGGATTCCGAACAGCTACAATGGCCGAACCTAATAAGATAGCAATTACAACCCAAGAAGTAATAAGCACTTGGGCATGGACTTGGAAACCTCCTATTTTCCAATAGAAATGCTGGCCTACTTCCACACCGGATATATCATATAACCCCCTTAGTGTTAGTGTGTTGATGGAACATGATAGAACATTCATTCAGGGATTTCGTATATAGCTAGAACGACCCTCACAAATTGCAAATACTAATTTATTAAGAATTAATCGGATTGAAGCTATAGCGTCATCATTCGTTGGAATCGAAATATCTGCGAGATCCGGGTCACAGTTTGTATCAATTAAACAAATTGTTGGAATTCCCAAAGTCATACATTCCCGAAGAGCCGTATATTCTTCTTGCTGATCAACGATTATTACAATATCGGGTAACCCCGTCATATATTTAATCCCGCCCAGATATGTTTGCAAGTGAGCTAACTGTCTCTTCAATCGAGCCGCATCTCCTTTCGGAAGACGGTTGAGTCTACCTGTCTTTTGTTCCATTCTCAAGTCCCTGAACTTTTGAAGTCTAGTTTCTGTAGTGGACCAATTCGTTAAAATACCGCCGAGCCATTTTTTATTAACATAATGACACCGAGCCCTTATTGCAGCCCGCGCTACTAAATCCGCTGCTTTATTTTTGGTACCAACAATTAAGAATTGCTTTCTCCTACTTGCTGCATCAAAAACTAAATCACAAGCTTCTGATAAAAAACGAGCAGTTCTAGTAAGATTTRTAATATGAATACCTTTACGCTTTGCAGAGATATAAGGTGCCATTCTCGGATTCCATTTTCTAGTACCATGACCAAAATGAACTCCTGCTTTCATCATCTCTTCAAAATTAATGTTCCAATATCTTCTTATCATTTAGATACCATCTGAGCAGGCTTGGCAAAACCCTTGTATAGCTTCTTCGATTTCTCGATAAAGAGAAATATGACCAACAGTAGTTCGAATGTATATACAAAGAATTTCTTTTTTTATATTTCTTACTATTAGATAGTGTTCATAAATCTCATGATAGGTACCCAAAGATTCATAGTGAACTTCGATGGGAGCTTCTCTTGAAGTAATAGCGCGTTGATCTAGCTGCCACCGGAGCCACAAAGGACTATCTAAATGGATTCTTTTCTGCCGATAAGCGCCAAGTGCATCATAGGAATTAGAAAAAAGGGGTTCTTTCGTATATTTATCGTTATTACCGTCAATTCTTTTATTTTGATAATTTCTGCGATTACATGGATTATACCTATTTGCACAAATACCTCGACGATTCCCGCTTGTTAATACATAGAGCCCAATAAGCATATCTTGAGTTGGTACGGAAATGGGATCTCCAATAGCTGGAGACAGAAGATTCATATGAGAAAACATAAGTAAACGAGCCTCCGCTTGAGCCTCCAACGATAAGGGTACATGAACAGCCATTTGATCCCCATCAAAGTCTGCATTGAATCCCTTACAAACTAATGGATGTAAACAAATAGCGCGGCCTTCCACTAAAATGGGTTGGAATGCCTGTATGCCTAATCTATGCAGAGTCGGCGCTCTATTCAGTAATACTGGATGCCCCTGCATAACTTCGTGAAGTATTTCCCATACAATTGGCTCTTTTTCCCGAATTTTACTCTTAGCAACTCCTATGTTCGAAGCAAGATGTTGTCTAATTAGACCACGAATTACAAATATCTGGAAAAGCTCTATTGCTATTTCGCGAGGCAATCCACATCGATGTAATGAAAGTGAGGGGCCTACGACAATGACAGAACGCCCCGAATAATCAACCCGTTTGCCAAGCATAGTCTCACGAAATCTTCCTTCTTTGCCTTCAATTACATCCGAAAACGACTTGTAAACCTTATTATGACCGTCCCTCATTGGTTGTCCGCGGATTCCATTATCAAGAAGTGTATCCACGGCTTCTTGTACCAATTTCTCCTGACACATTACTAATTCCCCTGGGGTAGATCTACTTGTTGTTAATAGATCAATAAGAGTATTGTTCCGATAGATAACTCTTCTATAGAGTTCATTAATATCTGAACTCATTAGTTTACCCCCATCTATCTGAATGATCGGTCTCAACTCGGGAGGAAGAACTGGTAATAGACATAAAACCATCCATTCTGGTTCGATATTTGTTCGAATAAAATGCTTAGCTAATTCCACACGTCTAACCAAAAAATCCTTTCTTCTTCCAACTTTTCGATCTTCCCATTCATTCCCGGTAGGCCCTTCTTCCCCTAATTCTTTCCATTCTACCGATGAATAATCTATAATAATTCGCAAATCCAGATCGGCTAATTGTTCTCGGATAGCACCAGCTCCTGTAGAAATTTCTCGATTTCGAAATGTATCGAAGCATTGGGTAGTAAAAAAAAGCGGAATACTGTATTTCCAGGATTGGATTTCATATTCGAATAAACCTCGTAATCGTAAAAAAGTAGGTTTTTTAGCTATGGGCCTAGCAAAAGAAAAATCGCAGTATACTAGGCCTTCTAATTCTTTAAGAGGTTTATCTAAAAGATTTGCGATATAACTAGGAAGACGTTTCAAATACCACACATGAGTTACTGGGCATGCCAGTTTGATGTAGCCCATTTGATATCTTCGTATCCGAGAATCAACAAATTCGACTCCGCATTGTTCACAAAATTTTTGGTCTTCTTTTTCATTCCTGATTACTCGATAATTTCCACACGCACAAATTCCACTTTTTATTGGCCCAAAAATTCTTTCACAAAATAATCCATCCTTTTCAGGTTTATTGGTTTTGTAATGAAAAGTATAGGGTTTTGTCACCTCTCCAACAATCTCTCCGTTAGGTAGGATTTTATTGGCCCAAGCACTTATTTGTTGAGGCGAAACTAATCCAATTCGGAGTTGTTGATGTTTATACCGATCAATCATTTAATCACCTTGACTAACTGTTTTTACGTATATTATAAGTAAAAAAGCAGTAGGAACTAGAATGAACAGTGCAGTAGCAATAAATGCAAGAATATTTACTTCCATATGACTATAGCCCTTGGTAAATTTACCAAAGACGAAAATGATTTATTTGATATTATGGATGACTGGTTACGGAGGGACCGTTTCGTTTTTGTAGGTTGGTCCGGTCTATTGCTCTTTCCTTGTGCCTATTTCGCCGTAGGGGGTTGGTTCACAGGTACAACCTTTGTAACGTCATGGTATACCCATGGATTGGCCAGTTCCTATTTGGAAGGCTGCAACTTCTTAACCGCCGCAGTTTCTACTCCTGCTAATAGTTTAGCACATTCTTTGTTATTATTATGGGGTCCTGAAGCACAAGGAGATTTTACTCGTTGGTGTCAATTAGGTGGTTTGTGGACTTTTGTTGCTCTCCACGGTGCTTTTGGACTAATAGGTTTTATGTTACGTCAATTTGAACTTGCTCGATCTGTGCAATTGCGACCTTATAATGCAATCGCATTCTCTGGTCCAATTGCTGTTTTTGTTTCTGTATTCCTGATTTATCCATTAGGCCAGTCTGGTTGGTTTTTTGCGCCTAGTTTTGGTGTAGCAGCTATATTTCGATTCATCCTCTTTTTCCAAGGGTTTCATAACTGGACGCTGAACCCATTTCATATGATGGGAGTTGCCGGCGTATTGGGCGCTGCTCTGCTATGCGCTATTCATGGTGCTACTGTAGAAAATACTTTATTTGAAGATGGTGATGGTGCAAATACATTCCGTGCCTTTAACCCAACTCAAGCTGAAGAAACTTATTCAATGGTCACCGCTAACCGCTTTTGGTCTCAAATCTTTGGGGTTGCTTTTTCCAATAAACGTTGGTTACATTTCTTTATGTTATTTGTACCAGTAACCGGTTTATGGATGAGCGCTCTTGGAGTAGTCGGTCTGGCTCTGAATCTACGTGCCTATGACTTCGTTTCTCAGGAAATCCGTGCAGCAGAAGATCCTGAATTTGAGACTTTCTACACTAAAAATATTCTCTTAAACGAAGGTATTCGTGCTTGGATGGCGGCTCAAGATCAGCCTCATGAAAACCTTATATTCCCTGAGGAGGTTCTACCACGTGGAAACGCTCTTTAATGGAACTTTATCTTTAGCCGGTCGTGACCAAGAAACCACTGGTTTCGCTTGGTGGGCCGGGAATGCCCGACTTATCAATTTATCCGGTAAACTATTGGGAGCTCATGTAGCTCATGCTGGATTAATCGTATTCTGGGCCGGAGCAATGAACCTATTTGAAGTGGCTCATTTTGTACCGGAGAAGCCAATGTACGAACAAGGATTAATTTTACTTCCCCACCTAGCTACTCTAGGTTGGGGGGTAGGTCCTGGTGGGGAAGTTATAGATACCTTTCCATACTTTGTATCCGGTGTACTTCACTTAATTTCCTCTGCAGTATTGGGCTTTGGCGGTATTTATCATGCACTTCTGGGTCCTGAGACTCTTGAAGAATCTTTTCCATTTTTTGGTTATGTATGGAAAGATCGAAATAAAATGACAACAATTTTAGGTATTCACTTAATCTTGCTAGGTATAGGTGCTTTTCTTCTAGTATTCAAGGCTCTTTATTTTGGGGGCGTATATGATACCTGGGCTCCGGGGGGGGGAGATGTAAGAAAAATTACCAACTTGACCCTTAGCCCAAGTGTTATTTTTGGTTATTTACTAAAATCCCCCTTTGGAGGAGAAGGATGGATTGTTAGTGTGGACGATTTGGAAGATATAATTGGAGGGCATGTATGGTTAGGTTCCATTTGTATACTTGGTGGAATCTGGCATATCTTAACCAAACCCTTTGCATGGGCTCGCCGTGCACTTGTGTGGTCTGGAGAGGCTTACTTGTCTTATAGTTTAGGTGCTTTATCCGTTTTTGGTTTCATTGCTTGTTGCTTTGTCTGGTTCAATAATACCGCGTATCCTAGTGAGTTTTACGGACCTACTGGACCAGAAGCTTCTCAAGCTCAAGCTTTTACTTTTCTAGTTAGAGATCAACGTCTTGGGGCTAACGTGGGATCCGCTCAAGGACCTACCGGGTTAGGTAAATATTTAATGCGTTCGCCTACCGGAGAAGTTATTTTTGGAGGCGAAACTATGCGTTTTTGGGATCTGCGTGCTCCTTGGTTAGAACCTCTAAGAGGTCCAAATGGTTTGGACTTGAGTAGGTTGAAAAAAGACATTCAACCTTGGCAAGAACGCCGTTCCGCGGAATATATGACCCATGCGCCTTTAGGTTCGTTAAATTCTGTAGGTGGCGTAGCTACCGAGATCAATGCAGTCAATTATGTCTCTCCTAGAAGTTGGTTAGCTACCTCTCATTTTGTTCTAGGATTCTTCCTATTCGTAGGTCATTTATGGCATGCGGGAAGGGCTCGTGCAGCTGCAGCAGGATTTGAAAAAGGAATTGATCGTGATTTTGAACCTGTTCTTTCCATGACTCCTCTTAACTAAATGACTATTGCTTTCCAATTGGCTGTTTTTGCATTAATTGCTACTTCATCAATCTTACTGATTAGTGTACCTGTTGTTTTTTCTTCTCCTGATGGTTGGTCGAGTAACAAAAATGTTGTATTTTCCGGTACATCATTATGGATTGGATTAGTCTTTCTGGTAGGTATCCTTAATTCTCTCATCTCTTGATTACCAACTTGATCTTGTTGCCCCCGGCAACAAACATGCATGAACCATTTCACGAAGTATGTGTCCGGATAGCCCAAAGTCTCGATAATTAGCTCTCGGTCTTCCAGTCGAAAAACAACGTCGATGAAGACGTGTCGGTGCACTATTCCGCGGTAGGGATTGTAACTTTCCATGAATTTCCCATTTATCACTTAACGACGGAACTTTGCTTATTTCTTTTTTTAAGGATCGACGCATCAAATGATATTTTTGTTCCAATTTTTGCCTCTTCTTCTCCCGCTGAATCAAACTTTTCCTTGCCATTTAACCAAATTTACCTGATGTAGAGGCAATCAAGAAAGCCGCATAAGTGAAGATATAACCTACGGAAAAGTGGGCTAATCCAACCAATCTTGCTTGCACAATGGAAAGAGCTACTGGTTTATCTCTCCATCGAATCAAATTAGCCAAAGGTGTACGCTCATGAGCCCATGCTAAAGTTTCAATCAATTCTTGCCAATATCCGCGCCAAGAAATTAAAAACATAAATCCAGTAGCCCAAACAAGATGTCCAAATAAGAACATCCACGCCCAGACCGATAAGCTATTCATACCAAAAGGGTTATATCCATTGATAAGTTGTGAAGAGTTTAACCATAGATAATCTCTTAACCATCCCATCAAATAAGTGGAAGATTCATTAAACTGTGAAACATTACCCTGCCATAATGTGATGTGCTTCCAATGCCAATAAAAAGTAACCCATCCAATGGTATTTAACATCCAGAAAACCGCCAAATAAAATGCGTCCCAAGCCGAAATATCACAAGTACCGCCGCGTCCCGGACCATCACAAGGAAAACTATAACCAAAATCCTTTTTATCTGGCATTAACTTCGAACCGCGTGCATCTAAAGCACCTTTTACTAAGATCAATGTGGTTGTATGTAACCCTAGAGCAATAGCATGATGAACCAAGAAGTCTCCAGGCCCTATTGTTAAGAATAATGAATTACTATTTTCATTAATAGCATTTAACCAGCCGGGCAACCATATGCTTCGACCTGCATTGAAGGCTGGACTATTCGTTGAAGATAAAAGTACATCGAACCCATATGAAGTTTTACCGTGAGCAGATTGTATCCATTGGGCGAATATGGGTTCGATTAAGATTTGTTTCTCCGGAGTACCAAAAGCAAGCATGACATCATTATGAACATAAAGTCCCAAAGTATGGAATCCAAGAAAGAGACTGGCCCAACTTAAATGGGATATGATAGCTTCTTTATGGTCTAACATTCTTGCCAATACATTATTCTCATTCTGTTCCGGATTGTAATCTCTAATAAAAAATATAGCTCCATGAGCAAAAGCTCCTGTCATGATGAATCCTGCGATGTATTGGTGATGAGTATATAACGCAGCTTGAGTAGTAAAGTCTTGCGCTATGAACGCATAAGCAGGTAATGAGTACATGTGTTGAGCCACTAAGGAAGTAATAACCCCTAAAGAAGCTAGAGCAAGGCCTAATTGAAAATGAAGCGAATTGTTGATTGTGTCATAAAGACCCTTATGTCCACGCCCCAATCGCCCCCCCGGAGGAATATGCGCTTCTAAAAGATCTTTTATACTATGCCCAATCCCGAAGTTAGTTCTATACATATGACCGGCAACGAGAAAAATAAATGCAATAGCTAAATGATGGTGTGCAATATCGGTCAGCCATAAACTTTGTGTTTGTGGATGGAACCCCCCGAGAAGGGTTAGAATGGCAGTTCCCGCTCCTTGGGAGGTACCAAATAAATGACTACCTGAATCGGGATTTTGAGCATAAAGATTCCACTGACCTGTAAAAAACGGGCCTAACCCTTGGGGATGTGGTAATACATCTAAGAAATTATTCCATCGAACGTATTCCCCCCGGGAGCCGGGAATAGCGACATGGACTAAATGTCCTGTCCAAGCCAAAGAGCTTACTCCGAATAGTCCTGACAAATGATGATTGAGACGAGATTCGGCATTTTTGAACCACGAAACGCTCGGTTTCCATTTTGGTTGTAGGTGTAACCAACCCCCTAGTAAGGCTAGGGCAGAAAGAAATAATAGAAAAAGAGCTCCAATATAAAGATCTTCATTAGTACGTAAACCGATTGTATACCACCATTGATAAACACCAGAATAAGCGATATTCACTGGGCCAGGAGCACCCCCTCGAGTAAAAGCTTCCACGGCCGGTTGACCAAAATGAGGATCCCAAATTGCATGAGCAATAGGTCTTACATGTAAAGGGTCCTGTACCCATGCTTCAAAATTTCCTTGCCAAGCTACATGAAAGAGATTTCCGGAAGTCCACAGAAAAATTATTGCTAATTGCCCGAAGTGAGAAGCAAAAATATTCTGATAAAGACGTTCCTCCGTAATATCATCATGACTCTCGAAGTCATGCGCGGTAGCAATACCAAACCAAATACGACGAGTAGTGGGGTCCTGAGCTAAGCCTTGGCTAAACCTTGGAAATCTTAATGCCATTTATCCTACTGCAATAATTCTTGCTAAGAAGAACGCCCATGTTGTGGCAATTCCACCCAGAAGGTAATGGGTTACTCCTACAGCACGTCCTTGTATAATGCTCAAGGCTCTAGGCTGAGTAGCAGGAGCAACTTTTAATTTATTATGAGCCCAAACGATTGATTCAATAAGTTCTTGCCAATAACCACGACCGCTGAATAGAAACATTAAACTAAAAGCCCATACAAAATGAGCACCTAGGAAAAAAAGGCCATATGCAGATAATGAAGAACCATAAGACTGAATTACCTGGGACGCCTGTGCCCATAAGAAATCACGGAGCCATCCATTAATAGTAATGGAACTCTGTGCAAAGTTTCCTCCCGTGATATGAGTTACCACCCCTTGATCACTTATACTACCCCAAACATCTGACTGCATTTTCCAACTGAAATGGAATATTACTACCGAAATGGAATTGTACATCCAAAATAGTCCTAAGAAGACATGATCCCAAGCGGATACTTGACATGTTCCCCCTCTTCCAGGTCCATCACAAGGAAAACGAAAACCAAGATTTGCTTTATCCGGTATCAAACGAGAACTGCGGGCAAATAGAACTCCTTTCAGAAGTATCAATACCGTCACATGAATCGTAAATGCATGAATGTGATGTACCAAAAAATCCGCGGTTCCTAATGGAATCGGTAACAAAGCAACCTTGCCGCCGACTGCCACTAAATCACCACCCCCCCAAGTTAAACTGGTGCTTGCTGTTGCACCAGGAGCCGTTGCACCAGGTGCTAAAGCATGGGTGTTTTGTATCCATTGAGCAAAGACAGGTTGTAATTGTATAGCAGTATCTGAAAACATATCTTGAGGGCGCCCTAAAGCGCTCATGGTATCATTATGAATATATAAACCAAAACTGTGAAAGCCTAAAAATATACATACCCAGTTGAGATGTGATATGATTGCATCGCGATGCCTAAGGACACGATCTAATAGATCGTTGTATCGAGTAGTTGGATCATAGTCTCTTACCATAAAAATGGCTGCATGCGCAGCAGCACCAACTATGAGAAATCCACCAATCCACATGTGATGTGTGAACAATGACAGTTGTGTACCATAATCAGTAGCTAGATATGGATAAGGGGGCATGGAATACATATGGTGAGCTACAACAATGGTTAAAGAACCTAACATAGCTAGGTTAAGAGATAATTGAGCATGCCATGATGTTGTTAGGATCTCATATAGGCCTTTATGACCCTGACCTGTAAATGGACCTTTATGAGCCTCTAAAATATCTTTTATACCATGACCAATGCCCCAGTTAGTCCTATACATGTGACCCGCTATCAGGAAAAGAATTGCAATAGCTAAATGATGGTGTGCAGTATCGGTCAGCCATAGACCCCCAGTCACTGGATCTAATCCTCCACGAAAAGTAAGAAAGTCCGAATATTTTGACCAATTCAAGGTGAAAAATGGGGTTGCTCCCTCAGCAAAACTGGGATAAAGTTGAGCCAAAAGATCCCGATTCAAGATAAATTCATGAGGAAGTGGGATTTCTTTAGGATCCACTCCAGCGTTTAGAAATTGGTTAATTGGTAAAGATACATGTACTTGATGTCCCGCCCAAGAAAGAGACCCAAGTCCTAGTAGCCCCGCTAAATGGTGATTCAACATAGATTCTACATCTTGGAACCAAGCCAATTTTGGAGCAGCTTTGTGATAATGGAACCAACCAGCAAAAAGCATTAAGGCTGCAAAGACCAATGCACCAATTGCGGTACAATACAGTTGTAATTCACTAGTTATTCCAGATGCTCTCCAAATCTGAAAAAAACCGGAGGTTATTTGTATTCCTCGGAAACCCCCGCCCACATCGCCATTCAATATTTCTTGACCCACTATTGGCCAAACCACTTGGGCGCTAGGTCCAATGTGAGTAGGATCGCTTAGCCATGCTTCATAGTTGGAAAAACGAGCACCGTGGAAATACATGCCACTCAGCCAAAGAAAGATGATGGAGAGTTGGCCGAAATGAGCACTAAATACTTTCCGAGAAATCTCCTCCAAATCACTGGTATGGCTATCGAAATCGTGAGCATCAGCATGTAGGTTCCAGATCCAAGTAGTAGTATCAGGTCCTTTAGCTATTGTTCTTGAGAAATGACCGGGTCTGGCCCATTCCTCGAAAGAAGTTTTGATGGGATCCCTATCTACCAAAATTTTGACTTCTGGTTCCGGCGAACGAATAATCATTTATTCGAAACGCCTTGTGATTTTCAACCAATTCTGCGCTTCAATATAATTTCCGGGAGTAAGCGCTATAGCTTGTTTCCAATACTCCGCGGCTTGATCGAACCAAGCCTCCGCAATTTCAGAATCTCCCTGCCGAATGGCCTGTTCTCCTCGGTAATGACAGATCACGGCCATATTATTTAAAGCTTGTGGTAAGAAGGGGTTTCGTTCTAGTGCCCGAAAATAATATTCCAAAGCTTTTGTGTGTTCTCCATTACTTGTGTGAATAAGGCCTATATTATAGAGTATATAACTTCGATCATAGGGATCAATTTCTAGCCGCATAGCTTCATAATAATTCTGTAAAGCTTCTGCATAATTTCCTTCGGATTGAGCAGACATACCATCTCTGTAATAAGTAAATGCCTCTTTTTCTCCCGAAGTTGTCGGAATTATTCGTAATAAGATATTGGCTACAACTGAAAAAGTCTTATCAATAAAATTTCCATTTATCCGAGATCTAGGCATTTAAGTCTGACGAGAATAATATTCTACCACTAGCAATTCATTTATTTTCAAGCCAACCCATTTACTATCTATTATTTGATTGACCAATCCTTTATATTGGAATGGGTGAAGAGTCAAATGTTTTGGCAATTCCTCCTGGGGGGATGAATCAAGATCATTTTGAATCATAGCTCTAGATTTTTGTTCATCCCTCGCTGTAATAATATCTCGGGGTTTGCAGCGATAACTTGGTATATCTACTATACGACCATTAACTAAAATATGTCTATGATTAACTAATTGGCGGGCTCGAGGAATAGTTGACGCCATACCCAATCGAAAAAGGATGTTATCCAAGCGCATTTCAAGTAATTGTAGTAAAACCTGACCTGTTGACCCTTTGGCTTTTGCGGCGATACGAACGTATTTAAGTAATTGTCGTTCTGTAACACCATAATGAAAACGCAATTTTTGTTTTTCTTCTAAACGAATACGATATTGAGATTTTTTACCGGAGCGTGATTGATTTCTAAGATCGCTCCCGACTCTAGGCCTTTTACTAGTTAGTCCCGGCAAAGCCCCCAGACGGCGTATTTTTTTGAAACGAGGCCCTCGGTAACGTGACATTCAATGAGCATCTTGTATTTCATAAAAATTGGGAGCAATATAATCCTTACGTAAGGGCCACCCTATCCAACTTTCCGGCATTAAGATACGTTTCAGACGCGGATGATTATCATAAAAGATTCCCAGCATATCATAAGATTCCCTTTCTTGAAAATCCGCACTTTTCCAAACCCAGAAAACAGACGGAATTCTAGGATTTTTCCTTGGGGCAAAGACTTTTATACATACTTCTTCTGGTTGATCTATACCATACTCTATTCTCGTAAGATGATATACACTAGCTAACAGCCCGCCCGGTGCTACATCATAGGCACATTGCGAACGCAGATAATTGTAACCATATACATATAAAATGACAGCAATGGAATGCCAATCTTCGGGCTTTATTTGTAAAGTCTCTATTCCTTGGTAATCAAAACCCAAAAATCTATGAACTAGCCCATGTTTGACTAGCCAAGCAGACAAACGACCCTGCATCTAATTTACTAATTCGTTAGACGATACTGACCTTTTATATTTGAAAAATGTTTCAGGAGGGATCTTTGAAGTAGACGGCGATTGATAGAGTAATTCTTGATCATAATTTCCGGTATGAGTAGTGCGTTCAATATTAAACTTGTGATTAGTAGTAAAACACCGTTTCCCCGGTTGAGACCTAATTCGATCTTCATAAATTTCTCGAGATATTTTTTTACGAAGTTTTGTTATAGCATCTATAACCGCCTCCGGTTTAGGTGGACAGCCTGGCAAATAGACATCTACAGGAATTAGCTTATCGACCCCCCGAACAGTACTATAAGAATCGGTACTGAACATTCCCCCTGTAATTGTACATGCCCCCATAGCAATAACATATTTTGGTTCAGGCATTTGTTCATATAATCTTACTAAAGAAGGAGCCATTTTCATGGTTACTGTGCCGGCTGTTAAAATCAGGTCCGCTTGTCTAGGACTAGATCTTGGTACTAGCCCATAACGATCAAAGTCGAATCGTGAGCCTATTAATGAAGCAAATTCAATGAAGCAACAACTGGTACCATAGAGAAGTGGCCATAAACTGGAGAGTCTTGACCAATTTGAAAGATCATTTAATGTAGTTGAAATAACTGAAATTTGAGTTGTTCGATCAAGTAAAGGAAACTCAATGGAATTCATCTAAGACCATTCTAATGCTCCTTTTCTCCATGCATAAACTAAACCAACAATTAGGATAAGCACGAAAATTAAAGCTTCTATAAATACGGATAACCCCAATACATCGAAACTCATTGCCCATGGATAAAGAAAAACTGTTTCAACATCAAAAACAACAAAAACTAGAGCAAACATATAATAACGGATTCGAAATTGTAACCAAGCATCGCCTATTGGTTCTATACCCGATTCATAACTAGAAAGTTTCTCCGGCCCTTTGCTAATCGGGGATAAAACTCCGGAAATTAGAAATGCTAAAATAGGAATAACACTTGATATTATTAGAAATGCCCAGAATATATCATATTCGTAAATCAGAAACATTTACGAAATCTCATTGAGAGCCTCTACTCGTGCCCTAGCTCGTCTGAGAGCTAGATTTGCCTCAATTATTTGTCTCCTGCCTTCCGCTTTCCTCAAGTTAGCTTCTGCTATTTCAAGAGTTTGCTGAGCTTCTTGTGGATCAATGTCACTACCCTTCTCTGCATCATTTACTAAAACAGTAATCTCATTATTGCCTATTCTAGCAAAACCACCCATCAGAGCCATCGTTAACCATTGGTCATTAAGGCGTATTCTCAAAATACCGATATCGACAGCTGTGGCAATAGGTGCATGGTTTGGTAATACGCCAATTTGTCCACTATTAGTAGATAAAATGATTTCTTTCACTTCTGAATCCCAAACAATTCGATTCGGGGTCAGTACACAAAGATTTAAGGTCATTTCTTCAAGTTGTTCTCCATTTCTAAGTTCGTAGCCTTCGCAGTAGCTTCATCAATATTACCTACCAAATAAAAGGCCTGCTCAGGGAGACTATCTAATTCTCCCGAAAGGATCAATTTAAACCCTCTAATTGTTTCTGCTAGACCGACATATTTCCCCGGAGAACCGGTAAATACTTCTGCTACGAAAAAGGGTTGTGATAAGAAACGCTCAATTTTTCGTGCTCTTGCTACAGTTAAGCGATCCTCTTCGGATAATTCGTCCAACCCAAGGATAGCTATAATGTCCTGAAGTTCTTTGTAACGTTGTAAAGTTTGCTTAACTCTTTGCGCAGTTTCATAATGTTCCTCACCAACAATCTGAGGTTGGAGCATAGTTGACGTTGAATCTAAAGGATCTACTGCTGGATAGATACCTTTAGCAGCTAATCCTCTTGATAGTACAGTAGTAGCATCTAAATGTGCAAATGTCGTGGCAGGAGCAGGATCAGTCAAATCGTCCGCAGGTACATAAACTGCTTGAATAGAAGTTATGGACCCTTCTTTGGTAGAAGTAATTCTTTCTTGTAAAGAGCCCATTTCGGTACTAAGGGTAGGTTGATAACCCACAGCGGAAGGCATTCTACCCAATAAGGCGGATACTTCGGATCCTGCTTGGACGAAACGGAAGATATTGTCGATAAATAGAAGTACGTCTTGTTCATTAACATCTCGAAAATATTCCGCCATAGTTAGGGCAGTCAAACCAACTCTCATACGAGCTCCCGGCGGTTCGTTCATCTGACCATAGACTAGAGCCACTTTTGATTCTGCAATATTTTCTTCATTAATTACTCCAGATTCTTTCATTTCCATGTAAAGATCATTTCCTTCACGAGTACGTTCGCCTACTCCGCCAAATACGGATACACCCCCATGAGCTTTCGCAATGTTATTGATTAATTCCATAATAAGTACTGTTTTACCCACTCCAGCTCCCCCGAATAGCCCGATTTTTCCTCCACGGCGATAAGGGGCTAAAAGATCTACTACTTTAATTCCTGTTTCAAAAATAGATAATTTTGTATCTAACTGTATAAAGGCAGGTGCAGATCTATGAATAGGGGATGTTGCGCGAGTATCTACAGGACCTAAATCGTCAACAGGTTCTCCAAGCACGTTGAAAATTCGTCCTAGAGTTGCCCCACCGACTGGAACACTTAGAGGGGCTCCTGTGTCAATCACTTCCATTCCTCTCGTTAGACCATCTGTAGCACTCATAGCTACAGCCCGAACTCGATTATTTCCTAATAATTGTTGTACTTCACAAGTCACATTAATTTCTTGACCGGCAGTATCTCGACCCTTAACTACCAGAGCGTTGTAAATATTAGGCATCTTGCCCGGGGGAAAAGCTACATCTAGCACTGGCCCGATGATTTGAGCGATACGCCCCAGGTTCTTTTTTTCAAGCGCGGAAACTCCCGGACCAGAAGTAGAAGTAGTAGGATTGATTCTCATATGTCACCACAAACAGAGACTAAAGCAAGTGTTGGATTCAAGGCTGGTGTTAAAGATTATAAATTGACTTATTATACTCCTGACTATCAAACCAAAGATACTGATATCTTGGCAGCATTCCGAGTAACTCCTCAACCTGGAGTTCCGCCTGAGGAAGCAGGAGCTGCGGTAGCTGCTGAATCTTCTACTGGTACATGGACAACTGTGTGGACCGATGGACTTACCAGTCTTGATCGTTATAAAGGACGATGCTACGGCCTCGAGCCCGTTCCTGGAGAAGAAAATCAATATATTGCTTATGTAGCTTACCCATTAGACCTTTTTGAAGAAGGTTCTGTTACTAACATGTTTACTTCTATTGTGGGTAATGTATTTGGGTTCAAAGCCCTACGCGCCCTACGTCTGGAGGATTTGCGAGTCCCTCCTGCTTATTCTAAAACTTTCCAAGGGCCTCCTCATGGCATCCAAGTTGAGAGAGATAAATTGAACAAGTATGGTCGCCCCCTATTAGGTTGTACTATTAAACCAAAATTGGGGCTATCCGCTAAGAATTACGGTAGAGCAGTTTATGAATGTCTTCGCGGTGGACTTGATTTTACCAAAGACGATGAGAATGTGAACTCCCAACCATTTATGCGTTGGAGAGACCGTTTCTTATTTTGTGCCGAAGCAATTTATAAAGCACAGGCTGAAACAGGTGAAATCAAAGGGCATTATTTGAATGCTACTGCAGGTACATGCGAAGAAATGATCAAAAGGGCTGTATGTGCCAGAGAATTAGGAGTTCCTATCGTAATGCATGACTACTTAACAGGGGGATTCACTGCAAATACTAGCTTGGCTCACTATTGCCGAGATAATGGTTTACTTCTTCACATTCACCGCGCAATGCATGCAGTTATTGATAGACAGAAGAATCATGGTATGCATTTTCGTGTACTAGCTAAGGCTTTACGTCTGTCTGGTGGAGATCATATTCACGCTGGTACCGTAGTAGGTAAACTTGAAGGGGAAAGAGACATTACTTTGGGCTTTGTTGATTTACTGCGTGATGATTTTATTGAAAAAGATCGAAGCCGCGGTATTTATTTCACTCAAGATTGGGTCTCTCTACCAGGTGTTCTGCCTGTAGCTTCAGGGGGTATTCACGTTTGGCATATGCCTGCTCTGACCGAGATCTTTGGAGATGATTCCGTACTACAATTCGGTGGAGGAACTTTAGGGCACCCTTGGGGAAATGCACCCGGTGCCGTAGCTAATCGAGTAGCTCTAGAAGCATGTGTACAAGCTCGTAATGAGGGACGTGATCTTGCTCGTGAGGGTAATGATATTATCCGTGAGGCTAGCAAATGGAGTCCTGAACTAGCTGCTGCTTGTGAAGTATGGAAGGAAATTAAATTTGAATTCGCAGCAGTGGATACTTTGGATAAATAAATGACAATTCTCAACAACTTACCCTCCATTTTTGTGCCTTTAGTGGGCTTAGTATTTCCGGCAATTGCAATGGCTTCTTTATTTCTTTATGTTCAAAAAAACAAGATTTTTTAGATGAGTTGGCGATCAGAACGTATATGGATAGAACTTATAGCGGGGTCTCGAAAAACAAGTAATTTCTGCTGGGCCTTTATACTTTTTTTAGGTTCATTGGGATTTTTATTGGTTGGAATTTCCAGCTATCTTGGCAGAAATTTGATATCTTTATTTCCGTCTCAGCAAATAATTTTTTTCCCACAAGGGATCGTGATGTCTTTCTATGGGATCGCCGGTCTATTTATTAGTTCTTATTTGTGGTGCACAATTTTATGGAATATAGGTAGTGGTTATGATCGATTCGATAGAAAAGAAGGAATAGTGTGTATTTTTCGCTGGGGATTTCCTGGAAAAAATCGTCGCATCTTACTACGATTCCTTATGAAAGATATTCAGTCTATTAGAATAGAAGTTAAAGAGCGTATTTATGCTCGGCGTGTCCTTTATATGGAAATCAGAGGCCGGGGGGCTATTCCTTTGACTGGTACTGATGAGAATTTGACTCCACGAGAAATTGAGCAAAAAGTAGCGGAATTGGCCTATTTTTTGCGTGTACCAATTGAAGTATTTTGAATGAAAAAATGGAAAAAAAAAACATTTATTCCCCTTCTATATCTTACATCTATAGTTTTTTTGCCCTGGTGGGTCTCTTTTTTATTTAATAAAAGTTTGGAATCTTGGATTATTAATTGTTGTAATACTAGTAAATCCGAAACTTTTTTAAATGATATCCAAGAAAAAAGTATTCTAGAAAAATTCATGGAATTAGAAGACCTCGTTCGCTTAAACGAAATAATAAAGGAATACCCGGAAACACATCTACAAAAGTTTCGTATCGGAATCCACAAAGAAACGATCCAATTGATCAAGATGCACAATGAGGATCGTATCCATACGATTTTGCACTTCTCGACAAATATAATCTGTTTCATTATTCTAAGTGGTTATTCTATTCTAAGTAATGAAGAACTTATTATTCTTAATTCTTGGGTTCAAGAATTCCTATATAACTTAAGCGACACAATAAAAGCTTTTTCCATTCTTTTATTAACCGATTTATGTATAGGATTCCATTCACCTCACGGTTGGGAACTAATGATCGGCTCTGTCTACAAAGATTTTGGATTTGCCCATAACGATCAAATTATATCTGGCCTTGTTTCTACTTTTCCAGTCATTCTCGATACCATTTTTAAATATTGGATTTTCCGTTATTTAAATCGCGTATCTCCGTCACTTGTAGTGATTTATCATTCAATGAATGACTGAATGCAAACTAGAAAGACCTTTTCTTGGATAAAAGAAGAGATTACTCGTTCAATTTCCGTATTGCTCATGATATATATAATAACTTGGGCATCCATTTCAAATGCATATCCCATTTTTGCACAGCAGGGTTATGAAAATCCACGCGAAGCAACTGGTCGTATTGTATGTGCCAATTGTCATTTAGCTAATAAACCCGTGGATATTGAGGTTCCACAAGCGGTACTTCCAGATACTGTATTTGAAGCAGTTGTTCGAATTCCTTATGATATGCAACTGAAACAAGTTCTTGCTAATGGTAAAAAGGGGGCTTTGAACGTGGGGGCTGTTCTTATTTTACCTGAGGGGTTTGAATTAGCCCCTCCCGATCGTATTTCGCCAGAGATGAAAGAAAAGATGGGAAATCTGTCTTTTCAGAGTTATCGCCCCACTAAAAAAAATATTCTTGTGATAGGTCCTGTTCCTGGTCAGAAATATAGTGAAATTACCTTTCCTATTCTTTCTCCGGACCCCGCCGCTAAGAAAGATGTTCACTTTTTAAAATATCCCATATATGTAGGCGGAAACAGGGGAAGGGGTCAGATTTATCCCGACGGGAGCAAGAGCAACAATACGGTTTATAATGCTACAGCAGCAGGTATAGTAAGCAAAATCATACGAAAAGAAAAAGGGGGGTACGAAATAACCATAACGGATGCGTCAGAGGGACGTCAAGTGATTGATATTATACCTCCAGGACCAGAACTTCTTGTTTCAGAAGGCGAATCCATTAAACTTGATCAACCATTAACGAGTAATCCTAATGTGGGTGGATTTGGTCAGGGGGATGCAGAAATAGTACTTCAAGACCCATTACGCGTCCAAGGCCTTTTGTTCTTCTTGGCATCCGTTATTTTGGCACAAATCTTTTTGGTTCTTAAAAAGAAACAGTTTGAGAAGGTTCAATTGTCCGAAATGAATTTCTAGTTACAGGGATGAACCCAATCCGGAATATGAACCATAAAAGAAAATGCCTATTAAACCGATCACAAGAATACCAGTTACAGTACCTACTATCCAAAGAGGAATTCTTCCAGTAGTATCGGCCATTCAATTGAAGAAATAATTAGAAAATAAAACAGCAAGTACAAAAATGAGTAATAACCCCCAGTAGAGACTGGTACGATTCAATTCAACATTTTGTTCGTTCGGATTTGATTGTGTCATTTATCGTTGGATGAACTGCATTGCTGATATTGACCCCAAAAAAAAAACGGTAGGTACAGCTAGTCCGTGAACAGCCAACCATCGTACTGTAAAAATTGGATAGGTTCGATCTATGGTCATCTAAAAAGATTTACTAAATTCATCGAGTTGTTCCAAAGAATCAAAACGGCCAGTTATTAATGGAATTCCTTGTCGGCTTTCGGTAAAATATTCATTTGGACGAGGACTTCCAAATACATCGTAAGCTAAACCCGTACTGACGAATAACCAACCTGCAATGAATAGGGAAGGTATAGTAATGCTATGAATGACCCAATATCGAATACTGGTAATAATATCAGCAAAAGAACGTTCTCCTGTGCTTCCAGACATATGATTGAAGTTTTTCTATTTGGAATCGTCTTAGGTCTAATTCCTATTACTTTGGCCGGATTATTCGTAACTGCATATTTACAATACAGACGTGGTGATCAGTTGGACCTTTGAATGCGAGATCTAAAAACATATTTATCTGTAGCACCGGTAATAAGTACTCTATGGTTTGGGTCTTTAGCAGGTCTATTGATAGAGATCAATCGTTTTTTCCCAGATGCGTTGACATTCCCTTTTTTTTCATTCTAGATGGCCAAGGGTAAGGATATCCGAATAAGGGTTATTTTAGAATGTACCACTTGTACTCGAAACAGTGTTAATAAGAAATCAACAGGCATTTCTAGATATATTACTCAAAAGAATCGACACAATACGCCTAGTCGATTGGAATTGAGAAAATTCTGTCGCTATTGTTACAAACATACAATTCACGGGGAGATAAAGAAATAGTTATTTTAGAATGTCATTGGAAATCATATAAAGACAATTCCTATTTAATATAGCTATTTGTGCAAGTATTTTACGATTAAGAAGTAACTGTCTCTTGTACAGATTGTTTATTAATCTACTATAACTATAGGATACCGTGCTCTCGCGAATTACTGCATTTATCCGAGTAACCCACAAACGACGAAAATTTCTTTTTTGCCTATCTCTATCCCGATGGGCCGAAACCAAAGCTCTTATTTTTTGTTGAATAATAGTTCGAGTAAGTCTTGAATGGGCCCCGCGAAAGCTTGATGCGAATAGACGAATTTTTGTTCTACGCCTTCGAGCTATATATCCTCGTCTAATTCTGGTCATATACACCCTAGTACATGTTCCTCGGCGCTGAGGACATCCCCCAAGAGCGGGGGATTTGGTGACATTTCTGATTGGCTGTCTTGTGTTTCTAATAAGTTGTTTAATAGTTGGCATTTATGCAACTGCTACAAGATCAACAATTCCATAAGCTTGGGCTTCGGTTGCTGACATAAAAACATCTCTTTCCATGTCTTCGGATACAACCCATAAAGGTTTTCCCGTTCTTTGTGCATAAATCCTTGTGAGGATTTCGCGCAGTTTCAGTAGTTCTTCCGCTTCCAGGACAAATTCTACTATTTGTGCCTCATAATAACCAGAAATAGGTTGATGAATCATTACCCTAGCATGAGGGAATGCTAAACGTTTGGTAATTTTTCCTCCGACCAGAATAAAAGATCCCATTGAAGCAGCTAATCCCATGCATACTGTTTGTACATCGGGTCGCACAAATTGCATAGTATCATAAATAGCTATTCCGGGTATTACCCATCCGCCGGGAGAGTTTATAAACAAATACAAATCTTTTGTCGCGTTTTCTATACTGAGATATACCATAAGACCAATAAGTTGATTCGCGATCTCGCTATCAACATCTTGACCTAAAAAAAGTAATCTTTCTCGATAAAGTCGGTTTATGTCAATCCAAGTTGAATCGTCTTCCCCAGGATTTCGAAAAGGGACTTTTGGAACACCAATAGGCATATGGGTTTGCCTTGGTATCGTGTTCATACCGTCGTATTGAATGATCCCGGTCGTTTGCTGTCTGTCCATATAATGCATACAGCTTTGGTTGCTGGTTGGGCCGGTTCGATGGCTCTATATGAATTAGCAGTTTTTGATCCCTCTGACCCCGTTCTCGATCCAATGTGGAGACAGGGTATGTTCGTTATACCTTTTATGACTCGTTTAGGAATAACCAATTCATGGGGTGGTTGGAGTATCACAGGAGGAACTATAACGAATCCGGGTATTTGGAGTTATGAAGGCGTGGCTGGGGCGCATATTGTGTTTTCTGGCTTGTGCTTCTTGGCAGCTATTTGGCATTGGGTGTATTGGGATCTAGAAATATTTTGCGATGAACGTACAGGAAAACCTTCTTTGGATTTGCCCAAGATCTTTGGAATTCATTTATTTCTCTCCGGGGTGGCTTGCTTTGGGTTTGGCGCTTTTCATGTAACCGGATTGTATGGTCCTGGAATATGGGTGTCCGACCCTTATGGACTAACCGGAAAGGTACAACCTGTAAGTCCAGCATGGGGTGTGGAAGGTTTTGATCCTTTTGTTCCGGGAGGAATAGCTTCTCATCATATTGCAGCGGGGACATTGGGCATATTAGCGGGCCTATTCCATCTTAGTGTCCGCCCGCCCCAACGTTTATACAAAGGATTACGTATGGGAAATATTGAAACTGTCCTTTCCAGTAGTATCGCGGCTGTCTTTTTTGCAGCTTTTGTTGTTGCTGGAACTATGTGGTATGGTTCAGCAACTACCCCGATTGAATTATTTGGTCCCACTCGTTATCAATGGGATCAAGGATACTTCCAGCAAGAAATATATCGAAGAGTTAGTGCTGGGCTAGCCGAAAATCAAAGTTTATCCGAAGCTTGGTCTAAAATTCCCGAAAAATTAGCTTTTTATGATTACATCGGCAATAATCCGGCAAAAGGTGGGTTGTTCAGAGCAGGCTCAATGGACAACGGGGATGGAATAGCTGTTGGGTGGTTAGGACATCCTATCTTTAGAGATAAAGAAGGGCGTGAACTTTTTGTACGTCGTATGCCTACTTTTTTTGAAACATTTCCGGTTGTTTTGGTAGACGGAGATGGAATTGTTAGAGCCGATGTTCCTTTTCGAAGGGCGGAGTCGAAGTATAGTGTCGAACAAGTAGGTGTAACTGTTGAGTTCTATGGTGGCGAACTAAACGGAGTCAGTTATAGTGATCCTGTTACTGTGAAAAAATATGCTAGACGCGCTCAATTGGGTGAAATTTTTGAATTAGATCGTGCTACTTTGAAATCCGATGGTGTTTTTCGTAGCAGCCCAAGGGGTTGGTTTACTTTTGGACATGCTTCGTTCGCTCTGCTCTTTTTCTTCGGACACATTTGGCATGGTGCTCGAACTTTGTTCAGAGATGTTTTTGCTGGTATTGATCCAGATTTAGATGCTCAAGTGGAATTTGGAGCATTCCAAAAACTTGGAGATCCGACTACAAGAAGACAAGTAGTCTGAATGGAAGCATTGGTTTATACATTCCTTTTAGTATCAACTTTAGGAATCATTTTTTTCGCTATCTTTTTTCGAGAACCGCCTAAAGTTCCAACTAAAAAGGTAAAATGACTAGTCCCCGTGTTCCTCGAATGGATCTCTTAGTTGTTGAGAGGGTTGCCCAAAAGCAGTATATAAGGCATACCCAGTAAAACTTACAAGTAAACCAGATATAAAGATGGCGACTAGGGTTGCTGTTTCCATATGGCTACACAAAGCGTGGAGGGTAGTTCTAGATCTGGTCCAAGACGAACTATTGTAGGGGATTTATTGAAACCGTTGAATTCGGAATACGGTAAAGTAGCTCCCGGATGGGGAACTACTCCTTTGATGGGTGTCGCAATGGCCCTATTTGCGATATTCCTATCTATTATTTTGGAGATTTATAATTCTTCCGTTTTACTAGATGGAATTTCAATGAATTAGATGAGTAAAGTCTATGATTGGTTCGAAGAACGTCTCGAGATTCAGGCAATTGCAGATGATATAACTAGTAAATATGTTCCTCCCCATGTCAACATATTTTATTGTTTAGGGGGAATTACGCTTACTTGTTTTTTAGTACAAGTAGCTACGGGGTTTGCTATGACTTTTTACTACCGTCCGACGGTTACTGAGGCTTTTGCTTCTGTTCAATACATAATGACTGAAGCTAACTTTGGTTGGTTAATCCGCTCAGTTCATCGATGGTCGGCAAGTATGATGGTTTTAATGATGATCCTGCACGTATTTCGTGTGTATCTCACTGGTGGCTTTAAAAAACCTCGTGAATTGACTTGGGTTACGGGCGTGGTTCTTGCTGTATTGACCGCATCTTTTGGTGTAACTGGTTATTCCTTACCTTGGGACCAAATTGGTTATTGGGCGGTAAAAATTGTAACAGGCGTGCCGGAAGCTATTCCTGTAATAGGATCACCTTTGGTAGAGTTATTACGCGGAAGTGCTAGTGTAGGACAATCCACTTTGACTCGTTTTTATAGTTTACACACTTTTGTATTACCTCTTCTTACTGCCGTATTTATGTTAATGCACTTTCTAATGATACGTAAGCAAGGTATTTCAGGCCCTTTATAGATGGGAGTAACAAAAAAACCTGACTTGAATGATCCTGTATTAAGAGCTAAATTGGCTAAGGGAATGGGTCATAATTATTACGGAGAACCTGCATGGCCCAATGATCTTTTATATATTTTTCCAGTAGTAATTCTAGGTACTATTGCATGTAATGTAGGATTAGCGGTTCTAGAACCATCAATGATTGGTGAACCTGCGGATCCATTTGCAACGCCTTTGGAAATATTGCCTGAATGGTATTTCTTTCCCGTATTTCAAATACTTCGTACAGTACCCAATAAGTTATTAGGTGTTCTTTTAATGGTTTCAGTACCTGCAGGATTATTAACAGTACCTTTTTTGGAGAATGTTAATAAATTCCAAAATCCATTTCGTCGTCCAGTTGCGACAACCGTCTTTTTGATTGGTACTGCGGTAGCCCTTTGGTTAGGTATTGGAGCAACATTACCTATTGATAAATCCCTAACTTTAGGTCTTTTTTAAATTGATTCAATTGTAAAATAATTACACGCGCCTTTTTTTAGGGGGTCGGCAGCCATTATGTGGCATAGGGGTTACATCCCGGACGAAACTTAATAGTATACCACTTCTGCGAATAGCTCTTAATGCCGCATCTCGTCCGAGACCAGGACCCTTTATCATGACTTCTGCTCGTTGCATACCTTGATCCACTACTGTCCGAATAGCATTTCCTGCTGCGGTTTGAGCAGCAAATGGCGTTCCTCTTCTTGTGCCCCTGAATCCACAAGTGCCAGCGGAGGACCAAGAAATCACTCGACCCCGTACATCTGTAATGGTCACAATAGTATTGTTGAAACTTGCTTGAACATGAATAACGCCTTTTGGTATTTTACGTGAATTCTTACGTGAACCAATACGTCCATTTCTGCGTGAACTAATTTTTGGTAAAGGTTTTGCCATTTATCCTTGTCTTTGTTTATGTCTCGGGTTGAAGCAAATTACTATAATTCGCCCCCGTCTACGTATCAGTCGACATTTTTCACAAATTTTACGAACAGAAGCTCTTATTTTCATTTACCATATATAACACAAGATTTCTCCGCCTATTCTTTCGAGTCGAGCTTCTCGGTCTGTCATTATACCCCGAGAAGTAGAAAGAATTACAATGCCCATCCCGCCCAAAATTCTAGGAATTTTTTGATAGTTAGAATAGATTCGTAGACCAGGTCGGCTGATCCGTTTTAAATTTAGACTAGTTCTATAGGGTCCTTTCCTCTTCCTTCTATGTCGTAGGGTTAAAACCAAAAATTTTTTGTTGCCCTCCTGATGTTTCCTGACATTTTCAATAAAACCTTCTCTTAAAAGTATTTTAATAATGTTTTCAGTGATGTTAGTAGATGCTATTCGAACGGTTCCTTTTCTATTTATGTCAGCATTTCTTATAGAGGTTATTATGTCAGCAATAGGATCCCTACCCATTTATAACACTTCAGGTGCTAATGAAACTATTTTAGTAAAATTTAACTGTCTCAATTCCCGGGCGATTGCACCAAAAATTCGAGTTCCCTTTGGATTTCCTTCTTGATCAATGACAACTGCAGCGTTGTCATCATATCGTATTATCATACCATTATCACGTTTGAGTTCTTTACAAGTACGTACAATTACAGCTCTGATTACTTCTGATCTTTCTAGAGGTGAATTTGGTGCTGCTTCCTTGATCACAGCAACAATAACGTCACCGATATGAGCATATCGGCGATTACTAGTCCCTATGATTCGAATACACATCAATTCTCGAGCTCCGCTGTTATCCGCTACATTCAAATGGGTCTGAGATTGGATCATCTATCCTGAAATAATGAATTGAGTTCGTATAGGCATTTTTGATGCTGCTATTGAAATAGCTTTTCTCGCTATATTTTCGGCTACTCCGCCCATTTCATAAAGTATTCTACCTGGTTTAACGACAGCTACCCAATATTCGGGAGATCCTTTCCCCGAACCCATACGTGTTTCCGTAGGTCTTAAAGTAACTGGTTTGTCGGGAAATATACGTACCCATATTTTTCCACCGCGGCGTGCATTTCGTGTCATTGCTCGTCGCCCCGCTTCTATTTGTCTAGATGTAATCCAAGCGGGTTCAAGTGCCTGAAGAGCATATCTGCCGAAACAAATACGATTACCTCGAAAAGCTATTCCTTTCATTCTTCCTCTATGTTGTTTACGGAATCGGGTTCTTTTGGGACTAAGCATTTATTTCTTGTCTGGAAATGTCCAAATTTTTATGCCTAATACCCCATAAATAGTTCTAACTGTATACGAACAATAATCAATTTTAGCTCCAATGGTTTGTAGAGGAACTCTACCTTCTCTAATCCATTCGACGCGTGCAATTTCTTTTCCGTCAAGACGCCCAGCAATTTGCACTTGAATTCCTTTTGTATTGGCCTGTTCAGTTAATTCAATAGCTTTTTTCATTGCTTTGCGAAATGAAACTCTATTTTTTAATTGTCCGGCTATAAATTCTCCAAGAATATTAGGGTGCCCGTAAGGGTTTGGAATTCTTGTAATAGCAATATTGAATTTTCGATTCACACAATTAAGTTCTTTTTGTACATTCATCTGTAATTCTTCGATTCGTTTAGGTCTACTTTCTATTAATAATTTTGGGAATCCCATATATATTATGACCTGAATCACATCAATTCGTTTTTGAATCTCTATACGTACAATTCCTTCAATACCAGAAGATATTTTCGCATTTTTTTTTACATAATTCTTGATACAGTTTCTTATTTTTTGATCTTCTTGTAGACCCTCAGAGTAATTTTTTGGTTGTGCAAACCAAAGAGAATGATGGCTTTGGGTTGTACCAAGTCTGAAACCAAGTGGATTTATTTTTTGTCCCATTCATATATATATATATTCGTCATATTCTTCATATAAGGATATATTTTTTAATACAATAGATATATGACAAGTTGATCTTTTTATCGGATAACCCCGTCCTCGAGCCTGAGGTTTTAATTTTTTCACAGTAGTGCCTTCGTTGACTTCGGCTTTACTAATGATTAAATTGGCTTCGTTGAAACCCATATTGTGACTAGCATTTGCTGCTGCAGAATAAATCAATTTAAAAATGGGATAACATGCTCGATAAGGCATGAGCTCGAGTATCATAAGTGTTTCTTCGTAAGAACGTCCACGAATCTGATCAATTATTCTTCGTGCTTTGTGAGGGGACATACATATATGTTGGCCTAAAGCATATACTTCATATGTGTTTCTCTTTCTTTTTTTTATCTTTATCATCTATTTACTACGGCGACGAAGAATCAAATTATCACTATATTTATTCCTTTTTCTACTTCTTCTTCCAAGTGCAGGATAACCCCAAGGGGTTGCGGGTTTTTTTCTACCAATTGGGGCCCTCCCTTCACCACCCCCATGGGGGTGGTCTACAGGGTTCATAACTACTCCTCTTACTACAGGACGCTTACCTAGCCAACATTTAGATCCGGCTCTACCCAAACTTTTCTGGTTCACCCCAGTATTCCCTACTTGTCCGACTGTTGCTGAGCAGTTTTTGGATATTAAACGAACCTCCCCAGAAGGTAATTTTAATGTGGCTGATTTCCCCTCTTTTGCAATCAGTTTCGCTACAGCACCTGCAGCTCTAGCTAATTGTCCACCCTTTCCAAGTGTGATTTCTATGTTATGTATGGCCGTGCCTAAGGGCATATCGGTCAAAGGTAGGGCATTTCCCATTTTTATAGGAACTTCTGTACCAGAAATAATGGTATCTCCAATTATAGCCCCTCTGGGATGTAAAATATATCTCTTCTCACCATCCCCATAGTGTATGAGACAAATGTATGCATTTCGATTAGGGTCGTATTCTATGGTTACGATTCTACCATATATGTCTTTTTCATTCCGTCGAAAATCGATTTTACGGTATAGACGCTTATGACCTCCCCCTCTATGTCTTGCGGTAATGATTCCTCTGGCATTACGGCCTTTACCACAACGATGCTGTCCATAGATCAAATTCTTTCGTGTATTTCGTGTATTGGATTTCGCTTGACTGTCTACGGCTCCATTGCGTGTGCTCGGGGTAGAAGTTTTGTATAAATGTATCGCCATTTAAGTTCTTTTCTTTCTAAGAGGTGGAATAGAATAACCCGGTTGAAGCGTAATGATCATACGTCTGTAATGCATTGTATGTCCCATAATAGGTCTCATTCTTCTACCCTTTCCCGGGAGTCGATGGCTATTCATAGCTATTACCTTGACACCAAAGAAGAGTTCGACCCAATGCTTTATTTCTGTCCTAGTTAATCCTGATTCGACATTAAAAGTATATTGATTTTTCCCCAATAACCGAATACTTTTGTCTGTAAATACTGCATATTTGATTCCATCCATTTAACGAAAATGTGCAAAAGCTCTATTTGCCTCTGCCATTCTATGAGTCTCTTCCTTTTTGCGTATGGCATCACCACTCCCTTTGGCAGCATCCACTAATTCGGAACTTAATTTGAAAGCCATATTTCGACCCGGACGTTTTCGGGATGCCCCTAATAACCAACGAATGGCAAGTGCTTTTCCTTGTGTGGATCCTATTTCAATGGGAACTTGATGAGTCGATCCGCCTACACGTCTTGCTTTTACTGCTATATCGGGAGTTACTCCACGTATTGCTTGACGTAAAACAGATAGTGGATTTGTTTCTGTCTTTTGTTGAATCTTTTTCATGGCTCGATAGATAATTTGATAAGCCAATGATTTTTTTCCGTGTTTCAGAATACGGTTAACCAACATGTTAACTAATCGATTACGATAAATTGGATCGGATTTTGCAGTTTTTTCTTCTGCAGTACCTCGACGTGACATTTATTTTGGCTTTTTGACCCCATATTTAGAACGCCCTTGTTGACGATCCTTTACTCCGACAGCATCTAGGGTTCCTCGAACAATGTGATATCTCACACCGGGTAAATCCTTAACCCTTCCCCCTCTTACTAAGACTACAGAATGTTCTTGTAAATTATGGCCAATACCAGGTATATAAGCAGTGATTTCAAATCCAGAGGTTAATCGTACTCTGGCAACTTTACGTAAGGCAGAGTTTGGTTTTTTGGGGGTGATAGTTCAATAAGCTAGACCCATGCTTCGAGTTGTTTCATGCCATAAATAAACTCGAACACTCAAGAAATCTGTTGGACAGGCGGATTCACATCTCTTACAACCGACACAGTCCTCTGTTCTTGGAGCAGAAGCAATTTGCTTAGATTTACATCCATCCCAAGGTATCATTTCTAATACATCTGTGGGGCAGGCTCGGACACATTGAGTACACCCTATACATGTATCATAAATCTTTACTGAATGTGACATCTACTTATTCAACAAATTCGATTGATTGATATGGATTGATTTTCTATTACGATAAATTGCCGAAACAATAGCTAGTCCAATAGCTGCTTCAGCGGCTGCGATAGCTATAACAAAAATTGAAAAAATATTTCCTTTTAATTGGCGACTATCAAAAAAATCAGAAAATGTTACGAAATTTAGATTAACTGCATTCAGTATAAGTTCAAGGCACATAAGGGCTCTAACCATATTTCGACTCGTGATCAATCCATAGATACCAATAGAAAATAAATAGGCACTCAAAACAAGTACATGTTCGAGCATCATTTACTGACGAGCCACAGCAATCGCACCTATCAAAGCAACTAAAAGAATTATTGAAATGAATTCAAATGGAAGAAAAAAATCTGTTGATAAATGAATTCCAATTTGTTGGCCATTACTTATCAAATCTTGTTCTATAATCTGATTTGTTTTTGTAGTCCAAATAATTCCGTACCATGACGTATCTAGAATAATAGTAATTAGTGAAACAAAAATACTTGTACAAACTAAGGAAGTAACCCCGCTTCCAACAGTCCAAAGATTAAAATCTTTGTAATATTCTGAACCATTCATGAACATCACGGCAAATATAATTAAAACATTTATAGCTCCCACATAAATAAGGAGCTGTGCGGCAGCTACAAAATGAGAGTTTGATAAAATATAGAATAAAGATATACAAACAAGAACCAATCCCAACGAAAAGGCAGAATAAATTGGGTTGGTAAGTAATACTACTCCTAGACCTCCTAATATAAGACCTAACCCCAGAAAGACTAAAAGAAAATCATGAATTAGTCCAGGCAAATCCATCTATTTTTTTTGAGTTGAATTCAAAATTGTTCGAATTGTATAATCGTCAACTACTGACATTGGTAAACGACCTAAAGCAATTTGATTATAATTCAATTCGTGACGATCATAAGTAGAAAGCTCATATTCTTCAGTCATCGATAAACAATTTGTCGGACAATACTCAACACAGTTGCCACAAAATATACAGATTCCGAAATCAATACTGTAATTAAGCAACCGTTTCTTTCGAATGTCAGTTTCCAATTTCCAATCAACAACAGGTAGATCTATAGGACATACACGAACACATACTTCACAAGCAATGCATTTATCAAATTCAAAATGAATTCGACCGCGGAAACGCTCCGATGTGATTAATTTTTCATAAGGATATTGAACAGTTACAGGTAAACGATTTGCATGAGATAAGGTAATCATGAAACCTTGACCAATGTACCTTGCAGCTCGTATGGTTTGTTGCCCATAATTCATGAACCCAGTTACCATGGGAAACATTTATAGTGAAAGAAGTTCGAAAGAGGTTGTTAATAATAGATTACCGAGAGAAATAGGTAAAAGAAATTTCCATCCAAGATTTAAAAGTTGGTCCATTCTTAGTCTAGGTAAAGTCCATCTTGTTGTGATAGAAATGAACAAGAACAAATAAGTTTTAACCAATGTAATAAAGATACCAATTGTTGTTCCAAAGACTCCGCTCATTTTTTTTATTTCAAAAAGCTCAGGAACGAATATATACGGAATAGAGATATTCCAACCGCCCAAGTAAAGAACTGTTACAAATAATGAAGAAACTAATAAGTTTAGATAGGAAGCAATATAAAATAAACCAAATTTGATGCCCGAATATTCGGTTTGATAACCTGCTACTAATTCTTCTTCTGCTTCTGGTAAATCAAAAGGTAATCTCTCACATTCTGCTAGAGAAGAAATAAAAAAAATGATAAATCCTATAGGTTGACGCCACAAATTCCACCCCCAAAAACCAGATTTTGATTGTGCCTCAACTATATCAACTGTACTTGAACTATTAGATAATAGAGATATGGATAACACACAAAGAGTTAATGGTATTTCATAACTAATCGATTGAGCAGCAGCTCGTAAACCACCCAAAAAGGAATATTTATTATTTGATCCATATCCTGACATAAGAAGTCCGATGGGAGCAATACTTGAAATGGCAATCCATAAAAAAACACCAATATTTAGATCAGTTAAAACAAGGTGATAGCCAAAAGGAATTACCGAATAGCTTAATATAGTTGATATGACTGCTATGGATGGTCCGATACTGAATAAACGAATATCCCCCCTAGATGGAAAAAGATTCTCTTTGAAAAGTAGTTTTGTCCCATCCGCTAGAGCTTGAAGAACTCCTAAAGGACCGGCATATTCAGGTCCAATACGTTGTTGTATCCCTGCAGATATTTCTCTTTCTAACCATACAATTACTAGTATGCCTGTCGTGATTCCCAATACAAGAATAAAAATCGGGGCAAACACCCATATAATTCCATAGACCTCGTTTAAGGATTCTAATCTAGAAAAAGAATTGATAGCTTGTACTTCTGTTGTATCAATTATCATTCAACGATCAACTTCTCCCATAATGATATCTATACTACCTAGTATTGTCATAATATCAGCCAATTTCATTCTTTTAACTAATTCAGGAAGAATTTGCAAATTGATAAAACCTGGCGGACGAATTTTCCATCTCCAAGGAAAACCGCTCTGATCCCCTATCAGAAAAATTCCCAATTCTCCTTTTGGTGCTTCGACTCTCACATAAAGTTCTTGTTTCGGTAATTCAAAAGTAGGAGAAGTTTTTTTACTAATGAATCGATATTCGAAATCGTTCCATTCCGAATCCCTTTCTCTATCAAAGCGTCGGGTTTCTAAATTCTCATAGGGCCCCCCCGGAATTCCTTCCAGAGCCTGTTGAATAATTTTTATAGATTCCAGCATTTCACCAATCCGGACTAAATAACGAGCTAAGGAATCTCCTTCTTTTTGCCACTGGATTTCCCAATCAAATTCGTCGTAACACTCATAATGATCAACTTTACGAAGATCCCATTGTACTCCAGAAGCTCGTAGCATTGGTCCTGATAAACCCCAATTTATTGCTTCTTCTGTACCAACAATACCTACCCCCTCAACTCGTTCTAAAAAAATAGGATTTCGCGTAATAAGTTTTTGATATTCAGTAACTCCTGTTAAAAAATAATCGCAAAAATCCAAACATTTATCTATCCAACCATAAGGTAGATCAGACGCTACTCCTCCGATACGAAAAAAATTATGCATCATTCTCATACCAGTGGCAGCTTCGAATAAATCATATACTAACTCTCTTTCTCTAAAGATATAGAAGAAAGGAGTCTGTGCACCAATATCTGCCATAAAAGGGCCAAGCCATAACAAATGAGAAGCTATACGACTCAATTCCAACATAATTACTCTGATATAGCCAGCTCTTTTAGGCACTTGAATATTTCCTAACAGTTCTGGACCATTTACTGTTATTGCTTCTGTGAACATAGTAGCCAAATAATCCCAACGTGTTACATAGGGCAAATATTGTATAATTGTTCGATTTTCCGCAATTTTTTCCATTCCTCTGTGTAAATAACCTAATATTGGTTCGCAGTCAATAACATCTTCCCCGTCTAGAGTAACGATGAGTCGAAGAACACCATGCATTGATGGGTGGTGGGGACCCATATTAACTATCATAAGGTCTTTTCGTGTAGCTGGTACATTCATACTATCACCCCCAAAAAACCAAACTCTGCCTTACGTAAAGTTGCCAGAGTACGATTAACCTCTGGATTTGAAATCACTGCTTATATACCTGGTATTGGCCATAATTTACAAGAACATTCTGTAGTCTTAGTAAGAGGGGGAAGGGTTAAGGATTTACCCGGTGTGAGATATCACATTGTTCGAGGAACCCTAGATGCTGTCGGAGTAAAGGATCGTCAACAAGGGCGTTCTAAATATGGGGTCAAAAAGCCAAAATAAATGTCACGTCGAGGTACTGCAGAAGAAAAAACTGCAAAATCCGATCCAATTTATCGTAATCGATTAGTTAACATGTTGGTTAACCGTATTCTGAAACACGGAAAAAAATCATTGGCTTATCAAATTATCTATCGAGCCATGAAAAAGATTCAACAAAAGACAGAAACAAATCCACTATCTGTTTTACGTCAAGCAATACGTGGAGTAACTCCCGATATAGCAGTAAAAGCAAGACGTGTAGGCGGATCGACTCATCAAGTTCCCATTGAAATAGGATCCACACAAGGAAAAGCACTTGCCATTCGTTGGTTATTAGGGGCATCCCGAAAACGTCCGGGTCGAAATATGGCTTTCAAATTAAGTTCCGAATTAGTGGATGCTGCCAAAGGGAGTGGTGATGCCATACGCAAAAAGGAAGAGACTCATAGAATGGCAGAGGCAAATAGAGCTTTTGCACATTTTCGTTAAATGGATGGAATCAAATATGCAGTATTTACAGACAAAAGTATTCGGTTATTGGGGAAAAATCAATATACTTTTAATGTCGAATCAGGATTAACTAGGACAGAAATAAAGCATTGGGTCGAACTCTTCTTTGGTGTCAAGGTAATAGCTATGAATAGCCATCGACTCCCGGGAAAGGGTAGAAGAATGAGACCTATTATGGGACATACAATGCATTACAGACGTATGATCATTACGCTTCAACCGGGTTATTCTATTCCACCTCTTAGAAAGAAAAGAACTTAAATGGCGATACATTTATACAAAACTTCTACCCCGAGCACACGCAATGGAGCCGTAGACAGTCAAGCGAAATCCAATACACGAAATACACGAAAGAATTTGATCTATGGACAGCATCGTTGTGGTAAAGGCCGTAATGCCAGAGGAATCATTACCGCAAGACATAGAGGGGGAGGTCATAAGCGTCTATACCGTAAAATCGATTTTCGACGGAATGAAAAAGACATATATGGTAGAATCGTAACCATAGAATACGACCCTAATCGAAATGCATACATTTGTCTCATACACTATGGGGATGGTGAGAAGAGATATATTTTACATCCCAGAGGGGCTATAATTGGAGATACCATTATTTCTGGTACAGAAGTTCCTATAAAAATGGGAAATGCCCTACCTTTGACCGATATGCCCTTAGGCACGGCCATACATAACATAGAAATCACACTTGGAAAGGGTGGACAATTAGCTAGAGCTGCAGGTGCTGTAGCGAAACTGATTGCAAAAGAGGGGAAATCAGCCACATTAAAATTACCTTCTGGGGAGGTTCGTTTAATATCCAAAAACTGCTCAGCAACAGTCGGACAAGTAGGGAATACTGGGGTGAACCAGAAAAGTTTGGGTAGAGCCGGATCTAAATGTTGGCTAGGTAAGCGTCCTGTAGTAAGAGGAGTAGTTATGAACCCTGTAGACCACCCCCATGGGGGTGGTGAAGGGAGGGCCCCAATTGGTAGAAAAAAACCCGCAACCCCTTGGGGTTATCCTGCACTTGGAAGAAGAAGTAGAAAAAGGAATAAATATAGTGATAATTTGATTCTTCGTCGCCGTAGTAAATAG
Tanzania_10_Kibembe TTATCCATTTGTAGATGGAGCTTCGACAGCAGCTAAGTCTAGAGGGAAGTTATGAGCATTACGTTCATGCATAACTTCCATACCAAGGTTAGCACGGTTAATAATATCAGCCCAGGTATTAATTACACGACCTTGACTATCAACTACAGATTGGTTGAAATTGAAACCATTTAGGTTGAAAGCCATAGTGCTAATACCTAAAGCAGTGAACCAAATACCTACTACAGGCCAAGCAGCTAGGAAGAAATGTAAAGAACGAGAGTTGTTGAAACTAGCATATTGGAAGATCAATCGGCCAAAATAACCATGAGCAGCTACGATATTATAAGTTTCTTCCTCTTGACCGAATCTGTAACCTTCATTAGCAGATTCATTTTCTGTGGTTTCCCTGATCAAACTAGAGGTTACCAAGGAACCATGCATAGCACTGAATAGGGAGCCGCCGAATACACCAGCTACGCCTAACATGTGAAATGGGTGCATAAGGATGTTGTGCTCAGCCTGGAATACAATCATAAAGTTGAAAGTACCAGAGATTCCTAGAGGCATACCATCAGAAAAGCTTCCCTGACCAATTGGATAGATCAAGAAAACAGCAGTAGCAGCTGCAACAGGAGCTGAATATGCAACAGCAATCCAAGGGCGCATACCCAGACGGAAACTAAGTTCCCACTCACGACCCATGTAACAAGCTACACCAAGTAAGAAGTGTAGAACAATTAGCTCATAAGGACCGCCATTGTATAACCATTCATCAACAGATGCCGCTTCCCATATTGGGTAAAAATGCAAACCTATAGCCGCAGAAGTAGGAATAATGGCACCAGAAATAATATTGTTTCCATAAAGTAGAGATCCAGAAACAGGTTCACGAATACCATCAATATCTACCGGAGGGGCAGCAATGAAAGCGATAATAAATACAGAAGTTGCGGTCAATAAAGTAGGGATCATCAAAACACCAAACCATCCAATGTAAAGACGGTTTTCAGTGCTGGTTATCCAGTTACAGAAACGACCCCATAGGCTTTCGCTTTCGCGTCTCTCTAAAATTGCAGTCATTTATACTTGTTCCTGAATTACAAAACGTTCCTTCTGTTCCTGAATAGCTTCTTTCAAAAGGGTTTCTGCTTCTTCGGTGAATGTTTTGGTAGAAGATATGATTTCTTGGAACTGAGGTTTATTCGTTTTTAAGTAGGTACGTAACTCAACGAGAAATTTCCTTACTTGTCCAATTTCTAATGAATCAAGATAACCATTCGTTCCGGTATAAATAGTCATTATCTGTTCCTCCACCGTGAGAGGAGCGGATTGGGATTGTTTGAGCAACTCGCGTAGTCGTTGACCTCTTGCCAATTGATTCTGAGTAGCTTTATCGAGATCAGAAGCGAATTGCGCAAAGGCTTCTAATTCTACGAATTGCGCCAATTCCAATTTTAACTTACCAGCTACTTGTTTCATAGCTTTTATTTGAGCTGCGGATCCTACTCTGGAAACAGAAATACCCACATTAATAGCAGGCCTGATTCCAGCATTGAATAGATCGGCGGATAAGAATATTTGTCCATCTGTAATGGAAATTACATTAGTAGGAATATAAGCCGAAACGTCTCCTGATTGGGTCTCAACTATTGGTAAAGCAGTCATACTTCCTTCACCTAAACGAGAACTTAATTTAGCGGCTCTTTCCAAAAGGCGTGAATGCAAATAAAAGACATCTCCTGGATAAGCTTCACGACCAGGTGGTCTTCGTAATAGAAGAGACATTTGGCGATAAGCCTGCGCTTGTTTGGAGAGATCATCATAAATGATTAAAGTGTGTCGTTCACGGTACATAAAATATTCAGCCAGAGCCGCTCCCGTATAAGGGGCGAGGTATTGTAATGTAGCCGGAGAATCCGCCGTTTCGGCTACCACAATAGTGTACTCCATTGCCCCTCTTTCCTGTAAAGTAGTCACTACTTGAGCCACAGAAGACGCTTTTTGCCCAATAGCTACATAAACACATATTACATTTTGTCCTTGTTGATTGAGAATTGTATCTGTGGCTACTGCTGTTTTACCAGTCTGTCTGTCCCCAATAATTAATTCTCGTTGACCACGTCCTATAGGGATCATCGAATCAATAGCAATAAGTCCTGTTTGAAGAGGCTCATATACAGAACGTCTCGAAATAATACCTGGAGCAGGAGATTCAATTAACCGAGATTCAGAAGCTGAAATTTCACCTCGACCGTCAATAGGTTTAGCTAGGGCATTTATAACACGACCCAAATAAGCCTCACTCACAGGTATCTGAGCAATTCTTCCTGTTGCTTTTACGGAGCTTCCCTCTTGTATCATTAAACCGTCACCCATTAATACAACACCGACATTATTTGATTCCAAATTCAGAGCAATGCCTATTGTACCCTCTTCAAATTCTACTAATTCGCCTGCCATTACTTCATCAAGACCATAAATACGAGCAATGCCGTCGCCTACTTGAAGTACGGTACCAGTATTTACAATCTTTACTTCCCTATTATATTGCTCAATACGTTCGCGGATAATATTACTAATCTCGTCGGCTCGAATGGTTACCATCTAATCAGTTATTTCTTTTATCGCGCCAAACATGCCAAGATTAGCATTGATGGTACGTAAATGCAACTCGTTGGTCAAACAACTATTCAGAGTTCCTAGAGCTCCTTGTAAGGCTTGTTGGAAAACCCGTTGTCGGACTTGATTAATCGTTCGTTGTTGTTCAAAATGAATGGTTTCATTTTTGTAATTTTCTAATTGTTCCAAAGTCTTATAAGTTGAATTAATCAAATTCAATTTTTCTCGTTCTATCTCAGAATATCCATTCGTTCGAAACTGATCTGCTTCTATTTCCACTTTCCGTAAGCGGGCCCGGGCTTTTTCCAGCTGTTCAATAGCCCCCTCGCGTAGTTTTTCTGAATTTCGAATAGTATCCAAAATCCTTTGTTTTCGATTATCTAATAAATCACTTAACACCCCCTTTCCAAAAAAAATCAATACACCAAGGACTACACTTAGATTTATTAGATTTGTTGCTAAAATATCGGTATTAAACCCGAAACTCCCGGCGGATGGCCAGTGACCCAAGGAAACGAAAGAATCGGTTATATTTTTCATTTAAACAAAAGGATTCGCAAATAACAGTGCTAATGCTACAACCAGTCCATAAATCGTTAAAGCTTCCATAAAAGCCAGACTAAGCAATAAAGTACCTCGTATTTTTCCCTCCGCCTCGGGTTGTCTTGCAATACCTTCTACAGCTTGGCCCGCGGCAGTACCTTGACCAACCCCAGGTCCAATAGAAGCAAGCCCAACGGCCAACCCAGCAGCAATAACGGAAGCGGCAGAAATCAATGGATTCATTCAATGATGCCCCTCCATGGATTCGCCTATATAAGCCGCAGCTAAAGTTGCAAAAATAAGAGCTTGAATACCACTTGTAAATAATCCAAGGAACATGACAGGTATAGGAACCACTAAAGGTACTAAAGAAACAAGAACAACAACTACTAATTCATCCGCTAATATATTGCCGAAAAGTCGAAAGCTAAGTGATAAAGGTTTTGTGAAATCTTCTAAAATGTTAATGGGTAAAAGGATTGGAGTTGGTTGAATGTATTTACTGAAATAACCTAATCCTTTTTTGCTAAGACCCGCATAAAAATATGCTATTGACGTAAGTAAAGCTAAAGCAACGGTAGTATTTATATCATTCGTAGGTGCGGCTAACTCCCCGTGAGGTAACTGTATGATCTTCCAAGGTAAAAGCGCCCCCGCCCAATTAGAAACAAAAATAAATAGAAACATAGTTCCAATAAAGGGGACCCACGGGCCATATTCCTCTCCAATCTGAGTTTTGCTCACATCTCGAATGAATTCAAGGACGTATTCGAAGAAATTCTGACCTCCAGTTGGAATGGTTTGTGGATTCCGAACAGCTACAATGGCCGAACCTAATAAGATAGCAATTACAACCCAAGAAGTAATAAGCACTTGGGCATGGACTTGGAAACCTCCTATTTTCCAATAGAAATGCTGGCCTACTTCCACACCGGATATATCATATAACCCCCTTAGTGTTAGTGTGTTGATGGAACATGATAGAACATTCATTCAGGGATTTCGTATATAGCTAGAACGACCCTCACAAATTGCAAATACTAATTTATTAAGAATTAATCGGATTGAAGCTATAGCGTCATCATTCGTTGGAATCGAAATATCTGCGAGATCCGGGTCACAGTTTGTATCAATTAAACAAATTGTTGGAATTCCCAAAGTCATACATTCCCGAAGAGCCGTATATTCTTCTTGCTGATCAACGATTATTACAATATCGGGTAACCCCGTCATATATTTAATCCCGCCCAGATATGTTTGCAAGTGAGCTAACTGTCTCTTCAATCGAGCCGCATCTCCTTTCGGAAGACGGTTGAGTCTACCTGTCTTTTGTTCCATTCTCAAGTCCCTGAACTTTTGAAGTCTAGTTTCTGTAGTGGACCAATTCGTTAAAATACCGCCGAGCCATTTTTTATTAACATAATGACACCGAGCCCTTATTGCAGCCCGCGCTACTAAATCCGCTGCTTTATTTTTGGTACCAACAATTAAGAATTGCTTTCTCCTACTTGCTGCATCAAAAACTAAATCACAAGCTTCTGATAAAAAACGAGCAGTTCTAGTAAGATTTGTAATATGAATACCTTTACGCTTTGCAGAGATATAAGGTGCCATTCTCGGATTCCATTTTCTAGTACCATGACCAAAATGAACTCCTGCTTTCATCATCTCTTCAAAATTAATGTTCCAATATCTTCTTATCATTTAGATACCATCTGAGCAGGCTTGGCAAAACCCTTGTATAGCTTCTTCGATTTCTCGATAAAGAGAAATATGACCAACAGTAGTTCGAATGTATATACAAAGAATTTCTTTTTTTATATTTCTTACTATTAGATAGTGTTCATAAATCTCATGATAGGTACCCAAAGATTCATAGTGAACTTCGATGGGAGCTTCTCTTGAAGTAATAGCGCGTTGATCTAGCTGCCACCGGAGCCACAAAGGACTATCTAAATGGATTCTTTTCTGCCGATAAGCGCCAAGTGCATCATAGGAATTAGAAAAAAGGGGTTCTTTCGTATATTTATCGTTATTACCGTCAATTCTTTTATTTTGATAATTTCTGCGATTACATGGATTATACCTATTTGCACAAATACCTCGACGATTCCCGCTTGTTAATACATAGAGCCCAATAAGCATATCTTGAGTTGGTACGGAAATGGGATCTCCAATAGCTGGAGACAGAAGATTCATATGAGAAAACATAAGTAAACGAGCCTCCGCTTGAGCCTCCAACGATAAGGGTACATGAACAGCCATTTGATCCCCATCAAAGTCTGCATTGAATCCCTTACAAACTAATGGATGTAAACAAATAGCGCGGCCTTCCACTAAAATGGGTTGGAATGCCTGTATGCCTAATCTATGCAGAGTCGGCGCTCTATTCAGTAATACTGGATGCCCCTGCATAACTTCGTGAAGTATTTCCCATACAATTGGCTCTTTTTCCCGAATTTTACTCTTAGCAACTCCTATGTTCGAAGCAAGATGTTGTCTAATTAGACCACGAATTACAAATATCTGGAAAAGCTCTATTGCTATTTCGCGAGGCAATCCACATCGATGTAATGAAAGTGAGGGGCCTACGACAATGACAGAACGCCCCGAATAATCAACCCGTTTGCCAAGCATAGTCTCACGAAATCTTCCTTCTTTGCCTTCAATTACATCCGAAAACGACTTGTAAACCTTATTATGACCGTCCCTCATTGGTTGTCCGCGGATTCCATTATCAAGAAGTGTATCCACGGCTTCTTGTACCAATTTCTCCTGACACATTACTAATTCCCCTGGGGTAGATCTACTTGTTGTTAATAGATCAATAAGAGTATTGTTCCGATAGATAACTCTTCTATAGAGTTCATTAATATCTGAACTCATTAGTTTACCCCCATCTATCTGAATGATCGGTCTCAACTCGGGAGGAAGAACTGGTAATAGACATAAAACCATCCATTCTGGTTCGATATTTGTTCGAATAAAATGCTTAGCTAATTCCACACGTCTAACCAAAAAATCCTTTCTTCTTCCAACTTTTCGATCTTCCCATTCATTCCCGGTAGGCCCTTCTTCCCCTAATTCTTTCCATTCTACCGATGAATAATCTATAATAATTCGCAAATCCAGATCGGCTAATTGTTCTCGGATAGCACCAGCTCCTGTAGAAATTTCTCGATTTCGAAATGTATCGAAGCATTGGGTAGTAAAAAAAAGCGGAATACTGTATTTCCAGGATTGGATTTCATATTCGAATAAACCTCGTAATCGTAAAAAAGTAGGTTTTTTAGCTATGGGCCTAGCAAAAGAAAAATCGCAGTATACTAGGCCTTCTAATTCTTTAAGAGGTTTATCTAAAAGATTTGCGATATAACTAGGAAGACGTTTCAAATACCACACATGAGTTACTGGGCATGCCAGTTTGATGTAGCCCATTTGATATCTTCGTATCCGAGAATCAACAAATTCGACTCCGCATTGTTCACAAAATTTTTGGTCTTCTTTTTCATTCCTGATTACTCGATAATTTCCACACGCACAAATTCCACTTTTTATTGGCCCAAAAATTCTTTCACAAAATAATCCATCCTTTTCAGGTTTATTGGTTTTGTAATGAAAAGTATAGGGTTTTGTCACCTCTCCAACAATCTCTCCGTTAGGTAGGATTTTATTGGCCCAAGCACTTATTTGTTGAGGCGAAACTAATCCAATTCGGAGTTGTTGATGTTTATACCGATCAATCATTTAATCACCTTGACTAACTGTTTTTACGTATATTATAAGTAAAAAAGCAGTAGGAACTAGAATGAACAGTGCAGTAGCAATAAATGCAAGAATATTTACTTCCATATGACTATAGCCCTTGGTAAATTTACCAAAGACGAAAATGATTTATTTGATATTATGGATGACTGGTTACGGAGGGACCGTTTCGTTTTTGTAGGTTGGTCCGGTCTATTGCTCTTTCCTTGTGCCTATTTCGCCGTAGGGGGTTGGTTCACAGGTACAACCTTTGTAACGTCATGGTATACCCATGGATTGGCCAGTTCCTATTTGGAAGGCTGCAACTTCTTAACCGCCGCAGTTTCTACTCCTGCTAATAGTTTAGCACATTCTTTGTTATTATTATGGGGTCCTGAAGCACAAGGAGATTTTACTCGTTGGTGTCAATTAGGTGGTTTGTGGACTTTTGTTGCTCTCCACGGTGCTTTTGGACTAATAGGTTTTATGTTACGTCAATTTGAACTTGCTCGATCTGTGCAATTGCGACCTTATAATGCAATCGCATTCTCTGGTCCAATTGCTGTTTTTGTTTCTGTATTCCTGATTTATCCATTAGGCCAGTCTGGTTGGTTTTTTGCGCCTAGTTTTGGTGTAGCAGCTATATTTCGATTCATCCTCTTTTTCCAAGGGTTTCATAACTGGACGCTGAACCCATTTCATATGATGGGAGTTGCCGGCGTATTGGGCGCTGCTCTGCTATGCGCTATTCATGGTGCTACTGTAGAAAATACTTTATTTGAAGATGGTGATGGTGCAAATACATTCCGTGCCTTTAACCCAACTCAAGCTGAAGAAACTTATTCAATGGTCACCGCTAACCGCTTTTGGTCTCAAATCTTTGGGGTTGCTTTTTCCAATAAACGTTGGTTACATTTCTTTATGTTATTTGTACCAGTAACCGGTTTATGGATGAGCGCTCTTGGAGTAGTCGGTCTGGCTCTGAATCTACGTGCCTATGACTTCGTTTCTCAGGAAATCCGTGCAGCAGAAGATCCTGAATTTGAGACTTTCTACACTAAAAATATTCTCTTAAACGAAGGTATTCGTGCTTGGATGGCGGCTCAAGATCAGCCTCATGAAAACCTTATATTCCCTGAGGAGGTTCTACCACGTGGAAACGCTCTTTAATGGAACTTTATCTTTAGCCGGTCGTGACCAAGAAACCACTGGTTTCGCTTGGTGGGCCGGGAATGCCCGACTTATCAATTTATCCGGTAAACTATTGGGAGCTCATGTAGCTCATGCTGGATTAATCGTATTCTGGGCCGGAGCAATGAACCTATTTGAAGTGGCTCATTTTGTACCGGAGAAGCCAATGTACGAACAAGGATTAATTTTACTTCCCCACCTAGCTACTCTAGGTTGGGGGGTAGGTCCTGGTGGGGAAGTTATAGATACCTTTCCATACTTTGTATCCGGTGTACTTCACTTAATTTCCTCTGCAGTATTGGGCTTTGGCGGTATTTATCATGCACTTCTGGGTCCTGAGACTCTTGAAGAATCTTTTCCATTTTTTGGTTATGTATGGAAAGATCGAAATAAAATGACAACAATTTTAGGTATTCACTTAATCTTGCTAGGTATAGGTGCTTTTCTTCTAGTATTCAAGGCTCTTTATTTTGGGGGCGTATATGATACCTGGGCTCCGGGGGGGGGAGATGTAAGAAAAATTACCAACTTGACCCTTAGCCCAAGTGTTATTTTTGGTTATTTACTAAAATCCCCCTTTGGAGGAGAAGGATGGATTGTTAGTGTGGACGATTTGGAAGATATAATTGGAGGGCATGTATGGTTAGGTTCCATTTGTATACTTGGTGGAATCTGGCATATCTTAACCAAACCCTTTGCATGGGCTCGCCGTGCACTTGTGTGGTCTGGAGAGGCTTACTTGTCTTATAGTTTAGGTGCTTTATCCGTTTTTGGTTTCATTGCTTGTTGCTTTGTCTGGTTCAATAATACCGCGTATCCTAGTGAGTTTTACGGACCTACTGGACCAGAAGCTTCTCAAGCTCAAGCTTTTACTTTTCTAGTTAGAGATCAACGTCTTGGGGCTAACGTGGGATCCGCTCAAGGACCTACCGGGTTAGGTAAATATTTAATGCGTTCGCCTACCGGAGAAGTTATTTTTGGAGGCGAAACTATGCGTTTTTGGGATCTGCGTGCTCCTTGGTTAGAACCTCTAAGAGGTCCAAATGGTTTGGACTTGAGTAGGTTGAAAAAAGACATTCAACCTTGGCAAGAACGCCGTTCCGCGGAATATATGACCCATGCGCCTTTAGGTTCGTTAAATTCTGTAGGTGGCGTAGCTACCGAGATCAATGCAGTCAATTATGTCTCTCCTAGAAGTTGGTTAGCTACCTCTCATTTTGTTCTAGGATTCTTCCTATTCGTAGGTCATTTATGGCATGCGGGAAGGGCTCGTGCAGCTGCAGCAGGATTTGAAAAAGGAATTGATCGTGATTTTGAACCTGTTCTTTCCATGACTCCTCTTAACTAAATGACTATTGCTTTCCAATTGGCTGTTTTTGCATTAATTGCTACTTCATTAATCTTACTGATTAGTGTACCTGTTGTTTTTTCTTCTCCTGATGGTTGGTCGAGTAACAAAAATGTTGTATTTTCCGGTACATCATTATGGATTGGATTAGTCTTTCTGGTAGGTATCCTTAATTCTCTCATCTCTTGATTACCAACTTGATCTTGTTGCCCCCGGCAACAAACATGCATGAACCATTTCACGAAGTATGTGTCCGGATAGCCCAAAGTCTCGATAATTAGCTCTCGGTCTTCCAGTCGAAAAACAACGTCGATGAAGACGTGTCGGTGCACTATTCCGCGGTAGGGATTGTAACTTTCCATGAATTTCCCATTTATCACTTAACGACGGAACTTTGCTTATTTCTTTTTTTAAGGATCGACGCATCAAATGATATTTTTGTTCCAATTTTTGCCTCTTCTTCTCCCGCTGAATCAAACTTTTCCTTGCCATTTAACCAAATTTACCTGATGTAGAGGCAATCAAGAAAGCCGCATAAGTGAAGATATAACCTACGGAAAAGTGGGCTAATCCAACCAATCTTGCTTGCACAATGGAAAGAGCTACTGGTTTATCTCTCCATCGAATCAAATTAGCCAAAGGTGTACGCTCATGAGCCCATGCTAAAGTTTCAATCAATTCTTGCCAATATCCGCGCCAAGAAATTAAAAACATAAATCCAGTAGCCCAAACAAGATGTCCAAATAAGAACATCCACGCCCAGACCGATAAGCTATTCATACCAAAAGGGTTATATCCATTGATAAGTTGTGAAGAGTTTAACCATAGATAATCTCTTAACCATCCCATCAAATAAGTGGAAGATTCATTAAACTGTGAAACATTACCCTGCCATAATGTGATGTGCTTCCAATGCCAATAAAAAGTAACCCATCCAATGGTATTTAACATCCAGAAAACCGCCAAATAAAATGCGTCCCAAGCCGAAATATCACAAGTACCGCCGCGTCCCGGACCATCACAAGGAAAACTATAACCAAAATCCTTTTTATCTGGCATTAACTTCGAACCGCGTGCATCTAAAGCACCTTTTACTAAGATCAATGTGGTTGTATGTAACCCTAGAGCAATAGCATGATGAACCAAGAAGTCTCCAGGCCCTATTGTTAAGAATAATGAATTACTATTTTCATTAATAGCATTTAACCAGCCGGGCAACCATATGCTTCGACCTGCATTGAAGGCTGGACTATTCGTTGAAGATAAAAGTACATCGAACCCATATGAAGTTTTACCGTGAGCAGATTGTATCCATTGGGCGAATATGGGTTCGATTAAGATTTGTTTCTCCGGAGTACCAAAAGCAAGCATGACATCATTATGAACATAAAGTCCCAAAGTATGGAATCCAAGAAAGAGACTGGCCCAACTTAAATGGGATATGATAGCTTCTTTATGGTCTAACATTCTTGCCAATACATTATTCTCATTCTGTTCCGGATTGTAATCTCTAATAAAAAATATAGCTCCATGAGCAAAAGCTCCTGTCATGATGAATCCTGCGATGTATTGGTGATGAGTATATAACGCAGCTTGAGTAGTAAAGTCTTGCGCTATGAACGCATAAGCAGGTAATGAGTACATGTGTTGAGCCACTAAGGAAGTAATAACCCCTAAAGAAGCTAGAGCAAGGCCTAATTGAAAATGAAGCGAATTGTTGATTGTGTCATAAAGACCCTTATGTCCACGCCCCAATCGCCCCCCCGGAGGAATATGCGCTTCTAAAAGATCTTTTATACTATGCCCAATCCCGAAGTTAGTTCTATACATATGACCGGCAACGAGAAAAATAAATGCAATAGCTAAATGATGGTGTGCAATATCGGTCAGCCATAAACTTTGTGTTTGTGGATGGAACCCCCCGAGAAGGGTTAGAATGGCAGTTCCCGCTCCTTGGGAGGTACCAAATAAATGACTACCTGAATCGGGATTTTGAGCATAAAGATTCCACTGACCTGTAAAAAACGGGCCTAACCCTTGGGGATGTGGTAATACATCTAAGAAATTATTCCATCGAACGTATTCCCCCCGGGAGCCGGGAATAGCGACATGGACTAAATGTCCTGTCCAAGCCAAAGAGCTTACTCCGAATAGTCCTGACAAATGATGATTGAGACGAGATTCGGCATTTTTGAACCACGAAACGCTCGGTTTCCATTTTGGTTGTAGGTGTAACCAACCCCCTAGTAAGGCTAGGGCAGAAAGAAATAATAGAAAAAGAGCTCCAATATAAAGATCTTCATTAGTACGTAAACCGATTGTATACCACCATTGATAAACACCAGAATAAGCGATATTCACTGGGCCAGGAGCACCCCCTCGAGTAAAAGCTTCCACGGCCGGTTGACCAAAATGAGGATCCCAAATTGCATGAGCAATAGGTCTTACATGTAAAGGGTCCTGTACCCATGCTTCAAAATTTCCTTGCCAAGCTACATGAAAGAGATTTCCGGAAGTCCACAGAAAAATTATTGCTAATTGCCCGAAGTGAGAAGCAAAAATATTCTGATAAAGACGTTCCTCCGTAATATCATCATGACTCTCGAAGTCATGCGCGGTAGCAATACCAAACCAAATACGACGAGTAGTGGGGTCCTGAGCTAAGCCTTGGCTAAACCTTGGAAATCTTAATGCCATTTATCCTACTGCAATAATTCTTGCTAAGAAGAACGCCCATGTTGTGGCAATTCCACCCAGAAGGTAATGGGTTACTCCTACAGCACGTCCTTGTATAATGCTCAAGGCTCTAGGCTGAGTAGCAGGAGCAACTTTTAATTTATTATGAGCCCAAACGATTGATTCAATAAGTTCTTGCCAATAACCACGACCGCTGAATAGAAACATTAAACTAAAAGCCCATACAAAATGAGCACCTAGGAAAAAAAGGCCATATGCAGATAATGAAGAACCATAAGACTGAATTACCTGGGACGCCTGTGCCCATAAGAAATCACGGAGCCATCCATTAATAGTAATGGAACTCTGTGCAAAGTTTCCTCCCGTGATATGAGTTACCACCCCTTGATCACTTATACTACCCCAAACATCTGACTGCATTTTCCAACTGAAATGGAATATTACTACCGAAATGGAATTGTACATCCAAAATAGTCCTAAGAAGACATGATCCCAAGCGGATACTTGACATGTTCCCCCTCTTCCAGGTCCATCACAAGGAAAACGAAAACCAAGATTTGCTTTATCCGGTATCAAACGAGAACTGCGGGCAAATAGAACTCCTTTCAGAAGTATCAATACCGTCACATGAATCGTAAATGCATGAATGTGATGTACCAAAAAATCCGCGGTTCCTAATGGAATCGGTAACAAAGCAACCTTGCCGCCGACTGCCACTAAATCACCACCCCCCCAAGTTAAACTGGTGCTTGCTGTTGCACCAGGAGCCGTTGCACCAGGTGCTAAAGCATGGGTGTTTTGTATCCATTGAGCAAAGACAGGTTGTAATTGTATAGCAGTATCTGAAAACATATCTTGAGGGCGCCCTAAAGCGCTCATGGTATCATTATGAATATATAAACCAAAACTGTGAAAGCCTAAAAATATACATACCCAGTTGAGATGTGATATGATTGCATCGCGATGCCTAAGGACACGATCTAATAGATCGTTGTATCGAGTAGTTGGATCATAGTCTCTTACCATAAAAATGGCTGCATGCGCAGCAGCACCAACTATGAGAAATCCACCAATCCACATGTGATGTGTGAACAATGACAGTTGTGTACCATAATCAGTAGCTAGATATGGATAAGGGGGCATGGAATACATATGGTGAGCTACAACAATGGTTAAAGAACCTAACATAGCTAGGTTAAGAGATAATTGAGCATGCCATGATGTTGTTAGGATCTCATATAGGCCTTTATGACCCTGACCTGTAAATGGACCTTTATGAGCCTCTAAAATATCTTTTATACCATGACCAATGCCCCAGTTAGTCCTATACATGTGACCCGCTATCAGGAAAAGAATTGCAATAGCTAAATGATGGTGTGCAGTATCGGTCAGCCATAGACCCCCAGTCACTGGATCTAATCCTCCACGAAAAGTAAGAAAGTCCGAATATTTTGACCAATTCAAGGTGAAAAATGGGGTTGCTCCCTCAGCAAAACTGGGATAAAGTTGAGCCAAAAGATCCCGATTCAAGATAAATTCATGAGGAAGTGGGATTTCTTTAGGATCCACTCCAGCGTTTAGAAATTGGTTAATTGGTAAAGATACATGTACTTGATGTCCCGCCCAAGAAAGAGACCCAAGTCCTAGTAGCCCCGCTAAATGGTGATTCAACATAGATTCTACATCTTGGAACCAAGCCAATTTTGGAGCAGCTTTGTGATAATGGAACCAACCAGCAAAAAGCATTAAGGCTGCAAAGACCAATGCACCAATTGCGGTACAATACAGTTGTAATTCACTAGTTATTCCAGATGCTCTCCAAATCTGAAAAAAACCGGAGGTTATTTGTATTCCTCGGAAACCCCCGCCCACATCGCCATTCAATATTTCTTGACCCACTATTGGCCAAACCACTTGGGCGCTAGGTCCAATGTGAGTAGGATCGCTTAGCCATGCTTCATAGTTGGAAAAACGAGCACCGTGGAAATACATGCCACTCAGCCAAAGAAAGATGATGGAGAGTTGGCCGAAATGAGCACTAAATACTTTCCGAGAAATCTCCTCCAAATCACTGGTATGGCTATCGAAATCGTGAGCATCAGCATGTAGGTTCCAGATCCAAGTAGTAGTATCAGGTCCTTTAGCTATTGTTCTTGAGAAATGACCGGGTCTGGCCCATTCCTCGAAAGAAGTTTTGATGGGATCCCTATCTACCAAAATTTTGACTTCTGGTTCCGGCGAACGAATAATCATTTATTCGAAACGCCTTGTGATTTTCAACCAATTCTGCGCTTCAATATAATTTCCGGGAGTAAGCGCTATAGCTTGTTTCCAATACTCCGCGGCTTGATCGAACCAAGCCTCCGCAATTTCAGAATCTCCCTGCCGAATGGCCTGTTCTCCTCGGTAATGACAGATCACGGCCATATTATTTAAAGCTTGTGGTAAGAAGGGGTTTCGTTCTAGTGCCCGAAAATAATATTCCAAAGCTTTTGTGTGTTCTCCATTACTTGTGTGAATAAGGCCTATATTATAGAGTATATAACTTCGATCATAGGGATCAATTTCTAGCCGCATAGCTTCATAATAATTCTGTAAAGCTTCTGCATAATTTCCTTCGGATTGAGCAGACATACCATCTCTGTAATAAGTAAATGCCTCTTTTTCTCCCGAAGTTGTCGGAATTATTCGTAATAAGATATTGGCTACAACTGAAAAAGTCTTATCAATAAAATTTCCATTTATCCGAGATCTAGGCATTTAAGTCTGACGAGAATAATATTCTACCACTAGCAATTCATTTATTTTCAAGCCAACCCATTTACTATCTATTATTTGATTGACCAATCCTTTATATTGGAATGGGTGAAGAGTCAAATGTTTTGGCAATTCCTCCTGGGGGGATGAATCAAGATCATTTTGAATCATAGCTCTAGATTTTTGTTCATCCCTCGCTGTAATAATATCTCGGGGTTTGCAGCGATAACTTGGTATATCTACTATACGACCATTAACTAAAATATGTCTATGATTAACTAATTGGCGGGCTCGAGGAATAGTTGACGCCATACCCAATCGAAAAAGGATGTTATCCAAGCGCATTTCAAGTAATTGTAGTAAAACCTGACCTGTTGACCCTTTGGCTTTTGCGGCGATACGAACGTATTTAAGTAATTGTCGTTCTGTAACACCATAATGAAAACGCAATTTTTGTTTTTCTTCTAAACGAATACGATATTGAGATTTTTTACCGGAGCGTGATTGATTTCTAAGATCGCTCCCGACTCTAGGCCTTTTACTAGTTAGTCCCGGCAAAGCCCCCAGACGGCGTATTTTTTTGAAACGAGGCCCTCGGTAACGTGACATTCAATGAGCATCTTGTATTTCATAAAAATTGGGAGCAATATAATCCTTACGTAAGGGCCACCCTATCCAACTTTCCGGCATTAAGATACGTTTCAGACGCGGATGATTATCATAAAAGATTCCCAGCATATCATAAGATTCCCTTTCTTGAAAATCCGCACTTTTCCAAACCCAGAAAACAGACGGAATTCTAGGATTTTTCCTTGGGGCAAAGACTTTTATACATACTTCTTCTGGTTGATCTATACCATACTCTATTCTCGTAAGATGATATACACTAGCTAACAGCCCGCCCGGTGCTACATCATAGGCACATTGCGAACGCAGATAATTGTAACCATATACATATAAAATGACAGCAATGGAATGCCAATCTTCGGGCTTTATTTGTAAAGTCTCTATTCCTTGGTAATCAAAACCCAAAAATCTATGAACTAGCCCATGTTTGACTAGCCAAGCAGACAAACGACCCTGCATCTAATTTACTAATTCGTTAGACGATACTGACCTTTTATATTTGAAAAATGTTTCAGGAGGGATCTTTGAAGTAGACGGCGATTGATAGAGTAATTCTTGATCATAATTTCCGGTATGAGTAGTGCGTTCAATATTAAACTTGTGATTAGTAGTAAAACACCGTTTCCCCGGTTGAGACCTAATTCGATCTTCATAAATTTCTCGAGATATTTTTTTACGAAGTTTTGTTATAGCATCTATAACCGCCTCCGGTTTAGGTGGACAGCCTGGCAAATAGACATCTACAGGAATTAGCTTATCGACCCCCCGAACAGTACTATAAGAATCGGTACTGAACATTCCCCCTGTAATTGTACATGCCCCCATAGCAATAACATATTTTGGTTCAGGCATTTGTTCATATAATCTTACTAAAGAAGGAGCCATTTTCATGGTTACTGTGCCGGCTGTTAAAATCAGGTCCGCTTGTCTAGGACTAGATCTTGGTACTAGCCCATAACGATCAAAGTCGAATCGTGAGCCTATTAATGAAGCAAATTCAATGAAGCAACAACTGGTACCATAGAGAAGTGGCCATAAACTGGAGAGTCTTGACCAATTTGAAAGATCATTTAATGTAGTTGAAATAACTGAAATTTGAGTTGTTCGATCAAGTAAAGGAAACTCAATGGAATTCATCTAAGACCATTCTAATGCTCCTTTTCTCCATGCATAAACTAAACCAACAATTAGGATAAGCACGAAAATTAAAGCTTCTATAAATACGGATAACCCCAATACATCGAAACTCATTGCCCATGGATAAAGAAAAACTGTTTCAACATCAAAAACAACAAAAACTAGAGCAAACATATAATAACGGATTCGAAATTGTAACCAAGCATCGCCTATTGGTTCTATACCCGATTCATAACTAGAAAGTTTCTCCGGCCCTTTGCTAATCGGGGATAAAACTCCGGAAATTAGAAATGCTAAAATAGGAATAACACTTGATATTATTAGAAATGCCCAGAATATATCATATTCGTAAATCAGAAACATTTACGAAATCTCATTGAGAGCCTCTACTCGTGCCCTAGCTCGTCTGAGAGCTAGATTTGCCTCAATTATTTGTCTCCTGCCTTCCGCTTTCCTCAAGTTAGCTTCTGCTATTTCAAGAGTTTGCTGAGCTTCTTGTGGATCAATGTCACTACCCTTCTCTGCATCATTTACTAAAACAGTAATCTCATTATTGCCTATTCTAGCAAAACCACCCATCAGAGCCATCGTTAACCATTGGTCATTAAGGCGTATTCTCAAAATACCGATATCGACAGCTGTGGCAATAGGTGCATGGTTTGGTAATACGCCAATTTGTCCACTATTAGTAGATAAAATGATTTCTTTCACTTCTGAATCCCAAACAATTCGATTCGGGGTCAGTACACAAAGATTTAAGGTCATTTCTTCAAGTTGTTCTCCATTTCTAAGTTCGTAGCCTTCGCAGTAGCTTCATCAATATTACCTACCAAATAAAAGGCCTGCTCAGGGAGACTATCTAATTCTCCCGAAAGGATCAATTTAAACCCTCTAATTGTTTCTGCTAGACCGACATATTTCCCCGGAGAACCGGTAAATACTTCTGCTACGAAAAAGGGTTGTGATAAGAAACGCTCAATTTTTCGTGCTCTTGCTACAGTTAAGCGATCCTCTTCGGATAATTCGTCCAACCCAAGGATAGCTATAATGTCCTGAAGTTCTTTGTAACGTTGTAAAGTTTGCTTAACTCTTTGCGCAGTTTCATAATGTTCCTCACCAACAATCTGAGGTTGGAGCATAGTTGACGTTGAATCTAAAGGATCTACTGCTGGATAGATACCTTTAGCAGCTAATCCTCTTGATAGTACAGTAGTAGCATCTAAATGTGCAAATGTCGTGGCAGGAGCAGGATCAGTCAAATCGTCCGCAGGTACATAAACTGCTTGAATAGAAGTTATGGACCCTTCTTTGGTAGAAGTAATTCTTTCTTGTAAAGAGCCCATTTCGGTACTAAGGGTAGGTTGATAACCCACAGCGGAAGGCATTCTACCCAATAAGGCGGATACTTCGGATCCTGCTTGGACGAAACGGAAGATATTGTCGATAAATAGAAGTACGTCTTGTTCATTAACATCTCGAAAATATTCCGCCATAGTTAGGGCAGTCAAACCAACTCTCATACGAGCTCCCGGCGGTTCGTTCATCTGACCATAGACTAGAGCCACTTTTGATTCTGCAATATTTTCTTCATTAATTACTCCAGATTCTTTCATTTCCATGTAAAGATCATTTCCTTCACGAGTACGTTCGCCTACTCCGCCAAATACGGATACACCCCCATGAGCTTTCGCAATGTTATTGATTAATTCCATAATAAGTACTGTTTTACCCACTCCAGCTCCCCCGAATAGCCCGATTTTTCCTCCACGGCGATAAGGGGCTAAAAGATCTACTACTTTAATTCCTGTTTCAAAAATAGATAATTTTGTATCTAACTGTATAAAGGCAGGTGCAGATCTATGAATAGGGGATGTTGCGCGAGTATCTACAGGACCTAAATCGTCAACAGGTTCTCCAAGCACGTTGAAAATTCGTCCTAGAGTTGCCCCACCGACTGGAACACTTAGAGGGGCTCCTGTGTCAATCACTTCCATTCCTCTCGTTAGACCATCTGTAGCACTCATAGCTACAGCCCGAACTCGATTATTTCCTAATAATTGTTGTACTTCACAAGTCACATTAATTTCTTGACCGGCAGTATCTCGACCCTTAACTACCAGAGCGTTGTAAATATTAGGCATCTTGCCCGGGGGAAAAGCTACATCTAGCACTGGCCCGATGATTTGAGCGATACGCCCCAGGTTCTTTTTTTCAAGCGCGGAAACTCCCGGACCAGAAGTAGAAGTAGTAGGATTGATTCTCATATGTCACCACAAACAGAGACTAAAGCAAGTGTTGGATTCAAGGCTGGTGTTAAAGATTATAAATTGACTTATTATACTCCTGACTATCAAACCAAAGATACTGATATCTTGGCAGCATTCCGAGTAACTCCTCAACCTGGAGTTCCGCCTGAGGAAGCAGGAGCTGCGGTAGCTGCTGAATCTTCTACTGGTACATGGACAACTGTGTGGACCGATGGACTTACCAGTCTTGATCGTTATAAAGGACGATGCTACGGCCTCGAGCCCGTTCCTGGAGAAGAAAATCAATATATTGCTTATGTAGCTTACCCATTAGACCTTTTTGAAGAAGGTTCTGTTACTAACATGTTTACTTCTATTGTGGGTAATGTATTTGGGTTCAAAGCCCTACGCGCCCTACGTCTGGAGGATTTGCGAGTCCCTCCTGCTTATTCTAAAACTTTCCAAGGGCCTCCTCATGGCATCCAAGTTGAGAGAGATAAATTGAACAAGTATGGTCGCCCCCTATTAGGTTGTACTATTAAACCAAAATTGGGGCTATCCGCTAAGAATTACGGTAGAGCAGTTTATGAATGTCTTCGCGGTGGACTTGATTTTACCAAAGACGATGAGAATGTGAACTCCCAACCATTTATGCGTTGGAGAGACCGTTTCTTATTTTGTGCCGAAGCAATTTATAAAGCACAGGCTGAAACAGGTGAAATCAAAGGGCATTATTTGAATGCTACTGCAGGTACATGCGAAGAAATGATCAAAAGGGCTGTATGTGCCAGAGAATTAGGAGTTCCTATCGTAATGCATGACTACTTAACAGGGGGATTCACTGCAAATACTAGCTTGGCTCACTATTGCCGAGATAATGGTTTACTTCTTCACATTCACCGCGCAATGCATGCAGTTATTGATAGACAGAAGAATCATGGTATGCATTTTCGTGTACTAGCTAAGGCTTTACGTCTGTCTGGTGGAGATCATATTCACGCTGGTACCGTAGTAGGTAAACTTGAAGGGGAAAGAGACATTACTTTGGGCTTTGTTGATTTACTGCGTGATGATTTTATTGAAAAAGATCGAAGCCGCGGTATTTATTTCACTCAAGATTGGGTCTCTCTACCAGGTGTTCTGCCTGTAGCTTCAGGGGGTATTCACGTTTGGCATATGCCTGCTCTGACCGAGATCTTTGGAGATGATTCCGTACTACAATTCGGTGGAGGAACTTTAGGGCACCCTTGGGGAAATGCACCCGGTGCCGTAGCTAATCGAGTAGCTCTAGAAGCATGTGTACAAGCTCGTAATGAGGGACGTGATCTTGCTCGTGAGGGTAATGATATTATCCGTGAGGCTAGCAAATGGAGTCCTGAACTAGCTGCTGCTTGTGAAGTATGGAAGGAAATTAAATTTGAATTCGCAGCAGTGGATACTTTGGATAAATAAATGACAATTCTCAACAACTTACCCTCCATTTTTGTGCCTTTAGTGGGCTTAGTATTTCCGGCAATTGCAATGGCTTCTTTATTTCTTTATGTTCAAAAAAACAAGATTTTTTAGATGAGTTGGCGATCAGAACGTATATGGATAGAACTTATAGCGGGGTCTCGAAAAACAAGTAATTTCTGCTGGGCCTTTATACTTTTTTTAGGTTCATTGGGATTTTTATTGGTTGGAATTTCCAGCTATCTTGGCAGAAATTTGATATCTTTATTTCCGTCTCAGCAAATAATTTTTTTCCCACAAGGGATCGTGATGTCTTTCTATGGGATCGCCGGTCTATTTATTAGTTCTTATTTGTGGTGCACAATTTTATGGAATATAGGTAGTGGTTATGATCGATTCGATAGAAAAGAAGGAATAGTGTGTATTTTTCGCTGGGGATTTCCTGGAAAAAATCGTCGCATCTTACTACGATTCCTTATGAAAGATATTCAGTCTATTAGAATAGAAGTTAAAGAGCGTATTTATGCTCGGCGTGTCCTTTATATGGAAATCAGAGGCCGGGGGGCTATTCCTTTGACTGGTACTGATGAGAATTTGACTCCACGAGAAATTGAGCAAAAAGTAGCGGAATTGGCCTATTTTTTGCGTGTACCAATTGAAGTATTTTGAATGAAAAAATGGAAAAAAAAAACATTTATTCCCCTTCTATATCTTACATCTATAGTTTTTTTGCCCTGGTGGGTCTCTTTTTTATTTAATAAAAGTTTGGAATCTTGGATTATTAATTGTTGTAATACTAGTAAATCCGAAACTTTTTTAAATGATATCCAAGAAAAAAGTATTCTAGAAAAATTCATGGAATTAGAAGACCTCGTTCGCTTAAACGAAATAATAAAGGAATACCCGGAAACACATCTACAAAAGTTTCGTATCGGAATCCACAAAGAAACGATCCAATTGATCAAGATGCACAATGAGGATCGTATCCATACGATTTTGCACTTCTCGACAAATATAATCTGTTTCATTATTCTAAGTGGTTATTCTATTCTAAGTAATGAAGAACTTATTATTCTTAATTCTTGGGTTCAAGAATTCCTATATAACTTAAGCGACACAATAAAAGCTTTTTCCATTCTTTTATTAACCGATTTATGTATAGGATTCCATTCACCTCACGGTTGGGAACTAATGATCGGCTCTGTCTACAAAGATTTTGGATTTGCCCATAACGATCAAATTATATCTGGCCTTGTTTCTACTTTTCCAGTCATTCTCGATACCATTTTTAAATATTGGATTTTCCGTTATTTAAATCGCGTATCTCCGTCACTTGTAGTGATTTATCATTCAATGAATGACTGAATGCAAACTAGAAAGACCTTTTCTTGGATAAAAGAAGAGATTACTCGTTCAATTTCCGTATTGCTCATGATATATATAATAACTTGGGCATCCATTTCAAATGCATATCCCATTTTTGCACAGCAGGGTTATGAAAATCCACGCGAAGCAACTGGTCGTATTGTATGTGCCAATTGTCATTTAGCTAATAAACCCGTGGATATTGAGGTTCCACAAGCGGTACTTCCAGATACTGTATTTGAAGCAGTTGTTCGAATTCCTTATGATATGCAACTGAAACAAGTTCTTGCTAATGGTAAAAAGGGGGCTTTGAACGTGGGGGCTGTTCTTATTTTACCTGAGGGGTTTGAATTAGCCCCTCCCGATCGTATTTCGCCAGAGATGAAAGAAAAGATGGGAAATCTGTCTTTTCAGAGTTATCGCCCCACTAAAAAAAATATTCTTGTGATAGGTCCTGTTCCTGGTCAGAAATATAGTGAAATTACCTTTCCTATTCTTTCTCCGGACCCCGCCGCTAAGAAAGATGTTCACTTTTTAAAATATCCCATATATGTAGGCGGAAACAGGGGAAGGGGTCAGATTTATCCCGACGGGAGCAAGAGCAACAATACGGTTTATAATGCTACAGCAGCAGGTATAGTAAGCAAAATCATACGAAAAGAAAAAGGGGGGTACGAAATAACCATAACGGATGCGTCAGAGGGACGTCAAGTGATTGATATTATACCTCCAGGACCAGAACTTCTTGTTTCAGAAGGCGAATCCATTAAACTTGATCAACCATTAACGAGTAATCCTAATGTGGGTGGATTTGGTCAGGGGGATGCAGAAATAGTACTTCAAGACCCATTACGCGTCCAAGGCCTTTTGTTCTTCTTGGCATCCGTTATTTTGGCACAAATCTTTTTGGTTCTTAAAAAGAAACAGTTTGAGAAGGTTCAATTGTCCGAAATGAATTTCTAGTTACAGGGATGAACCCAATCCGGAATATGAACCATAAAAGAAAATGCCTATTAAACCGATCACAAGAATACCAGTTACAGTACCTACTATCCAAAGAGGAATTCTTCCAGTAGTATCGGCCATTCAATTGAAGAAATAATTAGAAAATAAAACAGCAAGTACAAAAATGAGTAATAACCCCCAGTAGAGACTGGTACGATTCAATTCAACATTTTGTTCGTTCGGATTTGATTGTGTCATTTATCGTTGGATGAACTGCATTGCTGATATTGACCCCAAAAAAAAAACGGTAGGTACAGCTAGTCCGTGAACAGCCAACCATCGTACTGTAAAAATTGGATAGGTTCGATCTATGGTCATCTAAAAAGATTTACTAAATTCATCGAGTTGTTCCAAAGAATCAAAACGGCCAGTTATTAATGGAATTCCTTGTCGGCTTTCGGTAAAATATTCATTTGGACGAGGACTTCCAAATACATCGTAAGCTAAACCCGTACTGACGAATAACCAACCTGCAATGAATAGGGAAGGTATAGTAATGCTATGAATGACCCAATATCGAATACTGGTAATAATATCAGCAAAAGAACGTTCTCCTGTGCTTCCAGACATATGATTGAAGTTTTTCTATTTGGAATCGTCTTAGGTCTAATTCCTATTACTTTGGCCGGATTATTCGTAACTGCATATTTACAATACAGACGTGGTGATCAGTTGGACCTTTGAATGCGAGATCTAAAAACATATTTATCTGTAGCACCGGTAATAAGTACTCTATGGTTTGGGTCTTTAGCAGGTCTATTGATAGAGATCAATCGTTTTTTCCCAGATGCGTTGACATTCCCTTTTTTTTCATTCTAGATGGCCAAGGGTAAGGATATCCGAATAAGGGTTATTTTAGAATGTACCACTTGTACTCGAAACAGTGTTAATAAGAAATCAACAGGCATTTCTAGATATATTACTCAAAAGAATCGACACAATACGCCTAGTCGATTGGAATTGAGAAAATTCTGTCGCTATTGTTACAAACATACAATTCACGGGGAGATAAAGAAATAGTTATTTTAGAATGTCATTGGAAATCATATAAAGACAATTCCTATTTAATATAGCTATTTGTGCAAGTATTTTACGATTAAGAAGTAACTGTCTCTTGTACAGATTGTTTATTAATCTACTATAACTATAGGATACCGTGCTCTCGCGAATTACTGCATTTATCCGAGTAACCCACAAACGACGAAAATTTCTTTTTTGCCTATCTCTATCCCGATGGGCCGAAACCAAAGCTCTTATTTTTTGTTGAATAATAGTTCGAGTAAGTCTTGAATGGGCCCCGCGAAAGCTTGATGCGAATAGACGAATTTTTGTTCTACGCCTTCGAGCTATATATCCTCGTCTAATTCTGGTCATATACACCCTAGTACATGTTCCTCGGCGCTGAGGACATCCCCCAAGAGCGGGGGATTTGGTGACATTTCTGATTGGCTGTCTTGTGTTTCTAATAAGTTGTTTAATAGTTGGCATTTATGCAACTGCTACAAGATCAACAATTCCATAAGCTTGGGCTTCGGTTGCTGACATAAAAACATCTCTTTCCATGTCTTCGGATACAACCCATAAAGGTTTTCCCGTTCTTTGTGCATAAATCCTTGTGAGGATTTCGCGCAGTTTCAGTAGTTCTTCCGCTTCCAGGACAAATTCTACTATTTGTGCCTCATAATAACCAGAAATAGGTTGATGAATCATTACCCTAGCATGAGGGAATGCTAAACGTTTGGTAATTTTTCCTCCGACCAGAATAAAAGATCCCATTGAAGCAGCTAATCCCATGCATACTGTTTGTACATCGGGTCGCACAAATTGCATAGTATCATAAATAGCTATTCCGGGTATTACCCATCCGCCGGGAGAGTTTATAAACAAATACAAATCTTTTGTCGCGTTTTCTATACTGAGATATACCATAAGACCAATAAGTTGATTCGCGATCTCGCTATCAACATCTTGACCTAAAAAAAGTAATCTTTCTCGATAAAGTCGGTTTATGTCAATCCAAGTTGAATCGTCTTCCCCAGGATTTCGAAAAGGGACTTTTGGAACACCAATAGGCATATGGGTTTGCCTTGGTATCGTGTTCATACCGTCGTATTGAATGATCCCGGTCGTTTGCTGTCTGTCCATATAATGCATACAGCTTTGGTTGCTGGTTGGGCCGGTTCGATGGCTCTATATGAATTAGCAGTTTTTGATCCCTCTGACCCCGTTCTCGATCCAATGTGGAGACAGGGTATGTTCGTTATACCTTTTATGACTCGTTTAGGAATAACCAATTCATGGGGTGGTTGGAGTATCACAGGAGGAACTATAACGAATCCGGGTATTTGGAGTTATGAAGGCGTGGCTGGGGCGCATATTGTGTTTTCTGGCTTGTGCTTCTTGGCAGCTATTTGGCATTGGGTGTATTGGGATCTAGAAATATTTTGCGATGAACGTACAGGAAAACCTTCTTTGGATTTGCCCAAGATCTTTGGAATTCATTTATTTCTCTCCGGGGTGGCTTGCTTTGGGTTTGGCGCTTTTCATGTAACCGGATTGTATGGTCCTGGAATATGGGTGTCCGACCCTTATGGACTAACCGGAAAGGTACAACCTGTAAGTCCAGCATGGGGTGTGGAAGGTTTTGATCCTTTTGTTCCGGGAGGAATAGCTTCTCATCATATTGCAGCGGGGACATTGGGCATATTAGCGGGCCTATTCCATCTTAGTGTCCGCCCGCCCCAACGTTTATACAAAGGATTACGTATGGGAAATATTGAAACTGTCCTTTCCAGTAGTATCGCGGCTGTCTTTTTTGCAGCTTTTGTTGTTGCTGGAACTATGTGGTATGGTTCAGCAACTACCCCGATTGAATTATTTGGTCCCACTCGTTATCAATGGGATCAAGGATACTTCCAGCAAGAAATATATCGAAGAGTTAGTGCTGGGCTAGCCGAAAATCAAAGTTTATCCGAAGCTTGGTCTAAAATTCCCGAAAAATTAGCTTTTTATGATTACATCGGCAATAATCCGGCAAAAGGTGGGTTGTTCAGAGCAGGCTCAATGGACAACGGGGATGGAATAGCTGTTGGGTGGTTAGGACATCCTATCTTTAGAGATAAAGAAGGGCGTGAACTTTTTGTACGTCGTATGCCTACTTTTTTTGAAACATTTCCGGTTGTTTTGGTAGACGGAGATGGAATTGTTAGAGCCGATGTTCCTTTTCGAAGGGCGGAGTCGAAGTATAGTGTCGAACAAGTAGGTGTAACTGTTGAGTTCTATGGTGGCGAACTAAACGGAGTCAGTTATAGTGATCCTGTTACTGTGAAAAAATATGCTAGACGCGCTCAATTGGGTGAAATTTTTGAATTAGATCGTGCTACTTTGAAATCCGATGGTGTTTTTCGTAGCAGCCCAAGGGGTTGGTTTACTTTTGGACATGCTTCGTTCGCTCTGCTCTTTTTCTTCGGACACATTTGGCATGGTGCTCGAACTTTGTTCAGAGATGTTTTTGCTGGTATTGATCCAGATTTAGATGCTCAAGTGGAATTTGGAGCATTCCAAAAACTTGGAGATCCGACTACAAGAAGACAAGTAGTCTGAATGGAAGCATTGGTTTATACATTCCTTTTAGTATCAACTTTAGGAATCATTTTTTTCGCTATCTTTTTTCGAGAACCGCCTAAAGTTCCAACTAAAAAGGTAAAATGACTAGTCCCCGTGTTCCTCGAATGGATCTCTTAGTTGTTGAGAGGGTTGCCCAAAAGCAGTATATAAGGCATACCCAGTAAAACTTACAAGTAAACCAGATATAAAGATGGCGACTAGGGTTGCTGTTTCCATATGGCTACACAAAGCGTGGAGGGTAGTTCTAGATCTGGTCCAAGACGAACTATTGTAGGGGATTTATTGAAACCGTTGAATTCGGAATACGGTAAAGTAGCTCCCGGATGGGGAACTACTCCTTTGATGGGTGTCGCAATGGCCCTATTTGCGATATTCCTATCTATTATTTTGGAGATTTATAATTCTTCCGTTTTACTAGATGGAATTTCAATGAATTAGATGAGTAAAGTCTATGATTGGTTCGAAGAACGTCTCGAGATTCAGGCAATTGCAGATGATATAACTAGTAAATATGTTCCTCCCCATGTCAACATATTTTATTGTTTAGGGGGAATTACGCTTACTTGTTTTTTAGTACAAGTAGCTACGGGGTTTGCTATGACTTTTTACTACCGTCCGACGGTTACTGAGGCTTTTGCTTCTGTTCAATACATAATGACTGAAGCTAACTTTGGTTGGTTAATCCGCTCAGTTCATCGATGGTCGGCAAGTATGATGGTTTTAATGATGATCCTGCACGTATTTCGTGTGTATCTCACTGGTGGCTTTAAAAAACCTCGTGAATTGACTTGGGTTACGGGCGTGGTTCTTGCTGTATTGACCGCATCTTTTGGTGTAACTGGTTATTCCTTACCTTGGGACCAAATTGGTTATTGGGCGGTAAAAATTGTAACAGGCGTGCCGGAAGCTATTCCTGTAATAGGATCACCTTTGGTAGAGTTATTACGCGGAAGTGCTAGTGTAGGACAATCCACTTTGACTCGTTTTTATAGTTTACACACTTTTGTATTACCTCTTCTTACTGCCGTATTTATGTTAATGCACTTTCTAATGATACGTAAGCAAGGTATTTCAGGCCCTTTATAGATGGGAGTAACAAAAAAACCTGACTTGAATGATCCTGTATTAAGAGCTAAATTGGCTAAGGGAATGGGTCATAATTATTACGGAGAACCTGCATGGCCCAATGATCTTTTATATATTTTTCCAGTAGTAATTCTAGGTACTATTGCATGTAATGTAGGATTAGCGGTTCTAGAACCATCAATGATTGGTGAACCTGCGGATCCATTTGCAACGCCTTTGGAAATATTGCCTGAATGGTATTTCTTTCCCGTATTTCAAATACTTCGTACAGTACCCAATAAGTTATTAGGTGTTCTTTTAATGGTTTCAGTACCTGCAGGATTATTAACAGTACCTTTTTTGGAGAATGTTAATAAATTCCAAAATCCATTTCGTCGTCCAGTTGCGACAACCGTCTTTTTGATTGGTACTGCGGTAGCCCTTTGGTTAGGTATTGGAGCAACATTACCTATTGATAAATCCCTAACTTTAGGTCTTTTTTAAATTGATTCAATTGTAAAATAATTACACGCGCCTTTTTTTAGGGGGTCGGCAGCCATTATGTGGCATAGGGGTTACATCCCGGACGAAACTTAATAGTATACCACTTCTGCGAATAGCTCTTAATGCCGCATCTCGTCCGAGACCAGGACCCTTTATCATGACTTCTGCTCGTTGCATACCTTGATCCACTACTGTCCGAATAGCATTTCCTGCTGCGGTTTGAGCAGCAAATGGCGTTCCTCTTCTTGTGCCCCTGAATCCACAAGTGCCAGCGGAGGACCAAGAAATCACTCGACCCCGTACATCTGTAATGGTCACAATAGTATTGTTGAAACTTGCTTGAACATGAATAACGCCTTTTGGTATTTTACGTGAATTCTTACGTGAACCAATACGTCCATTTCTGCGTGAACTAATTTTTGGTAAAGGTTTTGCCATTTATCCTTGTCTTTGTTTATGTCTCGGGTTGAAGCAAATTACTATAATTCGCCCCCGTCTACGTATCAGTCGACATTTTTCACAAATTTTACGAACAGAAGCTCTTATTTTCATTTACCATATATAACACAAGATTTCTCCGCCTATTCTTTCGAGTCGAGCTTCTCGGTCTGTCATTATACCCCGAGAAGTAGAAAGAATTACAATGCCCATCCCGCCCAAAATTCTAGGAATTTTTTGATAGTTAGAATAGATTCGTAGACCAGGTCGGCTGATCCGTTTTAAATTTAGACTAGTTCTATAGGGTCCTTTCCTCTTCCTTCTATGTCGTAGGGTTAAAACCAAAAATTTTTTGTTGCCCTCCTGATGTTTCCTGACATTTTCAATAAAACCTTCTCTTAAAAGTATTTTAATAATGTTTTCAGTGATGTTAGTAGATGCTATTCGAACGGTTCCTTTTCTATTTATGTCAGCATTTCTTATAGAGGTTATTATGTCAGCAATAGGATCCCTACCCATTTATAACACTTCAGGTGCTAATGAAACTATTTTAGTAAAATTTAACTGTCTCAATTCCCGGGCGATTGCACCAAAAATTCGAGTTCCCTTTGGATTTCCTTCTTGATCAATGACAACTGCAGCGTTGTCATCATATCGTATTATCATACCATTATCACGTTTGAGTTCTTTACAAGTACGTACAATTACAGCTCTGATTACTTCTGATCTTTCTAGAGGTGAATTTGGTGCTGCTTCCTTGATCACAGCAACAATAACGTCACCGATATGAGCATATCGGCGATTACTAGTCCCTATGATTCGAATACACATCAATTCTCGAGCTCCGCTGTTATCCGCTACATTCAAATGGGTCTGAGATTGGATCATCTATCCTGAAATAATGAATTGAGTTCGTATAGGCATTTTTGATGCTGCTATTGAAATAGCTTTTCTCGCTATATTTTCGGCTACTCCGCCCATTTCATAAAGTATTCTACCTGGTTTAACGACAGCTACCCAATATTCGGGAGATCCTTTCCCCGAACCCATACGTGTTTCCGTAGGTCTTAAAGTAACTGGTTTGTCGGGAAATATACGTACCCATATTTTTCCACCGCGGCGTGCATTTCGTGTCATTGCTCGTCGCCCCGCTTCTATTTGTCTAGATGTAATCCAAGCGGGTTCAAGTGCCTGAAGAGCATATCTGCCGAAACAAATACGATTACCTCGAAAAGCTATTCCTTTCATTCTTCCTCTATGTTGTTTACGGAATCGGGTTCTTTTGGGACTAAGCATTTATTTCTTGTCTGGAAATGTCCAAATTTTTATGCCTAATACCCCATAAATAGTTCTAACTGTATACGAACAATAATCAATTTTAGCTCCAATGGTTTGTAGAGGAACTCTACCTTCTCTAATCCATTCGACGCGTGCAATTTCTTTTCCGTCAAGACGCCCAGCAATTTGCACTTGAATTCCTTTTGTATTGGCCTGTTCAGTTAATTCAATAGCTTTTTTCATTGCTTTGCGAAATGAAACTCTATTTTTTAATTGTCCGGCTATAAATTCTCCAAGAATATTAGGGTGCCCGTAAGGGTTTGGAATTCTTGTAATAGCAATATTGAATTTTCGATTCACACAATTAAGTTCTTTTTGTACATTCATCTGTAATTCTTCGATTCGTTTAGGTCTACTTTCTATTAATAATTTTGGGAATCCCATATATATTATGACCTGAATCACATCAATTCGTTTTTGAATCTCTATACGTACAATTCCTTCAATACCAGAAGATATTTTCGCATTTTTTTTTACATAATTCTTGATACAGTTTCTTATTTTTTGATCTTCTTGTAGACCCTCAGAGTAATTTTTTGGTTGTGCAAACCAAAGAGAATGATGGCTTTGGGTTGTACCAAGTCTGAAACCAAGTGGATTTATTTTTTGTCCCATTCATATATATATATATTCGTCATATTCTTCATATAAGGATATATTTTTTAATACAATAGATATATGACAAGTTGATCTTTTTATCGGATAACCCCGTCCTCGAGCCTGAGGTTTTAATTTTTTCACAGTAGTGCCTTCGTTGACTTCGGCTTTACTAATGATTAAATTGGCTTCGTTGAAACCCATATTGTGACTAGCATTTGCTGCTGCAGAATAAATCAATTTAAAAATGGGATAACATGCTCGATAAGGCATGAGCTCGAGTATCATAAGTGTTTCTTCGTAAGAACGTCCACGAATCTGATCAATTATTCTTCGTGCTTTGTGAGGGGACATACATATATGTTGGCCTAAAGCATATACTTCATATGTGTTTCTCTTTCTTTTTTTTATCTTTATCATCTATTTACTACGGCGACGAAGAATCAAATTATCACTATATTTATTCCTTTTTCTACTTCTTCTTCCAAGTGCAGGATAACCCCAAGGGGTTGCGGGTTTTTTTCTACCAATTGGGGCCCTCCCTTCACCACCCCCATGGGGGTGGTCTACAGGGTTCATAACTACTCCTCTTACTACAGGACGCTTACCTAGCCAACATTTAGATCCGGCTCTACCCAAACTTTTCTGGTTCACCCCAGTATTCCCTACTTGTCCGACTGTTGCTGAGCAGTTTTTGGATATTAAACGAACCTCCCCAGAAGGTAATTTTAATGTGGCTGATTTCCCCTCTTTTGCAATCAGTTTCGCTACAGCACCTGCAGCTCTAGCTAATTGTCCACCCTTTCCAAGTGTGATTTCTATGTTATGTATGGCCGTGCCTAAGGGCATATCGGTCAAAGGTAGGGCATTTCCCATTTTTATAGGAACTTCTGTACCAGAAATAATGGTATCTCCAATTATAGCCCCTCTGGGATGTAAAATATATCTCTTCTCACCATCCCCATAGTGTATGAGACAAATGTATGCATTTCGATTAGGGTCGTATTCTATGGTTACGATTCTACCATATATGTCTTTTTCATTCCGTCGAAAATCGATTTTACGGTATAGACGCTTATGACCTCCCCCTCTATGTCTTGCGGTAATGATTCCTCTGGCATTACGGCCTTTACCACAACGATGCTGTCCATAGATCAAATTCTTTCGTGTATTTCGTGTATTGGATTTCGCTTGACTGTCTACGGCTCCATTGCGTGTGCTCGGGGTAGAAGTTTTGTATAAATGTATCGCCATTTAAGTTCTTTTCTTTCTAAGAGGTGGAATAGAATAACCCGGTTGAAGCGTAATGATCATACGTCTGTAATGCATTGTATGTCCCATAATAGGTCTCATTCTTCTACCCTTTCCCGGGAGTCGATGGCTATTCATAGCTATTACCTTGACACCAAAGAAGAGTTCGACCCAATGCTTTATTTCTGTCCTAGTTAATCCTGATTCGACATTAAAAGTATATTGATTTTTCCCCAATAACCGAATACTTTTGTCTGTAAATACTGCATATTTGATTCCATCCATTTAACGAAAATGTGCAAAAGCTCTATTTGCCTCTGCCATTCTATGAGTCTCTTCCTTTTTGCGTATGGCATCACCACTCCCTTTGGCAGCATCCACTAATTCGGAACTTAATTTGAAAGCCATATTTCGACCCGGACGTTTTCGGGATGCCCCTAATAACCAACGAATGGCAAGTGCTTTTCCTTGTGTGGATCCTATTTCAATGGGAACTTGATGAGTCGATCCGCCTACACGTCTTGCTTTTACTGCTATATCGGGAGTTACTCCACGTATTGCTTGACGTAAAACAGATAGTGGATTTGTTTCTGTCTTTTGTTGAATCTTTTTCATGGCTCGATAGATAATTTGATAAGCCAATGATTTTTTTCCGTGTTTCAGAATACGGTTAACCAACATGTTAACTAATCGATTACGATAAATTGGATCGGATTTTGCAGTTTTTTCTTCTGCAGTACCTCGACGTGACATTTATTTTGGCTTTTTGACCCCATATTTAGAACGCCCTTGTTGACGATCCTTTACTCCGACAGCATCTAGGGTTCCTCGAACAATGTGATATCTCACACCGGGTAAATCCTTAACCCTTCCCCCTCTTACTAAGACTACAGAATGTTCTTGTAAATTATGGCCAATACCAGGTATATAAGCAGTGATTTCAAATCCAGAGGTTAATCGTACTCTGGCAACTTTACGTAAGGCAGAGTTTGGTTTTTTGGGGGTGATAGTTCAATAAGCTAGACCCATGCTTCGAGTTGTTTCATGCCATAAATAAACTCGAACACTCAAGAAATCTGTTGGACAGGCGGATTCACATCTCTTACAACCGACACAGTCCTCTGTTCTTGGAGCAGAAGCAATTTGCTTAGATTTACATCCATCCCAAGGTATCATTTCTAATACATCTGTGGGGCAGGCTCGGACACATTGAGTACACCCTATACATGTATCATAAATCTTTACTGAATGTGACATCTACTTATTCAACAAATTCGATTGATTGATATGGATTGATTTTCTATTACGATAAATTGCCGAAACAATAGCTAGTCCAATAGCTGCTTCAGCGGCTGCGATAGCTATAACAAAAATTGAAAAAATATTTCCTTTTAATTGGCGACTATCAAAAAAATCAGAAAATGTTACGAAATTTAGATTAACTGCATTCAGTATAAGTTCAAGGCACATAAGGGCTCTAACCATATTTCGACTCGTGATCAATCCATAGATACCAATAGAAAATAAATAGGCACTCAAAACAAGTACATGTTCGAGCATCATTTACTGACGAGCCACAGCAATCGCACCTATCAAAGCAACTAAAAGAATTATTGAAATGAATTCAAATGGAAGAAAAAAATCTGTTGATAAATGAATTCCAATTTGTTGGCCATTACTTATCAAATCTTGTTCTATAATCTGATTTGTTTTTGTAGTCCAAATAATTCCGTACCATGACGTATCTAGAATAATAGTAATTAGTGAAACAAAAATACTTGTACAAACTAAGGAAGTAACCCCGCTTCCAACAGTCCAAAGATTAAAATCTTTGTAATATTCTGAACCATTCATGAACATCACGGCAAATATAATTAAAACATTTATAGCTCCCACATAAATAAGGAGCTGTGCGGCAGCTACAAAATGAGAGTTTGATAAAATATAGAATAAAGATATACAAACAAGAACCAATCCCAACGAAAAGGCAGAATAAATTGGGTTGGTAAGTAATACTACTCCTAGACCTCCTAATATAAGACCTAACCCCAGAAAGACTAAAAGAAAATCATGAATTAGTCCAGGCAAATCCATCTATTTTTTTTGAGTTGAATTCAAAATTGTTCGAATTGTATAATCGTCAACTACTGACATTGGTAAACGACCTAAAGCAATTTGATTATAATTCAATTCGTGACGATCATAAGTAGAAAGCTCATATTCTTCAGTCATCGATAAACAATTTGTCGGACAATACTCAACACAGTTGCCACAAAATATACAGATTCCGAAATCAATACTGTAATTAAGCAACCGTTTCTTTCGAATGTCAGTTTCCAATTTCCAATCAACAACAGGTAGATCTATAGGACATACACGAACACATACTTCACAAGCAATGCATTTATCAAATTCAAAATGAATTCGACCGCGGAAACGCTCCGATGTGATTAATTTTTCATAAGGATATTGAACAGTTACAGGTAAACGATTTGCATGAGATAAGGTAATCATGAAACCTTGACCAATGTACCTTGCAGCTCGTATGGTTTGTTGCCCATAATTCATGAACCCAGTTACCATGGGAAACATTTATAGTGAAAGAAGTTCGAAAGAGGTTGTTAATAATAGATTACCGAGAGAAATAGGTAAAAGAAATTTCCATCCAAGATTTAAAAGTTGGTCCATTCTTAGTCTAGGTAAAGTCCATCTTGTTGTGATAGAAATGAACAAGAACAAATAAGTTTTAACCAATGTAATAAAGATACCAATTGTTGTTCCAAAGACTCCGCTCATTTTTTTTATTTCAAAAAGCTCAGGAACGAATATATACGGAATAGAGATATTCCAACCGCCCAAGTAAAGAACTGTTACAAATAATGAAGAAACTAATAAGTTTAGATAGGAAGCAATATAAAATAAACCAAATTTGATGCCCGAATATTCGGTTTGATAACCTGCTACTAATTCTTCTTCTGCTTCTGGTAAATCAAAAGGTAATCTCTCACATTCTGCTAGAGAAGAAATAAAAAAAATGATAAATCCTATAGGTTGACGCCACAAATTCCACCCCCAAAAACCAGATTTTGATTGTGCCTCAACTATATCAACTGTACTTGAACTATTAGATAATAGAGATATGGATAACACACAAAGAGTTAATGGTATTTCATAACTAATCGATTGAGCAGCAGCTCGTAAACCACCCAAAAAGGAATATTTATTATTTGATCCATATCCTGACATAAGAAGTCCGATGGGAGCAATACTTGAAATGGCAATCCATAAAAAAACACCAATATTTAGATCAGTTAAAACAAGGTGATAGCCAAAAGGAATTACCGAATAGCTTAATATAGTTGATATGACTGCTATGGATGGTCCGATACTGAATAAACGAATATCCCCCCTAGATGGAAAAAGATTCTCTTTGAAAAGTAGTTTTGTCCCATCCGCTAGAGCTTGAAGAACTCCTAAAGGACCGGCATATTCAGGTCCAATACGTTGTTGTATCCCTGCAGATATTTCTCTTTCTAACCATACAATTACTAGTATGCCTGTCGTGATTCCCAATACAAGAATAAAAATCGGGGCAAACACCCATATAATTCCATAGACCTCGTTTAAGGATTCTAATCTAGAAAAAGAATTGATAGCTTGTACTTCTGTTGTATCAATTATCATTCAACGATCAACTTCTCCCATAATGATATCTATACTACCTAGTATTGTCATAATATCAGCCAATTTCATTCTTTTAACTAATTCAGGAAGAATTTGCAAATTGATAAAACCTGGCGGACGAATTTTCCATCTCCAAGGAAAACCGCTCTGATCCCCTATCAGAAAAATTCCCAATTCTCCTTTTGGTGCTTCGACTCTCACATAAAGTTCTTGTTTCGGTAATTCAAAAGTAGGAGAAGTTTTTTTACTAATGAATCGATATTCGAAATCGTTCCATTCCGAATCCCTTTCTCTATCAAAGCGTCGGGTTTCTAAATTCTCATAGGGCCCCCCCGGAATTCCTTCCAGAGCCTGTTGAATAATTTTTATAGATTCCAGCATTTCACCAATCCGGACTAAATAACGAGCTAAGGAATCTCCTTCTTTTTGCCACTGGATTTCCCAATCAAATTCGTCGTAACACTCATAATGATCAACTTTACGAAGATCCCATTGTACTCCAGAAGCTCGTAGCATTGGTCCTGATAAACCCCAATTTATTGCTTCTTCTGTACCAACAATACCTACCCCCTCAACTCGTTCTAAAAAAATAGGATTTCGCGTAATAAGTTTTTGATATTCAGTAACTCCTGTTAAAAAATAATCGCAAAAATCCAAACATTTATCTATCCAACCATAAGGTAGATCAGACGCTACTCCTCCGATACGAAAAAAATTATGCATCATTCTCATACCAGTGGCAGCTTCGAATAAATCATATACTAACTCTCTTTCTCTAAAGATATAGAAGAAAGGAGTCTGTGCACCAATATCTGCCATAAAAGGGCCAAGCCATAACAAATGAGAAGCTATACGACTCAATTCCAACATAATTACTCTGATATAGCCAGCTCTTTTAGGCACTTGAATATTTCCTAACAGTTCTGGACCATTTACTGTTATTGCTTCTGTGAACATAGTAGCCAAATAATCCCAACGTGTTACATAGGGCAAATATTGTATAATTGTTCGATTTTCCGCAATTTTTTCCATTCCTCTGTGTAAATAACCTAATATTGGTTCGCAGTCAATAACATCTTCCCCGTCTAGAGTAACGATGAGTCGAAGAACACCATGCATTGATGGGTGGTGGGGACCCATATTAACTATCATAAGGTCTTTTCGTGTAGCTGGTACATTCATACTATCACCCCCAAAAAACCAAACTCTGCCTTACGTAAAGTTGCCAGAGTACGATTAACCTCTGGATTTGAAATCACTGCTTATATACCTGGTATTGGCCATAATTTACAAGAACATTCTGTAGTCTTAGTAAGAGGGGGAAGGGTTAAGGATTTACCCGGTGTGAGATATCACATTGTTCGAGGAACCCTAGATGCTGTCGGAGTAAAGGATCGTCAACAAGGGCGTTCTAAATATGGGGTCAAAAAGCCAAAATAAATGTCACGTCGAGGTACTGCAGAAGAAAAAACTGCAAAATCCGATCCAATTTATCGTAATCGATTAGTTAACATGTTGGTTAACCGTATTCTGAAACACGGAAAAAAATCATTGGCTTATCAAATTATCTATCGAGCCATGAAAAAGATTCAACAAAAGACAGAAACAAATCCACTATCTGTTTTACGTCAAGCAATACGTGGAGTAACTCCCGATATAGCAGTAAAAGCAAGACGTGTAGGCGGATCGACTCATCAAGTTCCCATTGAAATAGGATCCACACAAGGAAAAGCACTTGCCATTCGTTGGTTATTAGGGGCATCCCGAAAACGTCCGGGTCGAAATATGGCTTTCAAATTAAGTTCCGAATTAGTGGATGCTGCCAAAGGGAGTGGTGATGCCATACGCAAAAAGGAAGAGACTCATAGAATGGCAGAGGCAAATAGAGCTTTTGCACATTTTCGTTAAATGGATGGAATCAAATATGCAGTATTTACAGACAAAAGTATTCGGTTATTGGGGAAAAATCAATATACTTTTAATGTCGAATCAGGATTAACTAGGACAGAAATAAAGCATTGGGTCGAACTCTTCTTTGGTGTCAAGGTAATAGCTATGAATAGCCATCGACTCCCGGGAAAGGGTAGAAGAATGAGACCTATTATGGGACATACAATGCATTACAGACGTATGATCATTACGCTTCAACCGGGTTATTCTATTCCACCTCTTAGAAAGAAAAGAACTTAAATGGCGATACATTTATACAAAACTTCTACCCCGAGCACACGCAATGGAGCCGTAGACAGTCAAGCGAAATCCAATACACGAAATACACGAAAGAATTTGATCTATGGACAGCATCGTTGTGGTAAAGGCCGTAATGCCAGAGGAATCATTACCGCAAGACATAGAGGGGGAGGTCATAAGCGTCTATACCGTAAAATCGATTTTCGACGGAATGAAAAAGACATATATGGTAGAATCGTAACCATAGAATACGACCCTAATCGAAATGCATACATTTGTCTCATACACTATGGGGATGGTGAGAAGAGATATATTTTACATCCCAGAGGGGCTATAATTGGAGATACCATTATTTCTGGTACAGAAGTTCCTATAAAAATGGGAAATGCCCTACCTTTGACCGATATGCCCTTAGGCACGGCCATACATAACATAGAAATCACACTTGGAAAGGGTGGACAATTAGCTAGAGCTGCAGGTGCTGTAGCGAAACTGATTGCAAAAGAGGGGAAATCAGCCACATTAAAATTACCTTCTGGGGAGGTTCGTTTAATATCCAAAAACTGCTCAGCAACAGTCGGACAAGTAGGGAATACTGGGGTGAACCAGAAAAGTTTGGGTAGAGCCGGATCTAAATGTTGGCTAGGTAAGCGTCCTGTAGTAAGAGGAGTAGTTATGAACCCTGTAGACCACCCCCATGGGGGTGGTGAAGGGAGGGCCCCAATTGGTAGAAAAAAACCCGCAACCCCTTGGGGTTATCCTGCACTTGGAAGAAGAAGTAGAAAAAGGAATAAATATAGTGATAATTTGATTCTTCGTCGCCGTAGTAAATAG
Tanzania_09_Mkangawandu TTATCCATTTGTAGATGGAGCTTCGACAGCAGCTAAGTCTAGAGGGAAGTTATGAGCATTACGTTCATGCATAACTTCCATACCAAGGTTAGCACGGTTAATAATATCAGCCCAGGTATTAATTACACGACCTTGACTATCAACTACAGATTGGTTGAAATTGAAACCATTTAGGTTGAAAGCCATAGTGCTAATACCTAAAGCAGTGAACCAAATACCTACTACAGGCCAAGCAGCTAGGAAGAAATGTAAAGAACGAGAGTTGTTGAAACTAGCATATTGGAAGATCAATCGGCCAAAATAACCATGAGCAGCTACGATATTATAAGTTTCTTCCTCTTGACCGAATCTGTAACCTTCATTAGCAGATTCATTTTCTGTGGTTTCCCTGATCAAACTAGAGGTTACCAAGGAACCATGCATAGCACTGAATAGGGAGCCGCCGAATACACCAGCTACGCCTAACATGTGAAATGGGTGCATAAGGATGTTGTGCTCAGCCTGGAATACAATCATAAAGTTGAAAGTACCAGAGATTCCTAGAGGCATACCATCAGAAAAGCTTCCCTGACCAATTGGATAGATCAAGAAAACAGCAGTAGCAGCTGCAACAGGAGCTGAATATGCAACAGCAATCCAAGGGCGCATACCCAGACGGAAACTAAGTTCCCACTCACGACCCATGTAACAAGCTACACCAAGTAAGAAGTGTAGAACAATTAGCTCATAAGGACCGCCATTGTATAACCATTCATCAACAGATGCCGCTTCCCATATTGGGTAAAAATGCAAACCTATAGCCGCAGAAGTAGGAATAATGGCACCAGAAATAATATTGTTTCCATAAAGTAGAGATCCAGAAACAGGTTCACGAATACCATCAATATCTACCGGAGGGGCAGCAATGAAAGCGATAATAAATACAGAAGTTGCGGTCAATAAAGTAGGGATCATCAAAACACCAAACCATCCAATGTAAAGACGGTTTTCAGTGCTGGTTATCCAGTTACAGAAACGACCCCATAGGCTTTCGCTTTCGCGTCTCTCTAAAATTGCAGTCATTTATACTTGTTCCTGAATTACAAAACGTTCCTTCTGTTCCTGAATAGCTTCTTTCAAAAGGGTTTCTGCTTCTTCGGTGAATGTTTTGGTAGAAGATATGATTTCTTGGAACTGAGGTTTATTCGTTTTTAAGTAGGTACGTAACTCAACGAGAAATTTCCTTACTTGTCCAATTTCTAATGAATCAAGATAACCATTCGTTCCGGTATAAATAGTCATTATCTGTTCCTCCACCGTGAGAGGAGCGGATTGGGATTGTTTGAGCAACTCGCGTAGTCGTTGACCTCTTGCCAATTGATTCTGAGTAGCTTTATCGAGATCAGAAGCGAATTGCGCAAAGGCTTCTAATTCTACGAATTGCGCCAATTCCAATTTTAACTTACCAGCTACTTGTTTCATAGCTTTTATTTGAGCTGCGGATCCTACTCTGGAAACAGAAATACCCACATTAATAGCAGGCCTGATTCCAGCATTGAATAGATCGGCGGATAAGAATATTTGTCCATCTGTAATGGAAATTACATTAGTAGGAATATAAGCCGAAACGTCTCCTGATTGGGTCTCAACTATTGGTAAAGCAGTCATACTTCCTTCACCTAAACGAGAACTTAATTTAGCGGCTCTTTCCAAAAGGCGTGAATGCAAATAAAAGACATCTCCTGGATAAGCTTCACGACCAGGTGGTCTTCGTAATAGAAGAGACATTTGGCGATAAGCCTGCGCTTGTTTGGAGAGATCATCATAAATGATTAAAGTGTGTCGTTCACGGTACATAAAATATTCAGCCAGAGCCGCTCCCGTATAAGGGGCGAGGTATTGTAATGTAGCCGGAGAATCCGCCGTTTCGGCTACCACAATAGTGTACTCCATTGCCCCTCTTTCCTGTAAAGTAGTCACTACTTGAGCCACAGAAGACGCTTTTTGCCCAATAGCTACATAAACACATATTACATTTTGTCCTTGTTGATTGAGAATTGTATCTGTGGCTACTGCTGTTTTACCAGTCTGTCTGTCCCCAATAATTAATTCTCGTTGACCACGTCCTATAGGGATCATCGAATCAATAGCAATAAGTCCTGTTTGAAGAGGCTCATATACAGAACGTCTCGAAATAATACCTGGAGCAGGAGATTCAATTAACCGAGATTCAGAAGCTGAAATTTCACCTCGACCGTCAATAGGTTTAGCTAGGGCATTTATAACACGACCCAAATAAGCCTCACTCACAGGTATCTGAGCAATTCTTCCTGTTGCTTTTACGGAGCTTCCCTCTTGTATCATTAAACCGTCACCCATTAATACAACACCGACATTATTTGATTCCAAATTCAGAGCAATGCCTATTGTACCCTCTTCAAATTCTACTAATTCGCCTGCCATTACTTCATCAAGACCATAAATACGAGCAATGCCGTCGCCTACTTGAAGTACGGTACCAGTATTTACAATCTTTACTTCCCTATTATATTGCTCAATACGTTCGCGGATAATATTACTAATCTCGTCGGCTCGAATGGTTACCATCTAATCAGTTATTTCTTTTATCGCGCCAAACATGCCAAGATTAGCATTGATGGTACGTAAATGCAACTCGTTGGTCAAACAACTATTCAGAGTTCCTAGAGCTCCTTGTAAGGCTTGTTGGAAAACCCGTTGTCGGACTTGATTAATCGTTCGTTGTTGTTCAAAATGAATGGTTTCATTTTTGTAATTTTCTAATTGTTCCAAAGTCTTATAAGTTGAATTAATCAAATTCAATTTTTCTCGTTCTATCTCAGAATATCCATTCGTTCGAAACTGATCTGCTTCTATTTCCACTTTCCGTAAGCGGGCCCGGGCTTTTTCCAGCTGTTCAATAGCCCCCTCGCGTAGTTTTTCTGAATTTCGAATAGTATCCAAAATCCTTTGTTTTCGATTATCTAATAAATCACTTAACACCCCCTTTCCAAAAAAAATCAATACACCAAGGACTACACTTAGATTTATTAGATTTGTTGCTAAAATATCGGTATTAAACCCGAAACTCCCGGCGGATGGCCAGTGACCCAAGGAAACGAAAGAATCGGTTATATTTTTCATTTAAACAAAAGGATTCGCAAATAACAGTGCTAATGCTACAACCAGTCCATAAATCGTTAAAGCTTCCATAAAAGCCAGACTAAGCAATAAAGTACCTCGTATTTTTCCCTCCGCCTCGGGTTGTCTTGCAATACCTTCTACAGCTTGGCCCGCGGCAGTACCTTGACCAACCCCAGGTCCAATAGAAGCAAGCCCAACGGCCAACCCAGCAGCAATAACGGAAGCGGCAGAAATCAATGGATTCATTCAATGATGCCCCTCCATGGATTCGCCTATATAAGCCGCAGCTAAAGTTGCAAAAATAAGAGCTTGAATACCACTTGTAAATAATCCAAGGAACATGACAGGTATAGGAACCACTAAAGGTACTAAAGAAACAAGAACAACAACTACTAATTCATCCGCTAATATATTGCCGAAAAGTCGAAAGCTAAGTGATAAAGGTTTTGTGAAATCTTCTAAAATGTTAATGGGTAAAAGGATTGGAGTTGGTTGAATGTATTTACTGAAATAACCTAATCCTTTTTTGCTAAGACCCGCATAAAAATATGCTATTGACGTAAGTAAAGCTAAAGCAACGGTAGTATTTATATCATTCGTAGGTGCGGCTAACTCCCCGTGAGGTAACTGTATGATCTTCCAAGGTAAAAGCGCCCCCGCCCAATTAGAAACAAAAATAAATAGAAACATAGTTCCAATAAAGGGGACCCACGGGCCATATTCCTCTCCAATCTGAGTTTTGCTCACATCTCGAATGAATTCAAGGACGTATTCGAAGAAATTCTGACCTCCAGTTGGAATGGTTTGTGGATTCCGAACAGCTACAATGGCCGAACCTAATAAGATAGCAATTACAACCCAAGAAGTAATAAGCACTTGGGCATGGACTTGGAAACCTCCTATTTTCCAATAGAAATGCTGGCCTACTTCCACACCGGATATATCATATAACCCCCTTAGTGTTAGTGTGTTGATGGAACATGATAGAACATTCATTCAGGGATTTCGTATATAGCTAGAACGACCCTCACAAATTGCAAATACTAATTTATTAAGAATTAATCGGATTGAAGCTATAGCGTCATCATTCGTTGGAATCGAAATATCTGCGAGATCCGGGTCACAGTTTGTATCAATTAAACAAATTGTTGGAATTCCCAAAGTCATACATTCCCGAAGAGCCGTATATTCTTCTTGCTGATCAACGATTATTACAATATCGGGTAACCCCGTCATATATTTAATCCCGCCCAGATATGTTTGCAAGTGAGCTAACTGTCTCTTCAATCGAGCCGCATCTCCTTTCGGAAGACGGTTGAGTCTACCTGTCTTTTGTTCCATTCTCAAGTCCCTGAACTTTTGAAGTCTAGTTTCTGTAGTGGACCAATTCGTTAAAATACCGCCGAGCCATTTTTTATTAACATAATGACACCGAGCCCTTATTGCAGCCCGCGCTACTAAATCCGCTGCTTTATTTTTGGTACCAACAATTAAGAATTGCTTTCTCCTACTTGCTGCATCAAAAACTAAATCACAAGCTTCTGATAAAAAACGAGCAGTTCTAGTAAGATTTATAATATGAATACCTTTACGCTTTGCAGAGATATAAGGTGCCATTCTCGGATTCCATTTTCTAGTACCATGACCAAAATGAACTCCTGCTTTCATCATCTCTTCAAAATTAATGTTCCAATATCTTCTTATCATTTAGATACCATCTGAGCAGGCTTGGCAAAACCCTTGTATAGCTTCTTCGATTTCTCGATAAAGAGAAATATGACCAACAGTAGTTCGAATGTATATACAAAGAATTTCTTTTTTTATATTTCTTACTATTAGATAGTGTTCATAAATCTCATGATAGGTACCCAAAGATTCATAGTGAACTTCGATGGGAGCTTCTCTTGAAGTAATAGCGCGTTGATCTAGCTGCCACCGGAGCCACAAAGGACTATCTAAATGGATTCTTTTCTGCCGATAAGCGCCAAGTGCATCATAGGAATTAGAAAAAAGGGGTTCTTTCGTATATTTATCGTTATTACCGTCAATTCTTTTATTTTGATAATTTCTGCGATTACATGGATTATACCTATTTGCACAAATACCTCGACGATTCCCGCTTGTTAATACATAGAGCCCAATAAGCATATCTTGAGTTGGTACGGAAATGGGATCTCCAATAGCTGGAGACAGAAGATTCATATGAGAAAACATAAGTAAACGAGCCTCCGCTTGAGCCTCCAACGATAAGGGTACATGAACAGCCATTTGATCCCCATCAAAGTCTGCATTGAATCCCTTACAAACTAATGGATGTAAACAAATAGCGCGGCCTTCCACTAAAATGGGTTGGAATGCCTGTATGCCTAATCTATGCAGAGTCGGCGCTCTATTCAGTAATACTGGATGCCCCTGCATAACTTCGTGAAGTATTTCCCATACAATTGGCTCTTTTTCCCGAATTTTACTCTTAGCAACTCCTATGTTCGAAGCAAGATGTTGTCTAATTAGACCACGAATTACAAATATCTGGAAAAGCTCTATTGCTATTTCGCGAGGCAATCCACATCGATGTAATGAAAGTGAGGGGCCTACGACAATGACAGAACGCCCCGAATAATCAACCCGTTTGCCAAGCATAGTCTCACGAAATCTTCCTTCTTTGCCTTCAATTACATCCGAAAACGACTTGTAAACCTTATTATGACCGTCCCTCATTGGTTGTCCGCGGATTCCATTATCAAGAAGTGTATCCACGGCTTCTTGTACCAATTTCTCCTGACACATTACTAATTCCCCTGGGGTAGATCTACTTGTTGTTAATAGATCAATAAGAGTATTGTTCCGATAGATAACTCTTCTATAGAGTTCATTAATATCTGAACTCATTAGTTTACCCCCATCTATCTGAATGATCGGTCTCAACTCGGGAGGAAGAACTGGTAATAGACATAAAACCATCCATTCTGGTTCGATATTTGTTCGAATAAAATGCTTAGCTAATTCCACACGTCTAACCAAAAAATCCTTTCTTCTTCCAACTTTTCGATCTTCCCATTCATTCCCGGTAGGCCCTTCTTCCCCTAATTCTTTCCATTCTACCGATGAATAATCTATAATAATTCGCAAATCCAGATCGGCTAATTGTTCTCGGATAGCACCAGCTCCTGTAGAAATTTCTCGATTTCGAAATGTATCGAAGCATTGGGTAGTAAAAAAAAGCGGAATACTGTATTTCCAGGATTGGATTTCATATTCGAATAAACCTCGTAATCGTAAAAAAGTAGGTTTTTTAGCTATGGGCCTAGCAAAAGAAAAATCGCAGTATACTAGGCCTTCTAATTCTTTAAGAGGTTTATCTAAAAGATTTGCGATATAACTAGGAAGACGTTTCAAATACCACACATGAGTTACTGGGCATGCCAGTTTGATGTAGCCCATTTGATATCTTCGTATCCGAGAATCAACAAATTCGACTCCGCATTGTTCACAAAATTTTTGGTCTTCTTTTTCATTCCTGATTACTCGATAATTTCCACACGCACAAATTCCACTTTTTATTGGCCCAAAAATTCTTTCACAAAATAATCCATCCTTTTCAGGTTTATTGGTTTTGTAATGAAAAGTATAGGGTTTTGTCACCTCTCCAACAATCTCTCCGTTAGGTAGGATTTTATTGGCCCAAGCACTTATTTGTTGAGGCGAAACTAATCCAATTCGGAGTTGTTGATGTTTATACCGATCAATCATTTAATCACCTTGACTAACTGTTTTTACGTATATTATAAGTAAAAAAGCAGTAGGAACTAGAATGAACAGTGCAGTAGCAATAAATGCAAGAATATTTACTTCCATATGACTATAGCCCTTGGTAAATTTACCAAAGACGAAAATGATTTATTTGATATTATGGATGACTGGTTACGGAGGGACCGTTTCGTTTTTGTAGGTTGGTCCGGTCTATTGCTCTTTCCTTGTGCCTATTTCGCCGTAGGGGGTTGGTTCACAGGTACAACCTTTGTAACGTCATGGTATACCCATGGATTGGCCAGTTCCTATTTGGAAGGCTGCAACTTCTTAACCGCCGCAGTTTCTACTCCTGCTAATAGTTTAGCACATTCTTTGTTATTATTATGGGGTCCTGAAGCACAAGGAGATTTTACTCGTTGGTGTCAATTAGGTGGTTTGTGGACTTTTGTTGCTCTCCACGGTGCTTTTGGACTAATAGGTTTTATGTTACGTCAATTTGAACTTGCTCGATCTGTGCAATTGCGACCTTATAATGCAATCGCATTCTCTGGTCCAATTGCTGTTTTTGTTTCTGTATTCCTGATTTATCCATTAGGCCAGTCTGGTTGGTTTTTTGCGCCTAGTTTTGGTGTAGCAGCTATATTTCGATTCATCCTCTTTTTCCAAGGGTTTCATAACTGGACGCTGAACCCATTTCATATGATGGGAGTTGCCGGCGTATTGGGCGCTGCTCTGCTATGCGCTATTCATGGTGCTACTGTAGAAAATACTTTATTTGAAGATGGTGATGGTGCAAATACATTCCGTGCCTTTAACCCAACTCAAGCTGAAGAAACTTATTCAATGGTCACCGCTAACCGCTTTTGGTCTCAAATCTTTGGGGTTGCTTTTTCCAATAAACGTTGGTTACATTTCTTTATGTTATTTGTACCAGTAACCGGTTTATGGATGAGCGCTCTTGGAGTAGTCGGTCTGGCTCTGAATCTACGTGCCTATGACTTCGTTTCTCAGGAAATCCGTGCAGCAGAAGATCCTGAATTTGAGACTTTCTACACTAAAAATATTCTCTTAAACGAAGGTATTCGTGCTTGGATGGCGGCTCAAGATCAGCCTCATGAAAACCTTATATTCCCTGAGGAGGTTCTACCACGTGGAAACGCTCTTTAATGGAACTTTATCTTTAGCCGGTCGTGACCAAGAAACCACTGGTTTCGCTTGGTGGGCCGGGAATGCCCGACTTATCAATTTATCCGGTAAACTATTGGGAGCTCATGTAGCTCATGCTGGATTAATCGTATTCTGGGCCGGAGCAATGAACCTATTTGAAGTGGCTCATTTTGTACCGGAGAAGCCAATGTACGAACAAGGATTAATTTTACTTCCCCACCTAGCTACTCTAGGTTGGGGGGTAGGTCCTGGTGGGGAAGTTATAGATACCTTTCCATACTTTGTATCCGGTGTACTTCACTTAATTTCCTCTGCAGTATTGGGCTTTGGCGGTATTTATCATGCACTTCTGGGTCCTGAGACTCTTGAAGAATCTTTTCCATTTTTTGGTTATGTATGGAAAGATCGAAATAAAATGACAACAATTTTAGGTATTCACTTAATCTTGCTAGGTATAGGTGCTTTTCTTCTAGTATTCAAGGCTCTTTATTTTGGGGGCGTATATGATACCTGGGCTCCGGGGGGGGGAGATGTAAGAAAAATTACCAACTTGACCCTTAGCCCAAGTGTTATTTTTGGTTATTTACTAAAATCCCCCTTTGGAGGAGAAGGATGGATTGTTAGTGTGGACGATTTGGAAGATATAATTGGAGGGCATGTATGGTTAGGTTCCATTTGTATACTTGGTGGAATCTGGCATATCTTAACCAAACCCTTTGCATGGGCTCGCCGTGCACTTGTGTGGTCTGGAGAGGCTTACTTGTCTTATAGTTTAGGTGCTTTATCCGTTTTTGGTTTCATTGCTTGTTGCTTTGTCTGGTTCAATAATACCGCGTATCCTAGTGAGTTTTACGGACCTACTGGACCAGAAGCTTCTCAAGCTCAAGCTTTTACTTTTCTAGTTAGAGATCAACGTCTTGGGGCTAACGTGGGATCCGCTCAAGGACCTACCGGGTTAGGTAAATATTTAATGCGTTCGCCTACCGGAGAAGTTATTTTTGGAGGCGAAACTATGCGTTTTTGGGATCTGCGTGCTCCTTGGTTAGAACCTCTAAGAGGTCCAAATGGTTTGGACTTGAGTAGGTTGAAAAAAGACATTCAACCTTGGCAAGAACGCCGTTCCGCGGAATATATGACCCATGCGCCTTTAGGTTCGTTAAATTCTGTAGGTGGCGTAGCTACCGAGATCAATGCAGTCAATTATGTCTCTCCTAGAAGTTGGTTAGCTACCTCTCATTTTGTTCTAGGATTCTTCCTATTCGTAGGTCATTTATGGCATGCGGGAAGGGCTCGTGCAGCTGCAGCAGGATTTGAAAAAGGAATTGATCGTGATTTTGAACCTGTTCTTTCCATGACTCCTCTTAACTAAATGACTATTGCTTTCCAATTGGCTGTTTTTGCATTAATTGCTACTTCATTAATCTTACTGATTAGTGTACCTGTTGTTTTTTCTTCTCCTGATGGTTGGTCGAGTAACAAAAATGTTGTATTTTCCGGTACATCATTATGGATTGGATTAGTCTTTCTGGTAGGTATCCTTAATTCTCTCATCTCTTGATTACCAACTTGATCTTGTTGCCCCCGGCAACAAACATGCATGAACCATTTCACGAAGTATGTGTCCGGATAGCCCAAAGTCTCGATAATTAGCTCTCGGTCTTCCAGTCGAAAAACAACGTCGATGAAGACGTGTCGGTGCACTATTCCGCGGTAGGGATTGTAACTTTCCATGAATTTCCCATTTATCACTTAACGACGGAACTTTGCTTATTTCTTTTTTTAAGGATCGACGCATCAAATGATATTTTTGTTCCAATTTTTGCCTCTTCTTCTCCCGCTGAATCAAACTTTTCCTTGCCATTTAACCAAATTTACCTGATGTAGAGGCAATCAAGAAAGCCGCATAAGTGAAGATATAACCTACGGAAAAGTGGGCTAATCCAACCAATCTTGCTTGCACAATGGAAAGAGCTACTGGTTTATCTCTCCATCGAATCAAATTAGCCAAAGGTGTACGCTCATGAGCCCATGCTAAAGTTTCAATCAATTCTTGCCAATATCCGCGCCAAGAAATTAAAAACATAAATCCAGTAGCCCAAACAAGATGTCCAAATAAGAACATCCACGCCCAGACCGATAAGCTATTCATACCAAAAGGGTTATATCCATTGATAAGTTGTGAAGAGTTTAACCATAGATAATCTCTTAACCATCCCATCAAATAAGTGGAAGATTCATTAAACTGTGAAACATTACCCTGCCATAATGTGATGTGCTTCCAATGCCAATAAAAAGTAACCCATCCAATGGTATTTAACATCCAGAAAACCGCCAAATAAAATGCGTCCCAAGCCGAAATATCACAAGTACCGCCGCGTCCCGGACCATCACAAGGAAAACTATAACCAAAATCCTTTTTATCTGGCATTAACTTCGAACCGCGTGCATCTAAAGCACCTTTTACTAAGATCAATGTGGTTGTATGTAACCCTAGAGCAATAGCATGATGAACCAAGAAGTCTCCAGGCCCTATTGTTAAGAATAATGAATTACTATTTTCATTAATAGCATTTAACCAGCCGGGCAACCATATGCTTCGACCTGCATTGAAGGCTGGACTATTCGTTGAAGATAAAAGTACATCGAACCCATATGAAGTTTTACCGTGAGCAGATTGTATCCATTGGGCGAATATGGGTTCGATTAAGATTTGTTTCTCCGGAGTACCAAAAGCAAGCATGACATCATTATGAACATAAAGTCCCAAAGTATGGAATCCAAGAAAGAGACTGGCCCAACTTAAATGGGATATGATAGCTTCTTTATGGTCTAACATTCTTGCCAATACATTATTCTCATTCTGTTCCGGATTGTAATCTCTAATAAAAAATATAGCTCCATGAGCAAAAGCTCCTGTCATGATGAATCCTGCGATGTATTGGTGATGAGTATATAACGCAGCTTGAGTAGTAAAGTCTTGCGCTATGAACGCATAAGCAGGTAATGAGTACATGTGTTGAGCCACTAAGGAAGTAATAACCCCTAAAGAAGCTAGAGCAAGGCCTAATTGAAAATGAAGCGAATTGTTGATTGTGTCATAAAGACCCTTATGTCCACGCCCCAATCGCCCCCCCGGAGGAATATGCGCTTCTAAAAGATCTTTTATACTATGCCCAATCCCGAAGTTAGTTCTATACATATGACCGGCAACGAGAAAAATAAATGCAATAGCTAAATGATGGTGTGCAATATCGGTCAGCCATAAACTTTGTGTTTGTGGATGGAACCCCCCGAGAAGGGTTAGAATGGCAGTTCCCGCTCCTTGGGAGGTACCAAATAAATGACTACCTGAATCGGGATTTTGAGCATAAAGATTCCACTGACCTGTAAAAAACGGGCCTAACCCTTGGGGATGTGGTAATACATCTAAGAAATTATTCCATCGAACGTATTCCCCCCGGGAGCCGGGAATAGCGACATGGACTAAATGTCCTGTCCAAGCCAAAGAGCTTACTCCGAATAGTCCTGACAAATGATGATTGAGACGAGATTCGGCATTTTTGAACCACGAAACGCTCGGTTTCCATTTTGGTTGTAGGTGTAACCAACCCCCTAGTAAGGCTAGGGCAGAAAGAAATAATAGAAAAAGAGCTCCAATATAAAGATCTTCATTAGTACGTAAACCGATTGTATACCACCATTGATAAACACCAGAATAAGCGATATTCACTGGGCCAGGAGCACCCCCTCGAGTAAAAGCTTCCACGGCCGGTTGACCAAAATGAGGATCCCAAATTGCATGAGCAATAGGTCTTACATGTAAAGGGTCCTGTACCCATGCTTCAAAATTTCCTTGCCAAGCTACATGAAAGAGATTTCCGGAAGTCCACAGAAAAATTATTGCTAATTGCCCGAAGTGAGAAGCAAAAATATTCTGATAAAGACGTTCCTCCGTAATATCATCATGACTCTCGAAGTCATGCGCGGTAGCAATACCAAACCAAATACGACGAGTAGTGGGGTCCTGAGCTAAGCCTTGGCTAAACCTTGGAAATCTTAATGCCATTTATCCTACTGCAATAATTCTTGCTAAGAAGAACGCCCATGTTGTGGCAATTCCACCCAGAAGGTAATGGGTTACTCCTACAGCACGTCCTTGTATAATGCTCAAGGCTCTAGGCTGAGTAGCAGGAGCAACTTTTAATTTATTATGAGCCCAAACGATTGATTCAATAAGTTCTTGCCAATAACCACGACCGCTGAATAGAAACATTAAACTAAAAGCCCATACAAAATGAGCACCTAGGAAAAAAAGGCCATATGCAGATAATGAAGAACCATAAGACTGAATTACCTGGGACGCCTGTGCCCATAAGAAATCACGGAGCCATCCATTAATAGTAATGGAACTCTGTGCAAAGTTTCCTCCCGTGATATGAGTTACCACCCCTTGATCACTTATACTACCCCAAACATCTGACTGCATTTTCCAACTGAAATGGAATATTACTACCGAAATGGAATTGTACATCCAAAATAGTCCTAAGAAGACATGATCCCAAGCGGATACTTGACATGTTCCCCCTCTTCCAGGTCCATCACAAGGAAAACGAAAACCAAGATTTGCTTTATCCGGTATCAAACGAGAACTGCGGGCAAATAGAACTCCTTTCAGAAGTATCAATACCGTCACATGAATCGTAAATGCATGAATGTGATGTACCAAAAAATCCGCGGTTCCTAATGGAATCGGTAACAAAGCAACCTTGCCGCCGACTGCCACTAAATCACCACCCCCCCAAGTTAAACTGGTGCTTGCTGTTGCACCAGGAGCCGTTGCACCAGGTGCTAAAGCATGGGTGTTTTGTATCCATTGAGCAAAGACAGGTTGTAATTGTATAGCAGTATCTGAAAACATATCTTGAGGGCGCCCTAAAGCGCTCATGGTATCATTATGAATATATAAACCAAAACTGTGAAAGCCTAAAAATATACATACCCAGTTGAGATGTGATATGATTGCATCGCGATGCCTAAGGACACGATCTAATAGATCGTTGTATCGAGTAGTTGGATCATAGTCTCTTACCATAAAAATGGCTGCATGCGCAGCAGCACCAACTATGAGAAATCCACCAATCCACATGTGATGTGTGAACAATGACAGTTGTGTACCATAATCAGTAGCTAGATATGGATAAGGGGGCATGGAATACATATGGTGAGCTACAACAATGGTTAAAGAACCTAACATAGCTAGGTTAAGAGATAATTGAGCATGCCATGATGTTGTTAGGATCTCATATAGGCCTTTATGACCCTGACCTGTAAATGGACCTTTATGAGCCTCTAAAATATCTTTTATACCATGACCAATGCCCCAGTTAGTCCTATACATGTGACCCGCTATCAGGAAAAGAATTGCAATAGCTAAATGATGGTGTGCAGTATCGGTCAGCCATAGACCCCCAGTCACTGGATCTAATCCTCCACGAAAAGTAAGAAAGTCCGAATATTTTGACCAATTCAAGGTGAAAAATGGGGTTGCTCCCTCAGCAAAACTGGGATAAAGTTGAGCCAAAAGATCCCGATTCAAGATAAATTCATGAGGAAGTGGGATTTCTTTAGGATCCACTCCAGCGTTTAGAAATTGGTTAATTGGTAAAGATACATGTACTTGATGTCCCGCCCAAGAAAGAGACCCAAGTCCTAGTAGCCCCGCTAAATGGTGATTCAACATAGATTCTACATCTTGGAACCAAGCCAATTTTGGAGCAGCTTTGTGATAATGGAACCAACCAGCAAAAAGCATTAAGGCTGCAAAGACCAATGCACCAATTGCGGTACAATACAGTTGTAATTCACTAGTTATTCCAGATGCTCTCCAAATCTGAAAAAAACCGGAGGTTATTTGTATTCCTCGGAAACCCCCGCCCACATCGCCATTCAATATTTCTTGACCCACTATTGGCCAAACCACTTGGGCGCTAGGTCCAATGTGAGTAGGATCGCTTAGCCATGCTTCATAGTTGGAAAAACGAGCACCGTGGAAATACATGCCACTCAGCCAAAGAAAGATGATGGAGAGTTGGCCGAAATGAGCACTAAATACTTTCCGAGAAATCTCCTCCAAATCACTGGTATGGCTATCGAAATCGTGAGCATCAGCATGTAGGTTCCAGATCCAAGTAGTAGTATCAGGTCCTTTAGCTATTGTTCTTGAGAAATGACCGGGTCTGGCCCATTCCTCGAAAGAAGTTTTGATGGGATCCCTATCTACCAAAATTTTGACTTCTGGTTCCGGCGAACGAATAATCATTTATTCGAAACGCCTTGTGATTTTCAACCAATTCTGCGCTTCAATATAATTTCCGGGAGTAAGCGCTATAGCTTGTTTCCAATACTCCGCGGCTTGATCGAACCAAGCCTCCGCAATTTCAGAATCTCCCTGCCGAATGGCCTGTTCTCCTCGGTAATGACAGATCACGGCCATATTATTTAAAGCTTGTGGTAAGAAGGGGTTTCGTTCTAGTGCCCGAAAATAATATTCCAAAGCTTTTGTGTGTTCTCCATTACTTGTGTGAATAAGGCCTATATTATAGAGTATATAACTTCGATCATAGGGATCAATTTCTAGCCGCATAGCTTCATAATAATTCTGTAAAGCTTCTGCATAATTTCCTTCGGATTGAGCAGACATACCATCTCTGTAATAAGTAAATGCCTCTTTTTCTCCCGAAGTTGTCGGAATTATTCGTAATAAGATATTGGCTACAACTGAAAAAGTCTTATCAATAAAATTTCCATTTATCCGAGATCTAGGCATTTAAGTCTGACGAGAATAATATTCTACCACTAGCAATTCATTTATTTTCAAGCCAACCCATTTACTATCTATTATTTGATTGACCAATCCTTTATATTGGAATGGGTGAAGAGTCAAATGTTTTGGCAATTCCTCCTGGGGGGATGAATCAAGATCATTTTGAATCATAGCTCTAGATTTTTGTTCATCCCTCGCTGTAATAATATCTCGGGGTTTGCAGCGATAACTTGGTATATCTACTATACGACCATTAACTAAAATATGTCTATGATTAACTAATTGGCGGGCTCGAGGAATAGTTGACGCCATACCCAATCGAAAAAGGATGTTATCCAAGCGCATTTCAAGTAATTGTAGTAAAACCTGACCTGTTGACCCTTTGGCTTTTGCGGCGATACGAACGTATTTAAGTAATTGTCGTTCTGTAACACCATAATGAAAACGCAATTTTTGTTTTTCTTCTAAACGAATACGATATTGAGATTTTTTACCGGAGCGTGATTGATTTCTAAGATCGCTCCCGACTCTAGGCCTTTTACTAGTTAGTCCCGGCAAAGCCCCCAGACGGCGTATTTTTTTGAAACGAGGCCCTCGGTAACGTGACATTCAATGAGCATCTTGTATTTCATAAAAATTGGGAGCAATATAATCCTTACGTAAGGGCCACCCTATCCAACTTTCCGGCATTAAGATACGTTTCAGACGCGGATGATTATCATAAAAGATTCCCAGCATATCATAAGATTCCCTTTCTTGAAAATCCGCACTTTTCCAAACCCAGAAAACAGACGGAATTCTAGGATTTTTCCTTGGGGCAAAGACTTTTATACATACTTCTTCTGGTTGATCTATACCATACTCTATTCTCGTAAGATGATATACACTAGCTAACAGCCCGCCCGGTGCTACATCATAGGCACATTGCGAACGCAGATAATTGTAACCATATACATATAAAATGACAGCAATGGAATGCCAATCTTCGGGCTTTATTTGTAAAGTCTCTATTCCTTGGTAATCAAAACCCAAAAATCTATGAACTAGCCCATGTTTGACTAGCCAAGCAGACAAACGACCCTGCATCTAATTTACTAATTCGTTAGACGATACTGACCTTTTATATTTGAAAAATGTTTCAGGAGGGATCTTTGAAGTAGACGGCGATTGATAGAGTAATTCTTGATCATAATTTCCGGTATGAGTAGTGCGTTCAATATTAAACTTGTGATTAGTAGTAAAACACCGTTTCCCCGGTTGAGACCTAATTCGATCTTCATAAATTTCTCGAGATATTTTTTTACGAAGTTTTGTTATAGCATCTATAACCGCCTCCGGTTTAGGTGGACAGCCTGGCAAATAGACATCTACAGGAATTAGCTTATCGACCCCCCGAACAGTACTATAAGAATCGGTACTGAACATTCCCCCTGTAATTGTACATGCCCCCATAGCAATAACATATTTTGGTTCAGGCATTTGTTCATATAATCTTACTAAAGAAGGAGCCATTTTCATGGTTACTGTGCCGGCTGTTAAAATCAGGTCCGCTTGTCTAGGACTAGATCTTGGTACTAGCCCATAACGATCAAAGTCGAATCGTGAGCCTATTAATGAAGCAAATTCAATGAAGCAACAACTGGTACCATAGAGAAGTGGCCATAAACTGGAGAGTCTTGACCAATTTGAAAGATCATTTAATGTAGTTGAAATAACTGAAATTTGAGTTGTTCGATCAAGTAAAGGAAACTCAATGGAATTCATCTAAGACCATTCTAATGCTCCTTTTCTCCATGCATAAACTAAACCAACAATTAGGATAAGCACGAAAATTAAAGCTTCTATAAATACGGATAACCCCAATACATCGAAACTCATTGCCCATGGATAAAGAAAAACTGTTTCAACATCAAAAACAACAAAAACTAGAGCAAACATATAATAACGGATTCGAAATTGTAACCAAGCATCGCCTATTGGTTCTATACCCGATTCATAACTAGAAAGTTTCTCCGGCCCTTTGCTAATCGGGGATAAAACTCCGGAAATTAGAAATGCTAAAATAGGAATAACACTTGATATTATTAGAAATGCCCAGAATATATCATATTCGTAAATCAGAAACATTTACGAAATCTCATTGAGAGCCTCTACTCGTGCCCTAGCTCGTCTGAGAGCTAGATTTGCCTCAATTATTTGTCTCCTGCCTTCCGCTTTCCTCAAGTTAGCTTCTGCTATTTCAAGAGTTTGCTGAGCTTCTTGTGGATCAATGTCACTACCCTTCTCTGCATCATTTACTAAAACAGTAATCTCATTATTGCCTATTCTAGCAAAACCACCCATCAGAGCCATCGTTAACCATTGGTCATTAAGGCGTATTCTCAAAATACCGATATCGACAGCTGTGGCAATAGGTGCATGGTTTGGTAATACGCCAATTTGTCCACTATTAGTAGATAAAATGATTTCTTTCACTTCTGAATCCCAAACAATTCGATTCGGGGTCAGTACACAAAGATTTAAGGTCATTTCTTCAAGTTGTTCTCCATTTCTAAGTTCGTAGCCTTCGCAGTAGCTTCATCAATATTACCTACCAAATAAAAGGCCTGCTCAGGGAGACTATCTAATTCTCCCGAAAGGATCAATTTAAACCCTCTAATTGTTTCTGCTAGACCGACATATTTCCCCGGAGAACCGGTAAATACTTCTGCTACGAAAAAGGGTTGTGATAAGAAACGCTCAATTTTTCGTGCTCTTGCTACAGTTAAGCGATCCTCTTCGGATAATTCGTCCAACCCAAGGATAGCTATAATGTCCTGAAGTTCTTTGTAACGTTGTAAAGTTTGCTTAACTCTTTGCGCAGTTTCATAATGTTCCTCACCAACAATCTGAGGTTGGAGCATAGTTGACGTTGAATCTAAAGGATCTACTGCTGGATAGATACCTTTAGCAGCTAATCCTCTTGATAGTACAGTAGTAGCATCTAAATGTGCAAATGTCGTGGCAGGAGCAGGATCAGTCAAATCGTCCGCAGGTACATAAACTGCTTGAATAGAAGTTATGGACCCTTCTTTGGTAGAAGTAATTCTTTCTTGTAAAGAGCCCATTTCGGTACTAAGGGTAGGTTGATAACCCACAGCGGAAGGCATTCTACCCAATAAGGCGGATACTTCGGATCCTGCTTGGACGAAACGGAAGATATTGTCGATAAATAGAAGTACGTCTTGTTCATTAACATCTCGAAAATATTCCGCCATAGTTAGGGCAGTCAAACCAACTCTCATACGAGCTCCCGGCGGTTCGTTCATCTGACCATAGACTAGAGCCACTTTTGATTCTGCAATATTTTCTTCATTAATTACTCCAGATTCTTTCATTTCCATGTAAAGATCATTTCCTTCACGAGTACGTTCGCCTACTCCGCCAAATACGGATACACCCCCATGAGCTTTCGCAATGTTATTGATTAATTCCATAATAAGTACTGTTTTACCCACTCCAGCTCCCCCGAATAGCCCGATTTTTCCTCCACGGCGATAAGGGGCTAAAAGATCTACTACTTTAATTCCTGTTTCAAAAATAGATAATTTTGTATCTAACTGTATAAAGGCAGGTGCAGATCTATGAATAGGGGATGTTGCGCGAGTATCTACAGGACCTAAATCGTCAACAGGTTCTCCAAGCACGTTGAAAATTCGTCCTAGAGTTGCCCCACCGACTGGAACACTTAGAGGGGCTCCTGTGTCAATCACTTCCATTCCTCTCGTTAGACCATCTGTAGCACTCATAGCTACAGCCCGAACTCGATTATTTCCTAATAATTGTTGTACTTCACAAGTCACATTAATTTCTTGACCGGCAGTATCTCGACCCTTAACTACCAGAGCGTTGTAAATATTAGGCATCTTGCCCGGGGGAAAAGCTACATCTAGCACTGGCCCGATGATTTGAGCGATACGCCCCAGGTTCTTTTTTTCAAGCGCGGAAACTCCCGGACCAGAAGTAGAAGTAGTAGGATTGATTCTCATATGTCACCACAAACAGAGACTAAAGCAAGTGTTGGATTCAAGGCTGGTGTTAAAGATTATAAATTGACTTATTATACTCCTGACTATCAAACCAAAGATACTGATATCTTGGCAGCATTCCGAGTAACTCCTCAACCTGGAGTTCCGCCTGAGGAAGCAGGAGCTGCGGTAGCTGCTGAATCTTCTACTGGTACATGGACAACTGTGTGGACCGATGGACTTACCAGTCTTGATCGTTATAAAGGACGATGCTACGGCCTCGAGCCCGTTCCTGGAGAAGAAAATCAATATATTGCTTATGTAGCTTACCCATTAGACCTTTTTGAAGAAGGTTCTGTTACTAACATGTTTACTTCTATTGTGGGTAATGTATTTGGGTTCAAAGCCCTACGCGCCCTACGTCTGGAGGATTTGCGAGTCCCTCCTGCTTATTCTAAAACTTTCCAAGGGCCTCCTCATGGCATCCAAGTTGAGAGAGATAAATTGAACAAGTATGGTCGCCCCCTATTAGGTTGTACTATTAAACCAAAATTGGGGCTATCCGCTAAGAATTACGGTAGAGCAGTTTATGAATGTCTTCGCGGTGGACTTGATTTTACCAAAGACGATGAGAATGTGAACTCCCAACCATTTATGCGTTGGAGAGACCGTTTCTTATTTTGTGCCGAAGCAATTTATAAAGCACAGGCTGAAACAGGTGAAATCAAAGGGCATTATTTGAATGCTACTGCAGGTACATGCGAAGAAATGATCAAAAGGGCTGTATGTGCCAGAGAATTAGGAGTTCCTATCGTAATGCATGACTACTTAACAGGGGGATTCACTGCAAATACTAGCTTGGCTCACTATTGCCGAGATAATGGTTTACTTCTTCACATTCACCGCGCAATGCATGCAGTTATTGATAGACAGAAGAATCATGGTATGCATTTTCGTGTACTAGCTAAGGCTTTACGTCTGTCTGGTGGAGATCATATTCACGCTGGTACCGTAGTAGGTAAACTTGAAGGGGAAAGAGACATTACTTTGGGCTTTGTTGATTTACTGCGTGATGATTTTATTGAAAAAGATCGAAGCCGCGGTATTTATTTCACTCAAGATTGGGTCTCTCTACCAGGTGTTCTGCCTGTAGCTTCAGGGGGTATTCACGTTTGGCATATGCCTGCTCTGACCGAGATCTTTGGAGATGATTCCGTACTACAATTCGGTGGAGGAACTTTAGGGCACCCTTGGGGAAATGCACCCGGTGCCGTAGCTAATCGAGTAGCTCTAGAAGCATGTGTACAAGCTCGTAATGAGGGACGTGATCTTGCTCGTGAGGGTAATGATATTATCCGTGAGGCTAGCAAATGGAGTCCTGAACTAGCTGCTGCTTGTGAAGTATGGAAGGAAATTAAATTTGAATTCGCAGCAGTGGATACTTTGGATAAATAAATGACAATTCTCAACAACTTACCCTCCATTTTTGTGCCTTTAGTGGGCTTAGTATTTCCGGCAATTGCAATGGCTTCTTTATTTCTTTATGTTCAAAAAAACAAGATTTTTTAGATGAGTTGGCGATCAGAACGTATATGGATAGAACTTATAGCGGGGTCTCGAAAAACAAGTAATTTCTGCTGGGCCTTTATACTTTTTTTAGGTTCATTGGGATTTTTATTGGTTGGAATTTCCAGCTATCTTGGCAGAAATTTGATATCTTTATTTCCGTCTCAGCAAATAATTTTTTTCCCACAAGGGATCGTGATGTCTTTCTATGGGATCGCCGGTCTATTTATTAGTTCTTATTTGTGGTGCACAATTTTATGGAATATAGGTAGTGGTTATGATCGATTCGATAGAAAAGAAGGAATAGTGTGTATTTTTCGCTGGGGATTTCCTGGAAAAAATCGTCGCATCTTACTACGATTCCTTATGAAAGATATTCAGTCTATTAGAATAGAAGTTAAAGAGCGTATTTATGCTCGGCGTGTCCTTTATATGGAAATCAGAGGCCGGGGGGCTATTCCTTTGACTGGTACTGATGAGAATTTGACTCCACGAGAAATTGAGCAAAAAGTAGCGGAATTGGCCTATTTTTTGCGTGTACCAATTGAAGTATTTTGAATGAAAAAATGGAAAAAAAAAACATTTATTCCCCTTCTATATCTTACATCTATAGTTTTTTTGCCCTGGTGGGTCTCTTTTTTATTTAATAAAAGTTTGGAATCTTGGATTATTAATTGTTGTAATACTAGTAAATCCGAAACTTTTTTAAATGATATCCAAGAAAAAAGTATTCTAGAAAAATTCATGGAATTAGAAGACCTCGTTCGCTTAAACGAAATAATAAAGGAATACCCGGAAACACATCTACAAAAGTTTCGTATCGGAATCCACAAAGAAACGATCCAATTGATCAAGATGCACAATGAGGATCGTATCCATACGATTTTGCACTTCTCGACAAATATAATCTGTTTCATTATTCTAAGTGGTTATTCTATTCTAAGTAATGAAGAACTTATTATTCTTAATTCTTGGGTTCAAGAATTCCTATATAACTTAAGCGACACAATAAAAGCTTTTTCCATTCTTTTATTAACCGATTTATGTATAGGATTCCATTCACCTCACGGTTGGGAACTAATGATCGGCTCTGTCTACAAAGATTTTGGATTTGCCCATAACGATCAAATTATATCTGGCCTTGTTTCTACTTTTCCAGTCATTCTCGATACCATTTTTAAATATTGGATTTTCCGTTATTTAAATCGCGTATCTCCGTCACTTGTAGTGATTTATCATTCAATGAATGACTGAATGCAAACTAGAAAGACCTTTTCTTGGATAAAAGAAGAGATTACTCGTTCAATTTCCGTATTGCTCATGATATATATAATAACTTGGGCATCCATTTCAAATGCATATCCCATTTTTGCACAGCAGGGTTATGAAAATCCACGCGAAGCAACTGGTCGTATTGTATGTGCCAATTGTCATTTAGCTAATAAACCCGTGGATATTGAGGTTCCACAAGCGGTACTTCCAGATACTGTATTTGAAGCAGTTGTTCGAATTCCTTATGATATGCAACTGAAACAAGTTCTTGCTAATGGTAAAAAGGGGGCTTTGAACGTGGGGGCTGTTCTTATTTTACCTGAGGGGTTTGAATTAGCCCCTCCCGATCGTATTTCGCCAGAGATGAAAGAAAAGATGGGAAATCTGTCTTTTCAGAGTTATCGCCCCACTAAAAAAAATATTCTTGTGATAGGTCCTGTTCCTGGTCAGAAATATAGTGAAATTACCTTTCCTATTCTTTCTCCGGACCCCGCCGCTAAGAAAGATGTTCACTTTTTAAAATATCCCATATATGTAGGCGGAAACAGGGGAAGGGGTCAGATTTATCCCGACGGGAGCAAGAGCAACAATACGGTTTATAATGCTACAGCAGCAGGTATAGTAAGCAAAATCATACGAAAAGAAAAAGGGGGGTACGAAATAACCATAACGGATGCGTCAGAGGGACGTCAAGTGATTGATATTATACCTCCAGGACCAGAACTTCTTGTTTCAGAAGGCGAATCCATTAAACTTGATCAACCATTAACGAGTAATCCTAATGTGGGTGGATTTGGTCAGGGGGATGCAGAAATAGTACTTCAAGACCCATTACGCGTCCAAGGCCTTTTGTTCTTCTTGGCATCCGTTATTTTGGCACAAATCTTTTTGGTTCTTAAAAAGAAACAGTTTGAGAAGGTTCAATTGTCCGAAATGAATTTCTAGTTACAGGGATGAACCCAATCCGGAATATGAACCATAAAAGAAAATGCCTATTAAACCGATCACAAGAATACCAGTTACAGTACCTACTATCCAAAGAGGAATTCTTCCAGTAGTATCGGCCATTCAATTGAAGAAATAATTAGAAAATAAAACAGCAAGTACAAAAATGAGTAATAACCCCCAGTAGAGACTGGTACGATTCAATTCAACATTTTGTTCGTTCGGATTTGATTGTGTCATTTATCGTTGGATGAACTGCATTGCTGATATTGACCCCAAAAAAAAAACGGTAGGTACAGCTAGTCCGTGAACAGCCAACCATCGTACTGTAAAAATTGGATAGGTTCGATCTATGGTCATCTAAAAAGATTTACTAAATTCATCGAGTTGTTCCAAAGAATCAAAACGGCCAGTTATTAATGGAATTCCTTGTCGGCTTTCGGTAAAATATTCATTTGGACGAGGACTTCCAAATACATCGTAAGCTAAACCCGTACTGACGAATAACCAACCTGCAATGAATAGGGAAGGTATAGTAATGCTATGAATGACCCAATATCGAATACTGGTAATAATATCAGCAAAAGAACGTTCTCCTGTGCTTCCAGACATATGATTGAAGTTTTTCTATTTGGAATCGTCTTAGGTCTAATTCCTATTACTTTGGCCGGATTATTCGTAACTGCATATTTACAATACAGACGTGGTGATCAGTTGGACCTTTGAATGCGAGATCTAAAAACATATTTATCTGTAGCACCGGTAATAAGTACTCTATGGTTTGGGTCTTTAGCAGGTCTATTGATAGAGATCAATCGTTTTTTCCCAGATGCGTTGACATTCCCTTTTTTTTCATTCTAGATGGCCAAGGGTAAGGATATCCGAATAAGGGTTATTTTAGAATGTACCACTTGTACTCGAAACAGTGTTAATAAGAAATCAACAGGCATTTCTAGATATATTACTCAAAAGAATCGACACAATACGCCTAGTCGATTGGAATTGAGAAAATTCTGTCGCTATTGTTACAAACATACAATTCACGGGGAGATAAAGAAATAGTTATTTTAGAATGTCATTGGAAATCATATAAAGACAATTCCTATTTAATATAGCTATTTGTGCAAGTATTTTACGATTAAGAAGTAACTGTCTCTTGTACAGATTGTTTATTAATCTACTATAACTATAGGATACCGTGCTCTCGCGAATTACTGCATTTATCCGAGTAACCCACAAACGACGAAAATTTCTTTTTTGCCTATCTCTATCCCGATGGGCCGAAACCAAAGCTCTTATTTTTTGTTGAATAATAGTTCGAGTAAGTCTTGAATGGGCCCCGCGAAAGCTTGATGCGAATAGACGAATTTTTGTTCTACGCCTTCGAGCTATATATCCTCGTCTAATTCTGGTCATATACACCCTAGTACATGTTCCTCGGCGCTGAGGACATCCCCCAAGAGCGGGGGATTTGGTGACATTTCTGATTGGCTGTCTTGTGTTTCTAATAAGTTGTTTAATAGTTGGCATTTATGCAACTGCTACAAGATCAACAATTCCATAAGCTTGGGCTTCGGTTGCTGACATAAAAACATCTCTTTCCATGTCTTCGGATACAACCCATAAAGGTTTTCCCGTTCTTTGTGCATAAATCCTTGTGAGGATTTCGCGCAGTTTCAGTAGTTCTTCCGCTTCCAGGACAAATTCTACTATTTGTGCCTCATAATAACCAGAAATAGGTTGATGAATCATTACCCTAGCATGAGGGAATGCTAAACGTTTGGTAATTTTTCCTCCGACCAGAATAAAAGATCCCATTGAAGCAGCTAATCCCATGCATACTGTTTGTACATCGGGTCGCACAAATTGCATAGTATCATAAATAGCTATTCCGGGTATTACCCATCCGCCGGGAGAGTTTATAAACAAATACAAATCTTTTGTCGCGTTTTCTATACTGAGATATACCATAAGACCAATAAGTTGATTCGCGATCTCGCTATCAACATCTTGACCTAAAAAAAGTAATCTTTCTCGATAAAGTCGGTTTATGTCAATCCAAGTTGAATCGTCTTCCCCAGGATTTCGAAAAGGGACTTTTGGAACACCAATAGGCATATGGGTTTGCCTTGGTATCGTGTTCATACCGTCGTATTGAATGATCCCGGTCGTTTGCTGTCTGTCCATATAATGCATACAGCTTTGGTTGCTGGTTGGGCCGGTTCGATGGCTCTATATGAATTAGCAGTTTTTGATCCCTCTGACCCCGTTCTCGATCCAATGTGGAGACAGGGTATGTTCGTTATACCTTTTATGACTCGTTTAGGAATAACCAATTCATGGGGTGGTTGGAGTATCACAGGAGGAACTATAACGAATCCGGGTATTTGGAGTTATGAAGGCGTGGCTGGGGCGCATATTGTGTTTTCTGGCTTGTGCTTCTTGGCAGCTATTTGGCATTGGGTGTATTGGGATCTAGAAATATTTTGCGATGAACGTACAGGAAAACCTTCTTTGGATTTGCCCAAGATCTTTGGAATTCATTTATTTCTCTCCGGGGTGGCTTGCTTTGGGTTTGGCGCTTTTCATGTAACCGGATTGTATGGTCCTGGAATATGGGTGTCCGACCCTTATGGACTAACCGGAAAGGTACAACCTGTAAGTCCAGCATGGGGTGTGGAAGGTTTTGATCCTTTTGTTCCGGGAGGAATAGCTTCTCATCATATTGCAGCGGGGACATTGGGCATATTAGCGGGCCTATTCCATCTTAGTGTCCGCCCGCCCCAACGTTTATACAAAGGATTACGTATGGGAAATATTGAAACTGTCCTTTCCAGTAGTATCGCGGCTGTCTTTTTTGCAGCTTTTGTTGTTGCTGGAACTATGTGGTATGGTTCAGCAACTACCCCGATTGAATTATTTGGTCCCACTCGTTATCAATGGGATCAAGGATACTTCCAGCAAGAAATATATCGAAGAGTTAGTGCTGGGCTAGCCGAAAATCAAAGTTTATCCGAAGCTTGGTCTAAAATTCCCGAAAAATTAGCTTTTTATGATTACATCGGCAATAATCCGGCAAAAGGTGGGTTGTTCAGAGCAGGCTCAATGGACAACGGGGATGGAATAGCTGTTGGGTGGTTAGGACATCCTATCTTTAGAGATAAAGAAGGGCGTGAACTTTTTGTACGTCGTATGCCTACTTTTTTTGAAACATTTCCGGTTGTTTTGGTAGACGGAGATGGAATTGTTAGAGCCGATGTTCCTTTTCGAAGGGCGGAGTCGAAGTATAGTGTCGAACAAGTAGGTGTAACTGTTGAGTTCTATGGTGGCGAACTAAACGGAGTCAGTTATAGTGATCCTGTTACTGTGAAAAAATATGCTAGACGCGCTCAATTGGGTGAAATTTTTGAATTAGATCGTGCTACTTTGAAATCCGATGGTGTTTTTCGTAGCAGCCCAAGGGGTTGGTTTACTTTTGGACATGCTTCGTTCGCTCTGCTCTTTTTCTTCGGACACATTTGGCATGGTGCTCGAACTTTGTTCAGAGATGTTTTTGCTGGTATTGATCCAGATTTAGATGCTCAAGTGGAATTTGGAGCATTCCAAAAACTTGGAGATCCGACTACAAGAAGACAAGTAGTCTGAATGGAAGCATTGGTTTATACATTCCTTTTAGTATCAACTTTAGGAATCATTTTTTTCGCTATCTTTTTTCGAGAACCGCCTAAAGTTCCAACTAAAAAGGTAAAATGACTAGTCCCCGTGTTCCTCGAATGGATCTCTTAGTTGTTGAGAGGGTTGCCCAAAAGCAGTATATAAGGCATACCCAGTAAAACTTACAAGTAAACCAGATATAAAGATGGCGACTAGGGTTGCTGTTTCCATATGGCTACACAAAGCGTGGAGGGTAGTTCTAGATCTGGTCCAAGACGAACTATTGTAGGGGATTTATTGAAACCGTTGAATTCGGAATACGGTAAAGTAGCTCCCGGATGGGGAACTACTCCTTTGATGGGTGTCGCAATGGCCCTATTTGCGATATTCCTATCTATTATTTTGGAGATTTATAATTCTTCCGTTTTACTAGATGGAATTTCAATGAATTAGATGAGTAAAGTTTATGATTGGTTCGAAGAACGTCTCGAGATTCAGGCAATTGCAGATGATATAACTAGTAAATATGTTCCTCCCCATGTCAACATATTTTATTGTTTAGGGGGAATTACGCTTACTTGTTTTTTAGTACAAGTAGCTACGGGGTTTGCTATGACTTTTTACTACCGTCCGACGGTTACTGAGGCTTTTGCTTCTGTTCAATACATAATGACTGAAGCTAACTTTGGTTGGTTAATCCGCTCAGTTCATCGATGGTCGGCAAGTATGATGGTTTTAATGATGATCCTGCACGTATTTCGTGTGTATCTCACTGGTGGCTTTAAAAAACCTCGTGAATTGACTTGGGTTACGGGCGTGGTTCTTGCTGTATTGACCGCATCTTTTGGTGTAACTGGTTATTCCTTACCTTGGGACCAAATTGGTTATTGGGCGGTAAAAATTGTAACAGGCGTGCCGGAAGCTATTCCTGTAATAGGATCACCTTTGGTAGAGTTATTACGCGGAAGTGCTAGTGTAGGACAATCCACTTTGACTCGTTTTTATAGTTTACACACTTTTGTATTACCTCTTCTTACTGCCGTATTTATGTTAATGCACTTTCTAATGATACGTAAGCAAGGTATTTCAGGCCCTTTATAGATGGGAGTAACAAAAAAACCTGACTTGAATGATCCTGTATTAAGAGCTAAATTGGCTAAGGGAATGGGTCATAATTATTACGGAGAACCTGCATGGCCCAATGATCTTTTATATATTTTTCCAGTAGTAATTCTAGGTACTATTGCATGTAATGTAGGATTAGCGGTTCTAGAACCATCAATGATTGGTGAACCTGCGGATCCATTTGCAACGCCTTTGGAAATATTGCCTGAATGGTATTTCTTTCCCGTATTTCAAATACTTCGTACAGTACCCAATAAGTTATTAGGTGTTCTTTTAATGGTTTCAGTACCTGCAGGATTATTAACAGTACCTTTTTTGGAGAATGTTAATAAATTCCAAAATCCATTTCGTCGTCCAGTTGCGACAACCGTCTTTTTGATTGGTACTGCGGTAGCCCTTTGGTTAGGTATTGGAGCAACATTACCTATTGATAAATCCCTAACTTTAGGTCTTTTTTAAATTGATTCAATTGTAAAATAATTACACGCGCCTTTTTTTAGGGGGTCGGCAGCCATTATGTGGCATAGGGGTTACATCCCGGACGAAACTTAATAGTATACCACTTCTGCGAATAGCTCTTAATGCCGCATCTCGTCCGAGACCAGGACCCTTTATCATGACTTCTGCTCGTTGCATACCTTGATCCACTACTGTCCGAATAGCATTTCCTGCTGCGGTTTGAGCAGCAAATGGCGTTCCTCTTCTTGTGCCCCTGAATCCACAAGTGCCAGCGGAGGACCAAGAAATCACTCGACCCCGTACATCTGTAATGGTCACAATAGTATTGTTGAAACTTGCTTGAACATGAATAACGCCTTTTGGTATTTTACGTGAATTCTTACGTGAACCAATACGTCCATTTCTGCGTGAACTAATTTTTGGTAAAGGTTTTGCCATTTATCCTTGTCTTTGTTTATGTCTCGGGTTGAAGCAAATTACTATAATTCGCCCCCGTCTACGTATCAGTCGACATTTTTCACAAATTTTACGAACAGAAGCTCTTATTTTCATTTACCATATATAACACAAGATTTCTCCGCCTATTCTTTCGAGTCGAGCTTCTCGGTCTGTCATTATACCCCGAGAAGTAGAAAGAATTACAATGCCCATCCCGCCCAAAATTCTAGGAATTTTTTGATAGTTAGAATAGATTCGTAGACCAGGTCGGCTGATCCGTTTTAAATTTAGACTAGTTCTATAGGGTCCTTTCCTCTTCCTTCTATGTCGTAGGGTTAAAACCAAAAATTTTTTGTTGCCCTCCTGATGTTTCCTGACATTTTCAATAAAACCTTCTCTTAAAAGTATTTTAATAATGTTTTCAGTGATGTTAGTAGATGCTATTCGAACGGTTCCTTTTCTATTTATGTCAGCATTTCTTATAGAGGTTATTATGTCAGCAATAGGATCCCTACCCATTTATAACACTTCAGGTGCTAATGAAACTATTTTAGTAAAATTTAACTGTCTCAATTCCCGGGCGATTGCACCAAAAATTCGAGTTCCCTTTGGATTTCCTTCTTGATCAATGACAACTGCAGCGTTGTCATCATATCGTATTATCATACCATTATCACGTTTGAGTTCTTTACAAGTACGTACAATTACAGCTCTGATTACTTCTGATCTTTCTAGAGGTGAATTTGGTGCTGCTTCCTTGATCACAGCAACAATAACGTCACCGATATGAGCATATCGGCGATTACTAGTCCCTATGATTCGAATACACATCAATTCTCGAGCTCCGCTGTTATCCGCTACATTCAAATGGGTCTGAGATTGGATCATCTATCCTGAAATAATGAATTGAGTTCGTATAGGCATTTTTGATGCTGCTATTGAAATAGCTTTTCTCGCTATATTTTCGGCTACTCCGCCCATTTCATAAAGTATTCTACCTGGTTTAACGACAGCTACCCAATATTCGGGAGATCCTTTCCCCGAACCCATACGTGTTTCCGTAGGTCTTAAAGTAACTGGTTTGTCGGGAAATATACGTACCCATATTTTTCCACCGCGGCGTGCATTTCGTGTCATTGCTCGTCGCCCCGCTTCTATTTGTCTAGATGTAATCCAAGCGGGTTCAAGTGCCTGAAGAGCATATCTGCCGAAACAAATACGATTACCTCGAAAAGCTATTCCTTTCATTCTTCCTCTATGTTGTTTACGGAATCGGGTTCTTTTGGGACTAAGCATTTATTTCTTGTCTGGAAATGTCCAAATTTTTATGCCTAATACCCCATAAATAGTTCTAACTGTATACGAACAATAATCAATTTTAGCTCCAATGGTTTGTAGAGGAACTCTACCTTCTCTAATCCATTCGACGCGTGCAATTTCTTTTCCGTCAAGACGCCCAGCAATTTGCACTTGAATTCCTTTTGTATTGGCCTGTTCAGTTAATTCAATAGCTTTTTTCATTGCTTTGCGAAATGAAACTCTATTTTTTAATTGTCCGGCTATAAATTCTCCAAGAATATTAGGGTGCCCGTAAGGGTTTGGAATTCTTGTAATAGCAATATTGAATTTTCGATTCACACAATTAAGTTCTTTTTGTACATTCATCTGTAATTCTTCGATTCGTTTAGGTCTACTTTCTATTAATAATTTTGGGAATCCCATATATATTATGACCTGAATCACATCAATTCGTTTTTGAATCTCTATACGTACAATTCCTTCAATACCAGAAGATATTTTCGCATTTTTTTTTACATAATTCTTGATACAGTTTCTTATTTTTTGATCTTCTTGTAGACCCTCAGAGTAATTTTTTGGTTGTGCAAACCAAAGAGAATGATGGCTTTGGGTTGTACCAAGTCTGAAACCAAGTGGATTTATTTTTTGTCCCATTCATATATATATATATTCGTCATATTCTTCATATAAGGATATATTTTTTAATACAATAGATATATGACAAGTTGATCTTTTTATCGGATAACCCCGTCCTCGAGCCTGAGGTTTTAATTTTTTCACAGTAGTGCCTTCGTTGACTTCGGCTTTACTAATGATTAAATTGGCTTCGTTGAAACCCATATTGTGACTAGCATTTGCTGCTGCAGAATAAATCAATTTAAAAATGGGATAACATGCTCGATAAGGCATGAGCTCGAGTATCATAAGTGTTTCTTCGTAAGAACGTCCACGAATCTGATCAATTATTCTTCGTGCTTTGTGAGGGGACATACATATATGTTGGCCTAAAGCATATACTTCATATGTGTTTCTCTTTCTTTTTTTTATCTTTATCATCTATTTACTACGGCGACGAAGAATCAAATTATCACTATATTTATTCCTTTTTCTACTTCTTCTTCCAAGTGCAGGATAACCCCAAGGGGTTGCGGGTTTTTTTCTACCAATTGGGGCCCTCCCTTCACCACCCCCATGGGGGTGGTCTACAGGGTTCATAACTACTCCTCTTACTACAGGACGCTTACCTAGCCAACATTTAGATCCGGCTCTACCCAAACTTTTCTGGTTCACCCCAGTATTCCCTACTTGTCCGACTGTTGCTGAGCAGTTTTTGGATATTAAACGAACCTCCCCAGAAGGTAATTTTAATGTGGCTGATTTCCCCTCTTTTGCAATCAGTTTCGCTACAGCACCTGCAGCTCTAGCTAATTGTCCACCCTTTCCAAGTGTGATTTCTATGTTATGTATGGCCGTGCCTAAGGGCATATCGGTCAAAGGTAGGGCATTTCCCATTTTTATAGGAACTTCTGTACCAGAAATAATGGTATCTCCAATTATAGCCCCTCTGGGATGTAAAATATATCTCTTCTCACCATCCCCATAGTGTATGAGACAAATGTATGCATTTCGATTAGGGTCGTATTCTATGGTTACGATTCTACCATATATGTCTTTTTCATTCCGTCGAAAATCGATTTTACGGTATAGACGCTTATGACCTCCCCCTCTATGTCTTGCGGTAATGATTCCTCTGGCATTACGGCCTTTACCACAACGATGCTGTCCATAGATCAAATTCTTTCGTGTATTTCGTGTATTGGATTTCGCTTGACTGTCTACGGCTCCATTGCGTGTGCTCGGGGTAGAAGTTTTGTATAAATGTATCGCCATTTAAGTTCTTTTCTTTCTAAGAGGTGGAATAGAATAACCCGGTTGAAGCGTAATGATCATACGTCTGTAATGCATTGTATGTCCCATAATAGGTCTCATTCTTCTACCCTTTCCCGGGAGTCGATGGCTATTCATAGCTATTACCTTGACACCAAAGAAGAGTTCGACCCAATGCTTTATTTCTGTCCTAGTTAATCCTGATTCGACATTAAAAGTATATTGATTTTTCCCCAATAACCGAATACTTTTGTCTGTAAATACTGCATATTTGATTCCATCCATTTAACGAAAATGTGCAAAAGCTCTATTTGCCTCTGCCATTCTATGAGTCTCTTCCTTTTTGCGTATGGCATCACCACTCCCTTTGGCAGCATCCACTAATTCGGAACTTAATTTGAAAGCCATATTTCGACCCGGACGTTTTCGGGATGCCCCTAATAACCAACGAATGGCAAGTGCTTTTCCTTGTGTGGATCCTATTTCAATGGGAACTTGATGAGTCGATCCGCCTACACGTCTTGCTTTTACTGCTATATCGGGAGTTACTCCACGTATTGCTTGACGTAAAACAGATAGTGGATTTGTTTCTGTCTTTTGTTGAATCTTTTTCATGGCTCGATAGATAATTTGATAAGCCAATGATTTTTTTCCGTGTTTCAGAATACGGTTAACCAACATGTTAACTAATCGATTACGATAAATTGGATCGGATTTTGCAGTTTTTTCTTCTGCAGTACCTCGACGTGACATTTATTTTGGCTTTTTGACCCCATATTTAGAACGCCCTTGTTGACGATCCTTTACTCCGACAGCATCTAGGGTTCCTCGAACAATGTGATATCTCACACCGGGTAAATCCTTAACCCTTCCCCCTCTTACTAAGACTACAGAATGTTCTTGTAAATTATGGCCAATACCAGGTATATAAGCAGTGATTTCAAATCCAGAGGTTAATCGTACTCTGGCAACTTTACGTAAGGCAGAGTTTGGTTTTTTGGGGGTGATAGTTCAATAAGCTAGACCCATGCTTCGAGTTGTTTCATGCCATAAATAAACTCGAACACTCAAGAAATCTGTTGGACAGGCGGATTCACATCTCTTACAACCGACACAGTCCTCTGTTCTTGGAGCAGAAGCAATTTGCTTAGATTTACATCCATCCCAAGGTATCATTTCTAATACATCTGTGGGGCAGGCTCGGACACATTGAGTACACCCTATACATGTATCATAAATCTTTACTGAATGTGACATCTACTTATTCAACAAATTCGATTGATTGATATGGATTGATTTTCTATTACGATAAATTGCCGAAACAATAGCTAGTCCAATAGCTGCTTCAGCGGCTGCGATAGCTATAACAAAAATTGAAAAAATATTTCCTTTTAATTGGCGACTATCAAAAAAATCAGAAAATGTTACGAAATTTAGATTAACTGCATTCAGTATAAGTTCAAGGCACATAAGGGCTCTAACCATATTTCGACTCGTGATCAATCCATAGATACCAATAGAAAATAAATAGGCACTCAAAACAAGTACATGTTCGAGCATCATTTACTGACGAGCCACAGCAATCGCACCTATCAAAGCAACTAAAAGAATTATTGAAATGAATTCAAATGGAAGAAAAAAATCTGTTGATAAATGAATTCCAATTTGTTGGCCATTACTTATCAAATCTTGTTCTATAATCTGATTTGTTTTTGTAGTCCAAATAATTCCGTACCATGACGTATCTAGAATAATAGTAATTAGTGAAACAAAAATACTTGTACAAACTAAGGAAGTAACCCCGCTTCCAACAGTCCAAAGATTAAAATCTTTGTAATATTCTGAACCATTCATGAACATCACGGCAAATATAATTAAAACATTTATAGCTCCCACATAAATAAGGAGCTGTGCGGCAGCTACAAAATGAGAGTTTGATAAAATATAGAATAAAGATATACAAACAAGAACCAATCCCAACGAAAAGGCAGAATAAATTGGGTTGGTAAGTAATACTACTCCTAGACCTCCTAATATAAGACCTAACCCCAGAAAGACTAAAAGAAAATCATGAATTAGTCCAGGCAAATCCATCTATTTTTTTTGAGTTGAATTCAAAATTGTTCGAATTGTATAATCGTCAACTACTGACATTGGTAAACGACCTAAAGCAATTTGATTATAATTCAATTCGTGACGATCATAAGTAGAAAGCTCATATTCTTCAGTCATCGATAAACAATTTGTCGGACAATACTCAACACAGTTGCCACAAAATATACAGATTCCGAAATCAATACTGTAATTAAGCAACCGTTTCTTTCGAATGTCAGTTTCCAATTTCCAATCAACAACAGGTAGATCTATAGGACATACACGAACACATACTTCACAAGCAATGCATTTATCAAATTCAAAATGAATTCGACCGCGGAAACGCTCCGATGTGATTAATTTTTCATAAGGATATTGAACAGTTACAGGTAAACGATTTGCATGAGATAAGGTAATCATGAAACCTTGACCAATGTACCTTGCAGCTCGTATGGTTTGTTGCCCATAATTCATGAACCCAGTTACCATGGGAAACATTTATAGTGAAAGAAGTTCGAAAGAGGTTGTTAATAATAGATTACCGAGAGAAATAGGTAAAAGAAATTTCCATCCAAGATTTAAAAGTTGGTCCATTCTTAGTCTAGGTAAAGTCCATCTTGTTGTGATAGAAATGAACAAGAACAAATAAGTTTTAACCAATGTAATAAAGATACCAATTGTTGTTCCAAAGACTCCGCTCATTTTTTTTATTTCAAAAAGCTCAGGAACGAATATATACGGAATAGAGATATTCCAACCGCCCAAGTAAAGAACTGTTACAAATAATGAAGAAACTAATAAGTTTAGATAGGAAGCAATATAAAATAAACCAAATTTGATGCCCGAATATTCGGTTTGATAACCTGCTACTAATTCTTCTTCTGCTTCTGGTAAATCAAAAGGTAATCTCTCACATTCTGCTAGAGAAGAAATAAAAAAAATGATAAATCCTATAGGTTGACGCCACAAATTCCACCCCCAAAAACCAGATTTTGATTGTGCCTCAACTATATCAACTGTACTTGAACTATTAGATAATAGAGATATGGATAACACACAAAGAGTTAATGGTATTTCATAACTAATCGATTGAGCAGCAGCTCGTAAACCACCCAAAAAGGAATATTTATTATTTGATCCATATCCTGACATAAGAAGTCCGATGGGAGCAATACTTGAAATGGCAATCCATAAAAAAACACCAATATTTAGATCAGTTAAAACAAGGTGATAGCCAAAAGGAATTACCGAATAGCTTAATATAGTTGATATGACTGCTATGGATGGTCCGATACTGAATAAACGAATATCCCCCCTAGATGGAAAAAGATTCTCTTTGAAAAGTAGTTTTGTCCCATCCGCTAGAGCTTGAAGAACTCCTAAAGGACCGGCATATTCAGGTCCAATACGTTGTTGTATCCCTGCAGATATTTCTCTTTCTAACCATACAATTACTAGTATGCCTGTCGTGATTCCCAATACAAGAATAAAAATCGGGGCAAACACCCATATAATTCCATAGACCTCGTTTAAGGATTCTAATCTAGAAAAAGAATTGATAGCTTGTACTTCTGTTGTATCAATTATCATTCAACGATCAACTTCTCCCATAATGATATCTATACTACCTAGTATTGTCATAATATCAGCCAATTTCATTCTTTTAACTAATTCAGGAAGAATTTGCAAATTGATAAAACCTGGCGGACGAATTTTCCATCTCCAAGGAAAACCGCTCTGATCCCCTATCAGAAAAATTCCCAATTCTCCTTTTGGTGCTTCGACTCTCACATAAAGTTCTTGTTTCGGTAATTCAAAAGTAGGAGAAGTTTTTTTACTAATGAATCGATATTCGAAATCGTTCCATTCCGAATCCCTTTCTCTATCAAAGCGTCGGGTTTCTAAATTCTCATAGGGCCCCCCCGGAATTCCTTCCAGAGCCTGTTGAATAATTTTTATAGATTCCAGCATTTCACCAATCCGGACTAAATAACGAGCTAAGGAATCTCCTTCTTTTTGCCACTGGATTTCCCAATCAAATTCGTCGTAACACTCATAATGATCAACTTTACGAAGATCCCATTGTACTCCAGAAGCTCGTAGCATTGGTCCTGATAAACCCCAATTTATTGCTTCTTCTGTACCAACAATACCTACCCCCTCAACTCGTTCTAAAAAAATAGGATTTCGCGTAATAAGTTTTTGATATTCAGTAACTCCTGTTAAAAAATAATCGCAAAAATCCAAACATTTATCTATCCAACCATAAGGTAGATCAGACGCTACTCCTCCGATACGAAAAAAATTATGCATCATTCTCATACCAGTGGCAGCTTCGAATAAATCATATACTAACTCTCTTTCTCTAAAGATATAGAAGAAAGGAGTCTGTGCACCAATATCTGCCATAAAAGGGCCAAGCCATAACAAATGAGAAGCTATACGACTCAATTCCAACATAATTACTCTGATATAGCCAGCTCTTTTAGGCACTTGAATATTTCCTAACAGTTCTGGACCATTTACTGTTATTGCTTCTGTGAACATAGTAGCCAAATAATCCCAACGTGTTACATAGGGCAAATATTGTATAATTGTTCGATTTTCCGCAATTTTTTCCATTCCTCTGTGTAAATAACCTAATATTGGTTCGCAGTCAATAACATCTTCCCCGTCTAGAGTAACGATGAGTCGAAGAACACCATGCATTGATGGGTGGTGGGGACCCATATTAACTATCATAAGGTCTTTTCGTGTAGCTGGTACATTCATACTATCACCCCCAAAAAACCAAACTCTGCCTTACGTAAAGTTGCCAGAGTACGATTAACCTCTGGATTTGAAATCACTGCTTATATACCTGGTATTGGCCATAATTTACAAGAACATTCTGTAGTCTTAGTAAGAGGGGGAAGGGTTAAGGATTTACCCGGTGTGAGATATCACATTGTTCGAGGAACCCTAGATGCTGTCGGAGTAAAGGATCGTCAACAAGGGCGTTCTAAATATGGGGTCAAAAAGCCAAAATAAATGTCACGTCGAGGTACTGCAGAAGAAAAAACTGCAAAATCCGATCCAATTTATCGTAATCGATTAGTTAACATGTTGGTTAACCGTATTCTGAAACACGGAAAAAAATCATTGGCTTATCAAATTATCTATCGAGCCATGAAAAAGATTCAACAAAAGACAGAAACAAATCCACTATCTGTTTTACGTCAAGCAATACGTGGAGTAACTCCCGATATAGCAGTAAAAGCAAGACGTGTAGGCGGATCGACTCATCAAGTTCCCATTGAAATAGGATCCACACAAGGAAAAGCACTTGCCATTCGTTGGTTATTAGGGGCATCCCGAAAACGTCCGGGTCGAAATATGGCTTTCAAATTAAGTTCCGAATTAGTGGATGCTGCCAAAGGGAGTGGTGATGCCATACGCAAAAAGGAAGAGACTCATAGAATGGCAGAGGCAAATAGAGCTTTTGCACATTTTCGTTAAATGGATGGAATCAAATATGCAGTATTTACAGACAAAAGTATTCGGTTATTGGGGAAAAATCAATATACTTTTAATGTCGAATCAGGATTAACTAGGACAGAAATAAAGCATTGGGTCGAACTCTTCTTTGGTGTCAAGGTAATAGCTATGAATAGCCATCGACTCCCGGGAAAGGGTAGAAGAATGAGACCTATTATGGGACATACAATGCATTACAGACGTATGATCATTACGCTTCAACCGGGTTATTCTATTCCACCTCTTAGAAAGAAAAGAACTTAAATGGCGATACATTTATACAAAACTTCTACCCCGAGCACACGCAATGGAGCCGTAGACAGTCAAGCGAAATCCAATACACGAAATACACGAAAGAATTTGATCTATGGACAGCATCGTTGTGGTAAAGGCCGTAATGCCAGAGGAATCATTACCGCAAGACATAGAGGGGGAGGTCATAAGCGTCTATACCGTAAAATCGATTTTCGACGGAATGAAAAAGACATATATGGTAGAATCGTAACCATAGAATACGACCCTAATCGAAATGCATACATTTGTCTCATACACTATGGGGATGGTGAGAAGAGATATATTTTACATCCCAGAGGGGCTATAATTGGAGATACCATTATTTCTGGTACAGAAGTTCCTATAAAAATGGGAAATGCCCTACCTTTGACCGATATGCCCTTAGGCACGGCCATACATAACATAGAAATCACACTTGGAAAGGGTGGACAATTAGCTAGAGCTGCAGGTGCTGTAGCGAAACTGATTGCAAAAGAGGGGAAATCAGCCACATTAAAATTACCTTCTGGGGAGGTTCGTTTAATATCCAAAAACTGCTCAGCAACAGTCGGACAAGTAGGGAATACTGGGGTGAACCAGAAAAGTTTGGGTAGAGCCGGATCTAAATGTTGGCTAGGTAAGCGTCCTGTAGTAAGAGGAGTAGTTATGAACCCTGTAGACCACCCCCATGGGGGTGGTGAAGGGAGGGCCCCAATTGGTAGAAAAAAACCCGCAACCCCTTGGGGTTATCCTGCACTTGGAAGAAGAAGTAGAAAAAGGAATAAATATAGTGATAATTTGATTCTTCGTCGCCGTAGTAAATAG
Tanzania_08_Unknown TTATCCATTTGTAGATGGAGCTTCGACAGCAGCTAAGTCTAGAGGGAAGTTATGAGCATTACGTTCATGCATAACTTCCATACCAAGGTTAGCACGGTTAATAATATCAGCCCAGGTATTAATTACACGACCTTGACTATCAACTACAGATTGGTTGAAATTGAAACCATTTAGGTTGAAAGCCATAGTGCTAATACCTAAAGCAGTGAACCAAATACCTACTACAGGCCAAGCAGCTAGGAAGAAATGTAAAGAACGAGAGTTGTTGAAACTAGCATATTGGAAGATCAATCGGCCAAAATAACCATGAGCAGCTACGATATTATAAGTTTCTTCCTCTTGACCGAATCTGTAACCTTCATTAGCAGATTCATTTTCTGTGGTTTCCCTGATCAAACTAGAGGTTACCAAGGAACCATGCATAGCACTGAATAGGGAGCCGCCGAATACACCAGCTACGCCTAACATGTGAAATGGGTGCATAAGGATGTTGTGCTCAGCCTGGAATACAATCATAAAGTTGAAAGTACCAGAGATTCCTAGAGGCATACCATCAGAAAAGCTTCCCTGACCAATTGGATAGATCAAGAAAACAGCAGTAGCAGCTGCAACAGGAGCTGAATATGCAACAGCAATCCAAGGGCGCATACCCAGACGGAAACTAAGTTCCCACTCACGACCCATGTAACAAGCTACACCAAGTAAGAAGTGTAGAACAATTAGCTCATAAGGACCGCCATTGTATAACCATTCATCAACAGATGCCGCTTCCCATATTGGGTAAAAATGCAAACCTATAGCCGCAGAAGTAGGAATAATGGCACCAGAAATAATATTGTTTCCATAAAGTAGAGATCCAGAAACAGGTTCACGAATACCATCAATATCTACCGGAGGGGCAGCAATGAAAGCGATAATAAATACAGAAGTTGCGGTCAATAAAGTAGGGATCATCAAAACACCAAACCATCCAATGTAAAGACGGTTTTCAGTGCTGGTTATCCAGTTACAGAAACGACCCCATAGGCTTTCGCTTTCGCGTCTCTCTAAAATTGCAGTCATTYAWAMKKGTTCCTGAATTACAAAACGTTCCTTCTGTTCCTGAATAGCTTCTTTCAAAAGGGTTTCTGCTTCTTCGGTGAATGTTTTGGTAGAAGATATGATTTCTTGGAACTGAGGTTTATTCGTTTTTAAGTAGGTACGTAACTCAACGAGAAATTTCCTTACTTGTCCAATTTCTAATGAATCAAGATAACCATTCGTTCCGGTATAAATAGTCATTATCTGTTCCTCCACCGTGAGAGGAGCGGATTGGGATTGTTTGAGCAACTCGCGTAGTCGTTGACCTCTTGCCAATTGATTCTGAGTAGCTTTATCGAGATCAGAAGCGAATTGCGCAAAGGCTTCTAATTCTACGAATTGCGCCAATTCCAATTTTAACTTACCAGCTACTTGTTTCATAGCTTTTATTTGAGCTGCGGATCCTACTCTGGAAACAGAAATACCCACATTAATAGCAGGCCTGATTCCAGCATTGAATAGATCGGCGGATAAGAATATTTGTCCATCTGTAATGGAAATTACATTAGTAGGAATATAAGCCGAAACGTCTCCTGATTGGGTCTCAACTATTGGTAAAGCAGTCATACTTCCTTCACCTAAACGAGAACTTAATTTAGCGGCTCTTTCCAAAAGGCGTGAATGCAAATAAAAGACATCTCCTGGATAAGCTTCACGACCAGGTGGTCTTCGTAATAGAAGAGACATTTGGCGATAAGCCTGCGCTTGTTTGGAGAGATCATCATAAATGATTAAAGTGTGTCGTTCACGGTACATAAAATATTCAGCCAGAGCCGCTCCCGTATAAGGGGCGAGGTATTGTAATGTAGCCGGAGAATCCGCCGTTTCGGCTACCACAATAGTGTACTCCATTGCCCCTCTTTCCTGTAAAGTAGTCACTACTTGAGCCACAGAAGACGCTTTTTGCCCAATAGCTACATAAACACATATTACATTTTGTCCTTGTTGATTGAGAATTGTATCTGTGGCTACTGCTGTTTTACCAGTCTGTCTGTCCCCAATAATTAATTCTCGTTGACCACGTCCTATAGGGATCATCGAATCAATAGCAATAAGTCCTGTTTGAAGAGGCTCATATACAGAACGTCTCGAAATAATACCTGGAGCAGGAGATTCAATTAACCGAGATTCAGAAGCTGAAATTTCACCTCGACCGTCAATAGGTTTAGCTAGGGCATTTATAACACGACCCAAATAAGCCTCACTCACAGGTATCTGAGCAATTCTTCCTGTTGCTTTTACGGAGCTTCCCTCTTGTATCATTAAACCGTCACCCATTAATACAACACCGACATTATTTGATTCCAAATTCAGAGCAATGCCTATTGTACCCTCTTCAAATTCTACTAATTCGCCTGCCATTACTTCATCAAGACCATAAATACGAGCAATGCCGTCGCCTACTTGAAGTACGGTACCAGTATTTACAATCTTTACTTCCCTATTATATTGCTCAATACGTTCGCGGATAATATTACTAATCTCGTCGGCTCGAATGGTTACCATCTAATCAGTTATTTCTTTTATCGCGCCAAACATGCCAAGATTAGCATTGATGGTACGTAAATGCAACTCGTTGGTCAAACAACTATTCAGAGTTCCTAGAGCTCCTTGTAAGGCTTGTTGGAAAACCCGTTGTCGGACTTGATTAATCGTTCGTTGTTGTTCAAAATGAATGGTTTCATTTTTGTAATTTTCTAATTGTTCCAAAGTCTTATAAGTTGAATTAATCAAATTCAATTTTTCTCGTTCTATCTCAGAATATCCATTCGTTCGAAACTGATCTGCTTCTATTTCCACTTTCCGTAAGCGGGCCCGGGCTTTTTCCAGCTGTTCAATAGCCCCCTCGCGTAGTTTTTCTGAATTTCGAATAGTATCCAAAATCCTTTGTTTTCGATTATCTAATAAATCACTTAACACCCCCTTTCCAAAAAAAATCAATACACCAAGGACTACACTTAGATTTATTAGATTTGTTGCTAAAATATCGGTATTAAACCCGAAACTCCCGGCGGATGGCCAGTGACCCAAGGAAACGAAAGAATCGGTTATATTTTTCATTTAAACAAAAGGATTCGCAAATAACAGTGCTAATGCTACAACCAGTCCATAAATCGTTAAAGCTTCCATAAAAGCCAGACTAAGCAATAAAGTACCTCGTATTTTTCCCTCCGCCTCGGGTTGTCTTGCAATACCTTCTACAGCTTGGCCCGCGGCAGTACCTTGACCAACCCCAGGTCCAATAGAAGCAAGCCCAACGGCCAACCCAGCAGCAATAACGGAAGCGGCAGAAATCAATGGATTCATTCAATGATGCCCCTCCATGGATTCGCCTATATAAGCCGCAGCTAAAGTTGCAAAAATAAGAGCTTGAATACCACTTGTAAATAATCCAAGGAACATGACAGGTATAGGAACCACTAAAGGTACTAAAGAAACAAGAACAACAACTACTAATTCATCCGCTAATATATTGCCGAAAAGTCGAAAGCTAAGTGATAAAGGTTTTGTGAAATCTTCTAAAATGTTAATGGGTAAAAGGATTGGAGTTGGTTGAATGTATTTACTGAAATAACCTAATCCTTTTTTGCTAAGACCCGCATAAAAATATGCTATTGACGTAAGTAAAGCTAAAGCAACGGTAGTATTTATATCATTCGTAGGTGCGGCTAACTCCCCGTGAGGTAACTGTATGATCTTCCAAGGTAAAAGCGCCCCCGCCCAATTAGAAACAAAAATAAATAGAAACATAGTTCCAATAAAGGGGACCCACGGGCCATATTCCTCTCCAATCTGAGTTTTGCTCACATCTCGAATGAATTCAAGGACGTATTCGAAGAAATTCTGACCTCCAGTTGGAATGGTTTGTGGATTCCGAACAGCTACAATGGCCGAACCTAATAAGATAGCAATTACAACCCAAGAAGTAATAAGCACTTGGGCATGGACTTGGAAACCTCCTATTTTCCAATAGAAATGCTGGCCTACTTCCACACCGGATATATCATATAACCCCCTTAGTGTTAGTGTGTTGATGGAACATGATAGAACATTCATTCAGGGATTTCGTATATAGCTAGAACGACCCTCACAAATTGCAAATACTAATTTATTAAGAATTAATCGGATTGAAGCTATAGCGTCATCATTCGTTGGAATCGAAATATCTGCGAGATCCGGGTCACAGTTTGTATCAATTAAACAAATTGTTGGAATTCCCAAAGTCATACATTCCCGAAGAGCCGTATATTCTTCTTGCTGATCAACGATTATTACAATATCGGGTAACCCCGTCATATATTTAATCCCGCCCAGATATGTTTGCAAGTGAGCTAACTGTCTCTTCAATCGAGCCGCATCTCCTTTCGGAAGACGGTTGAGTCTACCTGTCTTTTGTTCCATTCTCAAGTCCCTGAACTTTTGAAGTCTAGTTTCTGTAGTGGACCAATTCGTTAAAATACCGCCGAGCCATTTTTTATTAACATAATGACACCGAGCCCTTATTGCAGCCCGCGCTACTAAATCCGCTGCTTTATTTTTGGTACCAACAATTAAGAATTGCTTTCTCCTACTTGCTGCATCAAAAACTAAATCACAAGCTTCTGATAAAAAACGAGCAGTTCTAGTAAGATTTATAATATGAATACCTTTACGCTTTGCAGAGATATAAGGTGCCATTCTCGGATTCCATTTTCTAGTACCATGACCAAAATGAACTCCTGCTTTCATCATCTCTTCAAAATTAATGTTCCAATATCTTCTTATCATTTAGATACCATCTGAGCAGGCTTGGCAAAACCCTTGTATAGCTTCTTCGATTTCTCGATAAAGAGAAATATGACCAACAGTAGTTCGAATGTATATACAAAGAATTTCTTTTTTTATATTTCTTACTATTAGATAGTGTTCATAAATCTCATGATAGGTACCCAAAGATTCATAGTGAACTTCGATGGGAGCTTCTCTTGAAGTAATAGCGCGTTGATCTAGCTGCCACCGGAGCCACAAAGGACTATCTAAATGGATTCTTTTCTGCCGATAAGCGCCAAGTGCATCATAGGAATTAGAAAAAAGGGGTTCTTTCGTATATTTATCGTTATTACCGTCAATTCTTTTATTTTGATAATTTCTGCGATTACATGGATTATACCTATTTGCACAAATACCTCGACGATTCCCGCTTGTTAATACATAGAGCCCAATAAGCATATCTTGAGTTGGTACGGAAATGGGATCTCCAATAGCTGGAGACAGAAGATTCATATGAGAAAACATAAGTAAACGAGCCTCCGCTTGAGCCTCCAACGATAAGGGTACATGAACAGCCATTTGATCCCCATCAAAGTCTGCATTGAATCCCTTACAAACTAATGGATGTAAACAAATAGCGCGGCCTTCCACTAAAATGGGTTGGAATGCCTGTATGCCTAATCTATGCAGAGTCGGCGCTCTATTCAGTAATACTGGATGCCCCTGCATAACTTCGTGAAGTATTTCCCATACAATTGGCTCTTTTTCCCGAATTTTACTCTTAGCAACTCCTATGTTCGAAGCAAGATGTTGTCTAATTAGACCACGAATTACAAATATCTGGAAAAGCTCTATTGCTATTTCGCGAGGCAATCCACATCGATGTAATGAAAGTGAGGGGCCTACGACAATGACAGAACGCCCCGAATAATCAACCCGTTTGCCAAGCATAGTCTCACGAAATCTTCCTTCTTTGCCTTCAATTACATCCGAAAACGACTTGTAAACCTTATTATGACCGTCCCTCATTGGTTGTCCGCGGATTCCATTATCAAGAAGTGTATCCACGGCTTCTTGTACCAATTTCTCCTGACACATTACTAATTCCCCTGGGGTAGATCTACTTGTTGTTAATAGATCAATAAGAGTATTGTTCCGATAGATAACTCTTCTATAGAGTTCATTAATATCTGAACTCATTAGTTTACCCCCATCTATCTGAATGATCGGTCTCAACTCGGGAGGAAGAACTGGTAATAGACATAAAACCATCCATTCTGGTTCGATATTTGTTCGAATAAAATGCTTAGCTAATTCCACACGTCTAACCAAAAAATCCTTTCTTCTTCCAACTTTTCGATCTTCCCATTCATTCCCGGTAGGCCCTTCTTCCCCTAATTCTTTCCATTCTACCGATGAATAATCTATAATAATTCGCAAATCCAGATCGGCTAATTGTTCTCGGATAGCACCAGCTCCTGTAGAAATTTCTCGATTTCGAAATGTATCGAAGCATTGGGTAGTAAAAAAAAGCGGAATACTGTATTTCCAGGATTGGATTTCATATTCGAATAAACCTCGTAATCGTAAAAAAGTAGGTTTTTTAGCTATGGGCCTAGCAAAAGAAAAATCGCAGTATACTAGGCCTTCTAATTCTTTAAGAGGTTTATCTAAAAGATTTGCGATATAACTAGGAAGACGTTTCAAATACCACACATGAGTTACTGGGCATGCCAGTTTGATGTAGCCCATTTGATATCTTCGTATCCGAGAATCAACAAATTCGACTCCGCATTGTTCACAAAATTTTTGGTCTTCTTTTTCATTCCTGATTACTCGATAATTTCCACACGCACAAATTCCACTTTTTATTGGCCCAAAAATTCTTTCACAAAATAATCCATCCTTTTCAGGTTTATTGGTTTTGTAATGAAAAGTATAGGGTTTTGTCACCTCTCCAACAATCTCTCCGTTAGGTAGGATTTTATTGGCCCAAGCACTTATTTGTTGAGGCGAAACTAATCCAATTCGGAGTTGTTGATGTTTATACCGATCAATCATTTAATCACCTTGACTAACTGTTTTTACGTATATTATAAGTAAAAAAGCAGTAGGAACTAGAATGAACAGTGCAGTAGCAATAAATGCAAGAATATTTACTTCCATATGACTATAGCCCTTGGTAAATTTACCAAAGACGAAAATGATTTATTTGATATTATGGATGACTGGTTACGGAGGGACCGTTTCGTTTTTGTAGGTTGGTCCGGTCTATTGCTCTTTCCTTGTGCCTATTTCGCCGTAGGGGGTTGGTTCACAGGTACAACCTTTGTAACGTCATGGTATACCCATGGATTGGCCAGTTCCTATTTGGAAGGCTGCAACTTCTTAACCGCCGCAGTTTCTACTCCTGCTAATAGTTTAGCACATTCTTTGTTATTATTATGGGGTCCTGAAGCACAAGGAGATTTTACTCGTTGGTGTCAATTAGGTGGTTTGTGGACTTTTGTTGCTCTCCACGGTGCTTTTGGACTAATAGGTTTTATGTTACGTCAATTTGAACTTGCTCGATCTGTGCAATTGCGACCTTATAATGCAATCGCATTCTCTGGTCCAATTGCTGTTTTTGTTTCTGTATTCCTGATTTATCCATTAGGCCAGTCTGGTTGGTTTTTTGCGCCTAGTTTTGGTGTAGCAGCTATATTTCGATTCATCCTCTTTTTCCAAGGGTTTCATAACTGGACGCTGAACCCATTTCATATGATGGGAGTTGCCGGCGTATTGGGCGCTGCTCTGCTATGCGCTATTCATGGTGCTACTGTAGAAAATACTTTATTTGAAGATGGTGATGGTGCAAATACATTCCGTGCCTTTAACCCAACTCAAGCTGAAGAAACTTATTCAATGGTCACCGCTAACCGCTTTTGGTCTCAAATCTTTGGGGTTGCTTTTTCCAATAAACGTTGGTTACATTTCTTTATGTTATTTGTACCAGTAACCGGTTTATGGATGAGCGCTCTTGGAGTAGTCGGTCTGGCTCTGAATCTACGTGCCTATGACTTCGTTTCTCAGGAAATCCGTGCAGCAGAAGATCCTGAATTTGAGACTTTCTACACTAAAAATATTCTCTTAAACGAAGGTATTCGTGCTTGGATGGCGGCTCAAGATCAGCCTCATGAAAACCTTATATTCCCTGAGGAGGTTCTACCACGTGGAAACGCTCTTTAATGGAACTTTATCTTTAGCCGGTCGTGACCAAGAAACCACTGGTTTCGCTTGGTGGGCCGGGAATGCCCGACTTATCAATTTATCCGGTAAACTATTGGGAGCTCATGTAGCTCATGCTGGATTAATCGTATTCTGGGCCGGAGCAATGAACCTATTTGAAGTGGCTCATTTTGTACCGGAGAAGCCAATGTACGAACAAGGATTAATTTTACTTCCCCACCTAGCTACTCTAGGTTGGGGGGTAGGTCCTGGTGGGGAAGTTATAGATACCTTTCCATACTTTGTATCCGGTGTACTTCACTTAATTTCCTCTGCAGTATTGGGCTTTGGCGGTATTTATCATGCACTTCTGGGTCCTGAGACTCTTGAAGAATCTTTTCCATTTTTTGGTTATGTATGGAAAGATCGAAATAAAATGACAACAATTTTAGGTATTCACTTAATCTTGCTAGGTATAGGTGCTTTTCTTCTAGTATTCAAGGCTCTTTATTTTGGGGGCGTATATGATACCTGGGCTCCGGGGGGGGGAGATGTAAGAAAAATTACCAACTTGACCCTTAGCCCAAGTGTTATTTTTGGTTATTTACTAAAATCCCCCTTTGGAGGAGAAGGATGGATTGTTAGTGTGGACGATTTGGAAGATATAATTGGAGGGCATGTATGGTTAGGTTCCATTTGTATACTTGGTGGAATCTGGCATATCTTAACCAAACCCTTTGCATGGGCTCGCCGTGCACTTGTGTGGTCTGGAGAGGCTTACTTGTCTTATAGTTTAGGTGCTTTATCCGTTTTTGGTTTCATTGCTTGTTGCTTTGTCTGGTTCAATAATACCGCGTATCCTAGTGAGTTTTACGGACCTACTGGACCAGAAGCTTCTCAAGCTCAAGCTTTTACTTTTCTAGTTAGAGATCAACGTCTTGGGGCTAACGTGGGATCCGCTCAAGGACCTACCGGGTTAGGTAAATATTTAATGCGTTCGCCTACCGGAGAAGTTATTTTTGGAGGCGAAACTATGCGTTTTTGGGATCTGCGTGCTCCTTGGTTAGAACCTCTAAGAGGTCCAAATGGTTTGGACTTGAGTAGGTTGAAAAAAGACATTCAACCTTGGCAAGAACGCCGTTCCGCGGAATATATGACCCATGCGCCTTTAGGTTCGTTAAATTCTGTAGGTGGCGTAGCTACCGAGATCAATGCAGTCAATTATGTCTCTCCTAGAAGTTGGTTAGCTACCTCTCATTTTGTTCTAGGATTCTTCCTATTCGTAGGTCATTTATGGCATGCGGGAAGGGCTCGTGCAGCTGCAGCAGGATTTGAAAAAGGAATTGATCGTGATTTTGAACCTGTTCTTTCCATGACTCCTCTTAACTAAATGACTATTGCTTTCCAATTGGCTGTTTTTGCATTAATTGCTACTTCATTAATCTTACTGATTAGTGTACCTGTTGTTTTTTCTTCTCCTGATGGTTGGTCGAGTAACAAAAATGTTGTATTTTCCGGTACATCATTATGGATTGGATTAGTCTTTCTGGTAGGTATCCTTAATTCTCTCATCTCTTGATTACCAACTTGATCTTGTTGCCCCCGGCAACAAACATGCATGAACCATTTCACGAAGTATGTGTCCGGATAGCCCAAAGTCTCGATAATTAGCTCTCGGTCTTCCAGTCGAAAAACAACGTCGATGAAGACGTGTCGGTGCACTATTCCGCGGTAGGGATTGTAACTTTCCATGAATTTCCCATTTATCACTTAACGACGGAACTTTGCTTATTTCTTTTTTTAAGGATCGACGCATCAAATGATATTTTTGTTCCAATTTTTGCCTCTTCTTCTCCCGCTGAATCAAACTTTTCCTTGCCATTTAACCAAATTTACCTGATGTAGAGGCAATCAAGAAAGCCGCATAAGTGAAGATATAACCTACGGAAAAGTGGGCTAATCCAACCAATCTTGCTTGCACAATGGAAAGAGCTACTGGTTTATCTCTCCATCGAATCAAATTAGCCAAAGGTGTACGCTCATGAGCCCATGCTAAAGTTTCAATCAATTCTTGCCAATATCCGCGCCAAGAAATTAAAAACATAAATCCAGTAGCCCAAACAAGATGTCCAAATAAGAACATCCACGCCCAGACCGATAAGCTATTCATACCAAAAGGGTTATATCCATTGATAAGTTGTGAAGAGTTTAACCATAGATAATCTCTTAACCATCCCATCAAATAAGTGGAAGATTCATTAAACTGTGAAACATTACCCTGCCATAATGTGATGTGCTTCCAATGCCAATAAAAAGTAACCCATCCAATGGTATTTAACATCCAGAAAACCGCCAAATAAAATGCGTCCCAAGCCGAAATATCACAAGTACCGCCGCGTCCCGGACCATCACAAGGAAAACTATAACCAAAATCCTTTTTATCTGGCATTAACTTCGAACCGCGTGCATCTAAAGCACCTTTTACTAAGATCAATGTGGTTGTATGTAACCCTAGAGCAATAGCATGATGAACCAAGAAGTCTCCAGGCCCTATTGTTAAGAATAATGAATTACTATTTTCATTAATAGCATTTAACCAGCCGGGCAACCATATGCTTCGACCTGCATTGAAGGCTGGACTATTCGTTGAAGATAAAAGTACATCGAACCCATATGAAGTTTTACCGTGAGCAGATTGTATCCATTGGGCGAATATGGGTTCGATTAAGATTTGTTTCTCCGGAGTACCAAAAGCAAGCATGACATCATTATGAACATAAAGTCCCAAAGTATGGAATCCAAGAAAGAGACTGGCCCAACTTAAATGGGATATGATAGCTTCTTTATGGTCTAACATTCTTGCCAATACATTATTCTCATTCTGTTCCGGATTGTAATCTCTAATAAAAAATATAGCTCCATGAGCAAAAGCTCCTGTCATGATGAATCCTGCGATGTATTGGTGATGAGTATATAACGCAGCTTGAGTAGTAAAGTCTTGCGCTATGAACGCATAAGCAGGTAATGAGTACATGTGTTGAGCCACTAAGGAAGTAATAACCCCTAAAGAAGCTAGAGCAAGGCCTAATTGAAAATGAAGCGAATTGTTGATTGTGTCATAAAGACCCTTATGTCCACGCCCCAATCGCCCCCCCGGAGGAATATGCGCTTCTAAAAGATCTTTTATACTATGCCCAATCCCGAAGTTAGTTCTATACATATGACCGGCAACGAGAAAAATAAATGCAATAGCTAAATGATGGTGTGCAATATCGGTCAGCCATAAACTTTGTGTTTGTGGATGGAACCCCCCGAGAAGGGTTAGAATGGCAGTTCCCGCTCCTTGGGAGGTACCAAATAAATGACTACCTGAATCGGGATTTTGAGCATAAAGATTCCACTGACCTGTAAAAAACGGGCCTAACCCTTGGGGATGTGGTAATACATCTAAGAAATTATTCCATCGAACGTATTCCCCCCGGGAGCCGGGAATAGCGACATGGACTAAATGTCCTGTCCAAGCCAAAGAGCTTACTCCGAATAGTCCTGACAAATGATGATTGAGACGAGATTCGGCATTTTTGAACCACGAAACGCTCGGTTTCCATTTTGGTTGTAGGTGTAACCAACCCCCTAGTAAGGCTAGGGCAGAAAGAAATAATAGAAAAAGAGCTCCAATATAAAGATCTTCATTAGTACGTAAACCGATTGTATACCACCATTGATAAACACCAGAATAAGCGATATTCACTGGGCCAGGAGCACCCCCTCGAGTAAAAGCTTCCACGGCCGGTTGACCAAAATGAGGATCCCAAATTGCATGAGCAATAGGTCTTACATGTAAAGGGTCCTGTACCCATGCTTCAAAATTTCCTTGCCAAGCTACATGAAAGAGATTTCCGGAAGTCCACAGAAAAATTATTGCTAATTGCCCGAAGTGAGAAGCAAAAATATTCTGATAAAGACGTTCCTCCGTAATATCATCATGACTCTCGAAGTCATGCGCGGTAGCAATACCAAACCAAATACGACGAGTAGTGGGGTCCTGAGCTAAGCCTTGGCTAAACCTTGGAAATCTTAATGCCATTTATCCTACTGCAATAATTCTTGCTAAGAAGAACGCCCATGTTGTGGCAATTCCACCCAGAAGGTAATGGGTTACTCCTACAGCACGTCCTTGTATAATGCTCAAGGCTCTAGGCTGAGTAGCAGGAGCAACTTTTAATTTATTATGAGCCCAAACGATTGATTCAATAAGTTCTTGCCAATAACCACGACCGCTGAATAGAAACATTAAACTAAAAGCCCATACAAAATGAGCACCTAGGAAAAAAAGGCCATATGCAGATAATGAAGAACCATAAGACTGAATTACCTGGGACGCCTGTGCCCATAAGAAATCACGGAGCCATCCATTAATAGTAATGGAACTCTGTGCAAAGTTTCCTCCCGTGATATGAGTTACCACCCCTTGATCACTTATACTACCCCAAACATCTGACTGCATTTTCCAACTGAAATGGAATATTACTACCGAAATGGAATTGTACATCCAAAATAGTCCTAAGAAGACATGATCCCAAGCGGATACTTGACATGTTCCCCCTCTTCCAGGTCCATCACAAGGAAAACGAAAACCAAGATTTGCTTTATCCGGTATCAAACGAGAACTGCGGGCAAATAGAACTCCTTTCAGAAGTATCAATACCGTCACATGAATCGTAAATGCATGAATGTGATGTACCAAAAAATCCGCGGTTCCTAATGGAATCGGTAACAAAGCAACCTTGCCGCCGACTGCCACTAAATCACCACCCCCCCAAGTTAAACTGGTGCTTGCTGTTGCACCAGGAGCCGTTGCACCAGGTGCTAAAGCATGGGTGTTTTGTATCCATTGAGCAAAGACAGGTTGTAATTGTATAGCAGTATCTGAAAACATATCTTGAGGGCGCCCTAAAGCGCTCATGGTATCATTATGAATATATAAACCAAAACTGTGAAAGCCTAAAAATATACATACCCAGTTGAGATGTGATATGATTGCATCGCGATGCCTAAGGACACGATCTAATAGATCGTTGTATCGAGTAGTTGGATCATAGTCTCTTACCATAAAAATGGCTGCATGCGCAGCAGCACCAACTATGAGAAATCCACCAATCCACATGTGATGTGTGAACAATGACAGTTGTGTACCATAATCAGTAGCTAGATATGGATAAGGGGGCATGGAATACATATGGTGAGCTACAACAATGGTTAAAGAACCTAACATAGCTAGGTTAAGAGATAATTGAGCATGCCATGATGTTGTTAGGATCTCATATAGGCCTTTATGACCCTGACCTGTAAATGGACCTTTATGAGCCTCTAAAATATCTTTTATACCATGACCAATGCCCCAGTTAGTCCTATACATGTGACCCGCTATCAGGAAAAGAATTGCAATAGCTAAATGATGGTGTGCAGTATCGGTCAGCCATAGACCCCCAGTCACTGGATCTAATCCTCCACGAAAAGTAAGAAAGTCCGAATATTTTGACCAATTCAAGGTGAAAAATGGGGTTGCTCCCTCAGCAAAACTGGGATAAAGTTGAGCCAAAAGATCCCGATTCAAGATAAATTCATGAGGAAGTGGGATTTCTTTAGGATCCACTCCAGCGTTTAGAAATTGGTTAATTGGTAAAGATACATGTACTTGATGTCCCGCCCAAGAAAGAGACCCAAGTCCTAGTAGCCCCGCTAAATGGTGATTCAACATAGATTCTACATCTTGGAACCAAGCCAATTTTGGAGCAGCTTTGTGATAATGGAACCAACCAGCAAAAAGCATTAAGGCTGCAAAGACCAATGCACCAATTGCGGTACAATACAGTTGTAATTCACTAGTTATTCCAGATGCTCTCCAAATCTGAAAAAAACCGGAGGTTATTTGTATTCCTCGGAAACCCCCGCCCACATCGCCATTCAATATTTCTTGACCCACTATTGGCCAAACCACTTGGGCGCTAGGTCCAATGTGAGTAGGATCGCTTAGCCATGCTTCATAGTTGGAAAAACGAGCACCGTGGAAATACATGCCACTCAGCCAAAGAAAGATGATGGAGAGTTGGCCGAAATGAGCACTAAATACTTTCCGAGAAATCTCCTCCAAATCACTGGTATGGCTATCGAAATCGTGAGCATCAGCATGTAGGTTCCAGATCCAAGTAGTAGTATCAGGTCCTTTAGCTATTGTTCTTGAGAAATGACCGGGTCTGGCCCATTCCTCGAAAGAAGTTTTGATGGGATCCCTATCTACCAAAATTTTGACTTCTGGTTCCGGCGAACGAATAATCATTTATTCGAAACGCCTTGTGATTTTCAACCAATTCTGCGCTTCAATATAATTTCCGGGAGTAAGCGCTATAGCTTGTTTCCAATACTCCGCGGCTTGATCGAACCAAGCCTCCGCAATTTCAGAATCTCCCTGCCGAATGGCCTGTTCTCCTCGGTAATGACAGATCACGGCCATATTATTTAAAGCTTGTGGTAAGAAGGGGTTTCGTTCTAGTGCCCGAAAATAATATTCCAAAGCTTTTGTGTGTTCTCCATTACTTGTGTGAATAAGGCCTATATTATAGAGTATATAACTTCGATCATAGGGATCAATTTCTAGCCGCATAGCTTCATAATAATTCTGTAAAGCTTCTGCATAATTTCCTTCGGATTGAGCAGACATACCATCTCTGTAATAAGTAAATGCCTCTTTTTCTCCCGAAGTTGTCGGAATTATTCGTAATAAGATATTGGCTACAACTGAAAAAGTCTTATCAATAAAATTTCCATTTATCCGAGATCTAGGCATTTAAGTCTGACGAGAATAATATTCTACCACTAGCAATTCATTTATTTTCAAGCCAACCCATTTACTATCTATTATTTGATTGACCAATCCTTTATATTGGAATGGGTGAAGAGTCAAATGTTTTGGCAATTCCTCCTGGGGGGATGAATCAAGATCATTTTGAATCATAGCTCTAGATTTTTGTTCATCCCTCGCTGTAATAATATCTCGGGGTTTGCAGCGATAACTTGGTATATCTACTATACGACCATTAACTAAAATATGTCTATGATTAACTAATTGGCGGGCTCGAGGAATAGTTGACGCCATACCCAATCGAAAAAGGATGTTATCCAAGCGCATTTCAAGTAATTGTAGTAAAACCTGACCTGTTGACCCTTTGGCTTTTGCGGCGATACGAACGTATTTAAGTAATTGTCGTTCTGTAACACCATAATGAAAACGCAATTTTTGTTTTTCTTCTAAACGAATACGATATTGAGATTTTTTACCGGAGCGTGATTGATTTCTAAGATCGCTCCCGACTCTAGGCCTTTTACTAGTTAGTCCCGGCAAAGCCCCCAGACGGCGTATTTTTTTGAAACGAGGCCCTCGGTAACGTGACATTCAATGAGCATCTTGTATTTCATAAAAATTGGGAGCAATATAATCCTTACGTAAGGGCCACCCTATCCAACTTTCCGGCATTAAGATACGTTTCAGACGCGGATGATTATCATAAAAGATTCCCAGCATATCATAAGATTCCCTTTCTTGAAAATCCGCACTTTTCCAAACCCAGAAAACAGACGGAATTCTAGGATTTTTCCTTGGGGCAAAGACTTTTATACATACTTCTTCTGGTTGATCTATACCATACTCTATTCTCGTAAGATGATATACACTAGCTAACAGCCCGCCCGGTGCTACATCATAGGCACATTGCGAACGCAGATAATTGTAACCATATACATATAAAATGACAGCAATGGAATGCCAATCTTCGGGCTTTATTTGTAAAGTCTCTATTCCTTGGTAATCAAAACCCAAAAATCTATGAACTAGCCCATGTTTGACTAGCCAAGCAGACAAACGACCCTGCATCTAATTTACTAATTCGTTAGACGATACTGACCTTTTATATTTGAAAAATGTTTCAGGAGGGATCTTTGAAGTAGACGGCGATTGATAGAGTAATTCTTGATCATAATTTCCGGTATGAGTAGTGCGTTCAATATTAAACTTGTGATTAGTAGTAAAACACCGTTTCCCCGGTTGAGACCTAATTCGATCTTCATAAATTTCTCGAGATATTTTTTTACGAAGTTTTGTTATAGCATCTATAACCGCCTCCGGTTTAGGTGGACAGCCTGGCAAATAGACATCTACAGGAATTAGCTTATCGACCCCCCGAACAGTACTATAAGAATCGGTACTGAACATTCCCCCTGTAATTGTACATGCCCCCATAGCAATAACATATTTTGGTTCAGGCATTTGTTCATATAATCTTACTAAAGAAGGAGCCATTTTCATGGTTACTGTGCCGGCTGTTAAAATCAGGTCCGCTTGTCTAGGACTAGATCTTGGTACTAGCCCATAACGATCAAAGTCGAATCGTGAGCCTATTAATGAAGCAAATTCAATGAAGCAACAACTGGTACCATAGAGAAGTGGCCATAAACTGGAGAGTCTTGACCAATTTGAAAGATCATTTAATGTAGTTGAAATAACTGAAATTTGAGTTGTTCGATCAAGTAAAGGAAACTCAATGGAATTCATCTAAGACCATTCTAATGCTCCTTTTCTCCATGCATAAACTAAACCAACAATTAGGATAAGCACGAAAATTAAAGCTTCTATAAATACGGATAACCCCAATACATCGAAACTCATTGCCCATGGATAAAGAAAAACTGTTTCAACATCAAAAACAACAAAAACTAGAGCAAACATATAATAACGGATTCGAAATTGTAACCAAGCATCGCCTATTGGTTCTATACCCGATTCATAACTAGAAAGTTTCTCCGGCCCTTTGCTAATCGGGGATAAAACTCCGGAAATTAGAAATGCTAAAATAGGAATAACACTTGATATTATTAGAAATGCCCAGAATATATCATATTCGTAAATCAGAAACATTTACGAAATCTCATTGAGAGCCTCTACTCGTGCCCTAGCTCGTCTGAGAGCTAGATTTGCCTCAATTATTTGTCTCCTGCCTTCCGCTTTCCTCAAGTTAGCTTCTGCTATTTCAAGAGTTTGCTGAGCTTCTTGTGGATCAATGTCACTACCCTTCTCTGCATCATTTACTAAAACAGTAATCTCATTATTGCCTATTCTAGCAAAACCACCCATCAGAGCCATCGTTAACCATTGGTCATTAAGGCGTATTCTCAAAATACCGATATCGACAGCTGTGGCAATAGGTGCATGGTTTGGTAATACGCCAATTTGTCCACTATTAGTAGATAAAATGATTTCTTTCACTTCTGAATCCCAAACAATTCGATTCGGGGTCAGTACACAAAGATTTAAGGTCATTTCTTCAAGTTGTTCTCCATTTCTAAGTTCGTAGCCTTCGCAGTAGCTTCATCAATATTACCTACCAAATAAAAGGCCTGCTCAGGGAGACTATCTAATTCTCCCGAAAGGATCAATTTAAACCCTCTAATTGTTTCTGCTAGACCGACATATTTCCCCGGAGAACCGGTAAATACTTCTGCTACGAAAAAGGGTTGTGATAAGAAACGCTCAATTTTTCGTGCTCTTGCTACAGTTAAGCGATCCTCTTCGGATAATTCGTCCAACCCAAGGATAGCTATAATGTCCTGAAGTTCTTTGTAACGTTGTAAAGTTTGCTTAACTCTTTGCGCAGTTTCATAATGTTCCTCACCAACAATCTGAGGTTGGAGCATAGTTGACGTTGAATCTAAAGGATCTACTGCTGGATAGATACCTTTAGCAGCTAATCCTCTTGATAGTACAGTAGTAGCATCTAAATGTGCAAATGTCGTGGCAGGAGCAGGATCAGTCAAATCGTCCGCAGGTACATAAACTGCTTGAATAGAAGTTATGGACCCTTCTTTGGTAGAAGTAATTCTTTCTTGTAAAGAGCCCATTTCGGTACTAAGGGTAGGTTGATAACCCACAGCGGAAGGCATTCTACCCAATAAGGCGGATACTTCGGATCCTGCTTGGACGAAACGGAAGATATTGTCGATAAATAGAAGTACGTCTTGTTCATTAACATCTCGAAAATATTCCGCCATAGTTAGGGCAGTCAAACCAACTCTCATACGAGCTCCCGGCGGTTCGTTCATCTGACCATAGACTAGAGCCACTTTTGATTCTGCAATATTTTCTTCATTAATTACTCCAGATTCTTTCATTTCCATGTAAAGATCATTTCCTTCACGAGTACGTTCGCCTACTCCGCCAAATACGGATACACCCCCATGAGCTTTCGCAATGTTATTGATTAATTCCATAATAAGTACTGTTTTACCCACTCCAGCTCCCCCGAATAGCCCGATTTTTCCTCCACGGCGATAAGGGGCTAAAAGATCTACTACTTTAATTCCTGTTTCAAAAATAGATAATTTTGTATCTAACTGTATAAAGGCAGGTGCAGATCTATGAATAGGGGATGTTGCGCGAGTATCTACAGGACCTAAATCGTCAACAGGTTCTCCAAGCACGTTGAAAATTCGTCCTAGAGTTGCCCCACCGACTGGAACACTTAGAGGGGCTCCTGTGTCAATCACTTCCATTCCTCTCGTTAGACCATCTGTAGCACTCATAGCTACAGCCCGAACTCGATTATTTCCTAATAATTGTTGTACTTCACAAGTCACATTAATTTCTTGACCGGCAGTATCTCGACCCTTAACTACCAGAGCGTTGTAAATATTAGGCATCTTGCCCGGGGGAAAAGCTACATCTAGCACTGGCCCGATGATTTGAGCGATACGCCCCAGGTTCTTTTTTTCAAGCGCGGAAACTCCCGGACCAGAAGTAGAAGTAGTAGGATTGATTCTCATATGTCACCACAAACAGAGACTAAAGCAAGTGTTGGATTCAAGGCTGGTGTTAAAGATTATAAATTGACTTATTATACTCCTGACTATCAAACCAAAGATACTGATATCTTGGCAGCATTCCGAGTAACTCCTCAACCTGGAGTTCCGCCTGAGGAAGCAGGAGCTGCGGTAGCTGCTGAATCTTCTACTGGTACATGGACAACTGTGTGGACCGATGGACTTACCAGTCTTGATCGTTATAAAGGACGATGCTACGGCCTCGAGCCCGTTCCTGGAGAAGAAAATCAATATATTGCTTATGTAGCTTACCCATTAGACCTTTTTGAAGAAGGTTCTGTTACTAACATGTTTACTTCTATTGTGGGTAATGTATTTGGGTTCAAAGCCCTACGCGCCCTACGTCTGGAGGATTTGCGAGTCCCTCCTGCTTATTCTAAAACTTTCCAAGGGCCTCCTCATGGCATCCAAGTTGAGAGAGATAAATTGAACAAGTATGGTCGCCCCCTATTAGGTTGTACTATTAAACCAAAATTGGGGCTATCCGCTAAGAATTACGGTAGAGCAGTTTATGAATGTCTTCGCGGTGGACTTGATTTTACCAAAGACGATGAGAATGTGAACTCCCAACCATTTATGCGTTGGAGAGACCGTTTCTTATTTTGTGCCGAAGCAATTTATAAAGCACAGGCTGAAACAGGTGAAATCAAAGGGCATTATTTGAATGCTACTGCAGGTACATGCGAAGAAATGATCAAAAGGGCTGTATGTGCCAGAGAATTAGGAGTTCCTATCGTAATGCATGACTACTTAACAGGGGGATTCACTGCAAATACTAGCTTGGCTCACTATTGCCGAGATAATGGTTTACTTCTTCACATTCACCGCGCAATGCATGCAGTTATTGATAGACAGAAGAATCATGGTATGCATTTTCGTGTACTAGCTAAGGCTTTACGTCTGTCTGGTGGAGATCATATTCACGCTGGTACCGTAGTAGGTAAACTTGAAGGGGAAAGAGACATTACTTTGGGCTTTGTTGATTTACTGCGTGATGATTTTATTGAAAAAGATCGAAGCCGCGGTATTTATTTCACTCAAGATTGGGTCTCTCTACCAGGTGTTCTGCCTGTAGCTTCAGGGGGTATTCACGTTTGGCATATGCCTGCTCTGACCGAGATCTTTGGAGATGATTCCGTACTACAATTCGGTGGAGGAACTTTAGGGCACCCTTGGGGAAATGCACCCGGTGCCGTAGCTAATCGAGTAGCTCTAGAAGCATGTGTACAAGCTCGTAATGAGGGACGTGATCTTGCTCGTGAGGGTAATGATATTATCCGTGAGGCTAGCAAATGGAGTCCTGAACTAGCTGCTGCTTGTGAAGTATGGAAGGAAATTAAATTTGAATTCGCAGCAGTGGATACTTTGGATAAATAAATGACAATTCTCAACAACTTACCCTCCATTTTTGTGCCTTTAGTGGGCTTAGTATTTCCGGCAATTGCAATGGCTTCTTTATTTCTTTATGTTCAAAAAAACAAGATTTTTTAGATGAGTTGGCGATCAGAACGTATATGGATAGAACTTATAGCGGGGTCTCGAAAAACAAGTAATTTCTGCTGGGCCTTTATACTTTTTTTAGGTTCATTGGGATTTTTATTGGTTGGAATTTCCAGCTATCTTGGCAGAAATTTGATATCTTTATTTCCGTCTCAGCAAATAATTTTTTTCCCACAAGGGATCGTGATGTCTTTCTATGGGATCGCCGGTCTATTTATTAGTTCTTATTTGTGGTGCACAATTTTATGGAATATAGGTAGTGGTTATGATCGATTCGATAGAAAAGAAGGAATAGTGTGTATTTTTCGCTGGGGATTTCCTGGAAAAAATCGTCGCATCTTACTACGATTCCTTATGAAAGATATTCAGTCTATTAGAATAGAAGTTAAAGAGCGTATTTATGCTCGGCGTGTCCTTTATATGGAAATCAGAGGCCGGGGGGCTATTCCTTTGACTGGTACTGATGAGAATTTGACTCCACGAGAAATTGAGCAAAAAGTAGCGGAATTGGCCTATTTTTTGCGTGTACCAATTGAAGTATTTTGAATGAAAAAATGGAAAAAAAAAACATTTATTCCCCTTCTATATCTTACATCTATAGTTTTTTTGCCCTGGTGGGTCTCTTTTTTATTTAATAAAAGTTTGGAATCTTGGATTATTAATTGTTGTAATACTAGTAAATCCGAAACTTTTTTAAATGATATCCAAGAAAAAAGTATTCTAGAAAAATTCATGGAATTAGAAGACCTCGTTCGCTTAAACGAAATAATAAAGGAATACCCGGAAACACATCTACAAAAGTTTCGTATCGGAATCCACAAAGAAACGATCCAATTGATCAAGATGCACAATGAGGATCGTATCCATACGATTTTGCACTTCTCGACAAATATAATCTGTTTCATTATTCTAAGTGGTTATTCTATTCTAAGTAATGAAGAACTTATTATTCTTAATTCTTGGGTTCAAGAATTCCTATATAACTTAAGCGACACAATAAAAGCTTTTTCCATTCTTTTATTAACCGATTTATGTATAGGATTCCATTCACCTCACGGTTGGGAACTAATGATCGGCTCTGTCTACAAAGATTTTGGATTTGCCCATAACGATCAAATTATATCTGGCCTTGTTTCTACTTTTCCAGTCATTCTCGATACCATTTTTAAATATTGGATTTTCCGTTATTTAAATCGCGTATCTCCGTCACTTGTAGTGATTTATCATTCAATGAATGACTGAATGCAAACTAGAAAGACCTTTTCTTGGATAAAAGAAGAGATTACTCGTTCAATTTCCGTATTGCTCATGATATATATAATAACTTGGGCATCCATTTCAAATGCATATCCCATTTTTGCACAGCAGGGTTATGAAAATCCACGCGAAGCAACTGGTCGTATTGTATGTGCCAATTGTCATTTAGCTAATAAACCCGTGGATATTGAGGTTCCACAAGCGGTACTTCCAGATACTGTATTTGAAGCAGTTGTTCGAATTCCTTATGATATGCAACTGAAACAAGTTCTTGCTAATGGTAAAAAGGGGGCTTTGAACGTGGGGGCTGTTCTTATTTTACCTGAGGGGTTTGAATTAGCCCCTCCCGATCGTATTTCGCCAGAGATGAAAGAAAAGATGGGAAATCTGTCTTTTCAGAGTTATCGCCCCACTAAAAAAAATATTCTTGTGATAGGTCCTGTTCCTGGTCAGAAATATAGTGAAATTACCTTTCCTATTCTTTCTCCGGACCCCGCCGCTAAGAAAGATGTTCACTTTTTAAAATATCCCATATATGTAGGCGGAAACAGGGGAAGGGGTCAGATTTATCCCGACGGGAGCAAGAGCAACAATACGGTTTATAATGCTACAGCAGCAGGTATAGTAAGCAAAATCATACGAAAAGAAAAAGGGGGGTACGAAATAACCATAACGGATGCGTCAGAGGGACGTCAAGTGATTGATATTATACCTCCAGGACCAGAACTTCTTGTTTCAGAAGGCGAATCCATTAAACTTGATCAACCATTAACGAGTAATCCTAATGTGGGTGGATTTGGTCAGGGGGATGCAGAAATAGTACTTCAAGACCCATTACGCGTCCAAGGCCTTTTGTTCTTCTTGGCATCCGTTATTTTGGCACAAATCTTTTTGGTTCTTAAAAAGAAACAGTTTGAGAAGGTTCAATTGTCCGAAATGAATTTCTAGTTACAGGGATGAACCCAATCCGGAATATGAACCATAAAAGAAAATGCCTATTAAACCGATCACAAGAATACCAGTTACAGTACCTACTATCCAAAGAGGAATTCTTCCAGTAGTATCGGCCATTCAATTGAAGAAATAATTAGAAAATAAAACAGCAAGTACAAAAATGAGTAATAACCCCCAGTAGAGACTGGTACGATTCAATTCAACATTTTGTTCGTTCGGATTTGATTGTGTCATTTATCGTTGGATGAACTGCATTGCTGATATTGACCCCAAAAAAAAAACGGTAGGTACAGCTAGTCCGTGAACAGCCAACCATCGTACTGTAAAAATTGGATAGGTTCGATCTATGGTCATCTAAAAAGATTTACTAAATTCATCGAGTTGTTCCAAAGAATCAAAACGGCCAGTTATTAATGGAATTCCTTGTCGGCTTTCGGTAAAATATTCATTTGGACGAGGACTTCCAAATACATCGTAAGCTAAACCCGTACTGACGAATAACCAACCTGCAATGAATAGGGAAGGTATAGTAATGCTATGAATGACCCAATATCGAATACTGGTAATAATATCAGCAAAAGAACGTTCTCCTGTGCTTCCAGACATATGATTGAAGTTTTTCTATTTGGAATCGTCTTAGGTCTAATTCCTATTACTTTGGCCGGATTATTCGTAACTGCATATTTACAATACAGACGTGGTGATCAGTTGGACCTTTGAATGCGAGATCTAAAAACATATTTATCTGTAGCACCGGTAATAAGTACTCTATGGTTTGGGTCTTTAGCAGGTCTATTGATAGAGATCAATCGTTTTTTCCCAGATGCGTTGACATTCCCTTTTTTTTCATTCTAGATGGCCAAGGGTAAGGATATCCGAATAAGGGTTATTTTAGAATGTACCACTTGTACTCGAAACAGTGTTAATAAGAAATCAACAGGCATTTCTAGATATATTACTCAAAAGAATCGACACAATACGCCTAGTCGATTGGAATTGAGAAAATTCTGTCGCTATTGTTACAAACATACAATTCACGGGGAGATAAAGAAATAGTTATTTTAGAATGTCATTGGAAATCATATAAAGACAATTCCTATTTAATATAGCTATTTGTGCAAGTATTTTACGATTAAGAAGTAACTGTCTCTTGTACAGATTGTTTATTAATCTACTATAACTATAGGATACCGTGCTCTCGCGAATTACTGCATTTATCCGAGTAACCCACAAACGACGAAAATTTCTTTTTTGCCTATCTCTATCCCGATGGGCCGAAACCAAAGCTCTTATTTTTTGTTGAATAATAGTTCGAGTAAGTCTTGAATGGGCCCCGCGAAAGCTTGATGCGAATAGACGAATTTTTGTTCTACGCCTTCGAGCTATATATCCTCGTCTAATTCTGGTCATATACACCCTAGTACATGTTCCTCGGCGCTGAGGACATCCCCCAAGAGCGGGGGATTTGGTGACATTTCTGATTGGCTGTCTTGTGTTTCTAATAAGTTGTTTAATAGTTGGCATTTATGCAACTGCTACAAGATCAACAATTCCATAAGCTTGGGCTTCGGTTGCTGACATAAAAACATCTCTTTCCATGTCTTCGGATACAACCCATAAAGGTTTTCCCGTTCTTTGTGCATAAATCCTTGTGAGGATTTCGCGCAGTTTCAGTAGTTCTTCCGCTTCCAGGACAAATTCTACTATTTGTGCCTCATAATAACCAGAAATAGGTTGATGAATCATTACCCTAGCATGAGGGAATGCTAAACGTTTGGTAATTTTTCCTCCGACCAGAATAAAAGATCCCATTGAAGCAGCTAATCCCATGCATACTGTTTGTACATCGGGTCGCACAAATTGCATAGTATCATAAATAGCTATTCCGGGTATTACCCATCCGCCGGGAGAGTTTATAAACAAATACAAATCTTTTGTCGCGTTTTCTATACTGAGATATACCATAAGACCAATAAGTTGATTCGCGATCTCGCTATCAACATCTTGACCTAAAAAAAGTAATCTTTCTCGATAAAGTCGGTTTATGTCAATCCAAGTTGAATCGTCTTCCCCAGGATTTCGAAAAGGGACTTTTGGAACACCAATAGGCATATGGGTTTGCCTTGGTATCGTGTTCATACCGTCGTATTGAATGATCCCGGTCGTTTGCTGTCTGTCCATATAATGCATACAGCTTTGGTTGCTGGTTGGGCCGGTTCGATGGCTCTATATGAATTAGCAGTTTTTGATCCCTCTGACCCCGTTCTCGATCCAATGTGGAGACAGGGTATGTTCGTTATACCTTTTATGACTCGTTTAGGAATAACCAATTCATGGGGTGGTTGGAGTATCACAGGAGGAACTATAACGAATCCGGGTATTTGGAGTTATGAAGGCGTGGCTGGGGCGCATATTGTGTTTTCTGGCTTGTGCTTCTTGGCAGCTATTTGGCATTGGGTGTATTGGGATCTAGAAATATTTTGCGATGAACGTACAGGAAAACCTTCTTTGGATTTGCCCAAGATCTTTGGAATTCATTTATTTCTCTCCGGGGTGGCTTGCTTTGGGTTTGGCGCTTTTCATGTAACCGGATTGTATGGTCCTGGAATATGGGTGTCCGACCCTTATGGACTAACCGGAAAGGTACAACCTGTAAGTCCAGCATGGGGTGTGGAAGGTTTTGATCCTTTTGTTCCGGGAGGAATAGCTTCTCATCATATTGCAGCGGGGACATTGGGCATATTAGCGGGCCTATTCCATCTTAGTGTCCGCCCGCCCCAACGTTTATACAAAGGATTACGTATGGGAAATATTGAAACTGTCCTTTCCAGTAGTATCGCGGCTGTCTTTTTTGCAGCTTTTGTTGTTGCTGGAACTATGTGGTATGGTTCAGCAACTACCCCGATTGAATTATTTGGTCCCACTCGTTATCAATGGGATCAAGGATACTTCCAGCAAGAAATATATCGAAGAGTTAGTGCTGGGCTAGCCGAAAATCAAAGTTTATCCGAAGCTTGGTCTAAAATTCCCGAAAAATTAGCTTTTTATGATTACATCGGCAATAATCCGGCAAAAGGTGGGTTGTTCAGAGCAGGCTCAATGGACAACGGGGATGGAATAGCTGTTGGGTGGTTAGGACATCCTATCTTTAGAGATAAAGAAGGGCGTGAACTTTTTGTACGTCGTATGCCTACTTTTTTTGAAACATTTCCGGTTGTTTTGGTAGACGGAGATGGAATTGTTAGAGCCGATGTTCCTTTTCGAAGGGCGGAGTCGAAGTATAGTGTCGAACAAGTAGGTGTAACTGTTGAGTTCTATGGTGGCGAACTAAACGGAGTCAGTTATAGTGATCCTGTTACTGTGAAAAAATATGCTAGACGCGCTCAATTGGGTGAAATTTTTGAATTAGATCGTGCTACTTTGAAATCCGATGGTGTTTTTCGTAGCAGCCCAAGGGGTTGGTTTACTTTTGGACATGCTTCGTTCGCTCTGCTCTTTTTCTTCGGACACATTTGGCATGGTGCTCGAACTTTGTTCAGAGATGTTTTTGCTGGTATTGATCCAGATTTAGATGCTCAAGTGGAATTTGGAGCATTCCAAAAACTTGGAGATCCGACTACAAGAAGACAAGTAGTCTGAATGGAAGCATTGGTTTATACATTCCTTTTAGTATCAACTTTAGGAATCATTTTTTTCGCTATCTTTTTTCGAGAACCGCCTAAAGTTCCAACTAAAAAGGTAAAATGACTAGTCCCCGTGTTCCTCGAATGGATCTCTTAGTTGTTGAGAGGGTTGCCCAAAAGCAGTATATAAGGCATACCCAGTAAAACTTACAAGTAAACCAGATATAAAGATGGCGACTAGGGTTGCTGTTTCCATATGGCTACACAAAGCGTGGAGGGTAGTTCTAGATCTGGTCCAAGACGAACTATTGTAGGGGATTTATTGAAACCGTTGAATTCGGAATACGGTAAAGTAGCTCCCGGATGGGGAACTACTCCTTTGATGGGTGTCGCAATGGCCCTATTTGCGATATTCCTATCTATTATTTTGGAGATTTATAATTCTTCCGTTTTACTAGATGGAATTTCAATGAATTAGATGAGTAAAGTCTATGATTGGTTCGAAGAACGTCTCGAGATTCAGGCAATTGCAGATGATATAACTAGTAAATATGTTCCTCCCCATGTCAACATATTTTATTGTTTAGGGGGAATTACGCTTACTTGTTTTTTAGTACAAGTAGCTACGGGGTTTGCTATGACTTTTTACTACCGTCCGACGGTTACTGAGGCTTTTGCTTCTGTTCAATACATAATGACTGAAGCTAACTTTGGTTGGTTAATCCGCTCAGTTCATCGATGGTCGGCAAGTATGATGGTTTTAATGATGATCCTGCACGTATTTCGTGTGTATCTCACTGGTGGCTTTAAAAAACCTCGTGAATTGACTTGGGTTACGGGCGTGGTTCTTGCTGTATTGACCGCATCTTTTGGTGTAACTGGTTATTCCTTACCTTGGGACCAAATTGGTTATTGGGCGGTAAAAATTGTAACAGGCGTGCCGGAAGCTATTCCTGTAATAGGATCACCTTTGGTAGAGTTATTACGCGGAAGTGCTAGTGTAGGACAATCCACTTTGACTCGTTTTTATAGTTTACACACTTTTGTATTACCTCTTCTTACTGCCGTATTTATGTTAATGCACTTTCTAATGATACGTAAGCAAGGTATTTCAGGCCCTTTATAGATGGGAGTAACAAAAAAACCTGACTTGAATGATCCTGTATTAAGAGCTAAATTGGCTAAGGGAATGGGTCATAATTATTACGGAGAACCTGCATGGCCCAATGATCTTTTATATATTTTTCCAGTAGTAATTCTAGGTACTATTGCATGTAATGTAGGATTAGCGGTTCTAGAACCATCAATGATTGGTGAACCTGCGGATCCATTTGCAACGCCTTTGGAAATATTGCCTGAATGGTATTTCTTTCCCGTATTTCAAATACTTCGTACAGTACCCAATAAGTTATTAGGTGTTCTTTTAATGGTTTCAGTACCTGCAGGATTATTAACAGTACCTTTTTTGGAGAATGTTAATAAATTCCAAAATCCATTTCGTCGTCCAGTTGCGACAACCGTCTTTTTGATTGGTACTGCGGTAGCCCTTTGGTTAGGTATTGGAGCAACATTACCTATTGATAAATCCCTAACTTTAGGTCTTTTTTAAATTGATTCAATTGTAAAATAATTACACGCGCCTTTTTTTAGGGGGTCGGCAGCCATTATGTGGCATAGGGGTTACATCCCGGACGAAACTTAATAGTATACCACTTCTGCGAATAGCTCTTAATGCCGCATCTCGTCCGAGACCAGGACCCTTTATCATGACTTCTGCTCGTTGCATACCTTGATCCACTACTGTCCGAATAGCATTTCCTGCTGCGGTTTGAGCAGCAAATGGCGTTCCTCTTCTTGTGCCCCTGAATCCACAAGTGCCAGCGGAGGACCAAGAAATCACTCGACCCCGTACATCTGTAATGGTCACAATAGTATTGTTGAAACTTGCTTGAACATGAATAACGCCTTTTGGTATTTTACGTGAATTCTTACGTGAACCAATACGTCCATTTCTGCGTGAACTAATTTTTGGTAAAGGTTTTGCCATTTATCCTTGTCTTTGTTTATGTCTCGGGTTGAAGCAAATTACTATAATTCGCCCCCGTCTACGTATCAGTCGACATTTTTCACAAATTTTACGAACAGAAGCTCTTATTTTCATTTACCATATATAACACAAGATTTCTCCGCCTATTCTTTCGAGTCGAGCTTCTCGGTCTGTCATTATACCCCGAGAAGTAGAAAGAATTACAATGCCCATCCCGCCCAAAATTCTAGGAATTTTTTGATAGTTAGAATAGATTCGTAGACCAGGTCGGCTGATCCGTTTTAAATTTAGACTAGTTCTATAGGGTCCTTTCCTCTTCCTTCTATGTCGTAGGGTTAAAACCAAAAATTTTTTGTTGCCCTCCTGATGTTTCCTGACATTTTCAATAAAACCTTCTCTTAAAAGTATTTTAATAATGTTTTCAGTGATGTTAGTAGATGCTATTCGAACGGTTCCTTTTCTATTTATGTCAGCATTTCTTATAGAGGTTATTATGTCAGCAATAGGATCCCTACCCATTTATAACACTTCAGGTGCTAATGAAACTATTTTAGTAAAATTTAACTGTCTCAATTCCCGGGCGATTGCACCAAAAATTCGAGTTCCCTTTGGATTTCCTTCTTGATCAATGACAACTGCAGCGTTGTCATCATATCGTATTATCATACCATTATCACGTTTGAGTTCTTTACAAGTACGTACAATTACAGCTCTGATTACTTCTGATCTTTCTAGAGGTGAATTTGGTGCTGCTTCCTTGATCACAGCAACAATAACGTCACCGATATGAGCATATCGGCGATTACTAGTCCCTATGATTCGAATACACATCAATTCTCGAGCTCCGCTGTTATCCGCTACATTCAAATGGGTCTGAGATTGGATCATCTATCCTGAAATAATGAATTGAGTTCGTATAGGCATTTTTGATGCTGCTATTGAAATAGCTTTTCTCGCTATATTTTCGGCTACTCCGCCCATTTCATAAAGTATTCTACCTGGTTTAACGACAGCTACCCAATATTCGGGAGATCCTTTCCCCGAACCCATACGTGTTTCCGTAGGTCTTAAAGTAACTGGTTTGTCGGGAAATATACGTACCCATATTTTTCCACCGCGGCGTGCATTTCGTGTCATTGCTCGTCGCCCCGCTTCTATTTGTCTAGATGTAATCCAAGCGGGTTCAAGTGCCTGAAGAGCATATCTGCCGAAACAAATACGATTACCTCGAAAAGCTATTCCTTTCATTCTTCCTCTATGTTGTTTACGGAATCGGGTTCTTTTGGGACTAAGCATTTATTTCTTGTCTGGAAATGTCCAAATTTTTATGCCTAATACCCCATAAATAGTTCTAACTGTATACGAACAATAATCAATTTTAGCTCCAATGGTTTGTAGAGGAACTCTACCTTCTCTAATCCATTCGACGCGTGCAATTTCTTTTCCGTCAAGACGCCCAGCAATTTGCACTTGAATTCCTTTTGTATTGGCCTGTTCAGTTAATTCAATAGCTTTTTTCATTGCTTTGCGAAATGAAACTCTATTTTTTAATTGTCCGGCTATAAATTCTCCAAGAATATTAGGGTGCCCGTAAGGGTTTGGAATTCTTGTAATAGCAATATTGAATTTTCGATTCACACAATTAAGTTCTTTTTGTACATTCATCTGTAATTCTTCGATTCGTTTAGGTCTACTTTCTATTAATAATTTTGGGAATCCCATATATATTATGACCTGAATCACATCAATTCGTTTTTGAATCTCTATACGTACAATTCCTTCAATACCAGAAGATATTTTCGCATTTTTTTTTACATAATTCTTGATACAGTTTCTTATTTTTTGATCTTCTTGTAGACCCTCAGAGTAATTTTTTGGTTGTGCAAACCAAAGAGAATGATGGCTTTGGGTTGTACCAAGTCTGAAACCAAGTGGATTTATTTTTTGTCCCATTCATATATATATATATTCGTCATATTCTTCATATAAGGATATATTTTTTAATACAATAGATATATGACAAGTTGATCTTTTTATCGGATAACCCCGTCCTCGAGCCTGAGGTTTTAATTTTTTCACAGTAGTGCCTTCGTTGACTTCGGCTTTACTAATGATTAAATTGGCTTCGTTGAAACCCATATTGTGACTAGCATTTGCTGCTGCAGAATAAATCAATTTAAAAATGGGATAACATGCTCGATAAGGCATGAGCTCGAGTATCATAAGTGTTTCTTCGTAAGAACGTCCACGAATCTGATCAATTATTCTTCGTGCTTTGTGAGGGGACATACATATATGTTGGCCTAAAGCATATACTTCATATGTGTTTCTCTTTCTTTTTTTTATCTTTATCATCTATTTACTACGGCGACGAAGAATCAAATTATCACTATATTTATTCCTTTTTCTACTTCTTCTTCCAAGTGCAGGATAACCCCAAGGGGTTGCGGGTTTTTTTCTACCAATTGGGGCCCTCCCTTCACCACCCCCATGGGGGTGGTCTACAGGGTTCATAACTACTCCTCTTACTACAGGACGCTTACCTAGCCAACATTTAGATCCGGCTCTACCCAAACTTTTCTGGTTCACCCCAGTATTCCCTACTTGTCCGACTGTTGCTGAGCAGTTTTTGGATATTAAACGAACCTCCCCAGAAGGTAATTTTAATGTGGCTGATTTCCCCTCTTTTGCAATCAGTTTCGCTACAGCACCTGCAGCTCTAGCTAATTGTCCACCCTTTCCAAGTGTGATTTCTATGTTATGTATGGCCGTGCCTAAGGGCATATCGGTCAAAGGTAGGGCATTTCCCATTTTTATAGGAACTTCTGTACCAGAAATAATGGTATCTCCAATTATAGCCCCTCTGGGATGTAAAATATATCTCTTCTCACCATCCCCATAGTGTATGAGACAAATGTATGCATTTCGATTAGGGTCGTATTCTATGGTTACGATTCTACCATATATGTCTTTTTCATTCCGTCGAAAATCGATTTTACGGTATAGACGCTTATGACCTCCCCCTCTATGTCTTGCGGTAATGATTCCTCTGGCATTACGGCCTTTACCACAACGATGCTGTCCATAGATCAAATTCTTTCGTGTATTTCGTGTATTGGATTTCGCTTGACTGTCTACGGCTCCATTGCGTGTGCTCGGGGTAGAAGTTTTGTATAAATGTATCGCCATTTAAGTTCTTTTCTTTCTAAGAGGTGGAATAGAATAACCCGGTTGAAGCGTAATGATCATACGTCTGTAATGCATTGTATGTCCCATAATAGGTCTCATTCTTCTACCCTTTCCCGGGAGTCGATGGCTATTCATAGCTATTACCTTGACACCAAAGAAGAGTTCGACCCAATGCTTTATTTCTGTCCTAGTTAATCCTGATTCGACATTAAAAGTATATTGATTTTTCCCCAATAACCGAATACTTTTGTCTGTAAATACTGCATATTTGATTCCATCCATTTAACGAAAATGTGCAAAAGCTCTATTTGCCTCTGCCATTCTATGAGTCTCTTCCTTTTTGCGTATGGCATCACCACTCCCTTTGGCAGCATCCACTAATTCGGAACTTAATTTGAAAGCCATATTTCGACCCGGACGTTTTCGGGATGCCCCTAATAACCAACGAATGGCAAGTGCTTTTCCTTGTGTGGATCCTATTTCAATGGGAACTTGATGAGTCGATCCGCCTACACGTCTTGCTTTTACTGCTATATCGGGAGTTACTCCACGTATTGCTTGACGTAAAACAGATAGTGGATTTGTTTCTGTCTTTTGTTGAATCTTTTTCATGGCTCGATAGATAATTTGATAAGCCAATGATTTTTTTCCGTGTTTCAGAATACGGTTAACCAACATGTTAACTAATCGATTACGATAAATTGGATCGGATTTTGCAGTTTTTTCTTCTGCAGTACCTCGACGTGACATTTATTTTGGCTTTTTGACCCCATATTTAGAACGCCCTTGTTGACGATCCTTTACTCCGACAGCATCTAGGGTTCCTCGAACAATGTGATATCTCACACCGGGTAAATCCTTAACCCTTCCCCCTCTTACTAAGACTACAGAATGTTCTTGTAAATTATGGCCAATACCAGGTATATAAGCAGTGATTTCAAATCCAGAGGTTAATCGTACTCTGGCAACTTTACGTAAGGCAGAGTTTGGTTTTTTGGGGGTGATAGTTCAATAAGCTAGACCCATGCTTCGAGTTGTTTCATGCCATAAATAAACTCGAACACTCAAGAAATCTGTTGGACAGGCGGATTCACATCTCTTACAACCGACACAGTCCTCTGTTCTTGGAGCAGAAGCAATTTGCTTAGATTTACATCCATCCCAAGGTATCATTTCTAATACATCTGTGGGGCAGGCTCGGACACATTGAGTACACCCTATACATGTATCATAAATCTTTACTGAATGTGACATCTACTTATTCAACAAATTCGATTGATTGATATGGATTGATTTTCTATTACGATAAATTGCCGAAACAATAGCTAGTCCAATAGCTGCTTCAGCGGCTGCGATAGCTATAACAAAAATTGAAAAAATATTTCCTTTTAATTGGCGACTATCAAAAAAATCAGAAAATGTTACGAAATTTAGATTAACTGCATTCAGTATAAGTTCAAGGCACATAAGGGCTCTAACCATATTTCGACTCGTGATCAATCCATAGATACCAATAGAAAATAAATAGGCACTCAAAACAAGTACATGTTCGAGCATCATTTACTGACGAGCCACAGCAATCGCACCTATCAAAGCAACTAAAAGAATTATTGAAATGAATTCAAATGGAAGAAAAAAATCTGTTGATAAATGAATTCCAATTTGTTGGCCATTACTTATCAAATCTTGTTCTATAATCTGATTTGTTTTTGTAGTCCAAATAATTCCGTACCATGACGTATCTAGAATAATAGTAATTAGTGAAACAAAAATACTTGTACAAACTAAGGAAGTAACCCCGCTTCCAACAGTCCAAAGATTAAAATCTTTGTAATATTCTGAACCATTCATGAACATCACGGCAAATATAATTAAAACATTTATAGCTCCCACATAAATAAGGAGCTGTGCGGCAGCTACAAAATGAGAGTTTGATAAAATATAGAATAAAGATATACAAACAAGAACCAATCCCAACGAAAAGGCAGAATAAATTGGGTTGGTAAGTAATACTACTCCTAGACCTCCTAATATAAGACCTAACCCCAGAAAGACTAAAAGAAAATCATGAATTAGTCCAGGCAAATCCATCTATTTTTTTTGAGTTGAATTCAAAATTGTTCGAATTGTATAATCGTCAACTACTGACATTGGTAAACGACCTAAAGCAATTTGATTATAATTCAATTCGTGACGATCATAAGTAGAAAGCTCATATTCTTCAGTCATCGATAAACAATTTGTCGGACAATACTCAACACAGTTGCCACAAAATATACAGATTCCGAAATCAATACTGTAATTAAGCAACCGTTTCTTTCGAATGTCAGTTTCCAATTTCCAATCAACAACAGGTAGATCTATAGGACATACACGAACACATACTTCACAAGCAATGCATTTATCAAATTCAAAATGAATTCGACCGCGGAAACGCTCCGATGTGATTAATTTTTCATAAGGATATTGAACAGTTACAGGTAAACGATTTGCATGAGATAAGGTAATCATGAAACCTTGACCAATGTACCTTGCAGCTCGTATGGTTTGTTGCCCATAATTCATGAACCCAGTTACCATGGGAAACATTTATAGTGAAAGAAGTTCGAAAGAGGTTGTTAATAATAGATTACCGAGAGAAATAGGTAAAAGAAATTTCCATCCAAGATTTAAAAGTTGGTCCATTCTTAGTCTAGGTAAAGTCCATCTTGTTGTGATAGAAATGAACAAGAACAAATAAGTTTTAACCAATGTAATAAAGATACCAATTGTTGTTCCAAAGACTCCGCTCATTTTTTTTATTTCAAAAAGCTCAGGAACGAATATATACGGAATAGAGATATTCCAACCGCCCAAGTAAAGAACTGTTACAAATAATGAAGAAACTAATAAGTTTAGATAGGAAGCAATATAAAATAAACCAAATTTGATGCCCGAATATTCGGTTTGATAACCTGCTACTAATTCTTCTTCTGCTTCTGGTAAATCAAAAGGTAATCTCTCACATTCTGCTAGAGAAGAAATAAAAAAAATGATAAATCCTATAGGTTGACGCCACAAATTCCACCCCCAAAAACCAGATTTTGATTGTGCCTCAACTATATCAACTGTACTTGAACTATTAGATAATAGAGATATGGATAACACACAAAGAGTTAATGGTATTTCATAACTAATCGATTGAGCAGCAGCTCGTAAACCACCCAAAAAGGAATATTTATTATTTGATCCATATCCTGACATAAGAAGTCCGATGGGAGCAATACTTGAAATGGCAATCCATAAAAAAACACCAATATTTAGATCAGTTAAAACAAGGTGATAGCCAAAAGGAATTACCGAATAGCTTAATATAGTTGATATGACTGCTATGGATGGTCCGATACTGAATAAACGAATATCCCCCCTAGATGGAAAAAGATTCTCTTTGAAAAGTAGTTTTGTCCCATCCGCTAGAGCTTGAAGAACTCCTAAAGGACCGGCATATTCAGGTCCAATACGTTGTTGTATCCCTGCAGATATTTCTCTTTCTAACCATACAATTACTAGTATGCCTGTCGTGATTCCCAATACAAGAATAAAAATCGGGGCAAACACCCATATAATTCCATAGACCTCGTTTAAGGATTCTAATCTAGAAAAAGAATTGATAGCTTGTACTTCTGTTGTATCAATTATCATTCAACGATCAACTTCTCCCATAATGATATCTATACTACCTAGTATTGTCATAATATCAGCCAATTTCATTCTTTTAACTAATTCAGGAAGAATTTGCAAATTGATAAAACCTGGCGGACGAATTTTCCATCTCCAAGGAAAACCGCTCTGATCCCCTATCAGAAAAATTCCCAATTCTCCTTTTGGTGCTTCGACTCTCACATAAAGTTCTTGTTTCGGTAATTCAAAAGTAGGAGAAGTTTTTTTACTAATGAATCGATATTCGAAATCGTTCCATTCCGAATCCCTTTCTCTATCAAAGCGTCGGGTTTCTAAATTCTCATAGGGCCCCCCCGGAATTCCTTCCAGAGCCTGTTGAATAATTTTTATAGATTCCAGCATTTCACCAATCCGGACTAAATAACGAGCTAAGGAATCTCCTTCTTTTTGCCACTGGATTTCCCAATCAAATTCGTCGTAACACTCATAATGATCAACTTTACGAAGATCCCATTGTACTCCAGAAGCTCGTAGCATTGGTCCTGATAAACCCCAATTTATTGCTTCTTCTGTACCAACAATACCTACCCCCTCAACTCGTTCTAAAAAAATAGGATTTCGCGTAATAAGTTTTTGATATTCAGTAACTCCTGTTAAAAAATAATCGCAAAAATCCAAACATTTATCTATCCAACCATAAGGTAGATCAGACGCTACTCCTCCGATACGAAAAAAATTATGCATCATTCTCATACCAGTGGCAGCTTCGAATAAATCATATACTAACTCTCTTTCTCTAAAGATATAGAAGAAAGGAGTCTGTGCACCAATATCTGCCATAAAAGGGCCAAGCCATAACAAATGAGAAGCTATACGACTCAATTCCAACATAATTACTCTGATATAGCCAGCTCTTTTAGGCACTTGAATATTTCCTAACAGTTCTGGACCATTTACTGTTATTGCTTCTGTGAACATAGTAGCCAAATAATCCCAACGTGTTACATAGGGCAAATATTGTATAATTGTTCGATTTTCCGCAATTTTTTCCATTCCTCTGTGTAAATAACCTAATATTGGTTCGCAGTCAATAACATCTTCCCCGTCTAGAGTAACGATGAGTCGAAGAACACCATGCATTGATGGGTGGTGGGGACCCATATTAACTATCATAAGGTCTTTTCGTGTAGCTGGTACATTCATACTATCACCCCCAAAAAACCAAACTCTGCCTTACGTAAAGTTGCCAGAGTACGATTAACCTCTGGATTTGAAATCACTGCTTATATACCTGGTATTGGCCATAATTTACAAGAACATTCTGTAGTCTTAGTAAGAGGGGGAAGGGTTAAGGATTTACCCGGTGTGAGATATCACATTGTTCGAGGAACCCTAGATGCTGTCGGAGTAAAGGATCGTCAACAAGGGCGTTCTAAATATGGGGTCAAAAAGCCAAAATAAATGTCACGTCGAGGTACTGCAGAAGAAAAAACTGCAAAATCCGATCCAATTTATCGTAATCGATTAGTTAACATGTTGGTTAACCGTATTCTGAAACACGGAAAAAAATCATTGGCTTATCAAATTATCTATCGAGCCATGAAAAAGATTCAACAAAAGACAGAAACAAATCCACTATCTGTTTTACGTCAAGCAATACGTGGAGTAACTCCCGATATAGCAGTAAAAGCAAGACGTGTAGGCGGATCGACTCATCAAGTTCCCATTGAAATAGGATCCACACAAGGAAAAGCACTTGCCATTCGTTGGTTATTAGGGGCATCCCGAAAACGTCCGGGTCGAAATATGGCTTTCAAATTAAGTTCCGAATTAGTGGATGCTGCCAAAGGGAGTGGTGATGCCATACGCAAAAAGGAAGAGACTCATAGAATGGCAGAGGCAAATAGAGCTTTTGCACATTTTCGTTAAATGGATGGAATCAAATATGCAGTATTTACAGACAAAAGTATTCGGTTATTGGGGAAAAATCAATATACTTTTAATGTCGAATCAGGATTAACTAGGACAGAAATAAAGCATTGGGTCGAACTCTTCTTTGGTGTCAAGGTAATAGCTATGAATAGCCATCGACTCCCGGGAAAGGGTAGAAGAATGAGACCTATTATGGGACATACAATGCATTACAGACGTATGATCATTACGCTTCAACCGGGTTATTCTATTCCACCTCTTAGAAAGAAAAGAACTTAAATGGCGATACATTTATACAAAACTTCTACCCCGAGCACACGCAATGGAGCCGTAGACAGTCAAGCGAAATCCAATACACGAAATACACGAAAGAATTTGATCTATGGACAGCATCGTTGTGGTAAAGGCCGTAATGCCAGAGGAATCATTACCGCAAGACATAGAGGGGGAGGTCATAAGCGTCTATACCGTAAAATCGATTTTCGACGGAATGAAAAAGACATATATGGTAGAATCGTAACCATAGAATACGACCCTAATCGAAATGCATACATTTGTCTCATACACTATGGGGATGGTGAGAAGAGATATATTTTACATCCCAGAGGGGCTATAATTGGAGATACCATTATTTCTGGTACAGAAGTTCCTATAAAAATGGGAAATGCCCTACCTTTGACCGATATGCCCTTAGGCACGGCCATACATAACATAGAAATCACACTTGGAAAGGGTGGACAATTAGCTAGAGCTGCAGGTGCTGTAGCGAAACTGATTGCAAAAGAGGGGAAATCAGCCACATTAAAATTACCTTCTGGGGAGGTTCGTTTAATATCCAAAAACTGCTCAGCAACAGTCGGACAAGTAGGGAATACTGGGGTGAACCAGAAAAGTTTGGGTAGAGCCGGATCTAAATGTTGGCTAGGTAAGCGTCCTGTAGTAAGAGGAGTAGTTATGAACCCTGTAGACCACCCCCATGGGGGTGGTGAAGGGAGGGCCCCAATTGGTAGAAAAAAACCCGCAACCCCTTGGGGTTATCCTGCACTTGGAAGAAGAAGTAGAAAAAGGAATAAATATAGTGATAATTTGATTCTTCGTCGCCGTAGTAAATAG
Tanzania_07_Unknown TTATCCATTTGTAGATGGAGCTTCGACAGCAGCTAAGTCTAGAGGGAAGTTATGAGCATTACGTTCATGCATAACTTCCATACCAAGGTTAGCACGGTTAATAATATCAGCCCAGGTATTAATTACACGACCTTGACTATCAACTACAGATTGGTTGAAATTGAAACCATTTAGGTTGAAAGCCATAGTGCTAATACCTAAAGCAGTGAACCAAATACCTACTACAGGCCAAGCAGCTAGGAAGAAATGTAAAGAACGAGAGTTGTTGAAACTAGCATATTGGAAGATCAATCGGCCAAAATAACCATGAGCAGCTACGATATTATAAGTTTCTTCCTCTTGACCGAATCTGTAACCTTCATTAGCAGATTCATTTTCTGTGGTTTCCCTGATCAAACTAGAGGTTACCAAGGAACCATGCATAGCACTGAATAGGGAGCCGCCGAATACACCAGCTACGCCTAACATGTGAAATGGGTGCATAAGGATGTTGTGCTCAGCCTGGAATACAATCATAAAGTTGAAAGTACCAGAGATTCCTAGAGGCATACCATCAGAAAAGCTTCCCTGACCAATTGGATAGATCAAGAAAACAGCAGTAGCAGCTGCAACAGGAGCTGAATATGCAACAGCAATCCAAGGGCGCATACCCAGACGGAAACTAAGTTCCCACTCACGACCCATGTAACAAGCTACACCAAGTAAGAAGTGTAGAACAATTAGCTCATAAGGACCGCCATTGTATAACCATTCATCAACAGATGCCGCTTCCCATATTGGGTAAAAATGCAAACCTATAGCCGCAGAAGTAGGAATAATGGCACCAGAAATAATATTGTTTCCATAAAGTAGAGATCCAGAAACAGGTTCACGAATACCATCAATATCTACCGGAGGGGCAGCAATGAAAGCGATAATAAATACAGAAGTTGCGGTCAATAAAGTAGGGATCATCAAAACACCAAACCATCCAATGTAAAGACGGTTTTCAGTGCTGGTTATCCAGTTACAGAAACGACCCCATAGGCTTTCGCTTTCGCGTCTCTCTAAAATTGCAGTCATTTATACTTGTTCCTGAATTACAAAACGTTCCTTCTGTTCCTGAATAGCTTCTTTCAAAAGGGTTTCTGCTTCTTCGGTGAATGTTTTGGTAGAAGATATGATTTCTTGGAACTGAGGTTTATTCGTTTTTAAGTAGGTACGTAACTCAACGAGAAATTTCCTTACTTGTCCAATTTCTAATGAATCAAGATAACCATTCGTTCCGGTATAAATAGTCATTATCTGTTCCTCCACCGTGAGAGGAGCGGATTGGGATTGTTTGAGCAACTCGCGTAGTCGTTGACCTCTTGCCAATTGATTCTGAGTAGCTTTATCGAGATCAGAAGCGAATTGCGCAAAGGCTTCTAATTCTACGAATTGCGCCAATTCCAATTTTAACTTACCAGCTACTTGTTTCATAGCTTTTATTTGAGCTGCGGATCCTACTCTGGAAACAGAAATACCCACATTAATAGCAGGCCTGATTCCAGCATTGAATAGATCGGCGGATAAGAATATTTGTCCATCTGTAATGGAAATTACATTAGTAGGAATATAAGCCGAAACGTCTCCTGATTGGGTCTCAACTATTGGTAAAGCAGTCATACTTCCTTCACCTAAACGAGAACTTAATTTAGCGGCTCTTTCCAAAAGGCGTGAATGCAAATAAAAGACATCTCCTGGATAAGCTTCACGACCAGGTGGTCTTCGTAATAGAAGAGACATTTGGCGATAAGCCTGCGCTTGTTTGGAGAGATCATCATAAATGATTAAAGTGTGTCGTTCACGGTACATAAAATATTCAGCCAGAGCCGCTCCCGTATAAGGGGCGAGGTATTGTAATGTAGCCGGAGAATCCGCCGTTTCGGCTACCACAATAGTGTACTCCATTGCCCCTCTTTCCTGTAAAGTAGTCACTACTTGAGCCACAGAAGACGCTTTTTGCCCAATAGCTACATAAACACATATTACATTTTGTCCTTGTTGATTGAGAATTGTATCTGTGGCTACTGCTGTTTTACCAGTCTGTCTGTCCCCAATAATTAATTCTCGTTGACCACGTCCTATAGGGATCATCGAATCAATAGCAATAAGTCCTGTTTGAAGAGGCTCATATACAGAACGTCTCGAAATAATACCTGGAGCAGGAGATTCAATTAACCGAGATTCAGAAGCTGAAATTTCACCTCGACCGTCAATAGGTTTAGCTAGGGCATTTATAACACGACCCAAATAAGCCTCACTCACAGGTATCTGAGCAATTCTTCCTGTTGCTTTTACGGAGCTTCCCTCTTGTATCATTAAACCGTCACCCATTAATACAACACCGACATTATTTGATTCCAAATTCAGAGCAATGCCTATTGTACCCTCTTCAAATTCTACTAATTCGCCTGCCATTACTTCATCAAGACCATAAATACGAGCAATGCCGTCGCCTACTTGAAGTACGGTACCAGTATTTACAATCTTTACTTCCCTATTATATTGCTCAATACGTTCGCGGATAATATTACTAATCTCGTCGGCTCGAATGGTTACCATCTAATCAGTTATTTCTTTTATCGCGCCAAACATGCCAAGATTAGCATTGATGGTACGTAAATGCAACTCGTTGGTCAAACAACTATTCAGAGTTCCTAGAGCTCCTTGTAAGGCTTGTTGGAAAACCCGTTGTCGGACTTGATTAATCGTTCGTTGTTGTTCAAAATGAATGGTTTCATTTTTGTAATTTTCTAATTGTTCCAAAGTCTTATAAGTTGAATTAATCAAATTCAATTTTTCTCGTTCTATCTCAGAATATCCATTCGTTCGAAACTGATCTGCTTCTATTTCCACTTTCCGTAAGCGGGCCCGGGCTTTTTCCAGCTGTTCAATAGCCCCCTCGCGTAGTTTTTCTGAATTTCGAATAGTATCCAAAATCCTTTGTTTTCGATTATCTAATAAATCACTTAACACCCCCTTTCCAAAAAAAATCAATACACCAAGGACTACACTTAGATTTATTAGATTTGTTGCTAAAATATCGGTATTAAACCCGAAACTCCCGGCGGATGGCCAGTGACCCAAGGAAACGAAAGAATCGGTTATATTTTTCATTTAAACAAAAGGATTCGCAAATAACAGTGCTAATGCTACAACCAGTCCATAAATCGTTAAAGCTTCCATAAAAGCCAGACTAAGCAATAAAGTACCTCGTATTTTTCCCTCCGCCTCGGGTTGTCTTGCAATACCTTCTACAGCTTGGCCCGCGGCAGTACCTTGACCAACCCCAGGTCCAATAGAAGCAAGCCCAACGGCCAACCCAGCAGCAATAACGGAAGCGGCAGAAATCAATGGATTCATTCAATGATGCCCCTCCATGGATTCGCCTATATAAGCCGCAGCTAAAGTTGCAAAAATAAGAGCTTGAATACCACTTGTAAATAATCCAAGGAACATGACAGGTATAGGAACCACTAAAGGTACTAAAGAAACAAGAACAACAACTACTAATTCATCCGCTAATATATTGCCGAAAAGTCGAAAGCTAAGTGATAAAGGTTTTGTGAAATCTTCTAAAATGTTAATGGGTAAAAGGATTGGAGTTGGTTGAATGTATTTACTGAAATAACCTAATCCTTTTTTGCTAAGACCCGCATAAAAATATGCTATTGACGTAAGTAAAGCTAAAGCAACGGTAGTATTTATATCATTCGTAGGTGCGGCTAACTCCCCGTGAGGTAACTGTATGATCTTCCAAGGTAAAAGCGCCCCCGCCCAATTAGAAACAAAAATAAATAGAAACATAGTTCCAATAAAGGGGACCCACGGGCCATATTCCTCTCCAATCTGAGTTTTGCTCACATCTCGAATGAATTCAAGGACGTATTCGAAGAAATTCTGACCTCCAGTTGGAATGGTTTGTGGATTCCGAACAGCTACAATGGCCGAACCTAATAAGATAGCAATTACAACCCAAGAAGTAATAAGCACTTGGGCATGGACTTGGAAACCTCCTATTTTCCAATAGAAATGCTGGCCTACTTCCACACCGGATATATCATATAACCCCCTTAGTGTTAGTGTGTTGATGGAACATGATAGAACATTCATTCAGGGATTTCGTATATAGCTAGAACGACCCTCACAAATTGCAAATACTAATTTATTAAGAATTAATCGGATTGAAGCTATAGCGTCATCATTCGTTGGAATCGAAATATCTGCGAGATCCGGGTCACAGTTTGTATCAATTAAACAAATTGTTGGAATTCCCAAAGTCATACATTCCCGAAGAGCCGTATATTCTTCTTGCTGATCAACGATTATTACAATATCGGGTAACCCCGTCATATATTTAATCCCGCCCAGATATGTTTGCAAGTGAGCTAACTGTCTCTTCAATCGAGCCGCATCTCCTTTCGGAAGACGGTTGAGTCTACCTGTCTTTTGTTCCATTCTCAAGTCCCTGAACTTTTGAAGTCTAGTTTCTGTAGTGGACCAATTCGTTAAAATACCGCCGAGCCATTTTTTATTAACATAATGACACCGAGCCCTTATTGCAGCCCGCGCTACTAAATCCGCTGCTTTATTTTTGGTACCAACAATTAAGAATTGCTTTCTCCTACTTGCTGCATCAAAAACTAAATCACAAGCTTCTGATAAAAAACGAGCAGTTCTAGTAAGATTTATAATATGAATACCTTTACGCTTTGCAGAGATATAAGGTGCCATTCTCGGATTCCATTTTCTAGTACCATGACCAAAATGAACTCCTGCTTTCATCATCTCTTCAAAATTAATGTTCCAATATCTTCTTATCATTTAGATACCATCTGAGCAGGCTTGGCAAAACCCTTGTATAGCTTCTTCGATTTCTCGATAAAGAGAAATATGACCAACAGTAGTTCGAATGTATATACAAAGAATTTCTTTTTTTATATTTCTTACTATTAGATAGTGTTCATAAATCTCATGATAGGTACCCAAAGATTCATAGTGAACTTCGATGGGAGCTTCTCTTGAAGTAATAGCGCGTTGATCTAGCTGCCACCGGAGCCACAAAGGACTATCTAAATGGATTCTTTTCTGCCGATAAGCGCCAAGTGCATCATAGGAATTAGAAAAAAGGGGTTCTTTCGTATATTTATCGTTATTACCGTCAATTCTTTTATTTTGATAATTTCTGCGATTACATGGATTATACCTATTTGCACAAATACCTCGACGATTCCCGCTTGTTAATACATAGAGCCCAATAAGCATATCTTGAGTTGGTACGGAAATGGGATCTCCAATAGCTGGAGACAGAAGATTCATATGAGAAAACATAAGTAAACGAGCCTCCGCTTGAGCCTCCAACGATAAGGGTACATGAACAGCCATTTGATCCCCATCAAAGTCTGCATTGAATCCCTTACAAACTAATGGATGTAAACAAATAGCGCGGCCTTCCACTAAAATGGGTTGGAATGCCTGTATGCCTAATCTATGCAGAGTCGGCGCTCTATTCAGTAATACTGGATGCCCCTGCATAACTTCGTGAAGTATTTCCCATACAATTGGCTCTTTTTCCCGAATTTTACTCTTAGCAACTCCTATGTTCGAAGCAAGATGTTGTCTAATTAGACCACGAATTACAAATATCTGGAAAAGCTCTATTGCTATTTCGCGAGGCAATCCACATCGATGTAATGAAAGTGAGGGGCCTACGACAATGACAGAACGCCCCGAATAATCAACCCGTTTGCCAAGCATAGTCTCACGAAATCTTCCTTCTTTGCCTTCAATTACATCCGAAAACGACTTGTAAACCTTATTATGACCGTCCCTCATTGGTTGTCCGCGGATTCCATTATCAAGAAGTGTATCCACGGCTTCTTGTACCAATTTCTCCTGACACATTACTAATTCCCCTGGGGTAGATCTACTTGTTGTTAATAGATCAATAAGAGTATTGTTCCGATAGATAACTCTTCTATAGAGTTCATTAATATCTGAACTCATTAGTTTACCCCCATCTATCTGAATGATCGGTCTCAACTCGGGAGGAAGAACTGGTAATAGACATAAAACCATCCATTCTGGTTCGATATTTGTTCGAATAAAATGCTTAGCTAATTCCACACGTCTAACCAAAAAATCCTTTCTTCTTCCAACTTTTCGATCTTCCCATTCATTCCCGGTAGGCCCTTCTTCCCCTAATTCTTTCCATTCTACCGATGAATAATCTATAATAATTCGCAAATCCAGATCGGCTAATTGTTCTCGGATAGCACCAGCTCCTGTAGAAATTTCTCGATTTCGAAATGTATCGAAGCATTGGGTAGTAAAAAAAAGCGGAATACTGTATTTCCAGGATTGGATTTCATATTCGAATAAACCTCGTAATCGTAAAAAAGTAGGTTTTTTAGCTATGGGCCTAGCAAAAGAAAAATCGCAGTATACTAGGCCTTCTAATTCTTTAAGAGGTTTATCTAAAAGATTTGCGATATAACTAGGAAGACGTTTCAAATACCACACATGAGTTACTGGGCATGCCAGTTTGATGTAGCCCATTTGATATCTTCGTATCCGAGAATCAACAAATTCGACTCCGCATTGTTCACAAAATTTTTGGTCTTCTTTTTCATTCCTGATTACTCGATAATTTCCACACGCACAAATTCCACTTTTTATTGGCCCAAAAATTCTTTCACAAAATAATCCATCCTTTTCAGGTTTATTGGTTTTGTAATGAAAAGTATAGGGTTTTGTCACCTCTCCAACAATCTCTCCGTTAGGTAGGATTTTATTGGCCCAAGCACTTATTTGTTGAGGCGAAACTAATCCAATTCGGAGTTGTTGATGTTTATACCGATCAATCATTTAATCACCTTGACTAACTGTTTTTACGTATATTATAAGTAAAAAAGCAGTAGGAACTAGAATGAACAGTGCAGTAGCAATAAATGCAAGAATATTTACTTCCATATGACTATAGCCCTTGGTAAATTTACCAAAGACGAAAATGATTTATTTGATATTATGGATGACTGGTTACGGAGGGACCGTTTCGTTTTTGTAGGTTGGTCCGGTCTATTGCTCTTTCCTTGTGCCTATTTCGCCGTAGGGGGTTGGTTCACAGGTACAACCTTTGTAACGTCATGGTATACCCATGGATTGGCCAGTTCCTATTTGGAAGGCTGCAACTTCTTAACCGCCGCAGTTTCTACTCCTGCTAATAGTTTAGCACATTCTTTGTTATTATTATGGGGTCCTGAAGCACAAGGAGATTTTACTCGTTGGTGTCAATTAGGTGGTTTGTGGACTTTTGTTGCTCTCCACGGTGCTTTTGGACTAATAGGTTTTATGTTACGTCAATTTGAACTTGCTCGATCTGTGCAATTGCGACCTTATAATGCAATCGCATTCTCTGGTCCAATTGCTGTTTTTGTTTCTGTATTCCTGATTTATCCATTAGGCCAGTCTGGTTGGTTTTTTGCGCCTAGTTTTGGTGTAGCAGCTATATTTCGATTCATCCTCTTTTTCCAAGGGTTTCATAACTGGACGCTGAACCCATTTCATATGATGGGAGTTGCCGGCGTATTGGGCGCTGCTCTGCTATGCGCTATTCATGGTGCTACTGTAGAAAATACTTTATTTGAAGATGGTGATGGTGCAAATACATTCCGTGCCTTTAACCCAACTCAAGCTGAAGAAACTTATTCAATGGTCACCGCTAACCGCTTTTGGTCTCAAATCTTTGGGGTTGCTTTTTCCAATAAACGTTGGTTACATTTCTTTATGTTATTTGTACCAGTAACCGGTTTATGGATGAGCGCTCTTGGAGTAGTCGGTCTGGCTCTGAATCTACGTGCCTATGACTTCGTTTCTCAGGAAATCCGTGCAGCAGAAGATCCTGAATTTGAGACTTTCTACACTAAAAATATTCTCTTAAACGAAGGTATTCGTGCTTGGATGGCGGCTCAAGATCAGCCTCATGAAAACCTTATATTCCCTGAGGAGGTTCTACCACGTGGAAACGCTCTTTAATGGAACTTTATCTTTAGCCGGTCGTGACCAAGAAACCACTGGTTTCGCTTGGTGGGCCGGGAATGCCCGACTTATCAATTTATCCGGTAAACTATTGGGAGCTCATGTAGCTCATGCTGGATTAATCGTATTCTGGGCCGGAGCAATGAACCTATTTGAAGTGGCTCATTTTGTACCGGAGAAGCCAATGTACGAACAAGGATTAATTTTACTTCCCCACCTAGCTACTCTAGGTTGGGGGGTAGGTCCTGGTGGGGAAGTTATAGATACCTTTCCATACTTTGTATCCGGTGTACTTCACTTAATTTCCTCTGCAGTATTGGGCTTTGGCGGTATTTATCATGCACTTCTGGGTCCTGAGACTCTTGAAGAATCTTTTCCATTTTTTGGTTATGTATGGAAAGATCGAAATAAAATGACAACAATTTTAGGTATTCACTTAATCTTGCTAGGTATAGGTGCTTTTCTTCTAGTATTCAAGGCTCTTTATTTTGGGGGCGTATATGATACCTGGGCTCCGGGGGGGGGAGATGTAAGAAAAATTACCAACTTGACCCTTAGCCCAAGTGTTATTTTTGGTTATTTACTAAAATCCCCCTTTGGAGGAGAAGGATGGATTGTTAGTGTGGACGATTTGGAAGATATAATTGGAGGGCATGTATGGTTAGGTTCCATTTGTATACTTGGTGGAATCTGGCATATCTTAACCAAACCCTTTGCATGGGCTCGCCGTGCACTTGTGTGGTCTGGAGAGGCTTACTTGTCTTATAGTTTAGGTGCTTTATCCGTTTTTGGTTTCATTGCTTGTTGCTTTGTCTGGTTCAATAATACCGCGTATCCTAGTGAGTTTTACGGACCTACTGGACCAGAAGCTTCTCAAGCTCAAGCTTTTACTTTTCTAGTTAGAGATCAACGTCTTGGGGCTAACGTGGGATCCGCTCAAGGACCTACCGGGTTAGGTAAATATTTAATGCGTTCGCCTACCGGAGAAGTTATTTTTGGAGGCGAAACTATGCGTTTTTGGGATCTGCGTGCTCCTTGGTTAGAACCTCTAAGAGGTCCAAATGGTTTGGACTTGAGTAGGTTGAAAAAAGACATTCAACCTTGGCAAGAACGCCGTTCCGCGGAATATATGACCCATGCGCCTTTAGGTTCGTTAAATTCTGTAGGTGGCGTAGCTACCGAGATCAATGCAGTCAATTATGTCTCTCCTAGAAGTTGGTTAGCTACCTCTCATTTTGTTCTAGGATTCTTCCTATTCGTAGGTCATTTATGGCATGCGGGAAGGGCTCGTGCAGCTGCAGCAGGATTTGAAAAAGGAATTGATCGTGATTTTGAACCTGTTCTTTCCATGACTCCTCTTAACTAAATGACTATTGCTTTCCAATTGGCTGTTTTTGCATTAATTGCTACTTCATTAATCTTACTGATTAGTGTACCTGTTGTTTTTTCTTCTCCTGATGGTTGGTCGAGTAACAAAAATGTTGTATTTTCCGGTACATCATTATGGATTGGATTAGTCTTTCTGGTAGGTATCCTTAATTCTCTCATCTCTTGATTACCAACTTGATCTTGTTGCCCCCGGCAACAAACATGCATGAACCATTTCACGAAGTATGTGTCCGGATAGCCCAAAGTCTCGATAATTAGCTCTCGGTCTTCCAGTCGAAAAACAACGTCGATGAAGACGTGTCGGTGCACTATTCCGCGGTAGGGATTGTAACTTTCCATGAATTTCCCATTTATCACTTAACGACGGAACTTTGCTTATTTCTTTTTTTAAGGATCGACGCATCAAATGATATTTTTGTTCCAATTTTTGCCTCTTCTTCTCCCGCTGAATCAAACTTTTCCTTGCCATTTAACCAAATTTACCTGATGTAGAGGCAATCAAGAAAGCCGCATAAGTGAAGATATAACCTACGGAAAAGTGGGCTAATCCAACCAATCTTGCTTGCACAATGGAAAGAGCTACTGGTTTATCTCTCCATCGAATCAAATTAGCCAAAGGTGTACGCTCATGAGCCCATGCTAAAGTTTCAATCAATTCTTGCCAATATCCGCGCCAAGAAATTAAAAACATAAATCCAGTAGCCCAAACAAGATGTCCAAATAAGAACATCCACGCCCAGACCGATAAGCTATTCATACCAAAAGGGTTATATCCATTGATAAGTTGTGAAGAGTTTAACCATAGATAATCTCTTAACCATCCCATCAAATAAGTGGAAGATTCATTAAACTGTGAAACATTACCCTGCCATAATGTGATGTGCTTCCAATGCCAATAAAAAGTAACCCATCCAATGGTATTTAACATCCAGAAAACCGCCAAATAAAATGCGTCCCAAGCCGAAATATCACAAGTACCGCCGCGTCCCGGACCATCACAAGGAAAACTATAACCAAAATCCTTTTTATCTGGCATTAACTTCGAACCGCGTGCATCTAAAGCACCTTTTACTAAGATCAATGTGGTTGTATGTAACCCTAGAGCAATAGCATGATGAACCAAGAAGTCTCCAGGCCCTATTGTTAAGAATAATGAATTACTATTTTCATTAATAGCATTTAACCAGCCGGGCAACCATATGCTTCGACCTGCATTGAAGGCTGGACTATTCGTTGAAGATAAAAGTACATCGAACCCATATGAAGTTTTACCGTGAGCAGATTGTATCCATTGGGCGAATATGGGTTCGATTAAGATTTGTTTCTCCGGAGTACCAAAAGCAAGCATGACATCATTATGAACATAAAGTCCCAAAGTATGGAATCCAAGAAAGAGACTGGCCCAACTTAAATGGGATATGATAGCTTCTTTATGGTCTAACATTCTTGCCAATACATTATTCTCATTCTGTTCCGGATTGTAATCTCTAATAAAAAATATAGCTCCATGAGCAAAAGCTCCTGTCATGATGAATCCTGCGATGTATTGGTGATGAGTATATAACGCAGCTTGAGTAGTAAAGTCTTGCGCTATGAACGCATAAGCAGGTAATGAGTACATGTGTTGAGCCACTAAGGAAGTAATAACCCCTAAAGAAGCTAGAGCAAGGCCTAATTGAAAATGAAGCGAATTGTTGATTGTGTCATAAAGACCCTTATGTCCACGCCCCAATCGCCCCCCCGGAGGAATATGCGCTTCTAAAAGATCTTTTATACTATGCCCAATCCCGAAGTTAGTTCTATACATATGACCGGCAACGAGAAAAATAAATGCAATAGCTAAATGATGGTGTGCAATATCGGTCAGCCATAAACTTTGTGTTTGTGGATGGAACCCCCCGAGAAGGGTTAGAATGGCAGTTCCCGCTCCTTGGGAGGTACCAAATAAATGACTACCTGAATCGGGATTTTGAGCATAAAGATTCCACTGACCTGTAAAAAACGGGCCTAACCCTTGGGGATGTGGTAATACATCTAAGAAATTATTCCATCGAACGTATTCCCCCCGGGAGCCGGGAATAGCGACATGGACTAAATGTCCTGTCCAAGCCAAAGAGCTTACTCCGAATAGTCCTGACAAATGATGATTGAGACGAGATTCGGCATTTTTGAACCACGAAACGCTCGGTTTCCATTTTGGTTGTAGGTGTAACCAACCCCCTAGTAAGGCTAGGGCAGAAAGAAATAATAGAAAAAGAGCTCCAATATAAAGATCTTCATTAGTACGTAAACCGATTGTATACCACCATTGATAAACACCAGAATAAGCGATATTCACTGGGCCAGGAGCACCCCCTCGAGTAAAAGCTTCCACGGCCGGTTGACCAAAATGAGGATCCCAAATTGCATGAGCAATAGGTCTTACATGTAAAGGGTCCTGTACCCATGCTTCAAAATTTCCTTGCCAAGCTACATGAAAGAGATTTCCGGAAGTCCACAGAAAAATTATTGCTAATTGCCCGAAGTGAGAAGCAAAAATATTCTGATAAAGACGTTCCTCCGTAATATCATCATGACTCTCGAAGTCATGCGCGGTAGCAATACCAAACCAAATACGACGAGTAGTGGGGTCCTGAGCTAAGCCTTGGCTAAACCTTGGAAATCTTAATGCCATTTATCCTACTGCAATAATTCTTGCTAAGAAGAACGCCCATGTTGTGGCAATTCCACCCAGAAGGTAATGGGTTACTCCTACAGCACGTCCTTGTATAATGCTCAAGGCTCTAGGCTGAGTAGCAGGAGCAACTTTTAATTTATTATGAGCCCAAACGATTGATTCAATAAGTTCTTGCCAATAACCACGACCGCTGAATAGAAACATTAAACTAAAAGCCCATACAAAATGAGCACCTAGGAAAAAAAGGCCATATGCAGATAATGAAGAACCATAAGACTGAATTACCTGGGACGCCTGTGCCCATAAGAAATCACGGAGCCATCCATTAATAGTAATGGAACTCTGTGCAAAGTTTCCTCCCGTGATATGAGTTACCACCCCTTGATCACTTATACTACCCCAAACATCTGACTGCATTTTCCAACTGAAATGGAATATTACTACCGAAATGGAATTGTACATCCAAAATAGTCCTAAGAAGACATGATCCCAAGCGGATACTTGACATGTTCCCCCTCTTCCAGGTCCATCACAAGGAAAACGAAAACCAAGATTTGCTTTATCCGGTATCAAACGAGAACTGCGGGCAAATAGAACTCCTTTCAGAAGTATCAATACCGTCACATGAATCGTAAATGCATGAATGTGATGTACCAAAAAATCCGCGGTTCCTAATGGAATCGGTAACAAAGCAACCTTGCCGCCGACTGCCACTAAATCACCACCCCCCCAAGTTAAACTGGTGCTTGCTGTTGCACCAGGAGCCGTTGCACCAGGTGCTAAAGCATGGGTGTTTTGTATCCATTGAGCAAAGACAGGTTGTAATTGTATAGCAGTATCTGAAAACATATCTTGAGGGCGCCCTAAAGCGCTCATGGTATCATTATGAATATATAAACCAAAACTGTGAAAGCCTAAAAATATACATACCCAGTTGAGATGTGATATGATTGCATCGCGATGCCTAAGGACACGATCTAATAGATCGTTGTATCGAGTAGTTGGATCATAGTCTCTTACCATAAAAATGGCTGCATGCGCAGCAGCACCAACTATGAGAAATCCACCAATCCACATGTGATGTGTGAACAATGACAGTTGTGTACCATAATCAGTAGCTAGATATGGATAAGGGGGCATGGAATACATATGGTGAGCTACAACAATGGTTAAAGAACCTAACATAGCTAGGTTAAGAGATAATTGAGCATGCCATGATGTTGTTAGGATCTCATATAGGCCTTTATGACCCTGACCTGTAAATGGACCTTTATGAGCCTCTAAAATATCTTTTATACCATGACCAATGCCCCAGTTAGTCCTATACATGTGACCCGCTATCAGGAAAAGAATTGCAATAGCTAAATGATGGTGTGCAGTATCGGTCAGCCATAGACCCCCAGTCACTGGATCTAATCCTCCACGAAAAGTAAGAAAGTCCGAATATTTTGACCAATTCAAGGTGAAAAATGGGGTTGCTCCCTCAGCAAAACTGGGATAAAGTTGAGCCAAAAGATCCCGATTCAAGATAAATTCATGAGGAAGTGGGATTTCTTTAGGATCCACTCCAGCGTTTAGAAATTGGTTAATTGGTAAAGATACATGTACTTGATGTCCCGCCCAAGAAAGAGACCCAAGTCCTAGTAGCCCCGCTAAATGGTGATTCAACATAGATTCTACATCTTGGAACCAAGCCAATTTTGGAGCAGCTTTGTGATAATGGAACCAACCAGCAAAAAGCATTAAGGCTGCAAAGACCAATGCACCAATTGCGGTACAATACAGTTGTAATTCACTAGTTATTCCAGATGCTCTCCAAATCTGAAAAAAACCGGAGGTTATTTGTATTCCTCGGAAACCCCCGCCCACATCGCCATTCAATATTTCTTGACCCACTATTGGCCAAACCACTTGGGCGCTAGGTCCAATGTGAGTAGGATCGCTTAGCCATGCTTCATAGTTGGAAAAACGAGCACCGTGGAAATACATGCCACTCAGCCAAAGAAAGATGATGGAGAGTTGGCCGAAATGAGCACTAAATACTTTCCGAGAAATCTCCTCCAAATCACTGGTATGGCTATCGAAATCGTGAGCATCAGCATGTAGGTTCCAGATCCAAGTAGTAGTATCAGGTCCTTTAGCTATTGTTCTTGAGAAATGACCGGGTCTGGCCCATTCCTCGAAAGAAGTTTTGATGGGATCCCTATCTACCAAAATTTTGACTTCTGGTTCCGGCGAACGAATAATCATTTATTCGAAACGCCTTGTGATTTTCAACCAATTCTGCGCTTCAATATAATTTCCGGGAGTAAGCGCTATAGCTTGTTTCCAATACTCCGCGGCTTGATCGAACCAAGCCTCCGCAATTTCAGAATCTCCCTGCCGAATGGCCTGTTCTCCTCGGTAATGACAGATCACGGCCATATTATTTAAAGCTTGTGGTAAGAAGGGGTTTCGTTCTAGTGCCCGAAAATAATATTCCAAAGCTTTTGTGTGTTCTCCATTACTTGTGTGAATAAGGCCTATATTATAGAGTATATAACTTCGATCATAGGGATCAATTTCTAGCCGCATAGCTTCATAATAATTCTGTAAAGCTTCTGCATAATTTCCTTCGGATTGAGCAGACATACCATCTCTGTAATAAGTAAATGCCTCTTTTTCTCCCGAAGTTGTCGGAATTATTCGTAATAAGATATTGGCTACAACTGAAAAAGTCTTATCAATAAAATTTCCATTTATCCGAGATCTAGGCATTTAAGTCTGACGAGAATAATATTCTACCACTAGCAATTCATTTATTTTCAAGCCAACCCATTTACTATCTATTATTTGATTGACCAATCCTTTATATTGGAATGGGTGAAGAGTCAAATGTTTTGGCAATTCCTCCTGGGGGGATGAATCAAGATCATTTTGAATCATAGCTCTAGATTTTTGTTCATCCCTCGCTGTAATAATATCTCGGGGTTTGCAGCGATAACTTGGTATATCTACTATACGACCATTAACTAAAATATGTCTATGATTAACTAATTGGCGGGCTCGAGGAATAGTTGACGCCATACCCAATCGAAAAAGGATGTTATCCAAGCGCATTTCAAGTAATTGTAGTAAAACCTGACCTGTTGACCCTTTGGCTTTTGCGGCGATACGAACGTATTTAAGTAATTGTCGTTCTGTAACACCATAATGAAAACGCAATTTTTGTTTTTCTTCTAAACGAATACGATATTGAGATTTTTTACCGGAGCGTGATTGATTTCTAAGATCGCTCCCGACTCTAGGCCTTTTACTAGTTAGTCCCGGCAAAGCCCCCAGACGGCGTATTTTTTTGAAACGAGGCCCTCGGTAACGTGACATTCAATGAGCATCTTGTATTTCATAAAAATTGGGAGCAATATAATCCTTACGTAAGGGCCACCCTATCCAACTTTCCGGCATTAAGATACGTTTCAGACGCGGATGATTATCATAAAAGATTCCCAGCATATCATAAGATTCCCTTTCTTGAAAATCCGCACTTTTCCAAACCCAGAAAACAGACGGAATTCTAGGATTTTTCCTTGGGGCAAAGACTTTTATACATACTTCTTCTGGTTGATCTATACCATACTCTATTCTCGTAAGATGATATACACTAGCTAACAGCCCGCCCGGTGCTACATCATAGGCACATTGCGAACGCAGATAATTGTAACCATATACATATAAAATGACAGCAATGGAATGCCAATCTTCGGGCTTTATTTGTAAAGTCTCTATTCCTTGGTAATCAAAACCCAAAAATCTATGAACTAGCCCATGTTTGACTAGCCAAGCAGACAAACGACCCTGCATCTAATTTACTAATTCGTTAGACGATACTGACCTTTTATATTTGAAAAATGTTTCAGGAGGGATCTTTGAAGTAGACGGCGATTGATAGAGTAATTCTTGATCATAATTTCCGGTATGAGTAGTGCGTTCAATATTAAACTTGTGATTAGTAGTAAAACACCGTTTCCCCGGTTGAGACCTAATTCGATCTTCATAAATTTCTCGAGATATTTTTTTACGAAGTTTTGTTATAGCATCTATAACCGCCTCCGGTTTAGGTGGACAGCCTGGCAAATAGACATCTACAGGAATTAGCTTATCGACCCCCCGAACAGTACTATAAGAATCGGTACTGAACATTCCCCCTGTAATTGTACATGCCCCCATAGCAATAACATATTTTGGTTCAGGCATTTGTTCATATAATCTTACTAAAGAAGGAGCCATTTTCATGGTTACTGTGCCGGCTGTTAAAATCAGGTCCGCTTGTCTAGGACTAGATCTTGGTACTAGCCCATAACGATCAAAGTCGAATCGTGAGCCTATTAATGAAGCAAATTCAATGAAGCAACAACTGGTACCATAGAGAAGTGGCCATAAACTGGAGAGTCTTGACCAATTTGAAAGATCATTTAATGTAGTTGAAATAACTGAAATTTGAGTTGTTCGATCAAGTAAAGGAAACTCAATGGAATTCATCTAAGACCATTCTAATGCTCCTTTTCTCCATGCATAAACTAAACCAACAATTAGGATAAGCACGAAAATTAAAGCTTCTATAAATACGGATAACCCCAATACATCGAAACTCATTGCCCATGGATAAAGAAAAACTGTTTCAACATCAAAAACAACAAAAACTAGAGCAAACATATAATAACGGATTCGAAATTGTAACCAAGCATCGCCTATTGGTTCTATACCCGATTCATAACTAGAAAGTTTCTCCGGCCCTTTGCTAATCGGGGATAAAACTCCGGAAATTAGAAATGCTAAAATAGGAATAACACTTGATATTATTAGAAATGCCCAGAATATATCATATTCGTAAATCAGAAACATTTACGAAATCTCATTGAGAGCCTCTACTCGTGCCCTAGCTCGTCTGAGAGCTAGATTTGCCTCAATTATTTGTCTCCTGCCTTCCGCTTTCCTCAAGTTAGCTTCTGCTATTTCAAGAGTTTGCTGAGCTTCTTGTGGATCAATGTCACTACCCTTCTCTGCATCATTTACTAAAACAGTAATCTCATTATTGCCTATTCTAGCAAAACCACCCATCAGAGCCATCGTTAACCATTGGTCATTAAGGCGTATTCTCAAAATACCGATATCGACAGCTGTGGCAATAGGTGCATGGTTTGGTAATACGCCAATTTGTCCACTATTAGTAGATAAAATGATTTCTTTCACTTCTGAATCCCAAACAATTCGATTCGGGGTCAGTACACAAAGATTTAAGGTCATTTCTTCAAGTTGTTCTCCATTTCTAAGTTCGTAGCCTTCGCAGTAGCTTCATCAATATTACCTACCAAATAAAAGGCCTGCTCAGGGAGACTATCTAATTCTCCCGAAAGGATCAATTTAAACCCTCTAATTGTTTCTGCTAGACCGACATATTTCCCCGGAGAACCGGTAAATACTTCTGCTACGAAAAAGGGTTGTGATAAGAAACGCTCAATTTTTCGTGCTCTTGCTACAGTTAAGCGATCCTCTTCGGATAATTCGTCCAACCCAAGGATAGCTATAATGTCCTGAAGTTCTTTGTAACGTTGTAAAGTTTGCTTAACTCTTTGCGCAGTTTCATAATGTTCCTCACCAACAATCTGAGGTTGGAGCATAGTTGACGTTGAATCTAAAGGATCTACTGCTGGATAGATACCTTTAGCAGCTAATCCTCTTGATAGTACAGTAGTAGCATCTAAATGTGCAAATGTCGTGGCAGGAGCAGGATCAGTCAAATCGTCCGCAGGTACATAAACTGCTTGAATAGAAGTTATGGACCCTTCTTTGGTAGAAGTAATTCTTTCTTGTAAAGAGCCCATTTCGGTACTAAGGGTAGGTTGATAACCCACAGCGGAAGGCATTCTACCCAATAAGGCGGATACTTCGGATCCTGCTTGGACGAAACGGAAGATATTGTCGATAAATAGAAGTACGTCTTGTTCATTAACATCTCGAAAATATTCCGCCATAGTTAGGGCAGTCAAACCAACTCTCATACGAGCTCCCGGCGGTTCGTTCATCTGACCATAGACTAGAGCCACTTTTGATTCTGCAATATTTTCTTCATTAATTACTCCAGATTCTTTCATTTCCATGTAAAGATCATTTCCTTCACGAGTACGTTCGCCTACTCCGCCAAATACGGATACACCCCCATGAGCTTTCGCAATGTTATTGATTAATTCCATAATAAGTACTGTTTTACCCACTCCAGCTCCCCCGAATAGCCCGATTTTTCCTCCACGGCGATAAGGGGCTAAAAGATCTACTACTTTAATTCCTGTTTCAAAAATAGATAATTTTGTATCTAACTGTATAAAGGCAGGTGCAGATCTATGAATAGGGGATGTTGCGCGAGTATCTACAGGACCTAAATCGTCAACAGGTTCTCCAAGCACGTTGAAAATTCGTCCTAGAGTTGCCCCACCGACTGGAACACTTAGAGGGGCTCCTGTGTCAATCACTTCCATTCCTCTCGTTAGACCATCTGTAGCACTCATAGCTACAGCCCGAACTCGATTATTTCCTAATAATTGTTGTACTTCACAAGTCACATTAATTTCTTGACCGGCAGTATCTCGACCCTTAACTACCAGAGCGTTGTAAATATTAGGCATCTTGCCCGGGGGAAAAGCTACATCTAGCACTGGCCCGATGATTTGAGCGATACGCCCCAGGTTCTTTTTTTCAAGCGCGGAAACTCCCGGACCAGAAGTAGAAGTAGTAGGATTGATTCTCATATGTCACCACAAACAGAGACTAAAGCAAGTGTTGGATTCAAGGCTGGTGTTAAAGATTATAAATTGACTTATTATACTCCTGACTATCAAACCAAAGATACTGATATCTTGGCAGCATTCCGAGTAACTCCTCAACCTGGAGTTCCGCCTGAGGAAGCAGGAGCTGCGGTAGCTGCTGAATCTTCTACTGGTACATGGACAACTGTGTGGACCGATGGACTTACCAGTCTTGATCGTTATAAAGGACGATGCTACGGCCTCGAGCCCGTTCCTGGAGAAGAAAATCAATATATTGCTTATGTAGCTTACCCATTAGACCTTTTTGAAGAAGGTTCTGTTACTAACATGTTTACTTCTATTGTGGGTAATGTATTTGGGTTCAAAGCCCTACGCGCCCTACGTCTGGAGGATTTGCGAGTCCCTCCTGCTTATTCTAAAACTTTCCAAGGGCCTCCTCATGGCATCCAAGTTGAGAGAGATAAATTGAACAAGTATGGTCGCCCCCTATTAGGTTGTACTATTAAACCAAAATTGGGGCTATCCGCTAAGAATTACGGTAGAGCAGTTTATGAATGTCTTCGCGGTGGACTTGATTTTACCAAAGACGATGAGAATGTGAACTCCCAACCATTTATGCGTTGGAGAGACCGTTTCTTATTTTGTGCCGAAGCAATTTATAAAGCACAGGCTGAAACAGGTGAAATCAAAGGGCATTATTTGAATGCTACTGCAGGTACATGCGAAGAAATGATCAAAAGGGCTGTATGTGCCAGAGAATTAGGAGTTCCTATCGTAATGCATGACTACTTAACAGGGGGATTCACTGCAAATACTAGCTTGGCTCACTATTGCCGAGATAATGGTTTACTTCTTCACATTCACCGCGCAATGCATGCAGTTATTGATAGACAGAAGAATCATGGTATGCATTTTCGTGTACTAGCTAAGGCTTTACGTCTGTCTGGTGGAGATCATATTCACGCTGGTACCGTAGTAGGTAAACTTGAAGGGGAAAGAGACATTACTTTGGGCTTTGTTGATTTACTGCGTGATGATTTTATTGAAAAAGATCGAAGCCGCGGTATTTATTTCACTCAAGATTGGGTCTCTCTACCAGGTGTTCTGCCTGTAGCTTCAGGGGGTATTCACGTTTGGCATATGCCTGCTCTGACCGAGATCTTTGGAGATGATTCCGTACTACAATTCGGTGGAGGAACTTTAGGGCACCCTTGGGGAAATGCACCCGGTGCCGTAGCTAATCGAGTAGCTCTAGAAGCATGTGTACAAGCTCGTAATGAGGGACGTGATCTTGCTCGTGAGGGTAATGATATTATCCGTGAGGCTAGCAAATGGAGTCCTGAACTAGCTGCTGCTTGTGAAGTATGGAAGGAAATTAAATTTGAATTCGCAGCAGTGGATACTTTGGATAAATAAATGACAATTCTCAACAACTTACCCTCCATTTTTGTGCCTTTAGTGGGCTTAGTATTTCCGGCAATTGCAATGGCTTCTTTATTTCTTTATGTTCAAAAAAACAAGATTTTTTAGATGAGTTGGCGATCAGAACGTATATGGATAGAACTTATAGCGGGGTCTCGAAAAACAAGTAATTTCTGCTGGGCCTTTATACTTTTTTTAGGTTCATTGGGATTTTTATTGGTTGGAATTTCCAGCTATCTTGGCAGAAATTTGATATCTTTATTTCCGTCTCAGCAAATAATTTTTTTCCCACAAGGGATCGTGATGTCTTTCTATGGGATCGCCGGTCTATTTATTAGTTCTTATTTGTGGTGCACAATTTTATGGAATATAGGTAGTGGTTATGATCGATTCGATAGAAAAGAAGGAATAGTGTGTATTTTTCGCTGGGGATTTCCTGGAAAAAATCGTCGCATCTTACTACGATTCCTTATGAAAGATATTCAGTCTATTAGAATAGAAGTTAAAGAGCGTATTTATGCTCGGCGTGTCCTTTATATGGAAATCAGAGGCCGGGGGGCTATTCCTTTGACTGGTACTGATGAGAATTTGACTCCACGAGAAATTGAGCAAAAAGTAGCGGAATTGGCCTATTTTTTGCGTGTACCAATTGAAGTATTTTGAATGAAAAAATGGAAAAAAAAAACATTTATTCCCCTTCTATATCTTACATCTATAGTTTTTTTGCCCTGGTGGGTCTCTTTTTTATTTAATAAAAGTTTGGAATCTTGGATTATTAATTGTTGTAATACTAGTAAATCCGAAACTTTTTTAAATGATATCCAAGAAAAAAGTATTCTAGAAAAATTCATGGAATTAGAAGACCTCGTTCGCTTAAACGAAATAATAAAGGAATACCCGGAAACACATCTACAAAAGTTTCGTATCGGAATCCACAAAGAAACGATCCAATTGATCAAGATGCACAATGAGGATCGTATCCATACGATTTTGCACTTCTCGACAAATATAATCTGTTTCATTATTCTAAGTGGTTATTCTATTCTAAGTAATGAAGAACTTATTATTCTTAATTCTTGGGTTCAAGAATTCCTATATAACTTAAGCGACACAATAAAAGCTTTTTCCATTCTTTTATTAACCGATTTATGTATAGGATTCCATTCACCTCACGGTTGGGAACTAATGATCGGCTCTGTCTACAAAGATTTTGGATTTGCCCATAACGATCAAATTATATCTGGCCTTGTTTCTACTTTTCCAGTCATTCTCGATACCATTTTTAAATATTGGATTTTCCGTTATTTAAATCGCGTATCTCCGTCACTTGTAGTGATTTATCATTCAATGAATGACTGAATGCAAACTAGAAAGACCTTTTCTTGGATAAAAGAAGAGATTACTCGTTCAATTTCCGTATTGCTCATGATATATATAATAACTTGGGCATCCATTTCAAATGCATATCCCATTTTTGCACAGCAGGGTTATGAAAATCCACGCGAAGCAACTGGTCGTATTGTATGTGCCAATTGTCATTTAGCTAATAAACCCGTGGATATTGAGGTTCCACAAGCGGTACTTCCAGATACTGTATTTGAAGCAGTTGTTCGAATTCCTTATGATATGCAACTGAAACAAGTTCTTGCTAATGGTAAAAAGGGGGCTTTGAACGTGGGGGCTGTTCTTATTTTACCTGAGGGGTTTGAATTAGCCCCTCCCGATCGTATTTCGCCAGAGATGAAAGAAAAGATGGGAAATCTGTCTTTTCAGAGTTATCGCCCCACTAAAAAAAATATTCTTGTGATAGGTCCTGTTCCTGGTCAGAAATATAGTGAAATTACCTTTCCTATTCTTTCTCCGGACCCCGCCGCTAAGAAAGATGTTCACTTTTTAAAATATCCCATATATGTAGGCGGAAACAGGGGAAGGGGTCAGATTTATCCCGACGGGAGCAAGAGCAACAATACGGTTTATAATGCTACAGCAGCAGGTATAGTAAGCAAAATCATACGAAAAGAAAAAGGGGGGTACGAAATAACCATAACGGATGCGTCAGAGGGACGTCAAGTGATTGATATTATACCTCCAGGACCAGAACTTCTTGTTTCAGAAGGCGAATCCATTAAACTTGATCAACCATTAACGAGTAATCCTAATGTGGGTGGATTTGGTCAGGGGGATGCAGAAATAGTACTTCAAGACCCATTACGCGTCCAAGGCCTTTTGTTCTTCTTGGCATCCGTTATTTTGGCACAAATCTTTTTGGTTCTTAAAAAGAAACAGTTTGAGAAGGTTCAATTGTCCGAAATGAATTTCTAGTTACAGGGATGAACCCAATCCGGAATATGAACCATAAAAGAAAATGCCTATTAAACCGATCACAAGAATACCAGTTACAGTACCTACTATCCAAAGAGGAATTCTTCCAGTAGTATCGGCCATTCAATTGAAGAAATAATTAGAAAATAAAACAGCAAGTACAAAAATGAGTAATAACCCCCAGTAGAGACTGGTACGATTCAATTCAACATTTTGTTCGTTCGGATTTGATTGTGTCATTTATCGTTGGATGAACTGCATTGCTGATATTGACCCCAAAAAAAAAACGGTAGGTACAGCTAGTCCGTGAACAGCCAACCATCGTACTGTAAAAATTGGATAGGTTCGATCTATGGTCATCTAAAAAGATTTACTAAATTCATCGAGTTGTTCCAAAGAATCAAAACGGCCAGTTATTAATGGAATTCCTTGTCGGCTTTCGGTAAAATATTCATTTGGACGAGGACTTCCAAATACATCGTAAGCTAAACCCGTACTGACGAATAACCAACCTGCAATGAATAGGGAAGGTATAGTAATGCTATGAATGACCCAATATCGAATACTGGTAATAATATCAGCAAAAGAACGTTCTCCTGTGCTTCCAGACATATGATTGAAGTTTTTCTATTTGGAATCGTCTTAGGTCTAATTCCTATTACTTTGGCCGGATTATTCGTAACTGCATATTTACAATACAGACGTGGTGATCAGTTGGACCTTTGAATGCGAGATCTAAAAACATATTTATCTGTAGCACCGGTAATAAGTACTCTATGGTTTGGGTCTTTAGCAGGTCTATTGATAGAGATCAATCGTTTTTTCCCAGATGCGTTGACATTCCCTTTTTTTTCATTCTAGATGGCCAAGGGTAAGGATATCCGAATAAGGGTTATTTTAGAATGTACCACTTGTACTCGAAACAGTGTTAATAAGAAATCAACAGGCATTTCTAGATATATTACTCAAAAGAATCGACACAATACGCCTAGTCGATTGGAATTGAGAAAATTCTGTCGCTATTGTTACAAACATACAATTCACGGGGAGATAAAGAAATAGTTATTTTAGAATGTCATTGGAAATCATATAAAGACAATTCCTATTTAATATAGCTATTTGTGCAAGTATTTTACGATTAAGAAGTAACTGTCTCTTGTACAGATTGTTTATTAATCTACTATAACTATAGGATACCGTGCTCTCGCGAATTACTGCATTTATCCGAGTAACCCACAAACGACGAAAATTTCTTTTTTGCCTATCTCTATCCCGATGGGCCGAAACCAAAGCTCTTATTTTTTGTTGAATAATAGTTCGAGTAAGTCTTGAATGGGCCCCGCGAAAGCTTGATGCGAATAGACGAATTTTTGTTCTACGCCTTCGAGCTATATATCCTCGTCTAATTCTGGTCATATACACCCTAGTACATGTTCCTCGGCGCTGAGGACATCCCCCAAGAGCGGGGGATTTGGTGACATTTCTGATTGGCTGTCTTGTGTTTCTAATAAGTTGTTTAATAGTTGGCATTTATGCAACTGCTACAAGATCAACAATTCCATAAGCTTGGGCTTCGGTTGCTGACATAAAAACATCTCTTTCCATGTCTTCGGATACAACCCATAAAGGTTTTCCCGTTCTTTGTGCATAAATCCTTGTGAGGATTTCGCGCAGTTTCAGTAGTTCTTCCGCTTCCAGGACAAATTCTACTATTTGTGCCTCATAATAACCAGAAATAGGTTGATGAATCATTACCCTAGCATGAGGGAATGCTAAACGTTTGGTAATTTTTCCTCCGACCAGAATAAAAGATCCCATTGAAGCAGCTAATCCCATGCATACTGTTTGTACATCGGGTCGCACAAATTGCATAGTATCATAAATAGCTATTCCGGGTATTACCCATCCGCCGGGAGAGTTTATAAACAAATACAAATCTTTTGTCGCGTTTTCTATACTGAGATATACCATAAGACCAATAAGTTGATTCGCGATCTCGCTATCAACATCTTGACCTAAAAAAAGTAATCTTTCTCGATAAAGTCGGTTTATGTCAATCCAAGTTGAATCGTCTTCCCCAGGATTTCGAAAAGGGACTTTTGGAACACCAATAGGCATATGGGTTTGCCTTGGTATCGTGTTCATACCGTCGTATTGAATGATCCCGGTCGTTTGCTGTCTGTCCATATAATGCATACAGCTTTGGTTGCTGGTTGGGCCGGTTCGATGGCTCTATATGAATTAGCAGTTTTTGATCCCTCTGACCCCGTTCTCGATCCAATGTGGAGACAGGGTATGTTCGTTATACCTTTTATGACTCGTTTAGGAATAACCAATTCATGGGGTGGTTGGAGTATCACAGGAGGAACTATAACGAATCCGGGTATTTGGAGTTATGAAGGCGTGGCTGGGGCGCATATTGTGTTTTCTGGCTTGTGCTTCTTGGCAGCTATTTGGCATTGGGTGTATTGGGATCTAGAAATATTTTGCGATGAACGTACAGGAAAACCTTCTTTGGATTTGCCCAAGATCTTTGGAATTCATTTATTTCTCTCCGGGGTGGCTTGCTTTGGGTTTGGCGCTTTTCATGTAACCGGATTGTATGGTCCTGGAATATGGGTGTCCGACCCTTATGGACTAACCGGAAAGGTACAACCTGTAAGTCCAGCATGGGGTGTGGAAGGTTTTGATCCTTTTGTTCCGGGAGGAATAGCTTCTCATCATATTGCAGCGGGGACATTGGGCATATTAGCGGGCCTATTCCATCTTAGTGTCCGCCCGCCCCAACGTTTATACAAAGGATTACGTATGGGAAATATTGAAACTGTCCTTTCCAGTAGTATCGCGGCTGTCTTTTTTGCAGCTTTTGTTGTTGCTGGAACTATGTGGTATGGTTCAGCAACTACCCCGATTGAATTATTTGGTCCCACTCGTTATCAATGGGATCAAGGATACTTCCAGCAAGAAATATATCGAAGAGTTAGTGCTGGGCTAGCCGAAAATCAAAGTTTATCCGAAGCTTGGTCTAAAATTCCCGAAAAATTAGCTTTTTATGATTACATCGGCAATAATCCGGCAAAAGGTGGGTTGTTCAGAGCAGGCTCAATGGACAACGGGGATGGAATAGCTGTTGGGTGGTTAGGACATCCTATCTTTAGAGATAAAGAAGGGCGTGAACTTTTTGTACGTCGTATGCCTACTTTTTTTGAAACATTTCCGGTTGTTTTGGTAGACGGAGATGGAATTGTTAGAGCCGATGTTCCTTTTCGAAGGGCGGAGTCGAAGTATAGTGTCGAACAAGTAGGTGTAACTGTTGAGTTCTATGGTGGCGAACTAAACGGAGTCAGTTATAGTGATCCTGTTACTGTGAAAAAATATGCTAGACGCGCTCAATTGGGTGAAATTTTTGAATTAGATCGTGCTACTTTGAAATCCGATGGTGTTTTTCGTAGCAGCCCAAGGGGTTGGTTTACTTTTGGACATGCTTCGTTCGCTCTGCTCTTTTTCTTCGGACACATTTGGCATGGTGCTCGAACTTTGTTCAGAGATGTTTTTGCTGGTATTGATCCAGATTTAGATGCTCAAGTGGAATTTGGAGCATTCCAAAAACTTGGAGATCCGACTACAAGAAGACAAGTAGTCTGAATGGAAGCATTGGTTTATACATTCCTTTTAGTATCAACTTTAGGAATCATTTTTTTCGCTATCTTTTTTCGAGAACCGCCTAAAGTTCCAACTAAAAAGGTAAAATGACTAGTCCCCGTGTTCCTCGAATGGATCTCTTAGTTGTTGAGAGGGTTGCCCAAAAGCAGTATATAAGGCATACCCAGTAAAACTTACAAGTAAACCAGATATAAAGATGGCGACTAGGGTTGCTGTTTCCATATGGCTACACAAAGCGTGGAGGGTAGTTCTAGATCTGGTCCAAGACGAACTATTGTAGGGGATTTATTGAAACCGTTGAATTCGGAATACGGTAAAGTAGCTCCCGGATGGGGAACTACTCCTTTGATGGGTGTCGCAATGGCCCTATTTGCGATATTCCTATCTATTATTTTGGAGATTTATAATTCTTCCGTTTTACTAGATGGAATTTCAATGAATTAGATGAGTAAAGTCTATGATTGGTTCGAAGAACGTCTCGAGATTCAGGCAATTGCAGATGATATAACTAGTAAATATGTTCCTCCCCATGTCAACATATTTTATTGTTTAGGGGGAATTACGCTTACTTGTTTTTTAGTACAAGTAGCTACGGGGTTTGCTATGACTTTTTACTACCGTCCGACGGTTACTGAGGCTTTTGCTTCTGTTCAATACATAATGACTGAAGCTAACTTTGGTTGGTTAATCCGCTCAGTTCATCGATGGTCGGCAAGTATGATGGTTTTAATGATGATCCTGCACGTATTTCGTGTGTATCTCACTGGTGGCTTTAAAAAACCTCGTGAATTGACTTGGGTTACGGGCGTGGTTCTTGCTGTATTGACCGCATCTTTTGGTGTAACTGGTTATTCCTTACCTTGGGACCAAATTGGTTATTGGGCGGTAAAAATTGTAACAGGCGTGCCGGAAGCTATTCCTGTAATAGGATCACCTTTGGTAGAGTTATTACGCGGAAGTGCTAGTGTAGGACAATCCACTTTGACTCGTTTTTATAGTTTACACACTTTTGTATTACCTCTTCTTACTGCCGTATTTATGTTAATGCACTTTCTAATGATACGTAAGCAAGGTATTTCAGGCCCTTTATAGATGGGAGTAACAAAAAAACCTGACTTGAATGATCCTGTATTAAGAGCTAAATTGGCTAAGGGAATGGGTCATAATTATTACGGAGAACCTGCATGGCCCAATGATCTTTTATATATTTTTCCAGTAGTAATTCTAGGTACTATTGCATGTAATGTAGGATTAGCGGTTCTAGAACCATCAATGATTGGTGAACCTGCGGATCCATTTGCAACGCCTTTGGAAATATTGCCTGAATGGTATTTCTTTCCCGTATTTCAAATACTTCGTACAGTACCCAATAAGTTATTAGGTGTTCTTTTAATGGTTTCAGTACCTGCAGGATTATTAACAGTACCTTTTTTGGAGAATGTTAATAAATTCCAAAATCCATTTCGTCGTCCAGTTGCGACAACCGTCTTTTTGATTGGTACTGCGGTAGCCCTTTGGTTAGGTATTGGAGCAACATTACCTATTGATAAATCCCTAACTTTAGGTCTTTTTTAAATTGATTCAATTGTAAAATAATTACACGCGCCTTTTTTTAGGGGGTCGGCAGCCATTATGTGGCATAGGGGTTACATCCCGGACGAAACTTAATAGTATACCACTTCTGCGAATAGCTCTTAATGCCGCATCTCGTCCGAGACCAGGACCCTTTATCATGACTTCTGCTCGTTGCATACCTTGATCCACTACTGTCCGAATAGCATTTCCTGCTGCGGTTTGAGCAGCAAATGGCGTTCCTCTTCTTGTGCCCCTGAATCCACAAGTGCCAGCGGAGGACCAAGAAATCACTCGACCCCGTACATCTGTAATGGTCACAATAGTATTGTTGAAACTTGCTTGAACATGAATAACGCCTTTTGGTATTTTACGTGAATTCTTACGTGAACCAATACGTCCATTTCTGCGTGAACTAATTTTTGGTAAAGGTTTTGCCATTTATCCTTGTCTTTGTTTATGTCTCGGGTTGAAGCAAATTACTATAATTCGCCCCCGTCTACGTATCAGTCGACATTTTTCACAAATTTTACGAACAGAAGCTCTTATTTTCATTTACCATATATAACACAAGATTTCTCCGCCTATTCTTTCGAGTCGAGCTTCTCGGTCTGTCATTATACCCCGAGAAGTAGAAAGAATTACAATGCCCATCCCGCCCAAAATTCTAGGAATTTTTTGATAGTTAGAATAGATTCGTAGACCAGGTCGGCTGATCCGTTTTAAATTTAGACTAGTTCTATAGGGTCCTTTCCTCTTCCTTCTATGTCGTAGGGTTAAAACCAAAAATTTTTTGTTGCCCTCCTGATGTTTCCTGACATTTTCAATAAAACCTTCTCTTAAAAGTATTTTAATAATGTTTTCAGTGATGTTAGTAGATGCTATTCGAACGGTTCCTTTTCTATTTATGTCAGCATTTCTTATAGAGGTTATTATGTCAGCAATAGGATCCCTACCCATTTATAACACTTCAGGTGCTAATGAAACTATTTTAGTAAAATTTAACTGTCTCAATTCCCGGGCGATTGCACCAAAAATTCGAGTTCCCTTTGGATTTCCTTCTTGATCAATGACAACTGCAGCGTTGTCATCATATCGTATTATCATACCATTATCACGTTTGAGTTCTTTACAAGTACGTACAATTACAGCTCTGATTACTTCTGATCTTTCTAGAGGTGAATTTGGTGCTGCTTCCTTGATCACAGCAACAATAACGTCACCGATATGAGCATATCGGCGATTACTAGTCCCTATGATTCGAATACACATCAATTCTCGAGCTCCGCTGTTATCCGCTACATTCAAATGGGTCTGAGATTGGATCATCTATCCTGAAATAATGAATTGAGTTCGTATAGGCATTTTTGATGCTGCTATTGAAATAGCTTTTCTCGCTATATTTTCGGCTACTCCGCCCATTTCATAAAGTATTCTACCTGGTTTAACGACAGCTACCCAATATTCGGGAGATCCTTTCCCCGAACCCATACGTGTTTCCGTAGGTCTTAAAGTAACTGGTTTGTCGGGAAATATACGTACCCATATTTTTCCACCGCGGCGTGCATTTCGTGTCATTGCTCGTCGCCCCGCTTCTATTTGTCTAGATGTAATCCAAGCGGGTTCAAGTGCCTGAAGAGCATATCTGCCGAAACAAATACGATTACCTCGAAAAGCTATTCCTTTCATTCTTCCTCTATGTTGTTTACGGAATCGGGTTCTTTTGGGACTAAGCATTTATTTCTTGTCTGGAAATGTCCAAATTTTTATGCCTAATACCCCATAAATAGTTCTAACTGTATACGAACAATAATCAATTTTAGCTCCAATGGTTTGTAGAGGAACTCTACCTTCTCTAATCCATTCGACGCGTGCAATTTCTTTTCCGTCAAGACGCCCAGCAATTTGCACTTGAATTCCTTTTGTATTGGCCTGTTCAGTTAATTCAATAGCTTTTTTCATTGCTTTGCGAAATGAAACTCTATTTTTTAATTGTCCGGCTATAAATTCTCCAAGAATATTAGGGTGCCCGTAAGGGTTTGGAATTCTTGTAATAGCAATATTGAATTTTCGATTCACACAATTAAGTTCTTTTTGTACATTCATCTGTAATTCTTCGATTCGTTTAGGTCTACTTTCTATTAATAATTTTGGGAATCCCATATATATTATGACCTGAATCACATCAATTCGTTTTTGAATCTCTATACGTACAATTCCTTCAATACCAGAAGATATTTTCGCATTTTTTTTTACATAATTCTTGATACAGTTTCTTATTTTTTGATCTTCTTGTAGACCCTCAGAGTAATTTTTTGGTTGTGCAAACCAAAGAGAATGATGGCTTTGGGTTGTACCAAGTCTGAAACCAAGTGGATTTATTTTTTGTCCCATTCATATATATATATATTCGTCATATTCTTCATATAAGGATATATTTTTTAATACAATAGATATATGACAAGTTGATCTTTTTATCGGATAACCCCGTCCTCGAGCCTGAGGTTTTAATTTTTTCACAGTAGTGCCTTCGTTGACTTCGGCTTTACTAATGATTAAATTGGCTTCGTTGAAACCCATATTGTGACTAGCATTTGCTGCTGCAGAATAAATCAATTTAAAAATGGGATAACATGCTCGATAAGGCATGAGCTCGAGTATCATAAGTGTTTCTTCGTAAGAACGTCCACGAATCTGATCAATTATTCTTCGTGCTTTGTGAGGGGACATACATATATGTTGGCCTAAAGCATATACTTCATATGTGTTTCTCTTTCTTTTTTTTATCTTTATCATCTATTTACTACGGCGACGAAGAATCAAATTATCACTATATTTATTCCTTTTTCTACTTCTTCTTCCAAGTGCAGGATAACCCCAAGGGGTTGCGGGTTTTTTTCTACCAATTGGGGCCCTCCCTTCACCACCCCCATGGGGGTGGTCTACAGGGTTCATAACTACTCCTCTTACTACAGGACGCTTACCTAGCCAACATTTAGATCCGGCTCTACCCAAACTTTTCTGGTTCACCCCAGTATTCCCTACTTGTCCGACTGTTGCTGAGCAGTTTTTGGATATTAAACGAACCTCCCCAGAAGGTAATTTTAATGTGGCTGATTTCCCCTCTTTTGCAATCAGTTTCGCTACAGCACCTGCAGCTCTAGCTAATTGTCCACCCTTTCCAAGTGTGATTTCTATGTTATGTATGGCCGTGCCTAAGGGCATATCGGTCAAAGGTAGGGCATTTCCCATTTTTATAGGAACTTCTGTACCAGAAATAATGGTATCTCCAATTATAGCCCCTCTGGGATGTAAAATATATCTCTTCTCACCATCCCCATAGTGTATGAGACAAATGTATGCATTTCGATTAGGGTCGTATTCTATGGTTACGATTCTACCATATATGTCTTTTTCATTCCGTCGAAAATCGATTTTACGGTATAGACGCTTATGACCTCCCCCTCTATGTCTTGCGGTAATGATTCCTCTGGCATTACGGCCTTTACCACAACGATGCTGTCCATAGATCAAATTCTTTCGTGTATTTCGTGTATTGGATTTCGCTTGACTGTCTACGGCTCCATTGCGTGTGCTCGGGGTAGAAGTTTTGTATAAATGTATCGCCATTTAAGTTCTTTTCTTTCTAAGAGGTGGAATAGAATAACCCGGTTGAAGCGTAATGATCATACGTCTGTAATGCATTGTATGTCCCATAATAGGTCTCATTCTTCTACCCTTTCCCGGGAGTCGATGGCTATTCATAGCTATTACCTTGACACCAAAGAAGAGTTCGACCCAATGCTTTATTTCTGTCCTAGTTAATCCTGATTCGACATTAAAAGTATATTGATTTTTCCCCAATAACCGAATACTTTTGTCTGTAAATACTGCATATTTGATTCCATCCATTTAACGAAAATGTGCAAAAGCTCTATTTGCCTCTGCCATTCTATGAGTCTCTTCCTTTTTGCGTATGGCATCACCACTCCCTTTGGCAGCATCCACTAATTCGGAACTTAATTTGAAAGCCATATTTCGACCCGGACGTTTTCGGGATGCCCCTAATAACCAACGAATGGCAAGTGCTTTTCCTTGTGTGGATCCTATTTCAATGGGAACTTGATGAGTCGATCCGCCTACACGTCTTGCTTTTACTGCTATATCGGGAGTTACTCCACGTATTGCTTGACGTAAAACAGATAGTGGATTTGTTTCTGTCTTTTGTTGAATCTTTTTCATGGCTCGATAGATAATTTGATAAGCCAATGATTTTTTTCCGTGTTTCAGAATACGGTTAACCAACATGTTAACTAATCGATTACGATAAATTGGATCGGATTTTGCAGTTTTTTCTTCTGCAGTACCTCGACGTGACATTTATTTTGGCTTTTTGACCCCATATTTAGAACGCCCTTGTTGACGATCCTTTACTCCGACAGCATCTAGGGTTCCTCGAACAATGTGATATCTCACACCGGGTAAATCCTTAACCCTTCCCCCTCTTACTAAGACTACAGAATGTTCTTGTAAATTATGGCCAATACCAGGTATATAAGCAGTGATTTCAAATCCAGAGGTTAATCGTACTCTGGCAACTTTACGTAAGGCAGAGTTTGGTTTTTTGGGGGTGATAGTTCAATAAGCTAGACCCATGCTTCGAGTTGTTTCATGCCATAAATAAACTCGAACACTCAAGAAATCTGTTGGACAGGCGGATTCACATCTCTTACAACCGACACAGTCCTCTGTTCTTGGAGCAGAAGCAATTTGCTTAGATTTACATCCATCCCAAGGTATCATTTCTAATACATCTGTGGGGCAGGCTCGGACACATTGAGTACACCCTATACATGTATCATAAATCTTTACTGAATGTGACATCTACTTATTCAACAAATTCGATTGATTGATATGGATTGATTTTCTATTACGATAAATTGCCGAAACAATAGCTAGTCCAATAGCTGCTTCAGCGGCTGCGATAGCTATAACAAAAATTGAAAAAATATTTCCTTTTAATTGGCGACTATCAAAAAAATCAGAAAATGTTACGAAATTTAGATTAACTGCATTCAGTATAAGTTCAAGGCACATAAGGGCTCTAACCATATTTCGACTCGTGATCAATCCATAGATACCAATAGAAAATAAATAGGCACTCAAAACAAGTACATGTTCGAGCATCATTTACTGACGAGCCACAGCAATCGCACCTATCAAAGCAACTAAAAGAATTATTGAAATGAATTCAAATGGAAGAAAAAAATCTGTTGATAAATGAATTCCAATTTGTTGGCCATTACTTATCAAATCTTGTTCTATAATCTGATTTGTTTTTGTAGTCCAAATAATTCCGTACCATGACGTATCTAGAATAATAGTAATTAGTGAAACAAAAATACTTGTACAAACTAAGGAAGTAACCCCGCTTCCAACAGTCCAAAGATTAAAATCTTTGTAATATTCTGAACCATTCATGAACATCACGGCAAATATAATTAAAACATTTATAGCTCCCACATAAATAAGGAGCTGTGCGGCAGCTACAAAATGAGAGTTTGATAAAATATAGAATAAAGATATACAAACAAGAACCAATCCCAACGAAAAGGCAGAATAAATTGGGTTGGTAAGTAATACTACTCCTAGACCTCCTAATATAAGACCTAACCCCAGAAAGACTAAAAGAAAATCATGAATTAGTCCAGGCAAATCCATCTATTTTTTTTGAGTTGAATTCAAAATTGTTCGAATTGTATAATCGTCAACTACTGACATTGGTAAACGACCTAAAGCAATTTGATTATAATTCAATTCGTGACGATCATAAGTAGAAAGCTCATATTCTTCAGTCATCGATAAACAATTTGTCGGACAATACTCAACACAGTTGCCACAAAATATACAGATTCCGAAATCAATACTGTAATTAAGCAACCGTTTCTTTCGAATGTCAGTTTCCAATTTCCAATCAACAACAGGTAGATCTATAGGACATACACGAACACATACTTCACAAGCAATGCATTTATCAAATTCAAAATGAATTCGACCGCGGAAACGCTCCGATGTGATTAATTTTTCATAAGGATATTGAACAGTTACAGGTAAACGATTTGCATGAGATAAGGTAATCATGAAACCTTGACCAATGTACCTTGCAGCTCGTATGGTTTGTTGCCCATAATTCATGAACCCAGTTACCATGGGAAACATTTATAGTGAAAGAAGTTCGAAAGAGGTTGTTAATAATAGATTACCGAGAGAAATAGGTAAAAGAAATTTCCATCCAAGATTTAAAAGTTGGTCCATTCTTAGTCTAGGTAAAGTCCATCTTGTTGTGATAGAAATGAACAAGAACAAATAAGTTTTAACCAATGTAATAAAGATACCAATTGTTGTTCCAAAGACTCCGCTCATTTTTTTTATTTCAAAAAGCTCAGGAACGAATATATACGGAATAGAGATATTCCAACCGCCCAAGTAAAGAACTGTTACAAATAATGAAGAAACTAATAAGTTTAGATAGGAAGCAATATAAAATAAACCAAATTTGATGCCCGAATATTCGGTTTGATAACCTGCTACTAATTCTTCTTCTGCTTCTGGTAAATCAAAAGGTAATCTCTCACATTCTGCTAGAGAAGAAATAAAAAAAATGATAAATCCTATAGGTTGACGCCACAAATTCCACCCCCAAAAACCAGATTTTGATTGTGCCTCAACTATATCAACTGTACTTGAACTATTAGATAATAGAGATATGGATAACACACAAAGAGTTAATGGTATTTCATAACTAATCGATTGAGCAGCAGCTCGTAAACCACCCAAAAAGGAATATTTATTATTTGATCCATATCCTGACATAAGAAGTCCGATGGGAGCAATACTTGAAATGGCAATCCATAAAAAAACACCAATATTTAGATCAGTTAAAACAAGGTGATAGCCAAAAGGAATTACCGAATAGCTTAATATAGTTGATATGACTGCTATGGATGGTCCGATACTGAATAAACGAATATCCCCCCTAGATGGAAAAAGATTCTCTTTGAAAAGTAGTTTTGTCCCATCCGCTAGAGCTTGAAGAACTCCTAAAGGACCGGCATATTCAGGTCCAATACGTTGTTGTATCCCTGCAGATATTTCTCTTTCTAACCATACAATTACTAGTATGCCTGTCGTGATTCCCAATACAAGAATAAAAATCGGGGCAAACACCCATATAATTCCATAGACCTCGTTTAAGGATTCTAATCTAGAAAAAGAATTGATAGCTTGTACTTCTGTTGTATCAATTATCATTCAACGATCAACTTCTCCCATAATGATATCTATACTACCTAGTATTGTCATAATATCAGCCAATTTCATTCTTTTAACTAATTCAGGAAGAATTTGCAAATTGATAAAACCTGGCGGACGAATTTTCCATCTCCAAGGAAAACCGCTCTGATCCCCTATCAGAAAAATTCCCAATTCTCCTTTTGGTGCTTCGACTCTCACATAAAGTTCTTGTTTCGGTAATTCAAAAGTAGGAGAAGTTTTTTTACTAATGAATCGATATTCGAAATCGTTCCATTCCGAATCCCTTTCTCTATCAAAGCGTCGGGTTTCTAAATTCTCATAGGGCCCCCCCGGAATTCCTTCCAGAGCCTGTTGAATAATTTTTATAGATTCCAGCATTTCACCAATCCGGACTAAATAACGAGCTAAGGAATCTCCTTCTTTTTGCCACTGGATTTCCCAATCAAATTCGTCGTAACACTCATAATGATCAACTTTACGAAGATCCCATTGTACTCCAGAAGCTCGTAGCATTGGTCCTGATAAACCCCAATTTATTGCTTCTTCTGTACCAACAATACCTACCCCCTCAACTCGTTCTAAAAAAATAGGATTTCGCGTAATAAGTTTTTGATATTCAGTAACTCCTGTTAAAAAATAATCGCAAAAATCCAAACATTTATCTATCCAACCATAAGGTAGATCAGACGCTACTCCTCCGATACGAAAAAAATTATGCATCATTCTCATACCAGTGGCAGCTTCGAATAAATCATATACTAACTCTCTTTCTCTAAAGATATAGAAGAAAGGAGTCTGTGCACCAATATCTGCCATAAAAGGGCCAAGCCATAACAAATGAGAAGCTATACGACTCAATTCCAACATAATTACTCTGATATAGCCAGCTCTTTTAGGCACTTGAATATTTCCTAACAGTTCTGGACCATTTACTGTTATTGCTTCTGTGAACATAGTAGCCAAATAATCCCAACGTGTTACATAGGGCAAATATTGTATAATTGTTCGATTTTCCGCAATTTTTTCCATTCCTCTGTGTAAATAACCTAATATTGGTTCGCAGTCAATAACATCTTCCCCGTCTAGAGTAACGATGAGTCGAAGAACACCATGCATTGATGGGTGGTGGGGACCCATATTAACTATCATAAGGTCTTTTCGTGTAGCTGGTACATTCATACTATCACCCCCAAAAAACCAAACTCTGCCTTACGTAAAGTTGCCAGAGTACGATTAACCTCTGGATTTGAAATCACTGCTTATATACCTGGTATTGGCCATAATTTACAAGAACATTCTGTAGTCTTAGTAAGAGGGGGAAGGGTTAAGGATTTACCCGGTGTGAGATATCACATTGTTCGAGGAACCCTAGATGCTGTCGGAGTAAAGGATCGTCAACAAGGGCGTTCTAAATATGGGGTCAAAAAGCCAAAATAAATGTCACGTCGAGGTACTGCAGAAGAAAAAACTGCAAAATCCGATCCAATTTATCGTAATCGATTAGTTAACATGTTGGTTAACCGTATTCTGAAACACGGAAAAAAATCATTGGCTTATCAAATTATCTATCGAGCCATGAAAAAGATTCAACAAAAGACAGAAACAAATCCACTATCTGTTTTACGTCAAGCAATACGTGGAGTAACTCCCGATATAGCAGTAAAAGCAAGACGTGTAGGCGGATCGACTCATCAAGTTCCCATTGAAATAGGATCCACACAAGGAAAAGCACTTGCCATTCGTTGGTTATTAGGGGCATCCCGAAAACGTCCGGGTCGAAATATGGCTTTCAAATTAAGTTCCGAATTAGTGGATGCTGCCAAAGGGAGTGGTGATGCCATACGCAAAAAGGAAGAGACTCATAGAATGGCAGAGGCAAATAGAGCTTTTGCACATTTTCGTTAAATGGATGGAATCAAATATGCAGTATTTACAGACAAAAGTATTCGGTTATTGGGGAAAAATCAATATACTTTTAATGTCGAATCAGGATTAACTAGGACAGAAATAAAGCATTGGGTCGAACTCTTCTTTGGTGTCAAGGTAATAGCTATGAATAGCCATCGACTCCCGGGAAAGGGTAGAAGAATGAGACCTATTATGGGACATACAATGCATTACAGACGTATGATCATTACGCTTCAACCGGGTTATTCTATTCCACCTCTTAGAAAGAAAAGAACTTAAATGGCGATACATTTATACAAAACTTCTACCCCGAGCACACGCAATGGAGCCGTAGACAGTCAAGCGAAATCCAATACACGAAATACACGAAAGAATTTGATCTATGGACAGCATCGTTGTGGTAAAGGCCGTAATGCCAGAGGAATCATTACCGCAAGACATAGAGGGGGAGGTCATAAGCGTCTATACCGTAAAATCGATTTTCGACGGAATGAAAAAGACATATATGGTAGAATCGTAACCATAGAATACGACCCTAATCGAAATGCATACATTTGTCTCATACACTATGGGGATGGTGAGAAGAGATATATTTTACATCCCAGAGGGGCTATAATTGGAGATACCATTATTTCTGGTACAGAAGTTCCTATAAAAATGGGAAATGCCCTACCTTTGACCGATATGCCCTTAGGCACGGCCATACATAACATAGAAATCACACTTGGAAAGGGTGGACAATTAGCTAGAGCTGCAGGTGCTGTAGCGAAACTGATTGCAAAAGAGGGGAAATCAGCCACATTAAAATTACCTTCTGGGGAGGTTCGTTTAATATCCAAAAACTGCTCAGCAACAGTCGGACAAGTAGGGAATACTGGGGTGAACCAGAAAAGTTTGGGTAGAGCCGGATCTAAATGTTGGCTAGGTAAGCGTCCTGTAGTAAGAGGAGTAGTTATGAACCCTGTAGACCACCCCCATGGGGGTGGTGAAGGGAGGGCCCCAATTGGTAGAAAAAAACCCGCAACCCCTTGGGGTTATCCTGCACTTGGAAGAAGAAGTAGAAAAAGGAATAAATATAGTGATAATTTGATTCTTCGTCGCCGTAGTAAATAG
Tanzania_06_Kibandameno TTATCCATTTGTAGATGGAGCTTCGACAGCAGCTAAGTCTAGAGGGAAGTTATGAGCATTACGTTCATGCATAACTTCCATACCAAGGTTAGCACGGTTAATAATATCAGCCCAGGTATTAATTACACGACCTTGACTATCAACTACAGATTGGTTGAAATTGAAACCATTTAGGTTGAAAGCCATAGTGCTAATACCTAAAGCAGTGAACCAAATACCTACTACAGGCCAAGCAGCTAGGAAGAAATGTAAAGAACGAGAGTTGTTGAAACTAGCATATTGGAAGATCAATCGGCCAAAATAACCATGAGCAGCTACGATATTATAAGTTTCTTCCTCTTGACCGAATCTGTAACCTTCATTAGCAGATTCATTTTCTGTGGTTTCCCTGATCAAACTAGAGGTTACCAAGGAACCATGCATAGCACTGAATAGGGAGCCGCCGAATACACCAGCTACGCCTAACATGTGAAATGGGTGCATAAGGATGTTGTGCTCAGCCTGGAATACAATCATAAAGTTGAAAGTACCAGAGATTCCTAGAGGCATACCATCAGAAAAGCTTCCCTGACCAATTGGATAGATCAAGAAAACAGCAGTAGCAGCTGCAACAGGAGCTGAATATGCAACAGCAATCCAAGGGCGCATACCCAGACGGAAACTAAGTTCCCACTCACGACCCATGTAACAAGCTACACCAAGTAAGAAGTGTAGAACAATTAGCTCATAAGGACCGCCATTGTATAACCATTCATCAACAGATGCCGCTTCCCATATTGGGTAAAAATGCAAACCTATAGCCGCAGAAGTAGGAATAATGGCACCAGAAATAATATTGTTTCCATAAAGTAGAGATCCAGAAACAGGTTCACGAATACCATCAATATCTACCGGAGGGGCAGCAATGAAAGCGATAATAAATACAGAAGTTGCGGTCAATAAAGTAGGGATCATCAAAACACCAAACCATCCAATGTAAAGACGGTTTTCAGTGCTGGTTATCCAGTTACAGAAACGACCCCATAGGCTTTCGCTTTCGCGTCTCTCTAAAATTGCAGTCATTTATACTTGTTCCTGAATTACAAAACGTTCCTTCTGTTCCTGAATAGCTTCTTTCAAAAGGGTTTCTGCTTCTTCGGTGAATGTTTTGGTAGAAGATATGATTTCTTGGAACTGAGGTTTATTCGTTTTTAAGTAGGTACGTAACTCAACGAGAAATTTCCTTACTTGTCCAATTTCTAATGAATCAAGATAACCATTCGTTCCGGTATAAATAGTCATTATCTGTTCCTCCACCGTGAGAGGAGCGGATTGGGATTGTTTGAGCAACTCGCGTAGTCGTTGACCTCTTGCCAATTGATTCTGAGTAGCTTTATCGAGATCAGAAGCGAATTGCGCAAAGGCTTCTAATTCTACGAATTGCGCCAATTCCAATTTTAACTTACCAGCTACTTGTTTCATAGCTTTTATTTGAGCTGCGGATCCTACTCTGGAAACAGAAATACCCACATTAATAGCAGGCCTGATTCCAGCATTGAATAGATCGGCGGATAAGAATATTTGTCCATCTGTAATGGAAATTACATTAGTAGGAATATAAGCCGAAACGTCTCCTGATTGGGTCTCAACTATTGGTAAAGCAGTCATACTTCCTTCACCTAAACGAGAACTTAATTTAGCGGCTCTTTCCAAAAGGCGTGAATGCAAATAAAAGACATCTCCTGGATAAGCTTCACGACCAGGTGGTCTTCGTAATAGAAGAGACATTTGGCGATAAGCCTGCGCTTGTTTGGAGAGATCATCATAAATGATTAAAGTGTGTCGTTCACGGTACATAAAATATTCAGCCAGAGCCGCTCCCGTATAAGGGGCGAGGTATTGTAATGTAGCCGGAGAATCCGCCGTTTCGGCTACCACAATAGTGTACTCCATTGCCCCTCTTTCCTGTAAAGTAGTCACTACTTGAGCCACAGAAGACGCTTTTTGCCCAATAGCTACATAAACACATATTACATTTTGTCCTTGTTGATTGAGAATTGTATCTGTGGCTACTGCTGTTTTACCAGTCTGTCTGTCCCCAATAATTAATTCTCGTTGACCACGTCCTATAGGGATCATCGAATCAATAGCAATAAGTCCTGTTTGAAGAGGCTCATATACAGAACGTCTCGAAATAATACCTGGAGCAGGAGATTCAATTAACCGAGATTCAGAAGCTGAAATTTCACCTCGACCGTCAATAGGTTTAGCTAGGGCATTTATAACACGACCCAAATAAGCCTCACTCACAGGTATCTGAGCAATTCTTCCTGTTGCTTTTACGGAGCTTCCCTCTTGTATCATTAAACCGTCACCCATTAATACAACACCGACATTATTTGATTCCAAATTCAGAGCAATGCCTATTGTACCCTCTTCAAATTCTACTAATTCGCCTGCCATTACTTCATCAAGACCATAAATACGAGCAATGCCGTCGCCTACTTGAAGTACGGTACCAGTATTTACAATCTTTACTTCCCTATTATATTGCTCAATACGTTCGCGGATAATATTACTAATCTCGTCGGCTCGAATGGTTACCATCTAATCAGTTATTTCTTTTATCGCGCCAAACATGCCAAGATTAGCATTGATGGTACGTAAATGCAACTCGTTGGTCAAACAACTATTCAGAGTTCCTAGAGCTCCTTGTAAGGCTTGTTGGAAAACCCGTTGTCGGACTTGATTAATCGTTCGTTGTTGTTCAAAATGAATGGTTTCATTTTTGTAATTTTCTAATTGTTCCAAAGTCTTATAAGTTGAATTAATCAAATTCAATTTTTCTCGTTCTATCTCAGAATATCCATTCGTTCGAAACTGATCTGCTTCTATTTCCACTTTCCGTAAGCGGGCCCGGGCTTTTTCCAGCTGTTCAATAGCCCCCTCGCGTAGTTTTTCTGAATTTCGAATAGTATCCAAAATCCTTTGTTTTCGATTATCTAATAAATCACTTAACACCCCCTTTCCAAAAAAAATCAATACACCAAGGACTACACTTAGATTTATTAGATTTGTTGCTAAAATATCGGTATTAAACCCGAAACTCCCGGCGGATGGCCAGTGACCCAAGGAAACGAAAGAATCGGTTATATTTTTCATTTAAACAAAAGGATTCGCAAATAACAGTGCTAATGCTACAACCAGTCCATAAATCGTTAAAGCTTCCATAAAAGCCAGACTAAGCAATAAAGTACCTCGTATTTTTCCCTCCGCCTCGGGTTGTCTTGCAATACCTTCTACAGCTTGGCCCGCGGCAGTACCTTGACCAACCCCAGGTCCAATAGAAGCAAGCCCAACGGCCAACCCAGCAGCAATAACGGAAGCGGCAGAAATCAATGGATTCATTCAATGATGCCCCTCCATGGATTCGCCTATATAAGCCGCAGCTAAAGTTGCAAAAATAAGAGCTTGAATACCACTTGTAAATAATCCAAGGAACATGACAGGTATAGGAACCACTAAAGGTACTAAAGAAACAAGAACAACAACTACTAATTCATCCGCTAATATATTGCCGAAAAGTCGAAAGCTAAGTGATAAAGGTTTTGTGAAATCTTCTAAAATGTTAATGGGTAAAAGGATTGGAGTTGGTTGAATGTATTTACTGAAATAACCTAATCCTTTTTTGCTAAGACCCGCATAAAAATATGCTATTGACGTAAGTAAAGCTAAAGCAACGGTAGTATTTATATCATTCGTAGGTGCGGCTAACTCCCCGTGAGGTAACTGTATGATCTTCCAAGGTAAAAGCGCCCCCGCCCAATTAGAAACAAAAATAAATAGAAACATAGTTCCAATAAAGGGGACCCACGGGCCATATTCCTCTCCAATCTGAGTTTTGCTCACATCTCGAATGAATTCAAGGACGTATTCGAAGAAATTCTGACCTCCAGTTGGAATGGTTTGTGGATTCCGAACAGCTACAATGGCCGAACCTAATAAGATAGCAATTACAACCCAAGAAGTAATAAGCACTTGGGCATGGACTTGGAAACCTCCTATTTTCCAATAGAAATGCTGGCCTACTTCCACACCGGATATATCATATAACCCCCTTAGTGTTAGTGTGTTGATGGAACATGATAGAACATTCATTCAGGGATTTCGTATATAGCTAGAACGACCCTCACAAATTGCAAATACTAATTTATTAAGAATTAATCGGATTGAAGCTATAGCGTCATCATTCGTTGGAATCGAAATATCTGCGAGATCCGGGTCACAGTTTGTATCAATTAAACAAATTGTTGGAATTCCCAAAGTCATACATTCCCGAAGAGCCGTATATTCTTCTTGCTGATCAACGATTATTACAATATCGGGTAACCCCGTCATATATTTAATCCCGCCCAGATATGTTTGCAAGTGAGCTAACTGTCTCTTCAATCGAGCCGCATCTCCTTTCGGAAGACGGTTGAGTCTACCTGTCTTTTGTTCCATTCTCAAGTCCCTGAACTTTTGAAGTCTAGTTTCTGTAGTGGACCAATTCGTTAAAATACCGCCGAGCCATTTTTTATTAACATAATGACACCGAGCCCTTATTGCAGCCCGCGCTACTAAATCCGCTGCTTTATTTTTGGTACCAACAATTAAGAATTGCTTTCTCCTACTTGCTGCATCAAAAACTAAATCACAAGCTTCTGATAAAAAACGAGCAGTTCTAGTAAGATTTATAATATGAATACCTTTACGCTTTGCAGAGATATAAGGTGCCATTCTCGGATTCCATTTTCTAGTACCATGACCAAAATGAACTCCTGCTTTCATCATCTCTTCAAAATTAATGTTCCAATATCTTCTTATCATTTAGATACCATCTGAGCAGGCTTGGCAAAACCCTTGTATAGCTTCTTCGATTTCTCGATAAAGAGAAATATGACCAACAGTAGTTCGAATGTATATACAAAGAATTTCTTTTTTTATATTTCTTACTATTAGATAGTGTTCATAAATCTCATGATAGGTACCCAAAGATTCATAGTGAACTTCGATGGGAGCTTCTCTTGAAGTAATAGCGCGTTGATCTAGCTGCCACCGGAGCCACAAAGGACTATCTAAATGGATTCTTTTCTGCCGATAAGCGCCAAGTGCATCATAGGAATTAGAAAAAAGGGGTTCTTTCGTATATTTATCGTTATTACCGTCAATTCTTTTATTTTGATAATTTCTGCGATTACATGGATTATACCTATTTGCACAAATACCTCGACGATTCCCGCTTGTTAATACATAGAGCCCAATAAGCATATCTTGAGTTGGTACGGAAATGGGATCTCCAATAGCTGGAGACAGAAGATTCATATGAGAAAACATAAGTAAACGAGCCTCCGCTTGAGCCTCCAACGATAAGGGTACATGAACAGCCATTTGATCCCCATCAAAGTCTGCATTGAATCCCTTACAAACTAATGGATGTAAACAAATAGCGCGGCCTTCCACTAAAATGGGTTGGAATGCCTGTATGCCTAATCTATGCAGAGTCGGCGCTCTATTCAGTAATACTGGATGCCCCTGCATAACTTCGTGAAGTATTTCCCATACAATTGGCTCTTTTTCCCGAATTTTACTCTTAGCAACTCCTATGTTCGAAGCAAGATGTTGTCTAATTAGACCACGAATTACAAATATCTGGAAAAGCTCTATTGCTATTTCGCGAGGCAATCCACATCGATGTAATGAAAGTGAGGGGCCTACGACAATGACAGAACGCCCCGAATAATCAACCCGTTTGCCAAGCATAGTCTCACGAAATCTTCCTTCTTTGCCTTCAATTACATCCGAAAACGACTTGTAAACCTTATTATGACCGTCCCTCATTGGTTGTCCGCGGATTCCATTATCAAGAAGTGTATCCACGGCTTCTTGTACCAATTTCTCCTGACACATTACTAATTCCCCTGGGGTAGATCTACTTGTTGTTAATAGATCAATAAGAGTATTGTTCCGATAGATAACTCTTCTATAGAGTTCATTAATATCTGAACTCATTAGTTTACCCCCATCTATCTGAATGATCGGTCTCAACTCGGGAGGAAGAACTGGTAATAGACATAAAACCATCCATTCTGGTTCGATATTTGTTCGAATAAAATGCTTAGCTAATTCCACACGTCTAACCAAAAAATCCTTTCTTCTTCCAACTTTTCGATCTTCCCATTCATTCCCGGTAGGCCCTTCTTCCCCTAATTCTTTCCATTCTACCGATGAATAATCTATAATAATTCGCAAATCCAGATCGGCTAATTGTTCTCGGATAGCACCAGCTCCTGTAGAAATTTCTCGATTTCGAAATGTATCGAAGCATTGGGTAGTAAAAAAAAGCGGAATACTGTATTTCCAGGATTGGATTTCATATTCGAATAAACCTCGTAATCGTAAAAAAGTAGGTTTTTTAGCTATGGGCCTAGCAAAAGAAAAATCGCAGTATACTAGGCCTTCTAATTCTTTAAGAGGTTTATCTAAAAGATTTGCGATATAACTAGGAAGACGTTTCAAATACCACACATGAGTTACTGGGCATGCCAGTTTGATGTAGCCCATTTGATATCTTCGTATCCGAGAATCAACAAATTCGACTCCGCATTGTTCACAAAATTTTTGGTCTTCTTTTTCATTCCTGATTACTCGATAATTTCCACACGCACAAATTCCACTTTTTATTGGCCCAAAAATTCTTTCACAAAATAATCCATCCTTTTCAGGTTTATTGGTTTTGTAATGAAAAGTATAGGGTTTTGTCACCTCTCCAACAATCTCTCCGTTAGGTAGGATTTTATTGGCCCAAGCACTTATTTGTTGAGGCGAAACTAATCCAATTCGGAGTTGTTGATGTTTATACCGATCAATCATTTAATCACCTTGACTAACTGTTTTTACGTATATTATAAGTAAAAAAGCAGTAGGAACTAGAATGAACAGTGCAGTAGCAATAAATGCAAGAATATTTACTTCCATATGACTATAGCCCTTGGTAAATTTACCAAAGACGAAAATGATTTATTTGATATTATGGATGACTGGTTACGGAGGGACCGTTTCGTTTTTGTAGGTTGGTCCGGTCTATTGCTCTTTCCTTGTGCCTATTTCGCCGTAGGGGGTTGGTTCACAGGTACAACCTTTGTAACGTCATGGTATACCCATGGATTGGCCAGTTCCTATTTGGAAGGCTGCAACTTCTTAACCGCCGCAGTTTCTACTCCTGCTAATAGTTTAGCACATTCTTTGTTATTATTATGGGGTCCTGAAGCACAAGGAGATTTTACTCGTTGGTGTCAATTAGGTGGTTTGTGGACTTTTGTTGCTCTCCACGGTGCTTTTGGACTAATAGGTTTTATGTTACGTCAATTTGAACTTGCTCGATCTGTGCAATTGCGACCTTATAATGCAATCGCATTCTCTGGTCCAATTGCTGTTTTTGTTTCTGTATTCCTGATTTATCCATTAGGCCAGTCTGGTTGGTTTTTTGCGCCTAGTTTTGGTGTAGCAGCTATATTTCGATTCATCCTCTTTTTCCAAGGGTTTCATAACTGGACGCTGAACCCATTTCATATGATGGGAGTTGCCGGCGTATTGGGCGCTGCTCTGCTATGCGCTATTCATGGTGCTACTGTAGAAAATACTTTATTTGAAGATGGTGATGGTGCAAATACATTCCGTGCCTTTAACCCAACTCAAGCTGAAGAAACTTATTCAATGGTCACCGCTAACCGCTTTTGGTCTCAAATCTTTGGGGTTGCTTTTTCCAATAAACGTTGGTTACATTTCTTTATGTTATTTGTACCAGTAACCGGTTTATGGATGAGCGCTCTTGGAGTAGTCGGTCTGGCTCTGAATCTACGTGCCTATGACTTCGTTTCTCAGGAAATCCGTGCAGCAGAAGATCCTGAATTTGAGACTTTCTACACTAAAAATATTCTCTTAAACGAAGGTATTCGTGCTTGGATGGCGGCTCAAGATCAGCCTCATGAAAACCTTATATTCCCTGAGGAGGTTCTACCACGTGGAAACGCTCTTTAATGGAACTTTATCTTTAGCCGGTCGTGACCAAGAAACCACTGGTTTCGCTTGGTGGGCCGGGAATGCCCGACTTATCAATTTATCCGGTAAACTATTGGGAGCTCATGTAGCTCATGCTGGATTAATCGTATTCTGGGCCGGAGCAATGAACCTATTTGAAGTGGCTCATTTTGTACCGGAGAAGCCAATGTACGAACAAGGATTAATTTTACTTCCCCACCTAGCTACTCTAGGTTGGGGGGTAGGTCCTGGTGGGGAAGTTATAGATACCTTTCCATACTTTGTATCCGGTGTACTTCACTTAATTTCCTCTGCAGTATTGGGCTTTGGCGGTATTTATCATGCACTTCTGGGTCCTGAGACTCTTGAAGAATCTTTTCCATTTTTTGGTTATGTATGGAAAGATCGAAATAAAATGACAACAATTTTAGGTATTCACTTAATCTTGCTAGGTATAGGTGCTTTTCTTCTAGTATTCAAGGCTCTTTATTTTGGGGGCGTATATGATACCTGGGCTCCGGGGGGGGGAGATGTAAGAAAAATTACCAACTTGACCCTTAGCCCAAGTGTTATTTTTGGTTATTTACTAAAATCCCCCTTTGGAGGAGAAGGATGGATTGTTAGTGTGGACGATTTGGAAGATATAATTGGAGGGCATGTATGGTTAGGTTCCATTTGTATACTTGGTGGAATCTGGCATATCTTAACCAAACCCTTTGCATGGGCTCGCCGTGCACTTGTGTGGTCTGGAGAGGCTTACTTGTCTTATAGTTTAGGTGCTTTATCCGTTTTTGGTTTCATTGCTTGTTGCTTTGTCTGGTTCAATAATACCGCGTATCCTAGTGAGTTTTACGGACCTACTGGACCAGAAGCTTCTCAAGCTCAAGCTTTTACTTTTCTAGTTAGAGATCAACGTCTTGGGGCTAACGTGGGATCCGCTCAAGGACCTACCGGGTTAGGTAAATATTTAATGCGTTCGCCTACCGGAGAAGTTATTTTTGGAGGCGAAACTATGCGTTTTTGGGATCTGCGTGCTCCTTGGTTAGAACCTCTAAGAGGTCCAAATGGTTTGGACTTGAGTAGGTTGAAAAAAGACATTCAACCTTGGCAAGAACGCCGTTCCGCGGAATATATGACCCATGCGCCTTTAGGTTCGTTAAATTCTGTAGGTGGCGTAGCTACCGAGATCAATGCAGTCAATTATGTCTCTCCTAGAAGTTGGTTAGCTACCTCTCATTTTGTTCTAGGATTCTTCCTATTCGTAGGTCATTTATGGCATGCGGGAAGGGCTCGTGCAGCTGCAGCAGGATTTGAAAAAGGAATTGATCGTGATTTTGAACCTGTTCTTTCCATGACTCCTCTTAACTAAATGACTATTGCTTTCCAATTGGCTGTTTTTGCATTAATTGCTACTTCATTAATCTTACTGATTAGTGTACCTGTTGTTTTTTCTTCTCCTGATGGTTGGTCGAGTAACAAAAATGTTGTATTTTCCGGTACATCATTATGGATTGGATTAGTCTTTCTGGTAGGTATCCTTAATTCTCTCATCTCTTGATTACCAACTTGATCTTGTTGCCCCCGGCAACAAACATGCATGAACCATTTCACGAAGTATGTGTCCGGATAGCCCAAAGTCTCGATAATTAGCTCTCGGTCTTCCAGTCGAAAAACAACGTCGATGAAGACGTGTCGGTGCACTATTCCGCGGTAGGGATTGTAACTTTCCATGAATTTCCCATTTATCACTTAACGACGGAACTTTGCTTATTTCTTTTTTTAAGGATCGACGCATCAAATGATATTTTTGTTCCAATTTTTGCCTCTTCTTCTCCCGCTGAATCAAACTTTTCCTTGCCATTTAACCAAATTTACCTGATGTAGAGGCAATCAAGAAAGCCGCATAAGTGAAGATATAACCTACGGAAAAGTGGGCTAATCCAACCAATCTTGCTTGCACAATGGAAAGAGCTACTGGTTTATCTCTCCATCGAATCAAATTAGCCAAAGGTGTACGCTCATGAGCCCATGCTAAAGTTTCAATCAATTCTTGCCAATATCCGCGCCAAGAAATTAAAAACATAAATCCAGTAGCCCAAACAAGATGTCCAAATAAGAACATCCACGCCCAGACCGATAAGCTATTCATACCAAAAGGGTTATATCCATTGATAAGTTGTGAAGAGTTTAACCATAGATAATCTCTTAACCATCCCATCAAATAAGTGGAAGATTCATTAAACTGTGAAACATTACCCTGCCATAATGTGATGTGCTTCCAATGCCAATAAAAAGTAACCCATCCAATGGTATTTAACATCCAGAAAACCGCCAAATAAAATGCGTCCCAAGCCGAAATATCACAAGTACCGCCGCGTCCCGGACCATCACAAGGAAAACTATAACCAAAATCCTTTTTATCTGGCATTAACTTCGAACCGCGTGCATCTAAAGCACCTTTTACTAAGATCAATGTGGTTGTATGTAACCCTAGAGCAATAGCATGATGAACCAAGAAGTCTCCAGGCCCTATTGTTAAGAATAATGAATTACTATTTTCATTAATAGCATTTAACCAGCCGGGCAACCATATGCTTCGACCTGCATTGAAGGCTGGACTATTCGTTGAAGATAAAAGTACATCGAACCCATATGAAGTTTTACCGTGAGCAGATTGTATCCATTGGGCGAATATGGGTTCGATTAAGATTTGTTTCTCCGGAGTACCAAAAGCAAGCATGACATCATTATGAACATAAAGTCCCAAAGTATGGAATCCAAGAAAGAGACTGGCCCAACTTAAATGGGATATGATAGCTTCTTTATGGTCTAACATTCTTGCCAATACATTATTCTCATTCTGTTCCGGATTGTAATCTCTAATAAAAAATATAGCTCCATGAGCAAAAGCTCCTGTCATGATGAATCCTGCGATGTATTGGTGATGAGTATATAACGCAGCTTGAGTAGTAAAGTCTTGCGCTATGAACGCATAAGCAGGTAATGAGTACATGTGTTGAGCCACTAAGGAAGTAATAACCCCTAAAGAAGCTAGAGCAAGGCCTAATTGAAAATGAAGCGAATTGTTGATTGTGTCATAAAGACCCTTATGTCCACGCCCCAATCGCCCCCCCGGAGGAATATGCGCTTCTAAAAGATCTTTTATACTATGCCCAATCCCGAAGTTAGTTCTATACATATGACCGGCAACGAGAAAAATAAATGCAATAGCTAAATGATGGTGTGCAATATCGGTCAGCCATAAACTTTGTGTTTGTGGATGGAACCCCCCGAGAAGGGTTAGAATGGCAGTTCCCGCTCCTTGGGAGGTACCAAATAAATGACTACCTGAATCGGGATTTTGAGCATAAAGATTCCACTGACCTGTAAAAAACGGGCCTAACCCTTGGGGATGTGGTAATACATCTAAGAAATTATTCCATCGAACGTATTCCCCCCGGGAGCCGGGAATAGCGACATGGACTAAATGTCCTGTCCAAGCCAAAGAGCTTACTCCGAATAGTCCTGACAAATGATGATTGAGACGAGATTCGGCATTTTTGAACCACGAAACGCTCGGTTTCCATTTTGGTTGTAGGTGTAACCAACCCCCTAGTAAGGCTAGGGCAGAAAGAAATAATAGAAAAAGAGCTCCAATATAAAGATCTTCATTAGTACGTAAACCGATTGTATACCACCATTGATAAACACCAGAATAAGCGATATTCACTGGGCCAGGAGCACCCCCTCGAGTAAAAGCTTCCACGGCCGGTTGACCAAAATGAGGATCCCAAATTGCATGAGCAATAGGTCTTACATGTAAAGGGTCCTGTACCCATGCTTCAAAATTTCCTTGCCAAGCTACATGAAAGAGATTTCCGGAAGTCCACAGAAAAATTATTGCTAATTGCCCGAAGTGAGAAGCAAAAATATTCTGATAAAGACGTTCCTCCGTAATATCATCATGACTCTCGAAGTCATGCGCGGTAGCAATACCAAACCAAATACGACGAGTAGTGGGGTCCTGAGCTAAGCCTTGGCTAAACCTTGGAAATCTTAATGCCATTTATCCTACTGCAATAATTCTTGCTAAGAAGAACGCCCATGTTGTGGCAATTCCACCCAGAAGGTAATGGGTTACTCCTACAGCACGTCCTTGTATAATGCTCAAGGCTCTAGGCTGAGTAGCAGGAGCAACTTTTAATTTATTATGAGCCCAAACGATTGATTCAATAAGTTCTTGCCAATAACCACGACCGCTGAATAGAAACATTAAACTAAAAGCCCATACAAAATGAGCACCTAGGAAAAAAAGGCCATATGCAGATAATGAAGAACCATAAGACTGAATTACCTGGGACGCCTGTGCCCATAAGAAATCACGGAGCCATCCATTAATAGTAATGGAACTCTGTGCAAAGTTTCCTCCCGTGATATGAGTTACCACCCCTTGATCACTTATACTACCCCAAACATCTGACTGCATTTTCCAACTGAAATGGAATATTACTACCGAAATGGAATTGTACATCCAAAATAGTCCTAAGAAGACATGATCCCAAGCGGATACTTGACATGTTCCCCCTCTTCCAGGTCCATCACAAGGAAAACGAAAACCAAGATTTGCTTTATCCGGTATCAAACGAGAACTGCGGGCAAATAGAACTCCTTTCAGAAGTATCAATACCGTCACATGAATCGTAAATGCATGAATGTGATGTACCAAAAAATCCGCGGTTCCTAATGGAATCGGTAACAAAGCAACCTTGCCGCCGACTGCCACTAAATCACCACCCCCCCAAGTTAAACTGGTGCTTGCTGTTGCACCAGGAGCCGTTGCACCAGGTGCTAAAGCATGGGTGTTTTGTATCCATTGAGCAAAGACAGGTTGTAATTGTATAGCAGTATCTGAAAACATATCTTGAGGGCGCCCTAAAGCGCTCATGGTATCATTATGAATATATAAACCAAAACTGTGAAAGCCTAAAAATATACATACCCAGTTGAGATGTGATATGATTGCATCGCGATGCCTAAGGACACGATCTAATAGATCGTTGTATCGAGTAGTTGGATCATAGTCTCTTACCATAAAAATGGCTGCATGCGCAGCAGCACCAACTATGAGAAATCCACCAATCCACATGTGATGTGTGAACAATGACAGTTGTGTACCATAATCAGTAGCTAGATATGGATAAGGGGGCATGGAATACATATGGTGAGCTACAACAATGGTTAAAGAACCTAACATAGCTAGGTTAAGAGATAATTGAGCATGCCATGATGTTGTTAGGATCTCATATAGGCCTTTATGACCCTGACCTGTAAATGGACCTTTATGAGCCTCTAAAATATCTTTTATACCATGACCAATGCCCCAGTTAGTCCTATACATGTGACCCGCTATCAGGAAAAGAATTGCAATAGCTAAATGATGGTGTGCAGTATCGGTCAGCCATAGACCCCCAGTCACTGGATCTAATCCTCCACGAAAAGTAAGAAAGTCCGAATATTTTGACCAATTCAAGGTGAAAAATGGGGTTGCTCCCTCAGCAAAACTGGGATAAAGTTGAGCCAAAAGATCCCGATTCAAGATAAATTCATGAGGAAGTGGGATTTCTTTAGGATCCACTCCAGCGTTTAGAAATTGGTTAATTGGTAAAGATACATGTACTTGATGTCCCGCCCAAGAAAGAGACCCAAGTCCTAGTAGCCCCGCTAAATGGTGATTCAACATAGATTCTACATCTTGGAACCAAGCCAATTTTGGAGCAGCTTTGTGATAATGGAACCAACCAGCAAAAAGCATTAAGGCTGCAAAGACCAATGCACCAATTGCGGTACAATACAGTTGTAATTCACTAGTTATTCCAGATGCTCTCCAAATCTGAAAAAAACCGGAGGTTATTTGTATTCCTCGGAAACCCCCGCCCACATCGCCATTCAATATTTCTTGACCCACTATTGGCCAAACCACTTGGGCGCTAGGTCCAATGTGAGTAGGATCGCTTAGCCATGCTTCATAGTTGGAAAAACGAGCACCGTGGAAATACATGCCACTCAGCCAAAGAAAGATGATGGAGAGTTGGCCGAAATGAGCACTAAATACTTTCCGAGAAATCTCCTCCAAATCACTGGTATGGCTATCGAAATCGTGAGCATCAGCATGTAGGTTCCAGATCCAAGTAGTAGTATCAGGTCCTTTAGCTATTGTTCTTGAGAAATGACCGGGTCTGGCCCATTCCTCGAAAGAAGTTTTGATGGGATCCCTATCTACCAAAATTTTGACTTCTGGTTCCGGCGAACGAATAATCATTTATTCGAAACGCCTTGTGATTTTCAACCAATTCTGCGCTTCAATATAATTTCCGGGAGTAAGCGCTATAGCTTGTTTCCAATACTCCGCGGCTTGATCGAACCAAGCCTCCGCAATTTCAGAATCTCCCTGCCGAATGGCCTGTTCTCCTCGGTAATGACAGATCACGGCCATATTATTTAAAGCTTGTGGTAAGAAGGGGTTTCGTTCTAGTGCCCGAAAATAATATTCCAAAGCTTTTGTGTGTTCTCCATTACTTGTGTGAATAAGGCCTATATTATAGAGTATATAACTTCGATCATAGGGATCAATTTCTAGCCGCATAGCTTCATAATAATTCTGTAAAGCTTCTGCATAATTTCCTTCGGATTGAGCAGACATACCATCTCTGTAATAAGTAAATGCCTCTTTTTCTCCCGAAGTTGTCGGAATTATTCGTAATAAGATATTGGCTACAACTGAAAAAGTCTTATCAATAAAATTTCCATTTATCCGAGATCTAGGCATTTAAGTCTGACGAGAATAATATTCTACCACTAGCAATTCATTTATTTTCAAGCCAACCCATTTACTATCTATTATTTGATTGACCAATCCTTTATATTGGAATGGGTGAAGAGTCAAATGTTTTGGCAATTCCTCCTGGGGGGATGAATCAAGATCATTTTGAATCATAGCTCTAGATTTTTGTTCATCCCTCGCTGTAATAATATCTCGGGGTTTGCAGCGATAACTTGGTATATCTACTATACGACCATTAACTAAAATATGTCTATGATTAACTAATTGGCGGGCTCGAGGAATAGTTGACGCCATACCCAATCGAAAAAGGATGTTATCCAAGCGCATTTCAAGTAATTGTAGTAAAACCTGACCTGTTGACCCTTTGGCTTTTGCGGCGATACGAACGTATTTAAGTAATTGTCGTTCTGTAACACCATAATGAAAACGCAATTTTTGTTTTTCTTCTAAACGAATACGATATTGAGATTTTTTACCGGAGCGTGATTGATTTCTAAGATCGCTCCCGACTCTAGGCCTTTTACTAGTTAGTCCCGGCAAAGCCCCCAGACGGCGTATTTTTTTGAAACGAGGCCCTCGGTAACGTGACATTCAATGAGCATCTTGTATTTCATAAAAATTGGGAGCAATATAATCCTTACGTAAGGGCCACCCTATCCAACTTTCCGGCATTAAGATACGTTTCAGACGCGGATGATTATCATAAAAGATTCCCAGCATATCATAAGATTCCCTTTCTTGAAAATCCGCACTTTTCCAAACCCAGAAAACAGACGGAATTCTAGGATTTTTCCTTGGGGCAAAGACTTTTATACATACTTCTTCTGGTTGATCTATACCATACTCTATTCTCGTAAGATGATATACACTAGCTAACAGCCCGCCCGGTGCTACATCATAGGCACATTGCGAACGCAGATAATTGTAACCATATACATATAAAATGACAGCAATGGAATGCCAATCTTCGGGCTTTATTTGTAAAGTCTCTATTCCTTGGTAATCAAAACCCAAAAATCTATGAACTAGCCCATGTTTGACTAGCCAAGCAGACAAACGACCCTGCATCTAATTTACTAATTCGTTAGACGATACTGACCTTTTATATTTGAAAAATGTTTCAGGAGGGATCTTTGAAGTAGACGGCGATTGATAGAGTAATTCTTGATCATAATTTCCGGTATGAGTAGTGCGTTCAATATTAAACTTGTGATTAGTAGTAAAACACCGTTTCCCCGGTTGAGACCTAATTCGATCTTCATAAATTTCTCGAGATATTTTTTTACGAAGTTTTGTTATAGCATCTATAACCGCCTCCGGTTTAGGTGGACAGCCTGGCAAATAGACATCTACAGGAATTAGCTTATCGACCCCCCGAACAGTACTATAAGAATCGGTACTGAACATTCCCCCTGTAATTGTACATGCCCCCATAGCAATAACATATTTTGGTTCAGGCATTTGTTCATATAATCTTACTAAAGAAGGAGCCATTTTCATGGTTACTGTGCCGGCTGTTAAAATCAGGTCCGCTTGTCTAGGACTAGATCTTGGTACTAGCCCATAACGATCAAAGTCGAATCGTGAGCCTATTAATGAAGCAAATTCAATGAAGCAACAACTGGTACCATAGAGAAGTGGCCATAAACTGGAGAGTCTTGACCAATTTGAAAGATCATTTAATGTAGTTGAAATAACTGAAATTTGAGTTGTTCGATCAAGTAAAGGAAACTCAATGGAATTCATCTAAGACCATTCTAATGCTCCTTTTCTCCATGCATAAACTAAACCAACAATTAGGATAAGCACGAAAATTAAAGCTTCTATAAATACGGATAACCCCAATACATCGAAACTCATTGCCCATGGATAAAGAAAAACTGTTTCAACATCAAAAACAACAAAAACTAGAGCAAACATATAATAACGGATTCGAAATTGTAACCAAGCATCGCCTATTGGTTCTATACCCGATTCATAACTAGAAAGTTTCTCCGGCCCTTTGCTAATCGGGGATAAAACTCCGGAAATTAGAAATGCTAAAATAGGAATAACACTTGATATTATTAGAAATGCCCAGAATATATCATATTCGTAAATCAGAAACATTTACGAAATCTCATTGAGAGCCTCTACTCGTGCCCTAGCTCGTCTGAGAGCTAGATTTGCCTCAATTATTTGTCTCCTGCCTTCCGCTTTCCTCAAGTTAGCTTCTGCTATTTCAAGAGTTTGCTGAGCTTCTTGTGGATCAATGTCACTACCCTTCTCTGCATCATTTACTAAAACAGTAATCTCATTATTGCCTATTCTAGCAAAACCACCCATCAGAGCCATCGTTAACCATTGGTCATTAAGGCGTATTCTCAAAATACCGATATCGACAGCTGTGGCAATAGGTGCATGGTTTGGTAATACGCCAATTTGTCCACTATTAGTAGATAAAATGATTTCTTTCACTTCTGAATCCCAAACAATTCGATTCGGGGTCAGTACACAAAGATTTAAGGTCATTTCTTCAAGTTGTTCTCCATTTCTAAGTTCGTAGCCTTCGCAGTAGCTTCATCAATATTACCTACCAAATAAAAGGCCTGCTCAGGGAGACTATCTAATTCTCCCGAAAGGATCAATTTAAACCCTCTAATTGTTTCTGCTAGACCGACATATTTCCCCGGAGAACCGGTAAATACTTCTGCTACGAAAAAGGGTTGTGATAAGAAACGCTCAATTTTTCGTGCTCTTGCTACAGTTAAGCGATCCTCTTCGGATAATTCGTCCAACCCAAGGATAGCTATAATGTCCTGAAGTTCTTTGTAACGTTGTAAAGTTTGCTTAACTCTTTGCGCAGTTTCATAATGTTCCTCACCAACAATCTGAGGTTGGAGCATAGTTGACGTTGAATCTAAAGGATCTACTGCTGGATAGATACCTTTAGCAGCTAATCCTCTTGATAGTACAGTAGTAGCATCTAAATGTGCAAATGTCGTGGCAGGAGCAGGATCAGTCAAATCGTCCGCAGGTACATAAACTGCTTGAATAGAAGTTATGGACCCTTCTTTGGTAGAAGTAATTCTTTCTTGTAAAGAGCCCATTTCGGTACTAAGGGTAGGTTGATAACCCACAGCGGAAGGCATTCTACCCAATAAGGCGGATACTTCGGATCCTGCTTGGACGAAACGGAAGATATTGTCGATAAATAGAAGTACGTCTTGTTCATTAACATCTCGAAAATATTCCGCCATAGTTAGGGCAGTCAAACCAACTCTCATACGAGCTCCCGGCGGTTCGTTCATCTGACCATAGACTAGAGCCACTTTTGATTCTGCAATATTTTCTTCATTAATTACTCCAGATTCTTTCATTTCCATGTAAAGATCATTTCCTTCACGAGTACGTTCGCCTACTCCGCCAAATACGGATACACCCCCATGAGCTTTCGCAATGTTATTGATTAATTCCATAATAAGTACTGTTTTACCCACTCCAGCTCCCCCGAATAGCCCGATTTTTCCTCCACGGCGATAAGGGGCTAAAAGATCTACTACTTTAATTCCTGTTTCAAAAATAGATAATTTTGTATCTAACTGTATAAAGGCAGGTGCAGATCTATGAATAGGGGATGTTGCGCGAGTATCTACAGGACCTAAATCGTCAACAGGTTCTCCAAGCACGTTGAAAATTCGTCCTAGAGTTGCCCCACCGACTGGAACACTTAGAGGGGCTCCTGTGTCAATCACTTCCATTCCTCTCGTTAGACCATCTGTAGCACTCATAGCTACAGCCCGAACTCGATTATTTCCTAATAATTGTTGTACTTCACAAGTCACATTAATTTCTTGACCGGCAGTATCTCGACCCTTAACTACCAGAGCGTTGTAAATATTAGGCATCTTGCCCGGGGGAAAAGCTACATCTAGCACTGGCCCGATGATTTGAGCGATACGCCCCAGGTTCTTTTTTTCAAGCGCGGAAACTCCCGGACCAGAAGTAGAAGTAGTAGGATTGATTCTCATATGTCACCACAAACAGAGACTAAAGCAAGTGTTGGATTCAAGGCTGGTGTTAAAGATTATAAATTGACTTATTATACTCCTGACTATCAAACCAAAGATACTGATATCTTGGCAGCATTCCGAGTAACTCCTCAACCTGGAGTTCCGCCTGAGGAAGCAGGAGCTGCGGTAGCTGCTGAATCTTCTACTGGTACATGGACAACTGTGTGGACCGATGGACTTACCAGTCTTGATCGTTATAAAGGACGATGCTACGGCCTCGAGCCCGTTCCTGGAGAAGAAAATCAATATATTGCTTATGTAGCTTACCCATTAGACCTTTTTGAAGAAGGTTCTGTTACTAACATGTTTACTTCTATTGTGGGTAATGTATTTGGGTTCAAAGCCCTACGCGCCCTACGTCTGGAGGATTTGCGAGTCCCTCCTGCTTATTCTAAAACTTTCCAAGGGCCTCCTCATGGCATCCAAGTTGAGAGAGATAAATTGAACAAGTATGGTCGCCCCCTATTAGGTTGTACTATTAAACCAAAATTGGGGCTATCCGCTAAGAATTACGGTAGAGCAGTTTATGAATGTCTTCGCGGTGGACTTGATTTTACCAAAGACGATGAGAATGTGAACTCCCAACCATTTATGCGTTGGAGAGACCGTTTCTTATTTTGTGCCGAAGCAATTTATAAAGCACAGGCTGAAACAGGTGAAATCAAAGGGCATTATTTGAATGCTACTGCAGGTACATGCGAAGAAATGATCAAAAGGGCTGTATGTGCCAGAGAATTAGGAGTTCCTATCGTAATGCATGACTACTTAACAGGGGGATTCACTGCAAATACTAGCTTGGCTCACTATTGCCGAGATAATGGTTTACTTCTTCACATTCACCGCGCAATGCATGCAGTTATTGATAGACAGAAGAATCATGGTATGCATTTTCGTGTACTAGCTAAGGCTTTACGTCTGTCTGGTGGAGATCATATTCACGCTGGTACCGTAGTAGGTAAACTTGAAGGGGAAAGAGACATTACTTTGGGCTTTGTTGATTTACTGCGTGATGATTTTATTGAAAAAGATCGAAGCCGCGGTATTTATTTCACTCAAGATTGGGTCTCTCTACCAGGTGTTCTGCCTGTAGCTTCAGGGGGTATTCACGTTTGGCATATGCCTGCTCTGACCGAGATCTTTGGAGATGATTCCGTACTACAATTCGGTGGAGGAACTTTAGGGCACCCTTGGGGAAATGCACCCGGTGCCGTAGCTAATCGAGTAGCTCTAGAAGCATGTGTACAAGCTCGTAATGAGGGACGTGATCTTGCTCGTGAGGGTAATGATATTATCCGTGAGGCTAGCAAATGGAGTCCTGAACTAGCTGCTGCTTGTGAAGTATGGAAGGAAATTAAATTTGAATTCGCAGCAGTGGATACTTTGGATAAATAAATGACAATTCTCAACAACTTACCCTCCATTTTTGTGCCTTTAGTGGGCTTAGTATTTCCGGCAATTGCAATGGCTTCTTTATTTCTTTATGTTCAAAAAAACAAGATTTTTTAGATGAGTTGGCGATCAGAACGTATATGGATAGAACTTATAGCGGGGTCTCGAAAAACAAGTAATTTCTGCTGGGCCTTTATACTTTTTTTAGGTTCATTGGGATTTTTATTGGTTGGAATTTCCAGCTATCTTGGCAGAAATTTGATATCTTTATTTCCGTCTCAGCAAATAATTTTTTTCCCACAAGGGATCGTGATGTCTTTCTATGGGATCGCCGGTCTATTTATTAGTTCTTATTTGTGGTGCACAATTTTATGGAATATAGGTAGTGGTTATGATCGATTCGATAGAAAAGAAGGAATAGTGTGTATTTTTCGCTGGGGATTTCCTGGAAAAAATCGTCGCATCTTACTACGATTCCTTATGAAAGATATTCAGTCTATTAGAATAGAAGTTAAAGAGCGTATTTATGCTCGGCGTGTCCTTTATATGGAAATCAGAGGCCGGGGGGCTATTCCTTTGACTGGTACTGATGAGAATTTGACTCCACGAGAAATTGAGCAAAAAGTAGCGGAATTGGCCTATTTTTTGCGTGTACCAATTGAAGTATTTTGAATGAAAAAATGGAAAAAAAAAACATTTATTCCCCTTCTATATCTTACATCTATAGTTTTTTTGCCCTGGTGGGTCTCTTTTTTATTTAATAAAAGTTTGGAATCTTGGATTATTAATTGTTGTAATACTAGTAAATCCGAAACTTTTTTAAATGATATCCAAGAAAAAAGTATTCTAGAAAAATTCATGGAATTAGAAGACCTCGTTCGCTTAAACGAAATAATAAAGGAATACCCGGAAACACATCTACAAAAGTTTCGTATCGGAATCCACAAAGAAACGATCCAATTGATCAAGATGCACAATGAGGATCGTATCCATACGATTTTGCACTTCTCGACAAATATAATCTGTTTCATTATTCTAAGTGGTTATTCTATTCTAAGTAATGAAGAACTTATTATTCTTAATTCTTGGGTTCAAGAATTCCTATATAACTTAAGCGACACAATAAAAGCTTTTTCCATTCTTTTATTAACCGATTTATGTATAGGATTCCATTCACCTCACGGTTGGGAACTAATGATCGGCTCTGTCTACAAAGATTTTGGATTTGCCCATAACGATCAAATTATATCTGGCCTTGTTTCTACTTTTCCAGTCATTCTCGATACCATTTTTAAATATTGGATTTTCCGTTATTTAAATCGCGTATCTCCGTCACTTGTAGTGATTTATCATTCAATGAATGACTGAATGCAAACTAGAAAGACCTTTTCTTGGATAAAAGAAGAGATTACTCGTTCAATTTCCGTATTGCTCATGATATATATAATAACTTGGGCATCCATTTCAAATGCATATCCCATTTTTGCACAGCAGGGTTATGAAAATCCACGCGAAGCAACTGGTCGTATTGTATGTGCCAATTGTCATTTAGCTAATAAACCCGTGGATATTGAGGTTCCACAAGCGGTACTTCCAGATACTGTATTTGAAGCAGTTGTTCGAATTCCTTATGATATGCAACTGAAACAAGTTCTTGCTAATGGTAAAAAGGGGGCTTTGAACGTGGGGGCTGTTCTTATTTTACCTGAGGGGTTTGAATTAGCCCCTCCCGATCGTATTTCGCCAGAGATGAAAGAAAAGATGGGAAATCTGTCTTTTCAGAGTTATCGCCCCACTAAAAAAAATATTCTTGTGATAGGTCCTGTTCCTGGTCAGAAATATAGTGAAATTACCTTTCCTATTCTTTCTCCGGACCCCGCCGCTAAGAAAGATGTTCACTTTTTAAAATATCCCATATATGTAGGCGGAAACAGGGGAAGGGGTCAGATTTATCCCGACGGGAGCAAGAGCAACAATACGGTTTATAATGCTACAGCAGCAGGTATAGTAAGCAAAATCATACGAAAAGAAAAAGGGGGGTACGAAATAACCATAACGGATGCGTCAGAGGGACGTCAAGTGATTGATATTATACCTCCAGGACCAGAACTTCTTGTTTCAGAAGGCGAATCCATTAAACTTGATCAACCATTAACGAGTAATCCTAATGTGGGTGGATTTGGTCAGGGGGATGCAGAAATAGTACTTCAAGACCCATTACGCGTCCAAGGCCTTTTGTTCTTCTTGGCATCCGTTATTTTGGCACAAATCTTTTTGGTTCTTAAAAAGAAACAGTTTGAGAAGGTTCAATTGTCCGAAATGAATTTCTAGTTACAGGGATGAACCCAATCCGGAATATGAACCATAAAAGAAAATGCCTATTAAACCGATCACAAGAATACCAGTTACAGTACCTACTATCCAAAGAGGAATTCTTCCAGTAGTATCGGCCATTCAATTGAAGAAATAATTAGAAAATAAAACAGCAAGTACAAAAATGAGTAATAACCCCCAGTAGAGACTGGTACGATTCAATTCAACATTTTGTTCGTTCGGATTTGATTGTGTCATTTATCGTTGGATGAACTGCATTGCTGATATTGACCCCAAAAAAAAAACGGTAGGTACAGCTAGTCCGTGAACAGCCAACCATCGTACTGTAAAAATTGGATAGGTTCGATCTATGGTCATCTAAAAAGATTTACTAAATTCATCGAGTTGTTCCAAAGAATCAAAACGGCCAGTTATTAATGGAATTCCTTGTCGGCTTTCGGTAAAATATTCATTTGGACGAGGACTTCCAAATACATCGTAAGCTAAACCCGTACTGACGAATAACCAACCTGCAATGAATAGGGAAGGTATAGTAATGCTATGAATGACCCAATATCGAATACTGGTAATAATATCAGCAAAAGAACGTTCTCCTGTGCTTCCAGACATATGATTGAAGTTTTTCTATTTGGAATCGTCTTAGGTCTAATTCCTATTACTTTGGCCGGATTATTCGTAACTGCATATTTACAATACAGACGTGGTGATCAGTTGGACCTTTGAATGCGAGATCTAAAAACATATTTATCTGTAGCACCGGTAATAAGTACTCTATGGTTTGGGTCTTTAGCAGGTCTATTGATAGAGATCAATCGTTTTTTCCCAGATGCGTTGACATTCCCTTTTTTTTCATTCTAGATGGCCAAGGGTAAGGATATCCGAATAAGGGTTATTTTAGAATGTACCACTTGTACTCGAAACAGTGTTAATAAGAAATCAACAGGCATTTCTAGATATATTACTCAAAAGAATCGACACAATACGCCTAGTCGATTGGAATTGAGAAAATTCTGTCGCTATTGTTACAAACATACAATTCACGGGGAGATAAAGAAATAGTTATTTTAGAATGTCATTGGAAATCATATAAAGACAATTCCTATTTAATATAGCTATTTGTGCAAGTATTTTACGATTAAGAAGTAACTGTCTCTTGTACAGATTGTTTATTAATCTACTATAACTATAGGATACCGTGCTCTCGCGAATTACTGCATTTATCCGAGTAACCCACAAACGACGAAAATTTCTTTTTTGCCTATCTCTATCCCGATGGGCCGAAACCAAAGCTCTTATTTTTTGTTGAATAATAGTTCGAGTAAGTCTTGAATGGGCCCCGCGAAAGCTTGATGCGAATAGACGAATTTTTGTTCTACGCCTTCGAGCTATATATCCTCGTCTAATTCTGGTCATATACACCCTAGTACATGTTCCTCGGCGCTGAGGACATCCCCCAAGAGCGGGGGATTTGGTGACATTTCTGATTGGCTGTCTTGTGTTTCTAATAAGTTGTTTAATAGTTGGCATTTATGCAACTGCTACAAGATCAACAATTCCATAAGCTTGGGCTTCGGTTGCTGACATAAAAACATCTCTTTCCATGTCTTCGGATACAACCCATAAAGGTTTTCCCGTTCTTTGTGCATAAATCCTTGTGAGGATTTCGCGCAGTTTCAGTAGTTCTTCCGCTTCCAGGACAAATTCTACTATTTGTGCCTCATAATAACCAGAAATAGGTTGATGAATCATTACCCTAGCATGAGGGAATGCTAAACGTTTGGTAATTTTTCCTCCGACCAGAATAAAAGATCCCATTGAAGCAGCTAATCCCATGCATACTGTTTGTACATCGGGTCGCACAAATTGCATAGTATCATAAATAGCTATTCCGGGTATTACCCATCCGCCGGGAGAGTTTATAAACAAATACAAATCTTTTGTCGCGTTTTCTATACTGAGATATACCATAAGACCAATAAGTTGATTCGCGATCTCGCTATCAACATCTTGACCTAAAAAAAGTAATCTTTCTCGATAAAGTCGGTTTATGTCAATCCAAGTTGAATCGTCTTCCCCAGGATTTCGAAAAGGGACTTTTGGAACACCAATAGGCATATGGGTTTGCCTTGGTATCGTGTTCATACCGTCGTATTGAATGATCCCGGTCGTTTGCTGTCTGTCCATATAATGCATACAGCTTTGGTTGCTGGTTGGGCCGGTTCGATGGCTCTATATGAATTAGCAGTTTTTGATCCCTCTGACCCCGTTCTCGATCCAATGTGGAGACAGGGTATGTTCGTTATACCTTTTATGACTCGTTTAGGAATAACCAATTCATGGGGTGGTTGGAGTATCACAGGAGGAACTATAACGAATCCGGGTATTTGGAGTTATGAAGGCGTGGCTGGGGCGCATATTGTGTTTTCTGGCTTGTGCTTCTTGGCAGCTATTTGGCATTGGGTGTATTGGGATCTAGAAATATTTTGCGATGAACGTACAGGAAAACCTTCTTTGGATTTGCCCAAGATCTTTGGAATTCATTTATTTCTCTCCGGGGTGGCTTGCTTTGGGTTTGGCGCTTTTCATGTAACCGGATTGTATGGTCCTGGAATATGGGTGTCCGACCCTTATGGACTAACCGGAAAGGTACAACCTGTAAGTCCAGCATGGGGTGTGGAAGGTTTTGATCCTTTTGTTCCGGGAGGAATAGCTTCTCATCATATTGCAGCGGGGACATTGGGCATATTAGCGGGCCTATTCCATCTTAGTGTCCGCCCGCCCCAACGTTTATACAAAGGATTACGTATGGGAAATATTGAAACTGTCCTTTCCAGTAGTATCGCGGCTGTCTTTTTTGCAGCTTTTGTTGTTGCTGGAACTATGTGGTATGGTTCAGCAACTACCCCGATTGAATTATTTGGTCCCACTCGTTATCAATGGGATCAAGGATACTTCCAGCAAGAAATATATCGAAGAGTTAGTGCTGGGCTAGCCGAAAATCAAAGTTTATCCGAAGCTTGGTCTAAAATTCCCGAAAAATTAGCTTTTTATGATTACATCGGCAATAATCCGGCAAAAGGTGGGTTGTTCAGAGCAGGCTCAATGGACAACGGGGATGGAATAGCTGTTGGGTGGTTAGGACATCCTATCTTTAGAGATAAAGAAGGGCGTGAACTTTTTGTACGTCGTATGCCTACTTTTTTTGAAACATTTCCGGTTGTTTTGGTAGACGGAGATGGAATTGTTAGAGCCGATGTTCCTTTTCGAAGGGCGGAGTCGAAGTATAGTGTCGAACAAGTAGGTGTAACTGTTGAGTTCTATGGTGGCGAACTAAACGGAGTCAGTTATAGTGATCCTGTTACTGTGAAAAAATATGCTAGACGCGCTCAATTGGGTGAAATTTTTGAATTAGATCGTGCTACTTTGAAATCCGATGGTGTTTTTCGTAGCAGCCCAAGGGGTTGGTTTACTTTTGGACATGCTTCGTTCGCTCTGCTCTTTTTCTTCGGACACATTTGGCATGGTGCTCGAACTTTGTTCAGAGATGTTTTTGCTGGTATTGATCCAGATTTAGATGCTCAAGTGGAATTTGGAGCATTCCAAAAACTTGGAGATCCGACTACAAGAAGACAAGTAGTCTGAATGGAAGCATTGGTTTATACATTCCTTTTAGTATCAACTTTAGGAATCATTTTTTTCGCTATCTTTTTTCGAGAACCGCCTAAAGTTCCAACTAAAAAGGTAAAATGACTAGTCCCCGTGTTCCTCGAATGGATCTCTTAGTTGTTGAGAGGGTTGCCCAAAAGCAGTATATAAGGCATACCCAGTAAAACTTACAAGTAAACCAGATATAAAGATGGCGACTAGGGTTGCTGTTTCCATATGGCTACACAAAGCGTGGAGGGTAGTTCTAGATCTGGTCCAAGACGAACTATTGTAGGGGATTTATTGAAACCGTTGAATTCGGAATACGGTAAAGTAGCTCCCGGATGGGGAACTACTCCTTTGATGGGTGTCGCAATGGCCCTATTTGCGATATTCCTATCTATTATTTTGGAGATTTATAATTCTTCCGTTTTACTAGATGGAATTTCAATGAATTAGATGAGTAAAGTCTATGATTGGTTCGAAGAACGTCTCGAGATTCAGGCAATTGCAGATGATATAACTAGTAAATATGTTCCTCCCCATGTCAACATATTTTATTGTTTAGGGGGAATTACGCTTACTTGTTTTTTAGTACAAGTAGCTACGGGGTTTGCTATGACTTTTTACTACCGTCCGACGGTTACTGAGGCTTTTGCTTCTGTTCAATACATAATGACTGAAGCTAACTTTGGTTGGTTAATCCGCTCAGTTCATCGATGGTCGGCAAGTATGATGGTTTTAATGATGATCCTGCACGTATTTCGTGTGTATCTCACTGGTGGCTTTAAAAAACCTCGTGAATTGACTTGGGTTACGGGCGTGGTTCTTGCTGTATTGACCGCATCTTTTGGTGTAACTGGTTATTCCTTACCTTGGGACCAAATTGGTTATTGGGCGGTAAAAATTGTAACAGGCGTGCCGGAAGCTATTCCTGTAATAGGATCACCTTTGGTAGAGTTATTACGCGGAAGTGCTAGTGTAGGACAATCCACTTTGACTCGTTTTTATAGTTTACACACTTTTGTATTACCTCTTCTTACTGCCGTATTTATGTTAATGCACTTTCTAATGATACGTAAGCAAGGTATTTCAGGCCCTTTATAGATGGGAGTAACAAAAAAACCTGACTTGAATGATCCTGTATTAAGAGCTAAATTGGCTAAGGGAATGGGTCATAATTATTACGGAGAACCTGCATGGCCCAATGATCTTTTATATATTTTTCCAGTAGTAATTCTAGGTACTATTGCATGTAATGTAGGATTAGCGGTTCTAGAACCATCAATGATTGGTGAACCTGCGGATCCATTTGCAACGCCTTTGGAAATATTGCCTGAATGGTATTTCTTTCCCGTATTTCAAATACTTCGTACAGTACCCAATAAGTTATTAGGTGTTCTTTTAATGGTTTCAGTACCTGCAGGATTATTAACAGTACCTTTTTTGGAGAATGTTAATAAATTCCAAAATCCATTTCGTCGTCCAGTTGCGACAACCGTCTTTTTGATTGGTACTGCGGTAGCCCTTTGGTTAGGTATTGGAGCAACATTACCTATTGATAAATCCCTAACTTTAGGTCTTTTTTAAATTGATTCAATTGTAAAATAATTACACGCGCCTTTTTTTAGGGGGTCGGCAGCCATTATGTGGCATAGGGGTTACATCCCGGACGAAACTTAATAGTATACCACTTCTGCGAATAGCTCTTAATGCCGCATCTCGTCCGAGACCAGGACCCTTTATCATGACTTCTGCTCGTTGCATACCTTGATCCACTACTGTCCGAATAGCATTTCCTGCTGCGGTTTGAGCAGCAAATGGCGTTCCTCTTCTTGTGCCCCTGAATCCACAAGTGCCAGCGGAGGACCAAGAAATCACTCGACCCCGTACATCTGTAATGGTCACAATAGTATTGTTGAAACTTGCTTGAACATGAATAACGCCTTTTGGTATTTTACGTGAATTCTTACGTGAACCAATACGTCCATTTCTGCGTGAACTAATTTTTGGTAAAGGTTTTGCCATTTATCCTTGTCTTTGTTTATGTCTCGGGTTGAAGCAAATTACTATAATTCGCCCCCGTCTACGTATCAGTCGACATTTTTCACAAATTTTACGAACAGAAGCTCTTATTTTCATTTACCATATATAACACAAGATTTCTCCGCCTATTCTTTCGAGTCGAGCTTCTCGGTCTGTCATTATACCCCGAGAAGTAGAAAGAATTACAATGCCCATCCCGCCCAAAATTCTAGGAATTTTTTGATAGTTAGAATAGATTCGTAGACCAGGTCGGCTGATCCGTTTTAAATTTAGACTAGTTCTATAGGGTCCTTTCCTCTTCCTTCTATGTCGTAGGGTTAAAACCAAAAATTTTTTGTTGCCCTCCTGATGTTTCCTGACATTTTCAATAAAACCTTCTCTTAAAAGTATTTTAATAATGTTTTCAGTGATGTTAGTAGATGCTATTCGAACGGTTCCTTTTCTATTTATGTCAGCATTTCTTATAGAGGTTATTATGTCAGCAATAGGATCCCTACCCATTTATAACACTTCAGGTGCTAATGAAACTATTTTAGTAAAATTTAACTGTCTCAATTCCCGGGCGATTGCACCAAAAATTCGAGTTCCCTTTGGATTTCCTTCTTGATCAATGACAACTGCAGCGTTGTCATCATATCGTATTATCATACCATTATCACGTTTGAGTTCTTTACAAGTACGTACAATTACAGCTCTGATTACTTCTGATCTTTCTAGAGGTGAATTTGGTGCTGCTTCCTTGATCACAGCAACAATAACGTCACCGATATGAGCATATCGGCGATTACTAGTCCCTATGATTCGAATACACATCAATTCTCGAGCTCCGCTGTTATCCGCTACATTCAAATGGGTCTGAGATTGGATCATCTATCCTGAAATAATGAATTGAGTTCGTATAGGCATTTTTGATGCTGCTATTGAAATAGCTTTTCTCGCTATATTTTCGGCTACTCCGCCCATTTCATAAAGTATTCTACCTGGTTTAACGACAGCTACCCAATATTCGGGAGATCCTTTCCCCGAACCCATACGTGTTTCCGTAGGTCTTAAAGTAACTGGTTTGTCGGGAAATATACGTACCCATATTTTTCCACCGCGGCGTGCATTTCGTGTCATTGCTCGTCGCCCCGCTTCTATTTGTCTAGATGTAATCCAAGCGGGTTCAAGTGCCTGAAGAGCATATCTGCCGAAACAAATACGATTACCTCGAAAAGCTATTCCTTTCATTCTTCCTCTATGTTGTTTACGGAATCGGGTTCTTTTGGGACTAAGCATTTATTTCTTGTCTGGAAATGTCCAAATTTTTATGCCTAATACCCCATAAATAGTTCTAACTGTATACGAACAATAATCAATTTTAGCTCCAATGGTTTGTAGAGGAACTCTACCTTCTCTAATCCATTCGACGCGTGCAATTTCTTTTCCGTCAAGACGCCCAGCAATTTGCACTTGAATTCCTTTTGTATTGGCCTGTTCAGTTAATTCAATAGCTTTTTTCATTGCTTTGCGAAATGAAACTCTATTTTTTAATTGTCCGGCTATAAATTCTCCAAGAATATTAGGGTGCCCGTAAGGGTTTGGAATTCTTGTAATAGCAATATTGAATTTTCGATTCACACAATTAAGTTCTTTTTGTACATTCATCTGTAATTCTTCGATTCGTTTAGGTCTACTTTCTATTAATAATTTTGGGAATCCCATATATATTATGACCTGAATCACATCAATTCGTTTTTGAATCTCTATACGTACAATTCCTTCAATACCAGAAGATATTTTCGCATTTTTTTTTACATAATTCTTGATACAGTTTCTTATTTTTTGATCTTCTTGTAGACCCTCAGAGTAATTTTTTGGTTGTGCAAACCAAAGAGAATGATGGCTTTGGGTTGTACCAAGTCTGAAACCAAGTGGATTTATTTTTTGTCCCATTCATATATATATATATTCGTCATATTCTTCATATAAGGATATATTTTTTAATACAATAGATATATGACAAGTTGATCTTTTTATCGGATAACCCCGTCCTCGAGCCTGAGGTTTTAATTTTTTCACAGTAGTGCCTTCGTTGACTTCGGCTTTACTAATGATTAAATTGGCTTCGTTGAAACCCATATTGTGACTAGCATTTGCTGCTGCAGAATAAATCAATTTAAAAATGGGATAACATGCTCGATAAGGCATGAGCTCGAGTATCATAAGTGTTTCTTCGTAAGAACGTCCACGAATCTGATCAATTATTCTTCGTGCTTTGTGAGGGGACATACATATATGTTGGCCTAAAGCATATACTTCATATGTGTTTCTCTTTCTTTTTTTTATCTTTATCATCTATTTACTACGGCGACGAAGAATCAAATTATCACTATATTTATTCCTTTTTCTACTTCTTCTTCCAAGTGCAGGATAACCCCAAGGGGTTGCGGGTTTTTTTCTACCAATTGGGGCCCTCCCTTCACCACCCCCATGGGGGTGGTCTACAGGGTTCATAACTACTCCTCTTACTACAGGACGCTTACCTAGCCAACATTTAGATCCGGCTCTACCCAAACTTTTCTGGTTCACCCCAGTATTCCCTACTTGTCCGACTGTTGCTGAGCAGTTTTTGGATATTAAACGAACCTCCCCAGAAGGTAATTTTAATGTGGCTGATTTCCCCTCTTTTGCAATCAGTTTCGCTACAGCACCTGCAGCTCTAGCTAATTGTCCACCCTTTCCAAGTGTGATTTCTATGTTATGTATGGCCGTGCCTAAGGGCATATCGGTCAAAGGTAGGGCATTTCCCATTTTTATAGGAACTTCTGTACCAGAAATAATGGTATCTCCAATTATAGCCCCTCTGGGATGTAAAATATATCTCTTCTCACCATCCCCATAGTGTATGAGACAAATGTATGCATTTCGATTAGGGTCGTATTCTATGGTTACGATTCTACCATATATGTCTTTTTCATTCCGTCGAAAATCGATTTTACGGTATAGACGCTTATGACCTCCCCCTCTATGTCTTGCGGTAATGATTCCTCTGGCATTACGGCCTTTACCACAACGATGCTGTCCATAGATCAAATTCTTTCGTGTATTTCGTGTATTGGATTTCGCTTGACTGTCTACGGCTCCATTGCGTGTGCTCGGGGTAGAAGTTTTGTATAAATGTATCGCCATTTAAGTTCTTTTCTTTCTAAGAGGTGGAATAGAATAACCCGGTTGAAGCGTAATGATCATACGTCTGTAATGCATTGTATGTCCCATAATAGGTCTCATTCTTCTACCCTTTCCCGGGAGTCGATGGCTATTCATAGCTATTACCTTGACACCAAAGAAGAGTTCGACCCAATGCTTTATTTCTGTCCTAGTTGATCCTGATTCGACATTAAAAGTATATTGATTTTTCCCCAATAACCGAATACTTTTGTCTGTAAATACTGCATATTTGATTCCATCCATTTAACGAAAATGTGCAAAAGCTCTATTTGCCTCTGCCATTCTATGAGTCTCTTCCTTTTTGCGTATGGCATCACCACTCCCTTTGGCAGCATCCACTAATTCGGAACTTAATTTGAAAGCCATATTTCGACCCGGACGTTTTCGGGATGCCCCTAATAACCAACGAATGGCAAGTGCTTTTCCTTGTGTGGATCCTATTTCAATGGGAACTTGATGAGTCGATCCGCCTACACGTCTTGCTTTTACTGCTATATCGGGAGTTACTCCACGTATTGCTTGACGTAAAACAGATAGTGGATTTGTTTCTGTCTTTTGTTGAATCTTTTTCATGGCTCGATAGATAATTTGATAAGCCAATGATTTTTTTCCGTGTTTCAGAATACGGTTAACCAACATGTTAACTAATCGATTACGATAAATTGGATCGGATTTTGCAGTTTTTTCTTCTGCAGTACCTCGACGTGACATTTATTTTGGCTTTTTGACCCCATATTTAGAACGCCCTTGTTGACGATCCTTTACTCCGACAGCATCTAGGGTTCCTCGAACAATGTGATATCTCACACCGGGTAAATCCTTAACCCTTCCCCCTCTTACTAAGACTACAGAATGTTCTTGTAAATTATGGCCAATACCAGGTATATAAGCAGTGATTTCAAATCCAGAGGTTAATCGTACTCTGGCAACTTTACGTAAGGCAGAGTTTGGTTTTTTGGGGGTGATAGTTCAATAAGCTAGACCCATGCTTCGAGTTGTTTCATGCCATAAATAAACTCGAACACTCAAGAAATCTGTTGGACAGGCGGATTCACATCTCTTACAACCGACACAGTCCTCTGTTCTTGGAGCAGAAGCAATTTGCTTAGATTTACATCCATCCCAAGGTATCATTTCTAATACATCTGTGGGGCAGGCTCGGACACATTGAGTACACCCTATACATGTATCATAAATCTTTACTGAATGTGACATCTACTTATTCAACAAATTCGATTGATTGATATGGATTGATTTTCTATTACGATAAATTGCCGAAACAATAGCTAGTCCAATAGCTGCTTCAGCGGCTGCGATAGCTATAACAAAAATTGAAAAAATATTTCCTTTTAATTGGCGACTATCAAAAAAATCAGAAAATGTTACGAAATTTAGATTAACTGCATTCAGTATAAGTTCAAGGCACATAAGGGCTCTAACCATATTTCGACTCGTGATCAATCCATAGATACCAATAGAAAATAAATAGGCACTCAAAACAAGTACATGTTCGAGCATCATTTACTGACGAGCCACAGCAATCGCACCTATCAAAGCAACTAAAAGAATTATTGAAATGAATTCAAATGGAAGAAAAAAATCTGTTGATAAATGAATTCCAATTTGTTGGCCATTACTTATCAAATCTTGTTCTATAATCTGATTTGTTTTTGTAGTCCAAATAATTCCGTACCATGACGTATCTAGAATAATAGTAATTAGTGAAACAAAAATACTTGTACAAACTAAGGAAGTAACCCCGCTTCCAACAGTCCAAAGATTAAAATCTTTGTAATATTCTGAACCATTCATGAACATCACGGCAAATATAATTAAAACATTTATAGCTCCCACATAAATAAGGAGCTGTGCGGCAGCTACAAAATGAGAGTTTGATAAAATATAGAATAAAGATATACAAACAAGAACCAATCCCAACGAAAAGGCAGAATAAATTGGGTTGGTAAGTAATACTACTCCTAGACCTCCTAATATAAGACCTAACCCCAGAAAGACTAAAAGAAAATCATGAATTAGTCCAGGCAAATCCATCTATTTTTTTTGAGTTGAATTCAAAATTGTTCGAATTGTATAATCGTCAACTACTGACATTGGTAAACGACCTAAAGCAATTTGATTATAATTCAATTCGTGACGATCATAAGTAGAAAGCTCATATTCTTCAGTCATCGATAAACAATTTGTCGGACAATACTCAACACAGTTGCCACAAAATATACAGATTCCGAAATCAATACTGTAATTAAGCAACCGTTTCTTTCGAATGTCAGTTTCCAATTTCCAATCAACAACAGGTAGATCTATAGGACATACACGAACACATACTTCACAAGCAATGCATTTATCAAATTCAAAATGAATTCGACCGCGGAAACGCTCCGATGTGATTAATTTTTCATAAGGATATTGAACAGTTACAGGTAAACGATTTGCATGAGATAAGGTAATCATGAAACCTTGACCAATGTACCTTGCAGCTCGTATGGTTTGTTGCCCATAATTCATGAACCCAGTTACCATGGGAAACATTTATAGTGAAAGAAGTTCGAAAGAGGTTGTTAATAATAGATTACCGAGAGAAATAGGTAAAAGAAATTTCCATCCAAGATTTAAAAGTTGGTCCATTCTTAGTCTAGGTAAAGTCCATCTTGTTGTGATAGAAATGAACAAGAACAAATAAGTTTTAACCAATGTAATAAAGATACCAATTGTTGTTCCAAAGACTCCGCTCATTTTTTTTATTTCAAAAAGCTCAGGAACGAATATATACGGAATAGAGATATTCCAACCGCCCAAGTAAAGAACTGTTACAAATAATGAAGAAACTAATAAGTTTAGATAGGAAGCAATATAAAATAAACCAAATTTGATGCCCGAATATTCGGTTTGATAACCTGCTACTAATTCTTCTTCTGCTTCTGGTAAATCAAAAGGTAATCTCTCACATTCTGCTAGAGAAGAAATAAAAAAAATGATAAATCCTATAGGTTGACGCCACAAATTCCACCCCCAAAAACCAGATTTTGATTGTGCCTCAACTATATCAACTGTACTTGAACTATTAGATAATAGAGATATGGATAACACACAAAGAGTTAATGGTATTTCATAACTAATCGATTGAGCAGCAGCTCGTAAACCACCCAAAAAGGAATATTTATTATTTGATCCATATCCTGACATAAGAAGTCCGATGGGAGCAATACTTGAAATGGCAATCCATAAAAAAACACCAATATTTAGATCAGTTAAAACAAGGTGATAGCCAAAAGGAATTACCGAATAGCTTAATATAGTTGATATGACTGCTATGGATGGTCCGATACTGAATAAACGAATATCCCCCCTAGATGGAAAAAGATTCTCTTTGAAAAGTAGTTTTGTCCCATCCGCTAGAGCTTGAAGAACTCCTAAAGGACCGGCATATTCAGGTCCAATACGTTGTTGTATCCCTGCAGATATTTCTCTTTCTAACCATACAATTACTAGTATGCCTGTCGTGATTCCCAATACAAGAATAAAAATCGGGGCAAACACCCATATAATTCCATAGACCTCGTTTAAGGATTCTAATCTAGAAAAAGAATTGATAGCTTGTACTTCTGTTGTATCAATTATCATTCAACGATCAACTTCTCCCATAATGATATCTATACTACCTAGTATTGTCATAATATCAGCCAATTTCATTCTTTTAACTAATTCAGGAAGAATTTGCAAATTGATAAAACCTGGCGGACGAATTTTCCATCTCCAAGGAAAACCGCTCTGATCCCCTATCAGAAAAATTCCCAATTCTCCTTTTGGTGCTTCGACTCTCACATAAAGTTCTTGTTTCGGTAATTCAAAAGTAGGAGAAGTTTTTTTACTAATGAATCGATATTCGAAATCGTTCCATTCCGAATCCCTTTCTCTATCAAAGCGTCGGGTTTCTAAATTCTCATAGGGCCCCCCCGGAATTCCTTCCAGAGCCTGTTGAATAATTTTTATAGATTCCAGCATTTCACCAATCCGGACTAAATAACGAGCTAAGGAATCTCCTTCTTTTTGCCACTGGATTTCCCAATCAAATTCGTCGTAACACTCATAATGATCAACTTTACGAAGATCCCATTGTACTCCAGAAGCTCGTAGCATTGGTCCTGATAAACCCCAATTTATTGCTTCTTCTGTACCAACAATACCTACCCCCTCAACTCGTTCTAAAAAAATAGGATTTCGCGTAATAAGTTTTTGATATTCAGTAACTCCTGTTAAAAAATAATCGCAAAAATCCAAACATTTATCTATCCAACCATAAGGTAGATCAGACGCTACTCCTCCGATACGAAAAAAATTATGCATCATTCTCATACCAGTGGCAGCTTCGAATAAATCATATACTAACTCTCTTTCTCTAAAGATATAGAAGAAAGGAGTCTGTGCACCAATATCTGCCATAAAAGGGCCAAGCCATAACAAATGAGAAGCTATACGACTCAATTCCAACATAATTACTCTGATATAGCCAGCTCTTTTAGGCACTTGAATATTTCCTAACAGTTCTGGACCATTTACTGTTATTGCTTCTGTGAACATAGTAGCCAAATAATCCCAACGTGTTACATAGGGCAAATATTGTATAATTGTTCGATTTTCCGCAATTTTTTCCATTCCTCTGTGTAAATAACCTAATATTGGTTCGCAGTCAATAACATCTTCCCCGTCTAGAGTAACGATGAGTCGAAGAACACCATGCATTGATGGGTGGTGGGGACCCATATTAACTATCATAAGGTCTTTTCGTGTAGCTGGTACATTCATACTATCACCCCCAAAAAACCAAACTCTGCCTTACGTAAAGTTGCCAGAGTACGATTAACCTCTGGATTTGAAATCACTGCTTATATACCTGGTATTGGCCATAATTTACAAGAACATTCTGTAGTCTTAGTAAGAGGGGGAAGGGTTAAGGATTTACCCGGTGTGAGATATCACATTGTTCGAGGAACCCTAGATGCTGTCGGAGTAAAGGATCGTCAACAAGGGCGTTCTAAATATGGGGTCAAAAAGCCAAAATAAATGTCACGTCGAGGTACTGCAGAAGAAAAAACTGCAAAATCCGATCCAATTTATCGTAATCGATTAGTTAACATGTTGGTTAACCGTATTCTGAAACACGGAAAAAAATCATTGGCTTATCAAATTATCTATCGAGCCATGAAAAAGATTCAACAAAAGACAGAAACAAATCCACTATCTGTTTTACGTCAAGCAATACGTGGAGTAACTCCCGATATAGCAGTAAAAGCAAGACGTGTAGGCGGATCGACTCATCAAGTTCCCATTGAAATAGGATCCACACAAGGAAAAGCACTTGCCATTCGTTGGTTATTAGGGGCATCCCGAAAACGTCCGGGTCGAAATATGGCTTTCAAATTAAGTTCCGAATTAGTGGATGCTGCCAAAGGGAGTGGTGATGCCATACGCAAAAAGGAAGAGACTCATAGAATGGCAGAGGCAAATAGAGCTTTTGCACATTTTCGTTAAATGGATGGAATCAAATATGCAGTATTTACAGACAAAAGTATTCGGTTATTGGGGAAAAATCAATATACTTTTAATGTCGAATCAGGATCAACTAGGACAGAAATAAAGCATTGGGTCGAACTCTTCTTTGGTGTCAAGGTAATAGCTATGAATAGCCATCGACTCCCGGGAAAGGGTAGAAGAATGAGACCTATTATGGGACATACAATGCATTACAGACGTATGATCATTACGCTTCAACCGGGTTATTCTATTCCACCTCTTAGAAAGAAAAGAACTTAAATGGCGATACATTTATACAAAACTTCTACCCCGAGCACACGCAATGGAGCCGTAGACAGTCAAGCGAAATCCAATACACGAAATACACGAAAGAATTTGATCTATGGACAGCATCGTTGTGGTAAAGGCCGTAATGCCAGAGGAATCATTACCGCAAGACATAGAGGGGGAGGTCATAAGCGTCTATACCGTAAAATCGATTTTCGACGGAATGAAAAAGACATATATGGTAGAATCGTAACCATAGAATACGACCCTAATCGAAATGCATACATTTGTCTCATACACTATGGGGATGGTGAGAAGAGATATATTTTACATCCCAGAGGGGCTATAATTGGAGATACCATTATTTCTGGTACAGAAGTTCCTATAAAAATGGGAAATGCCCTACCTTTGACCGATATGCCCTTAGGCACGGCCATACATAACATAGAAATCACACTTGGAAAGGGTGGACAATTAGCTAGAGCTGCAGGTGCTGTAGCGAAACTGATTGCAAAAGAGGGGAAATCAGCCACATTAAAATTACCTTCTGGGGAGGTTCGTTTAATATCCAAAAACTGCTCAGCAACAGTCGGACAAGTAGGGAATACTGGGGTGAACCAGAAAAGTTTGGGTAGAGCCGGATCTAAATGTTGGCTAGGTAAGCGTCCTGTAGTAAGAGGAGTAGTTATGAACCCTGTAGACCACCCCCATGGGGGTGGTGAAGGGAGGGCCCCAATTGGTAGAAAAAAACCCGCAACCCCTTGGGGTTATCCTGCACTTGGAAGAAGAAGTAGAAAAAGGAATAAATATAGTGATAATTTGATTCTTCGTCGCCGTAGTAAATAG
[truncated: 1,109,601 more chars]
