# Supplementary material for: Genetic diversity and SNP’s from the chloroplast coding regions of virus-infected cassava
Source: PeerJ. 2020 Mar 2;8:e8632. doi: 10.7717/peerj.8632 (PMC7058106; doi:10.7717/peerj.8632)
Supplement: Supplemental Information 4 [file peerj-08-8632-s004.zip › config.nex]

begin run;
numruns 4 
numcoupledchains 4 
end; 
