# Supplementary material for: Genetic diversity and SNP’s from the chloroplast coding regions of virus-infected cassava
Source: PeerJ. 2020 Mar 2;8:e8632. doi: 10.7717/peerj.8632 (PMC7058106; doi:10.7717/peerj.8632)
Supplement: Supplemental Information 4 [file peerj-08-8632-s004.zip › run.sh]

#!/bin/bash
#SBATCH --account=Pawsey0120
#SBATCH --partition=workq
#SBATCH --time=12:00:00
#SBATCH --ntasks=384 
#SBATCH --ntasks-per-node=24
#SBATCH --export=NONE

. /etc/bash.bashrc

module use /pawsey/cle52up04/modulefiles/bio-apps
module switch PrgEnv-cray PrgEnv-gnu
module load exabayes

module list

export OMP_NUM_THREADS=1
cd scratch/pawsey0120/brdmarchi/exabayes/cassavanew
aprun -B exabayes -f cassavanew.phy  -q aln.model  -s $RANDOM -n test  -c config.nex  -R 4 
