# Supplementary material for: Genetic diversity and SNP’s from the chloroplast coding regions of virus-infected cassava
Source: PeerJ. 2020 Mar 2;8:e8632. doi: 10.7717/peerj.8632 (PMC7058106; doi:10.7717/peerj.8632)
Supplement: Supplemental Information 4 [file peerj-08-8632-s004.zip › run1.sh]

#!/bin/bash
#SBATCH --account=Pawsey0120
#SBATCH --partition=debugq
#SBATCH --time=01:00:00
#SBATCH --ntasks=24
#SBATCH --ntasks-per-node=24
#SBATCH --export=NONE

. /etc/bash.bashrc

module use /pawsey/cle52up04/modulefiles/bio-apps
module switch PrgEnv-cray PrgEnv-gnu
module load exabayes

module list

export OMP_NUM_THREADS=1
cd /scratch/pawsey0120/brdmarchi/exabayes/cassavanew
aprun -b -n 1 -d 24 consense -f  ExaBayes_topologies.test.* -n cons  
aprun -b -n 1 -d 24 extractBips   -f  ExaBayes_topologies.test.* -n bips 
aprun -b -n 1 -d 24 credibleSet   -f  ExaBayes_topologies.test.* -n cred  
aprun -b -n 1 -d 24 postProcParam   -f  ExaBayes_parameters.test.* -n param
